# Supplementary material for: The Q Exactive HF, a Benchtop Mass Spectrometer with a Pre-filter, High-performance Quadrupole and an Ultra-high-field Orbitrap Analyzer
Source: Mol Cell Proteomics. 2014 Oct 30;13(12):3698–708. doi: 10.1074/mcp.M114.043489 (PMC4256516; doi:10.1074/mcp.M114.043489)
Supplement: Supplemental Data [file supp_M114.043489_mcp.M114.043489-2.zip › qcompare_proteinGroups.txt]

Protein IDs	Majority protein IDs	Peptide counts (all)	Peptide counts (razor+unique)	Peptide counts (unique)	Protein names	Gene names	Fasta headers	Number of proteins	Peptides	Razor + unique peptides	Unique peptides	Peptides d20 1	Peptides d20 2	Peptides d20 3	Peptides d20 4	Peptides d20 5	Peptides d20 6	Peptides d30 1	Peptides d30 2	Peptides d30 3	Peptides d30 4	Peptides d30 5	Peptides d30 6	Razor + unique peptides d20 1	Razor + unique peptides d20 2	Razor + unique peptides d20 3	Razor + unique peptides d20 4	Razor + unique peptides d20 5	Razor + unique peptides d20 6	Razor + unique peptides d30 1	Razor + unique peptides d30 2	Razor + unique peptides d30 3	Razor + unique peptides d30 4	Razor + unique peptides d30 5	Razor + unique peptides d30 6	Unique peptides d20 1	Unique peptides d20 2	Unique peptides d20 3	Unique peptides d20 4	Unique peptides d20 5	Unique peptides d20 6	Unique peptides d30 1	Unique peptides d30 2	Unique peptides d30 3	Unique peptides d30 4	Unique peptides d30 5	Unique peptides d30 6	Sequence coverage [%]	Unique + razor sequence coverage [%]
D6R9D6;A0AV96-2;B7Z8Z7;A0AV96;D6RBS9;D6REZ6;D6R9M7;D6RBP6;D6RA49;D6RFL5;Q5T0W7;B3KWU8;B4DZ27;Q9NQ94-5;Q8TBY0;Q9NQ94-6;Q9NQ94-3;C9JGD3;Q9NQ94-2;F8W9F8;Q9NQ94-4;Q9NQ94	D6R9D6;A0AV96-2;B7Z8Z7;A0AV96;D6RBS9;D6REZ6	9;9;9;9;6;5;3;1;1;1;1;1;1;1;1;1;1;1;1;1;1;1	9;9;9;9;6;5;3;1;1;1;1;1;1;1;1;1;1;1;1;1;1;1	9;9;9;9;6;5;3;1;1;1;1;1;1;1;1;1;1;1;1;1;1;1	RNA-binding protein 47	RBM47	>tr|D6R9D6|D6R9D6_HUMAN RNA-binding motif protein 47 OS=Homo sapiens GN=RBM47 PE=4 SV=1;>sp|A0AV96-2|RBM47_HUMAN Isoform 2 of RNA-binding protein 47 OS=Homo sapiens GN=RBM47;>tr|B7Z8Z7|B7Z8Z7_HUMAN Uncharacterized protein OS=Homo sapiens GN=RBM47 PE=2 SV=1	22	9	9	9	5	5	4	2	5	1	5	2	5	5	3	5	5	5	4	2	5	1	5	2	5	5	3	5	5	5	4	2	5	1	5	2	5	5	3	5	26	26
A0AVT1;A0AVT1-2;H0Y8S8;A0AVT1-3;A0AVT1-4;H0Y9U5	A0AVT1;A0AVT1-2	35;23;10;10;9;1	35;23;10;10;9;1	35;23;10;10;9;1	Ubiquitin-like modifier-activating enzyme 6	UBA6	>sp|A0AVT1|UBA6_HUMAN Ubiquitin-like modifier-activating enzyme 6 OS=Homo sapiens GN=UBA6 PE=1 SV=1;>sp|A0AVT1-2|UBA6_HUMAN Isoform 2 of Ubiquitin-like modifier-activating enzyme 6 OS=Homo sapiens GN=UBA6	6	35	35	35	20	20	22	15	22	21	16	16	16	14	14	16	20	20	22	15	22	21	16	16	16	14	14	16	20	20	22	15	22	21	16	16	16	14	14	16	44.8	44.8
A0FGR8-6;A0FGR8-2;A0FGR8;F2Z3K9;A0FGR8-5;C9JGI7;A0FGR8-4;A6NFV7	A0FGR8-6;A0FGR8-2;A0FGR8	21;19;19;10;10;9;9;5	21;19;19;10;10;9;9;5	21;19;19;10;10;9;9;5	Extended synaptotagmin-2	ESYT2	>sp|A0FGR8-6|ESYT2_HUMAN Isoform 6 of Extended synaptotagmin-2 OS=Homo sapiens GN=ESYT2;>sp|A0FGR8-2|ESYT2_HUMAN Isoform 2 of Extended synaptotagmin-2 OS=Homo sapiens GN=ESYT2;>sp|A0FGR8|ESYT2_HUMAN Extended synaptotagmin-2 OS=Homo sapiens GN=ESYT2 PE=1 SV	8	21	21	21	12	11	9	8	10	8	7	8	6	8	8	9	12	11	9	8	10	8	7	8	6	8	8	9	12	11	9	8	10	8	7	8	6	8	8	9	30.3	30.3
A0JLT2-2;A0JLT2	A0JLT2-2;A0JLT2	1;1	1;1	1;1	Mediator of RNA polymerase II transcription subunit 19	MED19	>sp|A0JLT2-2|MED19_HUMAN Isoform 2 of Mediator of RNA polymerase II transcription subunit 19 OS=Homo sapiens GN=MED19;>sp|A0JLT2|MED19_HUMAN Mediator of RNA polymerase II transcription subunit 19 OS=Homo sapiens GN=MED19 PE=1 SV=2	2	1	1	1	0	0	0	0	0	1	0	0	0	0	0	0	0	0	0	0	0	1	0	0	0	0	0	0	0	0	0	0	0	1	0	0	0	0	0	0	13.4	13.4
A0MZ66;A0MZ66-3;A0MZ66-4;A0MZ66-6;A0MZ66-5;B7Z7Z9;A0MZ66-2;A0MZ66-7	A0MZ66;A0MZ66-3;A0MZ66-4;A0MZ66-6;A0MZ66-5;B7Z7Z9;A0MZ66-2	22;22;21;21;19;18;17;7	22;22;21;21;19;18;17;7	22;22;21;21;19;18;17;7	Shootin-1	KIAA1598	>sp|A0MZ66|SHOT1_HUMAN Shootin-1 OS=Homo sapiens GN=KIAA1598 PE=1 SV=4;>sp|A0MZ66-3|SHOT1_HUMAN Isoform 3 of Shootin-1 OS=Homo sapiens GN=KIAA1598;>sp|A0MZ66-4|SHOT1_HUMAN Isoform 4 of Shootin-1 OS=Homo sapiens GN=KIAA1598;>sp|A0MZ66-6|SHOT1_HUMAN Isoform	8	22	22	22	15	15	13	10	14	14	10	9	6	8	7	9	15	15	13	10	14	14	10	9	6	8	7	9	15	15	13	10	14	14	10	9	6	8	7	9	42	42
A0PJW6;G5EA27;H0YCK4	A0PJW6	5;1;1	5;1;1	5;1;1	Transmembrane protein 223	TMEM223	>sp|A0PJW6|TM223_HUMAN Transmembrane protein 223 OS=Homo sapiens GN=TMEM223 PE=1 SV=1	3	5	5	5	2	1	1	1	1	2	2	1	1	0	0	0	2	1	1	1	1	2	2	1	1	0	0	0	2	1	1	1	1	2	2	1	1	0	0	0	21.8	21.8
A1L0T0;E9PJS0;E9PL44;C9JNI8;E9PNL1	A1L0T0;E9PJS0	14;7;3;3;1	14;7;3;3;1	14;7;3;3;1	Acetolactate synthase-like protein	ILVBL	>sp|A1L0T0|ILVBL_HUMAN Acetolactate synthase-like protein OS=Homo sapiens GN=ILVBL PE=1 SV=2;>tr|E9PJS0|E9PJS0_HUMAN IlvB (bacterial acetolactate synthase)-like (Fragment) OS=Homo sapiens GN=ILVBL PE=4 SV=1	5	14	14	14	9	9	12	7	10	10	7	6	5	6	6	4	9	9	12	7	10	10	7	6	5	6	6	4	9	9	12	7	10	10	7	6	5	6	6	4	28.8	28.8
A1X283;G3V144;F8WCK5	A1X283	19;6;1	19;6;1	17;4;0	SH3 and PX domain-containing protein 2B	SH3PXD2B	>sp|A1X283|SPD2B_HUMAN SH3 and PX domain-containing protein 2B OS=Homo sapiens GN=SH3PXD2B PE=1 SV=3	3	19	19	17	7	10	9	6	7	8	7	5	3	4	6	3	7	10	9	6	7	8	7	5	3	4	6	3	6	8	8	5	6	7	6	5	3	3	5	3	29.1	29.1
Q99798;A2A274;F5H2A5;B4DEC3;B4DW08	Q99798;A2A274;F5H2A5;B4DEC3;B4DW08	43;43;41;33;31	43;43;41;33;31	43;43;41;33;31	Aconitate hydratase, mitochondrial	ACO2	>sp|Q99798|ACON_HUMAN Aconitate hydratase, mitochondrial OS=Homo sapiens GN=ACO2 PE=1 SV=2;>tr|A2A274|A2A274_HUMAN Aconitase 2, mitochondrial OS=Homo sapiens GN=ACO2 PE=4 SV=1;>tr|F5H2A5|F5H2A5_HUMAN Aconitase 2, mitochondrial OS=Homo sapiens GN=ACO2 PE=4	5	43	43	43	36	33	36	37	34	37	24	27	25	27	27	27	36	33	36	37	34	37	24	27	25	27	27	27	36	33	36	37	34	37	24	27	25	27	27	27	60.9	60.9
Q9Y672;A2A2G4;B4DHV8	Q9Y672;A2A2G4;B4DHV8	2;2;1	2;2;1	2;2;1	Dolichyl pyrophosphate Man9GlcNAc2 alpha-1,3-glucosyltransferase	ALG6	>sp|Q9Y672|ALG6_HUMAN Dolichyl pyrophosphate Man9GlcNAc2 alpha-1,3-glucosyltransferase OS=Homo sapiens GN=ALG6 PE=1 SV=1;>tr|A2A2G4|A2A2G4_HUMAN Asparagine-linked glycosylation 6 homolog (S. cerevisiae, alpha-1,3-glucosyltransferase) OS=Homo sapiens GN=ALG	3	2	2	2	2	1	1	1	0	2	1	1	1	1	1	1	2	1	1	1	0	2	1	1	1	1	1	1	2	1	1	1	0	2	1	1	1	1	1	1	4.1	4.1
Q9Y312;A2A2Q9	Q9Y312;A2A2Q9	5;5	5;5	5;5	Protein AAR2 homolog	AAR2	>sp|Q9Y312|CT004_HUMAN Uncharacterized protein C20orf4 OS=Homo sapiens GN=C20orf4 PE=1 SV=2;>tr|A2A2Q9|A2A2Q9_HUMAN Chromosome 20 open reading frame 4 OS=Homo sapiens GN=C20orf4 PE=4 SV=1	2	5	5	5	2	1	1	1	3	2	1	2	1	1	3	2	2	1	1	1	3	2	1	2	1	1	3	2	2	1	1	1	3	2	1	2	1	1	3	2	18.5	18.5
A2A2W8;Q14678;Q5W0W1;Q5W0W2;Q5W0W3;F5H7I5	A2A2W8;Q14678;Q5W0W1	3;3;2;1;1;1	3;3;2;1;1;1	3;3;2;1;1;1	KN motif and ankyrin repeat domain-containing protein 1	KANK1	>tr|A2A2W8|A2A2W8_HUMAN KN motif and ankyrin repeat domains 1 OS=Homo sapiens GN=KANK1 PE=4 SV=1;>sp|Q14678|KANK1_HUMAN KN motif and ankyrin repeat domain-containing protein 1 OS=Homo sapiens GN=KANK1 PE=1 SV=3;>tr|Q5W0W1|Q5W0W1_HUMAN KN motif and ankyrin	6	3	3	3	2	1	1	1	1	1	0	0	0	0	0	1	2	1	1	1	1	1	0	0	0	0	0	1	2	1	1	1	1	1	0	0	0	0	0	1	3.2	3.2
P35611-2;E7EV99;A2A3N8;E7ENY0;P35611;P35611-3;Q86XM2;Q96D30;H0Y9H2;D6RF25;D6RJE2;D6RAH3;H0YFD8	P35611-2;E7EV99;A2A3N8;E7ENY0;P35611;P35611-3;Q86XM2;Q96D30;H0Y9H2	8;8;8;8;8;8;7;5;5;3;2;2;1	8;8;8;8;8;8;7;5;5;3;2;2;1	8;8;8;8;8;8;7;5;5;3;2;2;1	Alpha-adducin	ADD1	>sp|P35611-2|ADDA_HUMAN Isoform 2 of Alpha-adducin OS=Homo sapiens GN=ADD1;>tr|E7EV99|E7EV99_HUMAN Adducin 1 (alpha) OS=Homo sapiens GN=ADD1 PE=4 SV=1;>tr|A2A3N8|A2A3N8_HUMAN Adducin 1 (Alpha) OS=Homo sapiens GN=ADD1 PE=4 SV=1;>tr|E7ENY0|E7ENY0_HUMAN Adduc	13	8	8	8	6	4	4	1	4	5	1	1	0	2	2	1	6	4	4	1	4	5	1	1	0	2	2	1	6	4	4	1	4	5	1	1	0	2	2	1	16.8	16.8
E0CX11;A2A3P3;Q5SZL2;Q5SZL2-4	E0CX11;A2A3P3;Q5SZL2;Q5SZL2-4	1;1;1;1	1;1;1;1	1;1;1;1	Uncharacterized protein C7orf73;Centrosomal protein of 85 kDa-like	C7orf73;CEP85L	>sp|E0CX11|CG073_HUMAN Uncharacterized protein C7orf73 OS=Homo sapiens GN=C7orf73 PE=4 SV=1;>tr|A2A3P3|A2A3P3_HUMAN Centrosomal protein 85kDa-like (Fragment) OS=Homo sapiens GN=C6orf204 PE=4 SV=1;>sp|Q5SZL2|CE85L_HUMAN Centrosomal protein of 85 kDa-like OS	4	1	1	1	0	0	0	1	1	1	0	1	0	0	0	0	0	0	0	1	1	1	0	1	0	0	0	0	0	0	0	1	1	1	0	1	0	0	0	0	14.9	14.9
Q96KQ7-2;B0UZY3;Q96KQ7;B0UZY0;A2ABF8;B0UZY1;A2ABF9;H0YIM0;H0YHA9;A2BED6;A2BED7;H0Y4K5;Q96KQ7-3	Q96KQ7-2;B0UZY3;Q96KQ7;B0UZY0;A2ABF8;B0UZY1;A2ABF9;H0YIM0;H0YHA9;A2BED6;A2BED7	9;9;9;9;9;9;9;8;8;7;7;4;1	9;9;9;9;9;9;9;8;8;7;7;4;1	9;9;9;9;9;9;9;8;8;7;7;4;1	Histone-lysine N-methyltransferase EHMT2	EHMT2	>sp|Q96KQ7-2|EHMT2_HUMAN Isoform 2 of Histone-lysine N-methyltransferase EHMT2 OS=Homo sapiens GN=EHMT2;>tr|B0UZY3|B0UZY3_HUMAN Euchromatic histone-lysine N-methyltransferase 2 OS=Homo sapiens GN=EHMT2 PE=3 SV=1;>sp|Q96KQ7|EHMT2_HUMAN Histone-lysine N-meth	13	9	9	9	3	5	4	0	3	3	3	1	2	1	0	1	3	5	4	0	3	3	3	1	2	1	0	1	3	5	4	0	3	3	3	1	2	1	0	1	8.6	8.6
G8JLL2;B0UYY4;B0S865;A2ABN6;B0UYY6;B0UYY2;Q9UMR5-2;E9PKC2;Q9UMR5;G8JLQ0;E7ERI7;E7ENW0;G8JLE1;G3XAH1;B0S872;E9PRP4;B7Z424;A2ARM8;A2ABN7;A2ABD0;E7ESC3;E7EQ74;E7ES25	G8JLL2;B0UYY4;B0S865;A2ABN6;B0UYY6;B0UYY2;Q9UMR5-2;E9PKC2;Q9UMR5;G8JLQ0;E7ERI7;E7ENW0;G8JLE1;G3XAH1;B0S872;E9PRP4	3;3;3;3;3;3;3;3;3;3;3;3;3;3;3;2;1;1;1;1;1;1;1	3;3;3;3;3;3;3;3;3;3;3;3;3;3;3;2;1;1;1;1;1;1;1	3;3;3;3;3;3;3;3;3;3;3;3;3;3;3;2;1;1;1;1;1;1;1	Lysosomal thioesterase PPT2	PPT2	>tr|G8JLL2|G8JLL2_HUMAN Palmitoyl-protein thioesterase 2 (Fragment) OS=Homo sapiens GN=PPT2 PE=4 SV=1;>tr|B0UYY4|B0UYY4_HUMAN Palmitoyl-protein thioesterase 2 (Fragment) OS=Homo sapiens GN=PPT2 PE=4 SV=1;>tr|B0S865|B0S865_HUMAN Palmitoyl-protein thioestera	23	3	3	3	1	2	2	3	1	1	1	1	0	0	0	0	1	2	2	3	1	1	1	1	0	0	0	0	1	2	2	3	1	1	1	1	0	0	0	0	17.2	17.2
A2AE48;Q12899;A2AE51;Q5SPU2;A2AE50	A2AE48;Q12899;A2AE51;Q5SPU2	4;4;3;2;1	4;4;3;2;1	4;4;3;2;1	Tripartite motif-containing protein 26	TRIM26	>tr|A2AE48|A2AE48_HUMAN Tripartite motif containing 26 OS=Homo sapiens GN=TRIM26 PE=4 SV=1;>sp|Q12899|TRI26_HUMAN Tripartite motif-containing protein 26 OS=Homo sapiens GN=TRIM26 PE=2 SV=1;>tr|A2AE51|A2AE51_HUMAN Tripartite motif containing 26 OS=Homo sapi	5	4	4	4	2	1	3	0	1	1	0	1	0	0	0	0	2	1	3	0	1	1	0	1	0	0	0	0	2	1	3	0	1	1	0	1	0	0	0	0	17.3	17.3
P10321;A2AEA2;A2AEA4;F5GXA6;O19617;A2ABE5;A2ABE6;A2ABE7;F8VZB9	P10321;A2AEA2;A2AEA4;F5GXA6;O19617;A2ABE5;A2ABE6;A2ABE7;F8VZB9	10;10;10;10;9;9;9;9;9	1;1;1;1;1;1;1;1;1	1;1;1;1;1;1;1;1;1	HLA class I histocompatibility antigen, Cw-7 alpha chain	HLA-C	>sp|P10321|1C07_HUMAN HLA class I histocompatibility antigen, Cw-7 alpha chain OS=Homo sapiens GN=HLA-C PE=1 SV=3;>tr|A2AEA2|A2AEA2_HUMAN Uncharacterized protein OS=Homo sapiens GN=HLA-C PE=3 SV=2;>tr|A2AEA4|A2AEA4_HUMAN Uncharacterized protein OS=Homo sap	9	10	1	1	8	6	8	7	8	8	9	8	8	8	8	8	1	1	1	1	1	1	1	1	1	1	1	1	1	1	1	1	1	1	1	1	1	1	1	1	33.9	4.4
A2IDC6;Q4TT38;Q13084;A2IDC7;Q4TT37	A2IDC6;Q4TT38;Q13084;A2IDC7;Q4TT37	6;6;6;5;5	6;6;6;5;5	6;6;6;5;5	39S ribosomal protein L28, mitochondrial	MRPL28	>tr|A2IDC6|A2IDC6_HUMAN Mitochondrial ribosomal protein L28 (Fragment) OS=Homo sapiens GN=MRPL28 PE=4 SV=1;>tr|Q4TT38|Q4TT38_HUMAN Mitochondrial ribosomal protein L28 OS=Homo sapiens GN=MRPL28 PE=4 SV=1;>sp|Q13084|RM28_HUMAN 39S ribosomal protein L28, mito	5	6	6	6	6	4	3	1	4	3	2	4	4	4	3	2	6	4	3	1	4	3	2	4	4	4	3	2	6	4	3	1	4	3	2	4	4	4	3	2	21.7	21.7
A2NHM0;F8W830;P49662;E2QRN2;P51878-3;P51878-6;P51878-2;P51878;P51878-5;E9PMT1	A2NHM0;F8W830;P49662;E2QRN2;P51878-3;P51878-6;P51878-2;P51878;P51878-5	4;4;4;2;2;2;2;2;2;1	4;4;4;2;2;2;2;2;2;1	4;4;4;2;2;2;2;2;2;1	Caspase-4;Caspase-4 subunit 1;Caspase-4 subunit 2;Caspase-5;Caspase-5 subunit p20;Caspase-5 subunit p10	CASP4;CASP5	>tr|A2NHM0|A2NHM0_HUMAN Caspase OS=Homo sapiens GN=mih1/Tx PE=2 SV=1;>tr|F8W830|F8W830_HUMAN Caspase OS=Homo sapiens GN=CASP4 PE=3 SV=1;>sp|P49662|CASP4_HUMAN Caspase-4 OS=Homo sapiens GN=CASP4 PE=1 SV=1;>tr|E2QRN2|E2QRN2_HUMAN Uncharacterized protein OS=H	10	4	4	4	2	2	1	0	2	2	0	0	0	0	0	0	2	2	1	0	2	2	0	0	0	0	0	0	2	2	1	0	2	2	0	0	0	0	0	0	16.5	16.5
O94916-2;O94916-3;O94916;A2RRB4;E9PHR7	O94916-2;O94916-3;O94916;A2RRB4;E9PHR7	2;2;2;2;2	2;2;2;2;2	2;2;2;2;2	Nuclear factor of activated T-cells 5	NFAT5	>sp|O94916-2|NFAT5_HUMAN Isoform A of Nuclear factor of activated T-cells 5 OS=Homo sapiens GN=NFAT5;>sp|O94916-3|NFAT5_HUMAN Isoform B of Nuclear factor of activated T-cells 5 OS=Homo sapiens GN=NFAT5;>sp|O94916|NFAT5_HUMAN Nuclear factor of activated T-c	5	2	2	2	1	0	0	0	0	0	1	1	1	0	0	0	1	0	0	0	0	0	1	1	1	0	0	0	1	0	0	0	0	0	1	1	1	0	0	0	2.1	2.1
A2RRF3;Q9UBC2;Q9UBC2-2	A2RRF3;Q9UBC2;Q9UBC2-2	20;20;20	20;20;20	20;20;20	Epidermal growth factor receptor substrate 15-like 1	EPS15L1	>tr|A2RRF3|A2RRF3_HUMAN EPS15L1 protein OS=Homo sapiens GN=EPS15L1 PE=2 SV=1;>sp|Q9UBC2|EP15R_HUMAN Epidermal growth factor receptor substrate 15-like 1 OS=Homo sapiens GN=EPS15L1 PE=1 SV=1;>sp|Q9UBC2-2|EP15R_HUMAN Isoform 2 of Epidermal growth factor rece	3	20	20	20	12	12	8	5	10	7	6	6	6	4	8	8	12	12	8	5	10	7	6	6	6	4	8	8	12	12	8	5	10	7	6	6	6	4	8	8	34	34
A2RRP1-2;A2RRP1;H0Y5G7	A2RRP1-2;A2RRP1;H0Y5G7	2;2;1	2;2;1	2;2;1	Neuroblastoma-amplified sequence	NBAS	>sp|A2RRP1-2|NBAS_HUMAN Isoform 2 of Neuroblastoma-amplified sequence OS=Homo sapiens GN=NBAS;>sp|A2RRP1|NBAS_HUMAN Neuroblastoma-amplified sequence OS=Homo sapiens GN=NBAS PE=1 SV=2;>tr|H0Y5G7|H0Y5G7_HUMAN Neuroblastoma-amplified sequence (Fragment) OS=Ho	3	2	2	2	0	1	0	0	0	0	1	0	1	1	0	0	0	1	0	0	0	0	1	0	1	1	0	0	0	1	0	0	0	0	1	0	1	1	0	0	1	1
A3EXL0;Q676U5-2;Q676U5;E7EVC7;E7EVS5;Q676U5-4;Q676U5-3	A3EXL0;Q676U5-2;Q676U5;E7EVC7;E7EVS5;Q676U5-4;Q676U5-3	2;2;2;2;1;1;1	2;2;2;2;1;1;1	2;2;2;2;1;1;1	Autophagy-related protein 16-1	ATG16L1	>tr|A3EXL0|A3EXL0_HUMAN ATG16 autophagy related 16-like 1 (S. cerevisiae) OS=Homo sapiens GN=ATG16L1 PE=2 SV=1;>sp|Q676U5-2|A16L1_HUMAN Isoform 2 of Autophagy-related protein 16-1 OS=Homo sapiens GN=ATG16L1;>sp|Q676U5|A16L1_HUMAN Autophagy-related protein	7	2	2	2	1	2	0	0	0	0	0	0	0	0	0	0	1	2	0	0	0	0	0	0	0	0	0	0	1	2	0	0	0	0	0	0	0	0	0	0	8.1	8.1
A3KFL4;Q13868;B4DKK6;A3KFL5;A3KFL2;A3KFL1	A3KFL4;Q13868;B4DKK6;A3KFL5;A3KFL2;A3KFL1	7;7;6;6;6;4	7;7;6;6;6;4	7;7;6;6;6;4	Exosome complex component RRP4	EXOSC2	>tr|A3KFL4|A3KFL4_HUMAN Exosome component 2 OS=Homo sapiens GN=EXOSC2 PE=4 SV=1;>sp|Q13868|EXOS2_HUMAN Exosome complex component RRP4 OS=Homo sapiens GN=EXOSC2 PE=1 SV=2;>tr|B4DKK6|B4DKK6_HUMAN Uncharacterized protein OS=Homo sapiens GN=EXOSC2 PE=2 SV=1;>t	6	7	7	7	4	2	2	2	3	2	2	2	2	3	1	2	4	2	2	2	3	2	2	2	2	3	1	2	4	2	2	2	3	2	2	2	2	3	1	2	44.9	44.9
E2QRD0;A3KMH1-3;A3KMH1;A3KMH1-2;A8MYW7	E2QRD0;A3KMH1-3;A3KMH1;A3KMH1-2	25;25;25;22;8	25;25;25;22;8	25;25;25;22;8	von Willebrand factor A domain-containing protein 8	VWA8	>tr|E2QRD0|E2QRD0_HUMAN KIAA0564 OS=Homo sapiens GN=KIAA0564 PE=4 SV=1;>sp|A3KMH1-3|K0564_HUMAN Isoform 3 of Uncharacterized protein KIAA0564 OS=Homo sapiens GN=KIAA0564;>sp|A3KMH1|K0564_HUMAN Uncharacterized protein KIAA0564 OS=Homo sapiens GN=KIAA0564 PE	5	25	25	25	13	10	6	5	9	11	5	3	2	1	5	1	13	10	6	5	9	11	5	3	2	1	5	1	13	10	6	5	9	11	5	3	2	1	5	1	14.6	14.6
A3KN83-3;A3KN83-2;A3KN83;F8W8H8;A3KN83-4;Q9Y2G9-3;Q9Y2G9	A3KN83-3;A3KN83-2;A3KN83;F8W8H8;A3KN83-4	7;7;7;6;6;2;2	7;7;7;6;6;2;2	7;7;7;6;6;2;2	Protein strawberry notch homolog 1	SBNO1	>sp|A3KN83-3|SBNO1_HUMAN Isoform 3 of Protein strawberry notch homolog 1 OS=Homo sapiens GN=SBNO1;>sp|A3KN83-2|SBNO1_HUMAN Isoform 2 of Protein strawberry notch homolog 1 OS=Homo sapiens GN=SBNO1;>sp|A3KN83|SBNO1_HUMAN Protein strawberry notch homolog 1 OS	7	7	7	7	3	1	2	1	1	2	1	2	0	1	0	1	3	1	2	1	1	2	1	2	0	1	0	1	3	1	2	1	1	2	1	2	0	1	0	1	5	5
A4D1E9;C9J8R7;C9JNI1;A4D1E9-2;C9JEQ8;F8WBY0;F8WCN4;F8WBB5;A4D1E9-3	A4D1E9;C9J8R7;C9JNI1;A4D1E9-2	9;6;6;6;4;1;1;1;1	9;6;6;6;4;1;1;1;1	9;6;6;6;4;1;1;1;1	GTP-binding protein 10	GTPBP10	>sp|A4D1E9|GTPBA_HUMAN GTP-binding protein 10 OS=Homo sapiens GN=GTPBP10 PE=1 SV=1;>tr|C9J8R7|C9J8R7_HUMAN GTP-binding protein 10 (putative) (Fragment) OS=Homo sapiens GN=GTPBP10 PE=4 SV=1;>tr|C9JNI1|C9JNI1_HUMAN GTP-binding protein 10 (putative) (Fragment	9	9	9	9	7	4	6	1	5	4	2	2	1	3	3	2	7	4	6	1	5	4	2	2	1	3	3	2	7	4	6	1	5	4	2	2	1	3	3	2	26.4	26.4
C9JZG9;C9JZY6;A4D1L6;P62256;C9J8Q9	C9JZG9;C9JZY6;A4D1L6;P62256;C9J8Q9	2;2;2;2;1	2;2;2;2;1	2;2;2;2;1	Ubiquitin-conjugating enzyme E2 H	UBE2H	>tr|C9JZG9|C9JZG9_HUMAN Ubiquitin-conjugating enzyme E2H (Fragment) OS=Homo sapiens GN=UBE2H PE=4 SV=1;>tr|C9JZY6|C9JZY6_HUMAN Ubiquitin-conjugating enzyme E2H (Fragment) OS=Homo sapiens GN=UBE2H PE=3 SV=1;>tr|A4D1L6|A4D1L6_HUMAN Ubiquitin-conjugating enzy	5	2	2	2	2	2	1	1	2	2	1	1	1	1	1	1	2	2	1	1	2	2	1	1	1	1	1	1	2	2	1	1	2	2	1	1	1	1	1	1	22.3	22.3
Q9UM22;A4D1W8;D6RIH7;C9JYS3;Q9UM22-2	Q9UM22;A4D1W8;D6RIH7;C9JYS3	3;3;2;2;1	3;3;2;2;1	3;3;2;2;1	Mammalian ependymin-related protein 1	EPDR1;UCC1	>sp|Q9UM22|EPDR1_HUMAN Mammalian ependymin-related protein 1 OS=Homo sapiens GN=EPDR1 PE=1 SV=2;>tr|A4D1W8|A4D1W8_HUMAN Ependymin related protein 1 (Zebrafish), isoform CRA_b OS=Homo sapiens GN=UCC1 PE=4 SV=1;>tr|D6RIH7|D6RIH7_HUMAN Ependymin-related prote	5	3	3	3	3	2	2	1	1	2	0	2	0	1	0	1	3	2	2	1	1	2	0	2	0	1	0	1	3	2	2	1	1	2	0	2	0	1	0	1	14.3	14.3
E9PHI4;A4D2Q0;O94901-5;E9PF23;O94901;H0Y6N5;H0Y742;E9PDU4;E7EP45;O94901-2;F8WD13;O94901-3;C9JK55	E9PHI4;A4D2Q0;O94901-5;E9PF23;O94901;H0Y6N5;H0Y742;E9PDU4;E7EP45	12;12;11;11;11;10;10;9;8;2;2;2;1	12;12;11;11;11;10;10;9;8;2;2;2;1	12;12;11;11;11;10;10;9;8;2;2;2;1	SUN domain-containing protein 1	SUN1;UNC84A	>tr|E9PHI4|E9PHI4_HUMAN Sad1 and UNC84 domain-containing 1 OS=Homo sapiens GN=SUN1 PE=4 SV=1;>tr|A4D2Q0|A4D2Q0_HUMAN Sad1 and UNC84 domain-containing 1 OS=Homo sapiens GN=UNC84A PE=4 SV=1;>sp|O94901-5|SUN1_HUMAN Isoform 5 of SUN domain-containing protein 1	13	12	12	12	6	6	4	2	5	5	2	1	2	2	0	0	6	6	4	2	5	5	2	1	2	2	0	0	6	6	4	2	5	5	2	1	2	2	0	0	20.3	20.3
Q5TGE2;Q5TGE1;A5PLL7	Q5TGE2;Q5TGE1;A5PLL7	2;2;2	1;1;1	1;1;1	Transmembrane protein 189	TMEM189	>tr|Q5TGE2|Q5TGE2_HUMAN HCG2044780, isoform CRA_b OS=Homo sapiens GN=TMEM189 PE=2 SV=1;>tr|Q5TGE1|Q5TGE1_HUMAN Transmembrane protein 189 OS=Homo sapiens GN=TMEM189 PE=2 SV=1;>sp|A5PLL7|TM189_HUMAN Transmembrane protein 189 OS=Homo sapiens GN=TMEM189 PE=2 S	3	2	1	1	1	1	2	0	1	1	0	0	0	0	0	0	1	1	1	0	1	1	0	0	0	0	0	0	1	1	1	0	1	1	0	0	0	0	0	0	11.8	6.7
P42771;A5X2G7;P42771-2;P42772;P42771-3;G3XAG3	P42771;A5X2G7;P42771-2	7;7;5;3;1;1	7;7;5;3;1;1	7;7;5;3;1;1	Cyclin-dependent kinase inhibitor 2A, isoforms 1/2/3	CDKN2A	>sp|P42771|CD2A1_HUMAN Cyclin-dependent kinase inhibitor 2A, isoforms 1/2/3 OS=Homo sapiens GN=CDKN2A PE=1 SV=2;>tr|A5X2G7|A5X2G7_HUMAN Cyclin-dependent kinase inhibitor OS=Homo sapiens GN=CDKN2A PE=2 SV=1;>sp|P42771-2|CD2A1_HUMAN Isoform 2 of Cyclin-depen	6	7	7	7	5	5	4	6	6	6	6	5	5	5	5	5	5	5	4	6	6	6	6	5	5	5	5	5	5	5	4	6	6	6	6	5	5	5	5	5	55.8	55.8
A5YKK6;A5YKK6-2;F8WA87;A5YKK6-3;A5YKK6-4;B5MDN3;B3KPW6;F5H1F4	A5YKK6;A5YKK6-2;F8WA87;A5YKK6-3;A5YKK6-4;B5MDN3	52;51;48;48;34;26;18;6	52;51;48;48;34;26;18;6	52;51;48;48;34;26;18;6	CCR4-NOT transcription complex subunit 1	CNOT1	>sp|A5YKK6|CNOT1_HUMAN CCR4-NOT transcription complex subunit 1 OS=Homo sapiens GN=CNOT1 PE=1 SV=2;>sp|A5YKK6-2|CNOT1_HUMAN Isoform 2 of CCR4-NOT transcription complex subunit 1 OS=Homo sapiens GN=CNOT1;>tr|F8WA87|F8WA87_HUMAN CCR4-NOT transcription comple	8	52	52	52	25	25	31	22	24	23	19	18	19	16	17	16	25	25	31	22	24	23	19	18	19	16	17	16	25	25	31	22	24	23	19	18	19	16	17	16	25.7	25.7
P08559-3;P08559;A5YVE9;P08559-2;Q5JPU3;Q5JPU0;Q5JPU1;Q5JPT9;P29803;Q5JPU2	P08559-3;P08559;A5YVE9;P08559-2	20;20;20;19;7;6;6;5;3;1	20;20;20;19;7;6;6;5;3;1	20;20;20;19;7;6;6;5;3;1	Pyruvate dehydrogenase E1 component subunit alpha, somatic form, mitochondrial	PDHA1	>sp|P08559-3|ODPA_HUMAN Isoform 3 of Pyruvate dehydrogenase E1 component subunit alpha, somatic form, mitochondrial OS=Homo sapiens GN=PDHA1;>sp|P08559|ODPA_HUMAN Pyruvate dehydrogenase E1 component subunit alpha, somatic form, mitochondrial OS=Homo sapien	10	20	20	20	13	16	16	11	16	13	10	9	10	11	8	10	13	16	16	11	16	13	10	9	10	11	8	10	13	16	16	11	16	13	10	9	10	11	8	10	52.6	52.6
A6H8Z3;Q15042;C9J837	A6H8Z3;Q15042;C9J837	19;19;19	19;19;19	19;19;19	Rab3 GTPase-activating protein catalytic subunit	RAB3GAP1	>tr|A6H8Z3|A6H8Z3_HUMAN RAB3GAP1 protein OS=Homo sapiens GN=RAB3GAP1 PE=2 SV=1;>sp|Q15042|RB3GP_HUMAN Rab3 GTPase-activating protein catalytic subunit OS=Homo sapiens GN=RAB3GAP1 PE=1 SV=3;>tr|C9J837|C9J837_HUMAN RAB3 GTPase-activating protein subunit 1 (c	3	19	19	19	11	5	8	4	12	9	2	3	5	4	5	5	11	5	8	4	12	9	2	3	5	4	5	5	11	5	8	4	12	9	2	3	5	4	5	5	24.2	24.2
A6H8Z7;Q6UWP7;C9K0C3;Q6UWP7-2;C9J5S5;C9JA02;C9JMW2;C9JUV9;C9JXY8;C9J6F4	A6H8Z7;Q6UWP7	8;8;3;3;2;2;2;2;2;2	8;8;3;3;2;2;2;2;2;2	8;8;3;3;2;2;2;2;2;2	Lysocardiolipin acyltransferase 1	LCLAT1	>tr|A6H8Z7|A6H8Z7_HUMAN Lysocardiolipin acyltransferase 1 OS=Homo sapiens GN=LCLAT1 PE=2 SV=1;>sp|Q6UWP7|LCLT1_HUMAN Lysocardiolipin acyltransferase 1 OS=Homo sapiens GN=LCLAT1 PE=1 SV=1	10	8	8	8	5	3	3	3	4	3	1	1	1	1	1	2	5	3	3	3	4	3	1	1	1	1	1	2	5	3	3	3	4	3	1	1	1	1	1	2	22.9	22.9
A6NCC9;E9PME3;C9JHT9;C9JJV1;Q9Y5U2-2;Q9Y5U2;E9PL88;C9JDU0	A6NCC9;E9PME3;C9JHT9;C9JJV1;Q9Y5U2-2;Q9Y5U2;E9PL88;C9JDU0	4;4;4;4;4;4;2;2	4;4;4;4;4;4;2;2	4;4;4;4;4;4;2;2	Protein TSSC4	TSSC4	>tr|A6NCC9|A6NCC9_HUMAN Tumor-suppressing subtransferable candidate 4 OS=Homo sapiens GN=TSSC4 PE=4 SV=1;>tr|E9PME3|E9PME3_HUMAN Tumor-suppressing subtransferable candidate 4 (Fragment) OS=Homo sapiens GN=TSSC4 PE=4 SV=1;>tr|C9JHT9|C9JHT9_HUMAN Tumor-suppr	8	4	4	4	2	3	1	0	2	1	1	0	1	1	1	0	2	3	1	0	2	1	1	0	1	1	1	0	2	3	1	0	2	1	1	0	1	1	1	0	30.7	30.7
Q9GZQ8;A6NCE7;Q9H492;Q9H492-2	Q9GZQ8;A6NCE7;Q9H492;Q9H492-2	2;2;1;1	2;2;1;1	2;2;1;1	Microtubule-associated proteins 1A/1B light chain 3B;Microtubule-associated proteins 1A/1B light chain 3 beta 2;Microtubule-associated proteins 1A/1B light chain 3A	MAP1LC3B;MAP1LC3B2;MAP1LC3A	>sp|Q9GZQ8|MLP3B_HUMAN Microtubule-associated proteins 1A/1B light chain 3B OS=Homo sapiens GN=MAP1LC3B PE=1 SV=3;>sp|A6NCE7|MP3B2_HUMAN Microtubule-associated proteins 1A/1B light chain 3 beta 2 OS=Homo sapiens GN=MAP1LC3B2 PE=2 SV=1;>sp|Q9H492|MLP3A_HUMA	4	2	2	2	2	2	2	1	2	2	1	1	1	1	1	0	2	2	2	1	2	2	1	1	1	1	1	0	2	2	2	1	2	2	1	1	1	1	1	0	16.8	16.8
Q9Y6G3;A6NCI0	Q9Y6G3;A6NCI0	2;2	2;2	2;2	39S ribosomal protein L42, mitochondrial	MRPL42	>sp|Q9Y6G3|RM42_HUMAN 39S ribosomal protein L42, mitochondrial OS=Homo sapiens GN=MRPL42 PE=1 SV=1;>tr|A6NCI0|A6NCI0_HUMAN Mitochondrial ribosomal protein L42, isoform CRA_e OS=Homo sapiens GN=MRPL42 PE=4 SV=1	2	2	2	2	2	2	2	1	1	2	0	0	0	0	0	0	2	2	2	1	1	2	0	0	0	0	0	0	2	2	2	1	1	2	0	0	0	0	0	0	26.8	26.8
A6NFN4;Q13564;A6NCK0;A8MU28	A6NFN4;Q13564;A6NCK0;A8MU28	17;17;17;16	17;17;17;16	17;17;17;16	NEDD8-activating enzyme E1 regulatory subunit	NAE1	>tr|A6NFN4|A6NFN4_HUMAN Uncharacterized protein OS=Homo sapiens GN=NAE1 PE=2 SV=2;>sp|Q13564|ULA1_HUMAN NEDD8-activating enzyme E1 regulatory subunit OS=Homo sapiens GN=NAE1 PE=1 SV=1;>tr|A6NCK0|A6NCK0_HUMAN NEDD8-activating enzyme E1 subunit 1 OS=Homo sap	4	17	17	17	10	12	10	9	8	8	9	7	7	6	10	7	10	12	10	9	8	8	9	7	7	6	10	7	10	12	10	9	8	8	9	7	7	6	10	7	43	43
Q9BWM7;A6NCZ6	Q9BWM7;A6NCZ6	11;11	10;10	10;10	Sideroflexin-3	SFXN3	>sp|Q9BWM7|SFXN3_HUMAN Sideroflexin-3 OS=Homo sapiens GN=SFXN3 PE=2 SV=2;>tr|A6NCZ6|A6NCZ6_HUMAN Sideroflexin 3 OS=Homo sapiens GN=SFXN3 PE=4 SV=1	2	11	10	10	9	7	9	7	9	10	4	5	5	5	3	5	9	7	8	6	9	9	4	5	5	5	3	5	9	7	8	6	9	9	4	5	5	5	3	5	44.9	39.1
Q7LGA3-3;Q7LGA3-2;A6ND99;Q7LGA3	Q7LGA3-3;Q7LGA3-2;A6ND99;Q7LGA3	5;5;5;5	5;5;5;5	5;5;5;5	Heparan sulfate 2-O-sulfotransferase 1	HS2ST1	>sp|Q7LGA3-3|HS2ST_HUMAN Isoform 3 of Heparan sulfate 2-O-sulfotransferase 1 OS=Homo sapiens GN=HS2ST1;>sp|Q7LGA3-2|HS2ST_HUMAN Isoform 2 of Heparan sulfate 2-O-sulfotransferase 1 OS=Homo sapiens GN=HS2ST1;>tr|A6ND99|A6ND99_HUMAN Heparan sulfate 2-O-sulfot	4	5	5	5	2	2	1	1	3	2	1	0	0	0	1	0	2	2	1	1	3	2	1	0	0	0	1	0	2	2	1	1	3	2	1	0	0	0	1	0	24.5	24.5
A6NDG6	A6NDG6	17	17	17	Phosphoglycolate phosphatase	PGP	>sp|A6NDG6|PGP_HUMAN Phosphoglycolate phosphatase OS=Homo sapiens GN=PGP PE=1 SV=1	1	17	17	17	15	14	13	15	14	14	12	10	10	9	9	10	15	14	13	15	14	14	12	10	10	9	9	10	15	14	13	15	14	14	12	10	10	9	9	10	59.2	59.2
A6NDJ8;Q86YS6	A6NDJ8;Q86YS6	2;2	2;2	2;2	Putative Rab-43-like protein ENSP00000330714;Ras-related protein Rab-43	RAB43	>sp|A6NDJ8|RB43L_HUMAN Putative Rab-43-like protein ENSP00000330714 OS=Homo sapiens PE=5 SV=3;>sp|Q86YS6|RAB43_HUMAN Ras-related protein Rab-43 OS=Homo sapiens GN=RAB43 PE=1 SV=1	2	2	2	2	0	0	0	0	1	0	0	0	0	0	1	0	0	0	0	0	1	0	0	0	0	0	1	0	0	0	0	0	1	0	0	0	0	0	1	0	9.9	9.9
A6NDN0;O43617;A6NKE1	A6NDN0;O43617	5;5;2	5;5;2	5;5;2	Trafficking protein particle complex subunit 3	TRAPPC3	>tr|A6NDN0|A6NDN0_HUMAN Trafficking protein particle complex 3, isoform CRA_a OS=Homo sapiens GN=TRAPPC3 PE=4 SV=1;>sp|O43617|TPPC3_HUMAN Trafficking protein particle complex subunit 3 OS=Homo sapiens GN=TRAPPC3 PE=1 SV=1	3	5	5	5	5	5	5	4	5	4	3	4	3	4	4	4	5	5	5	4	5	4	3	4	3	4	4	4	5	5	5	4	5	4	3	4	3	4	4	4	35.1	35.1
A6NDU8	A6NDU8	10	10	10	UPF0600 protein C5orf51	C5orf51	>sp|A6NDU8|CE051_HUMAN UPF0600 protein C5orf51 OS=Homo sapiens GN=C5orf51 PE=1 SV=1	1	10	10	10	6	6	8	4	8	7	5	1	2	2	2	2	6	6	8	4	8	7	5	1	2	2	2	2	6	6	8	4	8	7	5	1	2	2	2	2	40.1	40.1
H0YDD3;A6NDW6;Q9BVK2;H0YDQ1;H0YD42;E9PKA5;E9PK79;H0YEE0;E9PP96	H0YDD3;A6NDW6;Q9BVK2;H0YDQ1	3;3;3;2;1;1;1;1;1	3;3;3;2;1;1;1;1;1	3;3;3;2;1;1;1;1;1	Probable dolichyl pyrophosphate Glc1Man9GlcNAc2 alpha-1,3-glucosyltransferase	ALG8	>tr|H0YDD3|H0YDD3_HUMAN Asparagine-linked glycosylation 8, alpha-1,3-glucosyltransferase homolog (S. cerevisiae) (Fragment) OS=Homo sapiens GN=ALG8 PE=4 SV=1;>tr|A6NDW6|A6NDW6_HUMAN Asparagine-linked glycosylation 8 homolog (Yeast, alpha-1,3-glucosyltransf	9	3	3	3	0	0	1	2	0	1	0	0	0	0	0	0	0	0	1	2	0	1	0	0	0	0	0	0	0	0	1	2	0	1	0	0	0	0	0	0	13.7	13.7
A6NE70;Q6W2J9-4;Q6W2J9-2;Q6W2J9	A6NE70;Q6W2J9-4;Q6W2J9-2;Q6W2J9	5;5;5;5	5;5;5;5	5;5;5;5	BCL-6 corepressor	BCOR	>tr|A6NE70|A6NE70_HUMAN BCL6 corepressor OS=Homo sapiens GN=BCOR PE=4 SV=1;>sp|Q6W2J9-4|BCOR_HUMAN Isoform 4 of BCL-6 corepressor OS=Homo sapiens GN=BCOR;>sp|Q6W2J9-2|BCOR_HUMAN Isoform 2 of BCL-6 corepressor OS=Homo sapiens GN=BCOR;>sp|Q6W2J9|BCOR_HUMAN B	4	5	5	5	1	2	1	0	2	1	0	0	0	1	1	0	1	2	1	0	2	1	0	0	0	1	1	0	1	2	1	0	2	1	0	0	0	1	1	0	13.8	13.8
A6NE85;C4AMC7;Q6VEQ5;E7ER56;A8K0Z3;Q9NQA3;B4DTD2;A8MWX3	A6NE85;C4AMC7;Q6VEQ5;E7ER56;A8K0Z3;Q9NQA3	4;4;4;3;3;2;1;1	4;4;4;3;3;2;1;1	4;4;4;3;3;2;1;1	Putative WAS protein family homolog 3;WAS protein family homolog 2;WAS protein family homolog 1;WAS protein family homolog 6	WASH3P;WASH2P;WASH1;WASH6P	>tr|A6NE85|A6NE85_HUMAN Uncharacterized protein OS=Homo sapiens PE=4 SV=3;>sp|C4AMC7|WASH3_HUMAN Putative WAS protein family homolog 3 OS=Homo sapiens GN=WASH3P PE=2 SV=2;>sp|Q6VEQ5|WASH2_HUMAN WAS protein family homolog 2 OS=Homo sapiens GN=WASH2P PE=2 SV	8	4	4	4	2	2	2	1	2	3	0	0	0	0	0	1	2	2	2	1	2	3	0	0	0	0	0	1	2	2	2	1	2	3	0	0	0	0	0	1	12.1	12.1
A6NED0;G3V5T0;O43708;G3V4T6;G3V3B9;O43708-2;G3V267	A6NED0;G3V5T0;O43708;G3V4T6;G3V3B9;O43708-2;G3V267	3;3;3;3;2;2;2	3;3;3;3;2;2;2	3;3;3;3;2;2;2	Maleylacetoacetate isomerase	GSTZ1	>tr|A6NED0|A6NED0_HUMAN Glutathione transferase zeta 1 OS=Homo sapiens GN=GSTZ1 PE=3 SV=1;>tr|G3V5T0|G3V5T0_HUMAN Glutathione transferase zeta 1 OS=Homo sapiens GN=GSTZ1 PE=3 SV=1;>sp|O43708|MAAI_HUMAN Maleylacetoacetate isomerase OS=Homo sapiens GN=GSTZ1	7	3	3	3	2	3	2	2	2	3	1	2	1	1	1	1	2	3	2	2	2	3	1	2	1	1	1	1	2	3	2	2	2	3	1	2	1	1	1	1	21.3	21.3
G3V2I3;A6NED2	G3V2I3;A6NED2	2;2	2;2	2;2	RCC1 domain-containing protein 1	RCCD1	>tr|G3V2I3|G3V2I3_HUMAN RCC1 domain-containing 1 OS=Homo sapiens GN=RCCD1 PE=4 SV=1;>sp|A6NED2|RCCD1_HUMAN RCC1 domain-containing protein 1 OS=Homo sapiens GN=RCCD1 PE=1 SV=1	2	2	2	2	0	0	1	0	0	0	0	0	0	1	0	0	0	0	1	0	0	0	0	0	0	1	0	0	0	0	1	0	0	0	0	0	0	1	0	0	7.5	7.5
P51610;A6NEM2;P51610-2;P51610-3;Q9Y5Z7	P51610;A6NEM2;P51610-2	36;36;35;12;1	36;36;35;12;1	36;36;35;12;1	Host cell factor 1;HCF N-terminal chain 1;HCF N-terminal chain 2;HCF N-terminal chain 3;HCF N-terminal chain 4;HCF N-terminal chain 5;HCF N-terminal chain 6;HCF C-terminal chain 1;HCF C-terminal chain 2;HCF C-terminal chain 3;HCF C-terminal chain 4;HCF C-terminal chain 5;HCF C-terminal chain 6	HCFC1	>sp|P51610|HCFC1_HUMAN Host cell factor 1 OS=Homo sapiens GN=HCFC1 PE=1 SV=2;>tr|A6NEM2|A6NEM2_HUMAN Host cell factor C1 (VP16-accessory protein) OS=Homo sapiens GN=HCFC1 PE=4 SV=2;>sp|P51610-2|HCFC1_HUMAN Isoform 2 of Host cell factor 1 OS=Homo sapiens GN	5	36	36	36	23	15	19	18	17	23	18	18	19	17	19	13	23	15	19	18	17	23	18	18	19	17	19	13	23	15	19	18	17	23	18	18	19	17	19	13	23.7	23.7
A6NEQ9	A6NEQ9	1	1	1	Putative uncharacterized protein ENSP00000253375		>sp|A6NEQ9|YT006_HUMAN Putative uncharacterized protein ENSP00000253375 OS=Homo sapiens PE=5 SV=3	1	1	1	1	0	1	0	1	0	1	1	1	1	1	1	1	0	1	0	1	0	1	1	1	1	1	1	1	0	1	0	1	0	1	1	1	1	1	1	1	18.8	18.8
E9PL33;E9PM05;E9PS58;A6NES3;O14681;E9PLB8;E9PQN7;E9PK61;E9PNX3	E9PL33;E9PM05;E9PS58;A6NES3;O14681;E9PLB8	3;3;3;3;3;2;1;1;1	3;3;3;3;3;2;1;1;1	3;3;3;3;3;2;1;1;1	Etoposide-induced protein 2.4 homolog	EI24	>tr|E9PL33|E9PL33_HUMAN Etoposide-induced 2.4 mRNA (Fragment) OS=Homo sapiens GN=EI24 PE=4 SV=1;>tr|E9PM05|E9PM05_HUMAN Etoposide-induced 2.4 mRNA (Fragment) OS=Homo sapiens GN=EI24 PE=4 SV=1;>tr|E9PS58|E9PS58_HUMAN Etoposide-induced 2.4 mRNA (Fragment) OS	9	3	3	3	2	0	1	1	0	0	0	1	0	2	0	0	2	0	1	1	0	0	0	1	0	2	0	0	2	0	1	1	0	0	0	1	0	2	0	0	21.6	21.6
A6NF48;Q9Y2X9;F5H1Z5	A6NF48;Q9Y2X9;F5H1Z5	4;4;2	4;4;2	4;4;2	Zinc finger protein 281	ZNF281	>tr|A6NF48|A6NF48_HUMAN Zinc finger protein 281 OS=Homo sapiens GN=ZNF281 PE=4 SV=1;>sp|Q9Y2X9|ZN281_HUMAN Zinc finger protein 281 OS=Homo sapiens GN=ZNF281 PE=1 SV=1;>tr|F5H1Z5|F5H1Z5_HUMAN Zinc finger protein 281 OS=Homo sapiens GN=ZNF281 PE=4 SV=1	3	4	4	4	2	1	1	1	1	1	1	0	1	0	0	0	2	1	1	1	1	1	1	0	1	0	0	0	2	1	1	1	1	1	1	0	1	0	0	0	10.4	10.4
Q8IZP0-10;Q8IZP0-8;F5H1G9;Q8IZP0-7;F8WA55;Q8IZP0-2;Q8IZP0-4;Q8IZP0-3;Q8IZP0-5;Q8IZP0-6;Q8IZP0-9;F8WA56;Q8IZP0;A6NFN2;B4DQ58	Q8IZP0-10;Q8IZP0-8;F5H1G9;Q8IZP0-7;F8WA55;Q8IZP0-2;Q8IZP0-4;Q8IZP0-3;Q8IZP0-5;Q8IZP0-6;Q8IZP0-9;F8WA56;Q8IZP0;A6NFN2;B4DQ58	7;7;7;7;7;7;7;7;7;7;7;7;7;7;4	7;7;7;7;7;7;7;7;7;7;7;7;7;7;4	4;4;4;4;4;4;4;4;4;4;4;4;4;4;3	Abl interactor 1	ABI1	>sp|Q8IZP0-10|ABI1_HUMAN Isoform 10 of Abl interactor 1 OS=Homo sapiens GN=ABI1;>sp|Q8IZP0-8|ABI1_HUMAN Isoform 8 of Abl interactor 1 OS=Homo sapiens GN=ABI1;>tr|F5H1G9|F5H1G9_HUMAN Abl-interactor 1 OS=Homo sapiens GN=ABI1 PE=4 SV=1;>sp|Q8IZP0-7|ABI1_HUMAN	15	7	7	4	0	2	3	2	3	1	2	2	1	2	1	3	0	2	3	2	3	1	2	2	1	2	1	3	0	0	1	2	1	0	1	1	1	2	1	2	23.2	23.2
Q9ULL5-2;A6NFN6;Q9ULL5;Q9ULL5-3	Q9ULL5-2;A6NFN6;Q9ULL5;Q9ULL5-3	1;1;1;1	1;1;1;1	1;1;1;1	Proline-rich protein 12	PRR12	>sp|Q9ULL5-2|PRR12_HUMAN Isoform 2 of Proline-rich protein 12 OS=Homo sapiens GN=PRR12;>tr|A6NFN6|A6NFN6_HUMAN Proline-rich 12 OS=Homo sapiens GN=PRR12 PE=4 SV=2;>sp|Q9ULL5|PRR12_HUMAN Proline-rich protein 12 OS=Homo sapiens GN=PRR12 PE=1 SV=2;>sp|Q9ULL5-3	4	1	1	1	1	1	0	0	0	0	0	0	0	0	0	0	1	1	0	0	0	0	0	0	0	0	0	0	1	1	0	0	0	0	0	0	0	0	0	0	2.4	2.4
Q92599-2;A6NMH6;A6NFQ9;F6W7K9;F8W8I8;Q92599;C9J9B6;Q92599-3;C9JV02;C9J4G8	Q92599-2;A6NMH6;A6NFQ9;F6W7K9;F8W8I8;Q92599;C9J9B6;Q92599-3	10;10;10;10;10;10;9;8;4;3	7;7;7;7;7;7;6;5;3;3	7;7;7;7;7;7;6;5;3;3	Septin-8	SEPT8	>sp|Q92599-2|SEPT8_HUMAN Isoform 2 of Septin-8 OS=Homo sapiens GN=SEPT8;>tr|A6NMH6|A6NMH6_HUMAN Septin 8 OS=Homo sapiens GN=SEPT8 PE=3 SV=1;>tr|A6NFQ9|A6NFQ9_HUMAN Septin 8 OS=Homo sapiens GN=SEPT8 PE=3 SV=1;>tr|F6W7K9|F6W7K9_HUMAN Septin 8 OS=Homo sapiens	10	10	7	7	2	4	2	4	7	5	2	4	3	2	2	3	1	2	1	2	4	4	0	3	2	1	1	2	1	2	1	2	4	4	0	3	2	1	1	2	31.9	24
D6RAX1;D6RCT8;Q96EV8-2;F5GY46;Q96EV8;A6NFV8	D6RAX1;D6RCT8;Q96EV8-2;F5GY46;Q96EV8;A6NFV8	1;1;1;1;1;1	1;1;1;1;1;1	1;1;1;1;1;1	Dysbindin	DTNBP1	>tr|D6RAX1|D6RAX1_HUMAN Dystrobrevin-binding protein 1 OS=Homo sapiens GN=DTNBP1 PE=4 SV=1;>tr|D6RCT8|D6RCT8_HUMAN Dystrobrevin-binding protein 1 OS=Homo sapiens GN=DTNBP1 PE=4 SV=1;>sp|Q96EV8-2|DTBP1_HUMAN Isoform 2 of Dysbindin OS=Homo sapiens GN=DTNBP1;	6	1	1	1	0	0	1	1	0	0	0	0	0	0	0	0	0	0	1	1	0	0	0	0	0	0	0	0	0	0	1	1	0	0	0	0	0	0	0	0	29.5	29.5
Q9UKK9;A6NFX8;A6NJU6;A6NHE8;A6NCQ0;H0YEY4;C9JYY9	Q9UKK9;A6NFX8;A6NJU6;A6NHE8;A6NCQ0	14;14;10;10;8;5;3	14;14;10;10;8;5;3	14;14;10;10;8;5;3	ADP-sugar pyrophosphatase	NUDT5	>sp|Q9UKK9|NUDT5_HUMAN ADP-sugar pyrophosphatase OS=Homo sapiens GN=NUDT5 PE=1 SV=1;>tr|A6NFX8|A6NFX8_HUMAN Nudix (nucleoside diphosphate-linked moiety X)-type motif 5 OS=Homo sapiens GN=NUDT5 PE=3 SV=1;>tr|A6NJU6|A6NJU6_HUMAN Nudix (nucleoside diphosphate	7	14	14	14	14	13	12	12	13	11	12	11	12	11	12	11	14	13	12	12	13	11	12	11	12	11	12	11	14	13	12	12	13	11	12	11	12	11	12	11	81.3	81.3
A6NG10;Q969T9;E7EX86;B4DFG2;B4DV07	A6NG10;Q969T9;E7EX86;B4DFG2;B4DV07	4;4;3;3;3	4;4;3;3;3	4;4;3;3;3	WW domain-binding protein 2	WBP2	>tr|A6NG10|A6NG10_HUMAN Uncharacterized protein OS=Homo sapiens GN=WBP2 PE=2 SV=2;>sp|Q969T9|WBP2_HUMAN WW domain-binding protein 2 OS=Homo sapiens GN=WBP2 PE=1 SV=1;>tr|E7EX86|E7EX86_HUMAN WW domain-binding protein 2 OS=Homo sapiens GN=WBP2 PE=4 SV=1;>tr|	5	4	4	4	4	4	2	2	3	3	2	2	1	2	0	1	4	4	2	2	3	3	2	2	1	2	0	1	4	4	2	2	3	3	2	2	1	2	0	1	12.6	12.6
Q9HBI1;A6NG58;B0QYM8;Q9HBI1-2;B5MDI0;B0QYP8	Q9HBI1;A6NG58;B0QYM8;Q9HBI1-2;B5MDI0	4;4;3;3;3;1	1;1;1;1;1;1	1;1;1;1;1;1	Beta-parvin	PARVB	>sp|Q9HBI1|PARVB_HUMAN Beta-parvin OS=Homo sapiens GN=PARVB PE=1 SV=1;>tr|A6NG58|A6NG58_HUMAN Uncharacterized protein OS=Homo sapiens GN=PARVB PE=4 SV=2;>tr|B0QYM8|B0QYM8_HUMAN Parvin, beta OS=Homo sapiens GN=PARVB PE=4 SV=1;>sp|Q9HBI1-2|PARVB_HUMAN Isofor	6	4	1	1	3	4	4	2	3	3	1	2	1	2	2	1	1	1	1	0	1	1	0	1	0	1	0	0	1	1	1	0	1	1	0	1	0	1	0	0	11.8	4.1
A6NG79;E9PGC6;Q92733;H0YE12;H0Y679	A6NG79;E9PGC6;Q92733	7;7;7;3;3	7;7;7;3;3	7;7;7;3;3	Proline-rich protein PRCC	PRCC	>tr|A6NG79|A6NG79_HUMAN Papillary renal cell carcinoma (translocation-associated) OS=Homo sapiens GN=PRCC PE=4 SV=1;>tr|E9PGC6|E9PGC6_HUMAN Papillary renal cell carcinoma (translocation-associated) OS=Homo sapiens GN=PRCC PE=4 SV=1;>sp|Q92733|PRCC_HUMAN Pr	5	7	7	7	3	5	4	6	4	6	2	3	1	2	2	3	3	5	4	6	4	6	2	3	1	2	2	3	3	5	4	6	4	6	2	3	1	2	2	3	20.5	20.5
B7Z9S8;A6NGH2;P05026-2;P05026	B7Z9S8;A6NGH2;P05026-2;P05026	8;8;8;8	8;8;8;8	8;8;8;8	Sodium/potassium-transporting ATPase subunit beta-1	ATP1B1	>tr|B7Z9S8|B7Z9S8_HUMAN ATPase, Na+/K+ transporting, beta 1 polypeptide OS=Homo sapiens GN=ATP1B1 PE=2 SV=1;>tr|A6NGH2|A6NGH2_HUMAN ATPase, Na+/K+ transporting, beta 1 polypeptide OS=Homo sapiens GN=ATP1B1 PE=2 SV=3;>sp|P05026-2|AT1B1_HUMAN Isoform 2 of So	4	8	8	8	5	4	5	4	5	6	4	4	5	5	3	4	5	4	5	4	5	6	4	4	5	5	3	4	5	4	5	4	5	6	4	4	5	5	3	4	35.6	35.6
P51808;A6NGJ0	P51808;A6NGJ0	1;1	1;1	1;1	Dynein light chain Tctex-type 3	DYNLT3	>sp|P51808|DYLT3_HUMAN Dynein light chain Tctex-type 3 OS=Homo sapiens GN=DYNLT3 PE=1 SV=1;>tr|A6NGJ0|A6NGJ0_HUMAN Dynein, light chain, Tctex-type 3 OS=Homo sapiens GN=DYNLT3 PE=4 SV=1	2	1	1	1	1	1	1	1	1	1	1	1	1	1	0	0	1	1	1	1	1	1	1	1	1	1	0	0	1	1	1	1	1	1	1	1	1	1	0	0	14.7	14.7
Q7Z7H8;A6NGJ4	Q7Z7H8;A6NGJ4	6;6	6;6	6;6	39S ribosomal protein L10, mitochondrial	MRPL10	>sp|Q7Z7H8|RM10_HUMAN 39S ribosomal protein L10, mitochondrial OS=Homo sapiens GN=MRPL10 PE=1 SV=3;>tr|A6NGJ4|A6NGJ4_HUMAN Mitochondrial ribosomal protein L10, isoform CRA_b OS=Homo sapiens GN=MRPL10 PE=2 SV=1	2	6	6	6	4	1	4	0	4	2	3	2	2	2	1	1	4	1	4	0	4	2	3	2	2	2	1	1	4	1	4	0	4	2	3	2	2	2	1	1	27.2	27.2
B4DQE7;A6NGJ7;A6NMT1;B4DV22;Q9BY41-2;B4DKN0;Q9BY41	B4DQE7;A6NGJ7;A6NMT1;B4DV22;Q9BY41-2;B4DKN0;Q9BY41	1;1;1;1;1;1;1	1;1;1;1;1;1;1	1;1;1;1;1;1;1	Histone deacetylase 8	HDAC8	>tr|B4DQE7|B4DQE7_HUMAN Uncharacterized protein OS=Homo sapiens GN=HDAC8 PE=2 SV=1;>tr|A6NGJ7|A6NGJ7_HUMAN Histone deacetylase 8 (Fragment) OS=Homo sapiens GN=HDAC8 PE=4 SV=2;>tr|A6NMT1|A6NMT1_HUMAN Histone deacetylase 8 OS=Homo sapiens GN=HDAC8 PE=4 SV=1;	7	1	1	1	0	0	0	0	0	1	0	0	0	0	0	0	0	0	0	0	0	1	0	0	0	0	0	0	0	0	0	0	0	1	0	0	0	0	0	0	10.4	10.4
A6NGP5;Q9H910;B4DLH4;Q9H910-2;B4DL85	A6NGP5;Q9H910;B4DLH4;Q9H910-2;B4DL85	11;11;11;10;6	11;11;11;10;6	11;11;11;10;6	Hematological and neurological expressed 1-like protein	HN1L	>tr|A6NGP5|A6NGP5_HUMAN Uncharacterized protein OS=Homo sapiens GN=HN1L PE=2 SV=2;>sp|Q9H910|HN1L_HUMAN Hematological and neurological expressed 1-like protein OS=Homo sapiens GN=HN1L PE=1 SV=1;>tr|B4DLH4|B4DLH4_HUMAN Uncharacterized protein OS=Homo sapien	5	11	11	11	7	8	7	7	8	8	7	8	9	7	8	6	7	8	7	7	8	8	7	8	9	7	8	6	7	8	7	7	8	8	7	8	9	7	8	6	79.8	79.8
Q96B45;A6NGQ6	Q96B45;A6NGQ6	1;1	1;1	1;1	UPF0693 protein C10orf32	C10orf32	>sp|Q96B45|CJ032_HUMAN UPF0693 protein C10orf32 OS=Homo sapiens GN=C10orf32 PE=1 SV=1;>tr|A6NGQ6|A6NGQ6_HUMAN Uncharacterized protein OS=Homo sapiens GN=C10orf32 PE=4 SV=2	2	1	1	1	0	0	1	0	0	0	1	0	0	0	0	0	0	0	1	0	0	0	1	0	0	0	0	0	0	0	1	0	0	0	1	0	0	0	0	0	16.2	16.2
A6NGW1;O95070;E9PIZ0;C9JST7;F8W9A1;E9PS11	A6NGW1;O95070;E9PIZ0;C9JST7;F8W9A1	3;3;2;2;2;1	3;3;2;2;2;1	3;3;2;2;2;1	Protein YIF1A	YIF1A	>tr|A6NGW1|A6NGW1_HUMAN Yip1-interacting factor homolog A (S. cerevisiae) OS=Homo sapiens GN=YIF1A PE=4 SV=1;>sp|O95070|YIF1A_HUMAN Protein YIF1A OS=Homo sapiens GN=YIF1A PE=1 SV=2;>tr|E9PIZ0|E9PIZ0_HUMAN Yip1-interacting factor homolog A (S. cerevisiae) (	6	3	3	3	1	1	1	0	0	2	1	1	1	0	1	0	1	1	1	0	0	2	1	1	1	0	1	0	1	1	1	0	0	2	1	1	1	0	1	0	19.1	19.1
A6NHN7;Q14202-2;Q14202;A6NHB5;Q96E26;A6NL54	A6NHN7;Q14202-2;Q14202;A6NHB5	5;5;5;5;1;1	5;5;5;5;1;1	5;5;5;5;1;1	Zinc finger MYM-type protein 3	ZMYM3	>tr|A6NHN7|A6NHN7_HUMAN Zinc finger, MYM-type 3 OS=Homo sapiens GN=ZMYM3 PE=4 SV=1;>sp|Q14202-2|ZMYM3_HUMAN Isoform 2 of Zinc finger MYM-type protein 3 OS=Homo sapiens GN=ZMYM3;>sp|Q14202|ZMYM3_HUMAN Zinc finger MYM-type protein 3 OS=Homo sapiens GN=ZMYM3	6	5	5	5	0	0	3	1	1	3	0	0	0	0	0	0	0	0	3	1	1	3	0	0	0	0	0	0	0	0	3	1	1	3	0	0	0	0	0	0	4.3	4.3
F8W1Q3;P43251;B4DLJ9;A6NHF2	F8W1Q3;P43251;B4DLJ9;A6NHF2	1;1;1;1	1;1;1;1	1;1;1;1	Biotinidase	BTD	>tr|F8W1Q3|F8W1Q3_HUMAN Biotinidase OS=Homo sapiens GN=BTD PE=4 SV=1;>sp|P43251|BTD_HUMAN Biotinidase OS=Homo sapiens GN=BTD PE=1 SV=2;>tr|B4DLJ9|B4DLJ9_HUMAN Uncharacterized protein OS=Homo sapiens GN=BTD PE=2 SV=1;>tr|A6NHF2|A6NHF2_HUMAN Uncharacterized	4	1	1	1	0	0	1	0	1	1	0	0	0	0	0	0	0	0	1	0	1	1	0	0	0	0	0	0	0	0	1	0	1	1	0	0	0	0	0	0	1.9	1.9
A6NHL2-2;A6NHL2	A6NHL2-2;A6NHL2	7;7	1;1	1;1	Tubulin alpha chain-like 3	TUBAL3	>sp|A6NHL2-2|TBAL3_HUMAN Isoform 2 of Tubulin alpha chain-like 3 OS=Homo sapiens GN=TUBAL3;>sp|A6NHL2|TBAL3_HUMAN Tubulin alpha chain-like 3 OS=Homo sapiens GN=TUBAL3 PE=1 SV=2	2	7	1	1	5	5	5	4	6	5	6	6	6	5	5	6	1	1	1	0	1	0	1	1	1	0	0	1	1	1	1	0	1	0	1	1	1	0	0	1	13.1	4.2
Q9HBD1-2;Q9HBD1-3;A6NHN2;Q9HBD1-6;Q4VXB0;Q9HBD1-4;Q5TC82-2;Q5TC82;Q9HBD1	Q9HBD1-2;Q9HBD1-3;A6NHN2;Q9HBD1-6;Q4VXB0;Q9HBD1-4;Q5TC82-2;Q5TC82;Q9HBD1	1;1;1;1;1;1;1;1;1	1;1;1;1;1;1;1;1;1	1;1;1;1;1;1;1;1;1	Probable E3 ubiquitin-protein ligase Roquin;RING finger and CCCH-type zinc finger domain-containing protein 2	RC3H2;RC3H1	>sp|Q9HBD1-2|RC3H2_HUMAN Isoform 2 of RING finger and CCCH-type zinc finger domain-containing protein 2 OS=Homo sapiens GN=RC3H2;>sp|Q9HBD1-3|RC3H2_HUMAN Isoform 3 of RING finger and CCCH-type zinc finger domain-containing protein 2 OS=Homo sapiens GN=RC3H	9	1	1	1	1	0	0	0	0	0	0	0	0	0	0	0	1	0	0	0	0	0	0	0	0	0	0	0	1	0	0	0	0	0	0	0	0	0	0	0	2.9	2.9
A6NHQ2	A6NHQ2	4	1	1	rRNA/tRNA 2-O-methyltransferase fibrillarin-like protein 1	FBLL1	>sp|A6NHQ2|FBLL1_HUMAN rRNA/tRNA 2-O-methyltransferase fibrillarin-like protein 1 OS=Homo sapiens GN=FBLL1 PE=3 SV=1	1	4	1	1	4	4	4	4	4	3	1	4	3	4	2	4	1	1	1	1	1	1	0	1	1	1	1	1	1	1	1	1	1	1	0	1	1	1	1	1	14.7	3.3
A6NHR9;A6NHR9-2;A6NHR9-3	A6NHR9;A6NHR9-2	54;52;18	54;52;18	54;52;18	Structural maintenance of chromosomes flexible hinge domain-containing protein 1	SMCHD1	>sp|A6NHR9|SMHD1_HUMAN Structural maintenance of chromosomes flexible hinge domain-containing protein 1 OS=Homo sapiens GN=SMCHD1 PE=1 SV=2;>sp|A6NHR9-2|SMHD1_HUMAN Isoform 2 of Structural maintenance of chromosomes flexible hinge domain-containing protein	3	54	54	54	25	20	21	10	21	22	13	9	10	7	8	12	25	20	21	10	21	22	13	9	10	7	8	12	25	20	21	10	21	22	13	9	10	7	8	12	29	29
A6NHV6;F8W164;Q99640;B4DZM6	A6NHV6;F8W164;Q99640;B4DZM6	1;1;1;1	1;1;1;1	1;1;1;1	Membrane-associated tyrosine- and threonine-specific cdc2-inhibitory kinase	PKMYT1	>tr|A6NHV6|A6NHV6_HUMAN Protein kinase, membrane associated tyrosine/threonine 1 OS=Homo sapiens GN=PKMYT1 PE=2 SV=3;>tr|F8W164|F8W164_HUMAN Protein kinase, membrane-associated tyrosine/threonine 1 OS=Homo sapiens GN=PKMYT1 PE=3 SV=1;>sp|Q99640|PMYT1_HUMAN	4	1	1	1	0	1	0	0	0	0	0	0	0	0	0	0	0	1	0	0	0	0	0	0	0	0	0	0	0	1	0	0	0	0	0	0	0	0	0	0	6	6
P63092;A6NI00;Q5JWF2;P63092-2;Q5JWF2-2;P38405;Q86XU3;F5H3J6;B7ZA26;Q5JWE9;Q5JWD1;H0Y7E8;A2A2R6;P11488;P19087;A8MTJ3	P63092;A6NI00;Q5JWF2;P63092-2;Q5JWF2-2	19;19;19;18;18;7;7;6;4;4;2;2;1;1;1;1	19;19;19;18;18;7;7;6;4;4;2;2;1;1;1;1	1;1;1;0;0;0;0;0;0;1;1;1;0;0;0;0	Guanine nucleotide-binding protein G(s) subunit alpha isoforms short;Guanine nucleotide-binding protein G(s) subunit alpha isoforms XLas	GNAS	>sp|P63092|GNAS2_HUMAN Guanine nucleotide-binding protein G(s) subunit alpha isoforms short OS=Homo sapiens GN=GNAS PE=1 SV=1;>tr|A6NI00|A6NI00_HUMAN GNAS complex locus OS=Homo sapiens GN=GNAS PE=4 SV=3;>sp|Q5JWF2|GNAS1_HUMAN Guanine nucleotide-binding pro	16	19	19	1	15	12	16	10	9	12	10	8	10	10	9	11	15	12	16	10	9	12	10	8	10	10	9	11	1	1	1	0	1	1	1	1	1	1	0	1	52	52
Q5JRG1;Q9BVL2-2;C9JDH3;A6NI12;Q9BVL2	Q5JRG1;Q9BVL2-2;C9JDH3;A6NI12;Q9BVL2	8;8;8;8;8	8;8;8;8;8	8;8;8;8;8	Nucleoporin p58/p45	NUPL1	>tr|Q5JRG1|Q5JRG1_HUMAN Nucleoporin like 1 (Fragment) OS=Homo sapiens GN=NUPL1 PE=2 SV=1;>sp|Q9BVL2-2|NUPL1_HUMAN Isoform 2 of Nucleoporin p58/p45 OS=Homo sapiens GN=NUPL1;>tr|C9JDH3|C9JDH3_HUMAN Nucleoporin-like 1 OS=Homo sapiens GN=NUPL1 PE=4 SV=2;>tr|A6	5	8	8	8	1	1	2	3	2	2	2	1	1	1	1	2	1	1	2	3	2	2	2	1	1	1	1	2	1	1	2	3	2	2	2	1	1	1	1	2	19.4	19.4
A6NI76;Q96EL2	A6NI76;Q96EL2	4;4	4;4	4;4	28S ribosomal protein S24, mitochondrial	MRPS24	>tr|A6NI76|A6NI76_HUMAN Uncharacterized protein OS=Homo sapiens GN=MRPS24 PE=4 SV=1;>sp|Q96EL2|RT24_HUMAN 28S ribosomal protein S24, mitochondrial OS=Homo sapiens GN=MRPS24 PE=1 SV=1	2	4	4	4	2	3	3	1	3	3	4	1	2	3	2	1	2	3	3	1	3	3	4	1	2	3	2	1	2	3	3	1	3	3	4	1	2	3	2	1	33.5	33.5
Q9H3U5-2;H0Y8B7;H0Y874;E7EW02;A6NID9;Q9H3U5-3;Q9H3U5;C9JS94	Q9H3U5-2;H0Y8B7;H0Y874;E7EW02;A6NID9;Q9H3U5-3;Q9H3U5;C9JS94	1;1;1;1;1;1;1;1	1;1;1;1;1;1;1;1	1;1;1;1;1;1;1;1	Major facilitator superfamily domain-containing protein 1	MFSD1	>sp|Q9H3U5-2|MFSD1_HUMAN Isoform 2 of Major facilitator superfamily domain-containing protein 1 OS=Homo sapiens GN=MFSD1;>tr|H0Y8B7|H0Y8B7_HUMAN Major facilitator superfamily domain-containing 1 (Fragment) OS=Homo sapiens GN=MFSD1 PE=4 SV=1;>tr|H0Y874|H0Y8	8	1	1	1	1	0	0	0	1	0	1	1	1	1	0	1	1	0	0	0	1	0	1	1	1	1	0	1	1	0	0	0	1	0	1	1	1	1	0	1	15.4	15.4
H0YBR0;Q96Q05-3;Q96Q05;Q96Q05-2;A6NIF0	H0YBR0;Q96Q05-3;Q96Q05;Q96Q05-2;A6NIF0	2;2;2;2;2	2;2;2;2;2	2;2;2;2;2	Trafficking protein particle complex subunit 9	TRAPPC9	>tr|H0YBR0|H0YBR0_HUMAN Trafficking protein particle complex 9 (Fragment) OS=Homo sapiens GN=TRAPPC9 PE=4 SV=1;>sp|Q96Q05-3|TPPC9_HUMAN Isoform 3 of Trafficking protein particle complex subunit 9 OS=Homo sapiens GN=TRAPPC9;>sp|Q96Q05|TPPC9_HUMAN Traffickin	5	2	2	2	0	1	1	0	0	1	0	0	0	0	0	0	0	1	1	0	0	1	0	0	0	0	0	0	0	1	1	0	0	1	0	0	0	0	0	0	2.4	2.4
A6NIH7	A6NIH7	5	5	5	Protein unc-119 homolog B	UNC119B	>sp|A6NIH7|U119B_HUMAN Protein unc-119 homolog B OS=Homo sapiens GN=UNC119B PE=1 SV=1	1	5	5	5	2	2	3	2	5	2	1	0	1	2	1	2	2	2	3	2	5	2	1	0	1	2	1	2	2	2	3	2	5	2	1	0	1	2	1	2	27.1	27.1
A6NIW1;P14209	A6NIW1;P14209	1;1	1;1	1;1	CD99 antigen	CD99	>tr|A6NIW1|A6NIW1_HUMAN CD99 antigen, isoform CRA_b OS=Homo sapiens GN=CD99 PE=4 SV=1;>sp|P14209|CD99_HUMAN CD99 antigen OS=Homo sapiens GN=CD99 PE=1 SV=1	2	1	1	1	0	0	1	0	1	0	1	0	1	1	1	1	0	0	1	0	1	0	1	0	1	1	1	1	0	0	1	0	1	0	1	0	1	1	1	1	5.9	5.9
A6NJ78-2;A6NJ78;B5MC64;A6NJ78-3;F8WD83;P0C7V9;A6NJ78-4	A6NJ78-2;A6NJ78;B5MC64;A6NJ78-3;F8WD83;P0C7V9;A6NJ78-4	2;2;1;1;1;1;1	2;2;1;1;1;1;1	2;2;1;1;1;1;1	Probable methyltransferase-like protein 15;Putative methyltransferase-like protein 15P1	METTL15;METTL15P1	>sp|A6NJ78-2|MET15_HUMAN Isoform 2 of Probable methyltransferase-like protein 15 OS=Homo sapiens GN=METTL15;>sp|A6NJ78|MET15_HUMAN Probable methyltransferase-like protein 15 OS=Homo sapiens GN=METTL15 PE=2 SV=1;>tr|B5MC64|B5MC64_HUMAN Methyltransferase-lik	7	2	2	2	1	1	0	0	1	2	1	1	0	1	0	0	1	1	0	0	1	2	1	1	0	1	0	0	1	1	0	0	1	2	1	1	0	1	0	0	9.9	9.9
A6NJD9;Q16540;A8MVT4;A8MYK1;A6NGQ5	A6NJD9;Q16540;A8MVT4;A8MYK1;A6NGQ5	4;3;3;3;2	4;3;3;3;2	4;3;3;3;2	39S ribosomal protein L23, mitochondrial	MRPL23	>tr|A6NJD9|A6NJD9_HUMAN Mitochondrial ribosomal protein L23 OS=Homo sapiens GN=MRPL23 PE=4 SV=1;>sp|Q16540|RM23_HUMAN 39S ribosomal protein L23, mitochondrial OS=Homo sapiens GN=MRPL23 PE=1 SV=1;>tr|A8MVT4|A8MVT4_HUMAN Mitochondrial ribosomal protein L23 O	5	4	4	4	3	3	2	1	1	2	2	3	1	3	3	2	3	3	2	1	1	2	2	3	1	3	3	2	3	3	2	1	1	2	2	3	1	3	3	2	26.4	26.4
F8WE42;F5H101;Q76FK4-2;Q76FK4-4;A6NJK7;Q76FK4;Q76FK4-3;F5GWN9;F5H797;F5H692;F5H540;F5H8B8	F8WE42;F5H101;Q76FK4-2;Q76FK4-4;A6NJK7;Q76FK4;Q76FK4-3;F5GWN9	7;7;7;7;7;7;6;5;2;2;2;1	7;7;7;7;7;7;6;5;2;2;2;1	7;7;7;7;7;7;6;5;2;2;2;1	Nucleolar protein 8	NOL8	>tr|F8WE42|F8WE42_HUMAN Nucleolar protein 8 (Fragment) OS=Homo sapiens GN=NOL8 PE=4 SV=1;>tr|F5H101|F5H101_HUMAN Nucleolar protein 8 OS=Homo sapiens GN=NOL8 PE=4 SV=1;>sp|Q76FK4-2|NOL8_HUMAN Isoform 2 of Nucleolar protein 8 OS=Homo sapiens GN=NOL8;>sp|Q76F	12	7	7	7	1	3	3	1	3	3	0	0	0	0	1	1	1	3	3	1	3	3	0	0	0	0	1	1	1	3	3	1	3	3	0	0	0	0	1	1	7	7
Q8IYS2;A6NJM2;Q8IYS2-2	Q8IYS2;A6NJM2;Q8IYS2-2	5;5;5	5;5;5	5;5;5	Uncharacterized protein KIAA2013	KIAA2013	>sp|Q8IYS2|K2013_HUMAN Uncharacterized protein KIAA2013 OS=Homo sapiens GN=KIAA2013 PE=2 SV=1;>tr|A6NJM2|A6NJM2_HUMAN Uncharacterized protein OS=Homo sapiens GN=KIAA2013 PE=4 SV=1;>sp|Q8IYS2-2|K2013_HUMAN Isoform 2 of Uncharacterized protein KIAA2013 OS=Ho	3	5	5	5	1	3	2	0	3	2	3	2	2	1	2	1	1	3	2	0	3	2	3	2	2	1	2	1	1	3	2	0	3	2	3	2	2	1	2	1	10.7	10.7
P32189-1;A6NJP5;Q14409;P32189-2;P32189;F8W7S9;F8WC39;A6NP46;F8WDA9;F8WBI8;F8WF44;Q14410	P32189-1;A6NJP5;Q14409;P32189-2;P32189;F8W7S9;F8WC39;A6NP46	5;5;5;5;5;5;3;3;2;2;1;1	5;5;5;5;5;5;3;3;2;2;1;1	5;5;5;5;5;5;3;3;2;2;1;1	Glycerol kinase;Putative glycerol kinase 3	GK;GK3P	>sp|P32189-1|GLPK_HUMAN Isoform 1 of Glycerol kinase OS=Homo sapiens GN=GK;>tr|A6NJP5|A6NJP5_HUMAN Glycerol kinase OS=Homo sapiens GN=GK PE=3 SV=2;>sp|Q14409|GLPK3_HUMAN Putative glycerol kinase 3 OS=Homo sapiens GN=GK3P PE=5 SV=2;>sp|P32189-2|GLPK_HUMAN I	12	5	5	5	4	3	2	0	1	2	1	1	0	0	0	0	4	3	2	0	1	2	1	1	0	0	0	0	4	3	2	0	1	2	1	1	0	0	0	0	12	12
Q8WTT2;A6NJZ9;F5H677	Q8WTT2;A6NJZ9;F5H677	20;20;12	20;20;12	20;20;12	Nucleolar complex protein 3 homolog	NOC3L	>sp|Q8WTT2|NOC3L_HUMAN Nucleolar complex protein 3 homolog OS=Homo sapiens GN=NOC3L PE=1 SV=1;>tr|A6NJZ9|A6NJZ9_HUMAN Nucleolar complex-associated 3 homolog (S. cerevisiae) OS=Homo sapiens GN=NOC3L PE=4 SV=1;>tr|F5H677|F5H677_HUMAN Nucleolar complex-associ	3	20	20	20	8	12	13	13	10	13	7	7	8	8	8	9	8	12	13	13	10	13	7	7	8	8	8	9	8	12	13	13	10	13	7	7	8	8	8	9	27.9	27.9
F8WC89;A6NKF1;H0YEW7;A6NKF1-2	F8WC89;A6NKF1;H0YEW7;A6NKF1-2	7;7;4;4	7;7;4;4	7;7;4;4	SAC3 domain-containing protein 1	SAC3D1	>tr|F8WC89|F8WC89_HUMAN SAC3 domain-containing 1 OS=Homo sapiens GN=SAC3D1 PE=4 SV=1;>sp|A6NKF1|SAC31_HUMAN SAC3 domain-containing protein 1 OS=Homo sapiens GN=SAC3D1 PE=1 SV=2;>tr|H0YEW7|H0YEW7_HUMAN SAC3 domain-containing 1 (Fragment) OS=Homo sapiens GN=	4	7	7	7	4	2	4	1	3	3	1	1	0	0	1	0	4	2	4	1	3	3	1	1	0	0	1	0	4	2	4	1	3	3	1	1	0	0	1	0	23.5	23.5
A6NKT7;Q7Z3J3;C9JX22;B4DZH4	A6NKT7;Q7Z3J3;C9JX22	30;28;16;14	1;1;1;1	1;1;1;1	RanBP2-like and GRIP domain-containing protein 3;RanBP2-like and GRIP domain-containing protein 4	RGPD3;RGPD4	>sp|A6NKT7|RGPD3_HUMAN RanBP2-like and GRIP domain-containing protein 3 OS=Homo sapiens GN=RGPD3 PE=2 SV=2;>sp|Q7Z3J3|RGPD4_HUMAN RanBP2-like and GRIP domain-containing protein 4 OS=Homo sapiens GN=RGPD4 PE=2 SV=3;>tr|C9JX22|C9JX22_HUMAN RANBP2-like and GR	4	30	1	1	14	16	13	17	14	16	9	10	12	9	8	11	1	1	1	1	1	1	1	1	1	1	1	1	1	1	1	1	1	1	1	1	1	1	1	1	19.5	0.7
A6NKV8;D6RJF2;D6RJ02;D6RD97	A6NKV8	13;4;3;2	1;1;1;1	1;1;1;1		PAIP1	>tr|A6NKV8|A6NKV8_HUMAN Uncharacterized protein OS=Homo sapiens GN=PAIP1 PE=4 SV=1	4	13	1	1	10	8	9	8	8	10	8	9	9	8	8	10	1	1	0	0	0	0	1	1	1	1	1	1	1	1	0	0	0	0	1	1	1	1	1	1	30.5	3.8
E7ENT8;F8VUH2;Q13438-3;E9PEY5;Q9BW99;Q13438-2;G3XA88;A6NLB2;Q13438;B4E321;E7EW91;F8W1N0;F8W0R2;F8VZI7;F8W1V2	E7ENT8;F8VUH2;Q13438-3;E9PEY5;Q9BW99;Q13438-2;G3XA88;A6NLB2;Q13438;B4E321;E7EW91	5;5;5;5;5;5;5;5;5;4;4;2;1;1;1	5;5;5;5;5;5;5;5;5;4;4;2;1;1;1	5;5;5;5;5;5;5;5;5;4;4;2;1;1;1	Protein OS-9	OS9	>tr|E7ENT8|E7ENT8_HUMAN Osteosarcoma-amplified 9, endoplasmic reticulum lectin OS=Homo sapiens GN=OS9 PE=4 SV=1;>tr|F8VUH2|F8VUH2_HUMAN Osteosarcoma-amplified 9, endoplasmic reticulum lectin OS=Homo sapiens GN=OS9 PE=4 SV=1;>sp|Q13438-3|OS9_HUMAN Isoform 3	15	5	5	5	1	1	2	0	2	1	0	1	1	1	1	2	1	1	2	0	2	1	0	1	1	1	1	2	1	1	2	0	2	1	0	1	1	1	1	2	13.2	13.2
A6NLH6;Q9P003	A6NLH6;Q9P003	1;1	1;1	1;1	Protein cornichon homolog 4	CNIH4	>tr|A6NLH6|A6NLH6_HUMAN Cornichon homolog 4 (Drosophila) OS=Homo sapiens GN=CNIH4 PE=4 SV=1;>sp|Q9P003|CNIH4_HUMAN Protein cornichon homolog 4 OS=Homo sapiens GN=CNIH4 PE=2 SV=1	2	1	1	1	1	1	1	1	1	1	1	1	1	1	1	1	1	1	1	1	1	1	1	1	1	1	1	1	1	1	1	1	1	1	1	1	1	1	1	1	14.6	14.6
A6NM69;C9JC79;P22307;B4DHP6;E1B6W5;P22307-2;H0YF61;Q6NXF4;E9PLD1;H0YCB0	A6NM69;C9JC79;P22307;B4DHP6;E1B6W5;P22307-2	17;17;17;16;11;11;7;5;5;2	17;17;17;16;11;11;7;5;5;2	17;17;17;16;11;11;7;5;5;2	Non-specific lipid-transfer protein	SCP2	>tr|A6NM69|A6NM69_HUMAN Sterol carrier protein 2 OS=Homo sapiens GN=SCP2 PE=4 SV=2;>tr|C9JC79|C9JC79_HUMAN Sterol carrier protein 2 OS=Homo sapiens GN=SCP2 PE=4 SV=2;>sp|P22307|NLTP_HUMAN Non-specific lipid-transfer protein OS=Homo sapiens GN=SCP2 PE=1 SV=	10	17	17	17	10	11	12	9	10	8	9	7	7	7	6	7	10	11	12	9	10	8	9	7	7	7	6	7	10	11	12	9	10	8	9	7	7	7	6	7	36.4	36.4
A6NMA8;O95825;C9JAL0;F8WF64;B3KQ77;A6NND8;A6NHJ8;C9JQD0;C9K0F7;C9JZK8	A6NMA8;O95825;C9JAL0;F8WF64;B3KQ77;A6NND8;A6NHJ8;C9JQD0;C9K0F7;C9JZK8	4;4;3;3;3;3;3;2;2;2	4;4;3;3;3;3;3;2;2;2	4;4;3;3;3;3;3;2;2;2	Quinone oxidoreductase-like protein 1	CRYZL1	>tr|A6NMA8|A6NMA8_HUMAN Crystallin, zeta (quinone reductase)-like 1 OS=Homo sapiens GN=CRYZL1 PE=4 SV=1;>sp|O95825|QORL1_HUMAN Quinone oxidoreductase-like protein 1 OS=Homo sapiens GN=CRYZL1 PE=1 SV=2;>tr|C9JAL0|C9JAL0_HUMAN Crystallin, zeta (quinone reduc	10	4	4	4	1	1	1	1	2	2	1	2	3	2	2	2	1	1	1	1	2	2	1	2	3	2	2	2	1	1	1	1	2	2	1	2	3	2	2	2	14.7	14.7
E9PJK1;E9PRJ8;H0YDL9;H0YDJ9;P60033;E9PIF1;A6NMH8;E9PM31;H0YEE2	E9PJK1;E9PRJ8;H0YDL9;H0YDJ9;P60033;E9PIF1;A6NMH8;E9PM31;H0YEE2	2;2;2;2;2;2;2;1;1	2;2;2;2;2;2;2;1;1	2;2;2;2;2;2;2;1;1	CD81 antigen	CD81	>tr|E9PJK1|E9PJK1_HUMAN CD81 molecule OS=Homo sapiens GN=CD81 PE=4 SV=1;>tr|E9PRJ8|E9PRJ8_HUMAN CD81 molecule (Fragment) OS=Homo sapiens GN=CD81 PE=4 SV=1;>tr|H0YDL9|H0YDL9_HUMAN CD81 molecule (Fragment) OS=Homo sapiens GN=CD81 PE=4 SV=1;>tr|H0YDJ9|H0YDJ9_	9	2	2	2	2	2	2	1	2	2	1	1	1	1	1	1	2	2	2	1	2	2	1	1	1	1	1	1	2	2	2	1	2	2	1	1	1	1	1	1	26.1	26.1
P09884;A6NMQ1	P09884;A6NMQ1	21;21	21;21	21;21	DNA polymerase alpha catalytic subunit;DNA polymerase	POLA1	>sp|P09884|DPOLA_HUMAN DNA polymerase alpha catalytic subunit OS=Homo sapiens GN=POLA1 PE=1 SV=2;>tr|A6NMQ1|A6NMQ1_HUMAN DNA polymerase OS=Homo sapiens GN=POLA1 PE=3 SV=1	2	21	21	21	13	15	10	7	13	9	5	6	6	9	6	8	13	15	10	7	13	9	5	6	6	9	6	8	13	15	10	7	13	9	5	6	6	9	6	8	20.7	20.7
O43768-6;O43768-5;O43768-2;O43768;O43768-7;E9PB69;O43768-3;O43768-4;A6NMQ3;C9JUF4;Q5T5H1;D6RE62;O43768-8	O43768-6;O43768-5;O43768-2;O43768;O43768-7;E9PB69;O43768-3;O43768-4;A6NMQ3;C9JUF4;Q5T5H1;D6RE62;O43768-8	8;8;8;8;8;8;8;8;8;8;8;6;4	8;8;8;8;8;8;8;8;8;8;8;6;4	7;7;7;7;7;7;7;7;7;7;7;5;4	Alpha-endosulfine	ENSA	>sp|O43768-6|ENSA_HUMAN Isoform 6 of Alpha-endosulfine OS=Homo sapiens GN=ENSA;>sp|O43768-5|ENSA_HUMAN Isoform 5 of Alpha-endosulfine OS=Homo sapiens GN=ENSA;>sp|O43768-2|ENSA_HUMAN Isoform 2 of Alpha-endosulfine OS=Homo sapiens GN=ENSA;>sp|O43768|ENSA_HUM	13	8	8	7	7	5	4	5	3	3	4	4	3	4	4	4	7	5	4	5	3	3	4	4	3	4	4	4	6	4	4	4	2	2	3	3	2	3	3	3	58.4	58.4
H0Y7S4;O60813;Q5VXH4;Q5TYX0;A6NMV5;Q5VWM5;O60810	H0Y7S4;O60813;Q5VXH4;Q5TYX0;A6NMV5;Q5VWM5;O60810	1;1;1;1;1;1;1	1;1;1;1;1;1;1	1;1;1;1;1;1;1	PRAME family member 11;PRAME family member 6;PRAME family member 5;PRAME family member 23;PRAME family member 9/15;PRAME family member 4	LOC645359;PRAMEF11;PRAMEF6;PRAMEF5;PRAMEF23;PRAMEF9;PRAMEF4	>tr|H0Y7S4|H0Y7S4_HUMAN Uncharacterized protein (Fragment) OS=Homo sapiens PE=4 SV=1;>sp|O60813|PRA11_HUMAN PRAME family member 11 OS=Homo sapiens GN=PRAMEF11 PE=2 SV=3;>sp|Q5VXH4|PRAM6_HUMAN PRAME family member 6 OS=Homo sapiens GN=PRAMEF6 PE=2 SV=1;>sp|Q	7	1	1	1	0	0	1	0	0	1	1	0	1	0	1	0	0	0	1	0	0	1	1	0	1	0	1	0	0	0	1	0	0	1	1	0	1	0	1	0	1.8	1.8
A6NN80;P08133;E9PGK1;B7Z582;E5RK69;E7EMC6;E5RK63;E5RJF5;E5RFF0;E5RI05;E5RJR0;E5RIU8;H0YC77	A6NN80;P08133;E9PGK1;B7Z582;E5RK69;E7EMC6	35;35;34;27;22;19;10;9;8;7;5;4;3	35;35;34;27;22;19;10;9;8;7;5;4;3	35;35;34;27;22;19;10;9;8;7;5;4;3	Annexin;Annexin A6	ANXA6	>tr|A6NN80|A6NN80_HUMAN Annexin OS=Homo sapiens GN=ANXA6 PE=3 SV=3;>sp|P08133|ANXA6_HUMAN Annexin A6 OS=Homo sapiens GN=ANXA6 PE=1 SV=3;>tr|E9PGK1|E9PGK1_HUMAN Annexin OS=Homo sapiens GN=ANXA6 PE=3 SV=1;>tr|B7Z582|B7Z582_HUMAN Annexin OS=Homo sapiens GN=AN	13	35	35	35	26	28	25	26	26	26	26	27	28	26	27	28	26	28	25	26	26	26	26	27	28	26	27	28	26	28	25	26	26	26	26	27	28	26	27	28	53.1	53.1
C9JEX3;A6NN98;Q13614;F5H545	C9JEX3;A6NN98;Q13614;F5H545	8;8;8;6	8;8;8;6	8;8;8;6	Myotubularin-related protein 2	MTMR2	>tr|C9JEX3|C9JEX3_HUMAN Myotubularin-related protein 2 (Fragment) OS=Homo sapiens GN=MTMR2 PE=4 SV=1;>tr|A6NN98|A6NN98_HUMAN Myotubularin related protein 2 OS=Homo sapiens GN=MTMR2 PE=2 SV=1;>sp|Q13614|MTMR2_HUMAN Myotubularin-related protein 2 OS=Homo sap	4	8	8	8	4	3	4	1	6	4	3	3	1	1	1	2	4	3	4	1	6	4	3	3	1	1	1	2	4	3	4	1	6	4	3	3	1	1	1	2	15.3	15.3
Q16629-3;Q16629-2;A6NNE8;G5E9M3;C9JAB2;Q16629;F8WEA1	Q16629-3;Q16629-2;A6NNE8;G5E9M3;C9JAB2;Q16629	11;11;11;11;11;11;4	11;11;11;11;11;11;4	10;10;10;10;10;10;4	Serine/arginine-rich splicing factor 7	SRSF7	>sp|Q16629-3|SRSF7_HUMAN Isoform 3 of Serine/arginine-rich splicing factor 7 OS=Homo sapiens GN=SRSF7;>sp|Q16629-2|SRSF7_HUMAN Isoform 2 of Serine/arginine-rich splicing factor 7 OS=Homo sapiens GN=SRSF7;>tr|A6NNE8|A6NNE8_HUMAN Uncharacterized protein OS=H	7	11	11	10	10	8	10	11	10	10	9	9	10	10	10	8	10	8	10	11	10	10	9	9	10	10	10	8	9	7	9	10	9	9	8	8	9	9	9	7	68.9	68.9
B4DPP0;A6NNI4;P21926;G8JLH6;F5GXT1;E7ERM7	B4DPP0;A6NNI4;P21926;G8JLH6	5;5;5;5;1;1	5;5;5;5;1;1	5;5;5;5;1;1	CD9 antigen	CD9	>tr|B4DPP0|B4DPP0_HUMAN CD9 molecule OS=Homo sapiens GN=CD9 PE=2 SV=1;>tr|A6NNI4|A6NNI4_HUMAN CD9 molecule OS=Homo sapiens GN=CD9 PE=4 SV=1;>sp|P21926|CD9_HUMAN CD9 antigen OS=Homo sapiens GN=CD9 PE=1 SV=4;>tr|G8JLH6|G8JLH6_HUMAN CD9 molecule (Fragment) OS	6	5	5	5	1	3	2	4	3	2	2	1	3	1	3	3	1	3	2	4	3	2	2	1	3	1	3	3	1	3	2	4	3	2	2	1	3	1	3	3	34.8	34.8
A6PVK0;Q9BYM8-3;Q9BYM8	A6PVK0;Q9BYM8-3;Q9BYM8	1;1;1	1;1;1	1;1;1	RanBP-type and C3HC4-type zinc finger-containing protein 1	RBCK1	>tr|A6PVK0|A6PVK0_HUMAN HCG2019817, isoform CRA_b OS=Homo sapiens GN=RBCK1 PE=4 SV=1;>sp|Q9BYM8-3|HOIL1_HUMAN Isoform 2 of RanBP-type and C3HC4-type zinc finger-containing protein 1 OS=Homo sapiens GN=RBCK1;>sp|Q9BYM8|HOIL1_HUMAN RanBP-type and C3HC4-type	3	1	1	1	1	0	0	0	0	0	0	0	0	0	0	0	1	0	0	0	0	0	0	0	0	0	0	0	1	0	0	0	0	0	0	0	0	0	0	0	3.5	3.5
Q15257-3;Q15257-2;A6PVN5;Q15257;Q15257-4;B4DZF8;Q68CR8;Q5T949;Q5T948;A6PVN9;B7ZBQ0;A6PVN6;B7ZBP9;A6PVN7;B7ZBP7;A6PVN8;C9IZ76;B4DDQ6;H0Y6E5	Q15257-3;Q15257-2;A6PVN5;Q15257;Q15257-4;B4DZF8;Q68CR8;Q5T949;Q5T948;A6PVN9	10;10;10;10;8;8;7;6;6;5;4;4;2;2;2;2;2;2;2	10;10;10;10;8;8;7;6;6;5;4;4;2;2;2;2;2;2;2	10;10;10;10;8;8;7;6;6;5;4;4;2;2;2;2;2;2;2	Serine/threonine-protein phosphatase 2A activator	PPP2R4;DKFZp781M17165	>sp|Q15257-3|PTPA_HUMAN Isoform 3 of Serine/threonine-protein phosphatase 2A activator OS=Homo sapiens GN=PPP2R4;>sp|Q15257-2|PTPA_HUMAN Isoform 1 of Serine/threonine-protein phosphatase 2A activator OS=Homo sapiens GN=PPP2R4;>tr|A6PVN5|A6PVN5_HUMAN Protei	19	10	10	10	4	8	6	7	6	3	5	6	6	7	6	6	4	8	6	7	6	3	5	6	6	7	6	6	4	8	6	7	6	3	5	6	6	7	6	6	39.1	39.1
Q99755-2;Q99755-4;Q99755-3;A6PW57;Q99755;A6PW58;A2A5X0;B4DY52	Q99755-2;Q99755-4;Q99755-3;A6PW57;Q99755	4;4;4;4;4;1;1;1	4;4;4;4;4;1;1;1	2;2;2;2;2;1;1;1	Phosphatidylinositol 4-phosphate 5-kinase type-1 alpha	PIP5K1A	>sp|Q99755-2|PI51A_HUMAN Isoform 2 of Phosphatidylinositol-4-phosphate 5-kinase type-1 alpha OS=Homo sapiens GN=PIP5K1A;>sp|Q99755-4|PI51A_HUMAN Isoform 4 of Phosphatidylinositol-4-phosphate 5-kinase type-1 alpha OS=Homo sapiens GN=PIP5K1A;>sp|Q99755-3|PI5	8	4	4	2	2	3	2	0	0	1	0	0	0	0	0	0	2	3	2	0	0	1	0	0	0	0	0	0	2	2	1	0	0	0	0	0	0	0	0	0	11.6	11.6
A6PW79;Q8N884;Q8N884-2	A6PW79;Q8N884;Q8N884-2	6;6;5	6;6;5	6;6;5	Cyclic GMP-AMP synthase	MB21D1	>tr|A6PW79|A6PW79_HUMAN Chromosome 6 open reading frame 150 OS=Homo sapiens GN=C6orf150 PE=4 SV=1;>sp|Q8N884|M21D1_HUMAN Protein MB21D1 OS=Homo sapiens GN=MB21D1 PE=1 SV=2;>sp|Q8N884-2|M21D1_HUMAN Isoform 2 of Protein MB21D1 OS=Homo sapiens GN=MB21D1	3	6	6	6	4	4	3	2	0	3	0	2	1	0	0	0	4	4	3	2	0	3	0	2	1	0	0	0	4	4	3	2	0	3	0	2	1	0	0	0	12.9	12.9
A6QRH7;A6QRH6;B4DFI8;P98173;Q5HY75	A6QRH7;A6QRH6;B4DFI8;P98173;Q5HY75	2;2;2;2;2	2;2;2;2;2	2;2;2;2;2	Protein FAM3A	FAM3A	>tr|A6QRH7|A6QRH7_HUMAN Family with sequence similarity 3, member A (Fragment) OS=Homo sapiens GN=FAM3A PE=4 SV=1;>tr|A6QRH6|A6QRH6_HUMAN Family with sequence similarity 3, member A OS=Homo sapiens GN=FAM3A PE=4 SV=1;>tr|B4DFI8|B4DFI8_HUMAN Uncharacterized	5	2	2	2	2	0	0	0	0	0	0	0	0	0	0	0	2	0	0	0	0	0	0	0	0	0	0	0	2	0	0	0	0	0	0	0	0	0	0	0	11.7	11.7
A6ZKI3;Q9BWD3;Q17RB0	A6ZKI3;Q9BWD3;Q17RB0	4;3;3	4;3;3	4;3;3	Protein FAM127A;Protein FAM127B;Protein FAM127C	FAM127A;FAM127B;FAM127C	>sp|A6ZKI3|F127A_HUMAN Protein FAM127A OS=Homo sapiens GN=FAM127A PE=1 SV=1;>sp|Q9BWD3|F127B_HUMAN Protein FAM127B OS=Homo sapiens GN=FAM127B PE=1 SV=3;>sp|Q17RB0|F127C_HUMAN Protein FAM127C OS=Homo sapiens GN=FAM127C PE=1 SV=1	3	4	4	4	2	3	4	1	3	2	1	1	0	1	0	0	2	3	4	1	3	2	1	1	0	1	0	0	2	3	4	1	3	2	1	1	0	1	0	0	32.7	32.7
A7E2V4-5;A7E2V4;A7E2V4-3;A7E2V4-4	A7E2V4-5;A7E2V4;A7E2V4-3;A7E2V4-4	1;1;1;1	1;1;1;1	1;1;1;1	Zinc finger SWIM domain-containing protein 8	ZSWIM8	>sp|A7E2V4-5|K0913_HUMAN Isoform 5 of Zinc finger SWIM domain-containing protein KIAA0913 OS=Homo sapiens GN=KIAA0913;>sp|A7E2V4|K0913_HUMAN Zinc finger SWIM domain-containing protein KIAA0913 OS=Homo sapiens GN=KIAA0913 PE=1 SV=1;>sp|A7E2V4-3|K0913_HUMAN	4	1	1	1	1	0	0	0	0	0	0	0	0	0	0	0	1	0	0	0	0	0	0	0	0	0	0	0	1	0	0	0	0	0	0	0	0	0	0	0	0.6	0.6
Q9ULV4;A7MAP0;B4E3S0;H0YHL7;F8W1H8;F8VUX3;F8VSA4;F8VRE9;F8VTT6;F8VVB7;F8VV53;B3KRY9;Q6QEF8-4;Q6QEF8-3;Q6QEF8-2;Q6QEF8-5;Q6QEF8;F8W759	Q9ULV4;A7MAP0;B4E3S0;H0YHL7	18;18;15;10;4;4;4;4;4;4;3;2;2;2;2;2;2;2	18;18;15;10;4;4;4;4;4;4;3;2;2;2;2;2;2;2	18;18;15;10;4;4;4;4;4;4;3;2;2;2;2;2;2;2	Coronin-1C;Coronin	CORO1C	>sp|Q9ULV4|COR1C_HUMAN Coronin-1C OS=Homo sapiens GN=CORO1C PE=1 SV=1;>tr|A7MAP0|A7MAP0_HUMAN Coronin, actin binding protein, 1C OS=Homo sapiens GN=CORO1C PE=2 SV=1;>tr|B4E3S0|B4E3S0_HUMAN Coronin, actin binding protein, 1C OS=Homo sapiens GN=CORO1C PE=2 S	18	18	18	18	10	10	12	11	8	10	9	11	9	13	9	10	10	10	12	11	8	10	9	11	9	13	9	10	10	10	12	11	8	10	9	11	9	13	9	10	32.5	32.5
A8CG34;A8CG34-2;Q96HA1;C9JFL1;A6NF01;Q96HA1-2;Q96HA1-3;A8MXF9	A8CG34;A8CG34-2;Q96HA1	6;4;4;2;2;2;2;2	6;4;4;2;2;2;2;2	6;4;4;2;2;2;2;2	Nuclear envelope pore membrane protein POM 121C;Nuclear envelope pore membrane protein POM 121	POM121C;POM121	>sp|A8CG34|P121C_HUMAN Nuclear envelope pore membrane protein POM 121C OS=Homo sapiens GN=POM121C PE=1 SV=2;>sp|A8CG34-2|P121C_HUMAN Isoform 2 of Nuclear envelope pore membrane protein POM 121C OS=Homo sapiens GN=POM121C;>sp|Q96HA1|P121A_HUMAN Nuclear enve	8	6	6	6	2	4	2	2	2	2	3	3	1	2	0	3	2	4	2	2	2	2	3	3	1	2	0	3	2	4	2	2	2	2	3	3	1	2	0	3	7	7
Q15811-3;F8W7U0;E7ERJ0;B4DTM2;Q15811-2;Q15811-4;F8W7L8;A8CTY3;A8CTX8;Q15811;E9PD98;A7Y322;F5H153;A8DCP3;E7ERJ1;CON__ENSEMBL:ENSBTAP00000001528;C9JQZ7;C9J1A4;C9JXS9	Q15811-3;F8W7U0;E7ERJ0;B4DTM2;Q15811-2;Q15811-4;F8W7L8;A8CTY3;A8CTX8;Q15811;E9PD98;A7Y322;F5H153;A8DCP3;E7ERJ1;CON__ENSEMBL:ENSBTAP00000001528	11;11;11;11;11;11;11;11;11;11;11;9;9;8;8;8;4;2;1	11;11;11;11;11;11;11;11;11;11;11;9;9;8;8;8;4;2;1	10;10;10;10;10;10;10;10;10;10;10;8;8;7;7;7;3;2;1	Intersectin-1	ITSN1	>sp|Q15811-3|ITSN1_HUMAN Isoform 3 of Intersectin-1 OS=Homo sapiens GN=ITSN1;>tr|F8W7U0|F8W7U0_HUMAN Intersectin 1 (SH3 domain protein) OS=Homo sapiens GN=ITSN1 PE=4 SV=1;>tr|E7ERJ0|E7ERJ0_HUMAN Intersectin 1 (SH3 domain protein) OS=Homo sapiens GN=ITSN1 P	19	11	11	10	5	2	3	2	3	3	4	3	2	3	3	2	5	2	3	2	3	3	4	3	2	3	3	2	5	2	2	2	3	3	4	3	2	3	3	2	12.2	12.2
Q8TE02-3;Q8TE02-2;A8K1M5;Q8TE02;Q8TE02-4	Q8TE02-3;Q8TE02-2;A8K1M5;Q8TE02;Q8TE02-4	2;2;2;2;2	2;2;2;2;2	2;2;2;2;2	Elongator complex protein 5	ELP5	>sp|Q8TE02-3|DERP6_HUMAN Isoform 3 of Dermal papilla-derived protein 6 OS=Homo sapiens GN=DERP6;>sp|Q8TE02-2|DERP6_HUMAN Isoform 2 of Dermal papilla-derived protein 6 OS=Homo sapiens GN=DERP6;>tr|A8K1M5|A8K1M5_HUMAN Uncharacterized protein OS=Homo sapiens	5	2	2	2	2	1	1	0	1	0	0	0	0	0	0	0	2	1	1	0	1	0	0	0	0	0	0	0	2	1	1	0	1	0	0	0	0	0	0	0	15.1	15.1
A8K3Z3;P62195	A8K3Z3;P62195	21;21	21;21	20;20	26S protease regulatory subunit 8	PSMC5	>tr|A8K3Z3|A8K3Z3_HUMAN Proteasome (Prosome, macropain) 26S subunit, ATPase, 5, isoform CRA_b OS=Homo sapiens GN=PSMC5 PE=2 SV=1;>sp|P62195|PRS8_HUMAN 26S protease regulatory subunit 8 OS=Homo sapiens GN=PSMC5 PE=1 SV=1	2	21	21	20	14	14	12	12	10	14	16	15	14	13	13	13	14	14	12	12	10	14	16	15	14	13	13	13	13	13	11	11	9	13	15	14	13	12	12	12	61.8	61.8
A8K4L9;Q49AS9	A8K4L9;Q49AS9	10;5	10;5	1;0	Nucleolysin TIAR	TIAL1	>tr|A8K4L9|A8K4L9_HUMAN Uncharacterized protein OS=Homo sapiens GN=TIAL1 PE=2 SV=1;>tr|Q49AS9|Q49AS9_HUMAN TIAL1 protein OS=Homo sapiens GN=TIAL1 PE=2 SV=1	2	10	10	1	7	6	7	6	4	4	4	4	3	3	4	5	7	6	7	6	4	4	4	4	3	3	4	5	1	1	1	1	1	1	0	0	1	0	0	0	43.9	43.9
A8K8U5;P33981	A8K8U5;P33981	7;7	7;7	7;7	Dual specificity protein kinase TTK	TTK	>tr|A8K8U5|A8K8U5_HUMAN TTK protein kinase OS=Homo sapiens GN=TTK PE=2 SV=1;>sp|P33981|TTK_HUMAN Dual specificity protein kinase TTK OS=Homo sapiens GN=TTK PE=1 SV=2	2	7	7	7	2	2	3	1	2	1	1	0	1	0	0	1	2	2	3	1	2	1	1	0	1	0	0	1	2	2	3	1	2	1	1	0	1	0	0	1	11.4	11.4
Q9ULG6-4;Q9ULG6-2;Q9ULG6;A8K9T0	Q9ULG6-4;Q9ULG6-2;Q9ULG6;A8K9T0	3;3;3;3	3;3;3;3	3;3;3;3	Cell cycle progression protein 1	CCPG1	>sp|Q9ULG6-4|CCPG1_HUMAN Isoform 4 of Cell cycle progression protein 1 OS=Homo sapiens GN=CCPG1;>sp|Q9ULG6-2|CCPG1_HUMAN Isoform 2 of Cell cycle progression protein 1 OS=Homo sapiens GN=CCPG1;>sp|Q9ULG6|CCPG1_HUMAN Cell cycle progression protein 1 OS=Homo	4	3	3	3	1	0	0	0	0	1	1	0	0	0	1	0	1	0	0	0	0	1	1	0	0	0	1	0	1	0	0	0	0	1	1	0	0	0	1	0	5.2	5.2
P53990-2;F5H6Z7;P53990;P53990-4;A8KAH5;P53990-3;H0YF80;F5H681;F5GXM3	P53990-2;F5H6Z7;P53990;P53990-4;A8KAH5;P53990-3;H0YF80;F5H681	6;6;6;6;6;5;4;3;1	6;6;6;6;6;5;4;3;1	6;6;6;6;6;5;4;3;1	IST1 homolog	IST1	>sp|P53990-2|IST1_HUMAN Isoform 2 of IST1 homolog OS=Homo sapiens GN=IST1;>tr|F5H6Z7|F5H6Z7_HUMAN Increased sodium tolerance 1 homolog (yeast) OS=Homo sapiens GN=IST1 PE=4 SV=1;>sp|P53990|IST1_HUMAN IST1 homolog OS=Homo sapiens GN=IST1 PE=1 SV=1;>sp|P53990	9	6	6	6	2	2	4	4	3	3	2	2	2	3	2	3	2	2	4	4	3	3	2	2	2	3	2	3	2	2	4	4	3	3	2	2	2	3	2	3	18.2	18.2
A8MPX7;F5GWL7;Q9H5V9	A8MPX7;F5GWL7;Q9H5V9	2;2;2	2;2;2	2;2;2	UPF0428 protein CXorf56	CXorf56	>tr|A8MPX7|A8MPX7_HUMAN Chromosome X open reading frame 56, isoform CRA_b OS=Homo sapiens GN=CXorf56 PE=2 SV=1;>tr|F5GWL7|F5GWL7_HUMAN Chromosome X open reading frame 56 OS=Homo sapiens GN=CXorf56 PE=4 SV=1;>sp|Q9H5V9|CX056_HUMAN UPF0428 protein CXorf56 OS	3	2	2	2	1	1	1	1	1	0	0	0	0	0	0	0	1	1	1	1	1	0	0	0	0	0	0	0	1	1	1	1	1	0	0	0	0	0	0	0	13.9	13.9
Q9UIC8-3;Q9UIC8;A8MQ43;Q9UIC8-2	Q9UIC8-3;Q9UIC8;A8MQ43;Q9UIC8-2	5;5;5;5	5;5;5;5	5;5;5;5	Leucine carboxyl methyltransferase 1	LCMT1	>sp|Q9UIC8-3|LCMT1_HUMAN Isoform 3 of Leucine carboxyl methyltransferase 1 OS=Homo sapiens GN=LCMT1;>sp|Q9UIC8|LCMT1_HUMAN Leucine carboxyl methyltransferase 1 OS=Homo sapiens GN=LCMT1 PE=1 SV=2;>tr|A8MQ43|A8MQ43_HUMAN Uncharacterized protein OS=Homo sapie	4	5	5	5	3	1	3	1	2	4	0	1	2	2	1	1	3	1	3	1	2	4	0	1	2	2	1	1	3	1	3	1	2	4	0	1	2	2	1	1	21.9	21.9
Q9Y4B5-2;Q9Y4B5-3;A8MQ54;Q9Y4B5;O94964-4;H0YDM2;O94964;O94964-2	Q9Y4B5-2;Q9Y4B5-3;A8MQ54;Q9Y4B5	3;3;3;3;1;1;1;1	3;3;3;3;1;1;1;1	3;3;3;3;1;1;1;1	Protein SOGA2	SOGA2	>sp|Q9Y4B5-2|CC165_HUMAN Isoform 2 of Coiled-coil domain-containing protein 165 OS=Homo sapiens GN=CCDC165;>sp|Q9Y4B5-3|CC165_HUMAN Isoform 3 of Coiled-coil domain-containing protein 165 OS=Homo sapiens GN=CCDC165;>tr|A8MQ54|A8MQ54_HUMAN Coiled-coil domain	8	3	3	3	2	1	2	1	1	1	1	1	0	0	1	1	2	1	2	1	1	1	1	1	0	0	1	1	2	1	2	1	1	1	1	1	0	0	1	1	2.8	2.8
Q9BY42;A8MSH5;A2A2L5;A2A2L6	Q9BY42;A8MSH5;A2A2L5	3;3;2;1	3;3;2;1	3;3;2;1	Protein RTF2 homolog	RTFDC1	>sp|Q9BY42|CT043_HUMAN UPF0549 protein C20orf43 OS=Homo sapiens GN=C20orf43 PE=1 SV=3;>tr|A8MSH5|A8MSH5_HUMAN Chromosome 20 open reading frame 43 OS=Homo sapiens GN=C20orf43 PE=4 SV=2;>tr|A2A2L5|A2A2L5_HUMAN Chromosome 20 open reading frame 43 (Fragment) O	4	3	3	3	0	1	1	1	1	2	1	1	1	1	1	1	0	1	1	1	1	2	1	1	1	1	1	1	0	1	1	1	1	2	1	1	1	1	1	1	12.7	12.7
O94880-2;A8MSQ1;O94880	O94880-2;A8MSQ1;O94880	9;9;8	9;9;8	9;9;8	PHD finger protein 14	PHF14	>sp|O94880-2|PHF14_HUMAN Isoform 2 of PHD finger protein 14 OS=Homo sapiens GN=PHF14;>tr|A8MSQ1|A8MSQ1_HUMAN Uncharacterized protein OS=Homo sapiens GN=PHF14 PE=4 SV=2;>sp|O94880|PHF14_HUMAN PHD finger protein 14 OS=Homo sapiens GN=PHF14 PE=1 SV=2	3	9	9	9	4	4	7	1	4	2	1	0	0	2	1	1	4	4	7	1	4	2	1	0	0	2	1	1	4	4	7	1	4	2	1	0	0	2	1	1	18.1	18.1
E5RGQ3;A8MT24;Q9H446;E5RJE3;E5RGS5	E5RGQ3;A8MT24;Q9H446	5;5;5;1;1	5;5;5;1;1	5;5;5;1;1	RWD domain-containing protein 1	RWDD1	>tr|E5RGQ3|E5RGQ3_HUMAN RWD domain-containing 1 (Fragment) OS=Homo sapiens GN=RWDD1 PE=4 SV=1;>tr|A8MT24|A8MT24_HUMAN RWD domain containing 1, isoform CRA_b OS=Homo sapiens GN=RWDD1 PE=2 SV=1;>sp|Q9H446|RWDD1_HUMAN RWD domain-containing protein 1 OS=Homo s	5	5	5	5	4	2	1	3	1	2	1	0	0	0	0	0	4	2	1	3	1	2	1	0	0	0	0	0	4	2	1	3	1	2	1	0	0	0	0	0	29.2	29.2
A8MT37;F5H7D7;P49840	A8MT37;F5H7D7;P49840	7;7;7	7;7;7	5;5;5	Glycogen synthase kinase-3 alpha	GSK3A	>tr|A8MT37|A8MT37_HUMAN Glycogen synthase kinase 3 alpha OS=Homo sapiens GN=GSK3A PE=4 SV=2;>tr|F5H7D7|F5H7D7_HUMAN Glycogen synthase kinase 3 alpha OS=Homo sapiens GN=GSK3A PE=4 SV=1;>sp|P49840|GSK3A_HUMAN Glycogen synthase kinase-3 alpha OS=Homo sapiens	3	7	7	5	4	3	5	2	2	3	2	3	3	3	4	3	4	3	5	2	2	3	2	3	3	3	4	3	4	3	4	1	2	3	1	2	1	2	2	2	22.7	22.7
E7EMA7;A8MT40;Q8NCN5	E7EMA7;A8MT40;Q8NCN5	3;3;3	3;3;3	3;3;3	Pyruvate dehydrogenase phosphatase regulatory subunit, mitochondrial	PDPR	>tr|E7EMA7|E7EMA7_HUMAN Pyruvate dehydrogenase phosphatase regulatory subunit OS=Homo sapiens GN=PDPR PE=3 SV=1;>tr|A8MT40|A8MT40_HUMAN Pyruvate dehydrogenase phosphatase regulatory subunit OS=Homo sapiens GN=PDPR PE=3 SV=2;>sp|Q8NCN5|PDPR_HUMAN Pyruvate d	3	3	3	3	1	2	2	0	1	0	0	1	1	1	0	1	1	2	2	0	1	0	0	1	1	1	0	1	1	2	2	0	1	0	0	1	1	1	0	1	5.7	5.7
A8MT79	A8MT79	1	1	1	Putative zinc-alpha-2-glycoprotein-like 1		>sp|A8MT79|ZAGL1_HUMAN Putative zinc-alpha-2-glycoprotein-like 1 OS=Homo sapiens PE=5 SV=2	1	1	1	1	1	1	1	0	1	0	0	0	0	0	0	0	1	1	1	0	1	0	0	0	0	0	0	0	1	1	1	0	1	0	0	0	0	0	0	0	9.8	9.8
Q7Z5J4-3;E7EVZ3;Q7Z5J4-2;C9JWB0;Q7Z5J4;A8MTC3;A8MXE8;Q7Z5J4-4;E7ETW1	Q7Z5J4-3;E7EVZ3;Q7Z5J4-2;C9JWB0;Q7Z5J4;A8MTC3;A8MXE8;Q7Z5J4-4;E7ETW1	2;2;2;2;2;2;1;1;1	2;2;2;2;2;2;1;1;1	2;2;2;2;2;2;1;1;1	Retinoic acid-induced protein 1	RAI1	>sp|Q7Z5J4-3|RAI1_HUMAN Isoform 3 of Retinoic acid-induced protein 1 OS=Homo sapiens GN=RAI1;>tr|E7EVZ3|E7EVZ3_HUMAN Retinoic acid-induced 1 OS=Homo sapiens GN=RAI1 PE=4 SV=1;>sp|Q7Z5J4-2|RAI1_HUMAN Isoform 2 of Retinoic acid-induced protein 1 OS=Homo sapi	9	2	2	2	0	0	0	0	0	1	0	0	1	1	0	0	0	0	0	0	0	1	0	0	1	1	0	0	0	0	0	0	0	1	0	0	1	1	0	0	1.6	1.6
A8MTG3;O43670-2;O43670;E1P660;H0Y3M2;O43670-3	A8MTG3;O43670-2;O43670;E1P660;H0Y3M2;O43670-3	10;10;9;9;9;6	10;10;9;9;9;6	10;10;9;9;9;6	Zinc finger protein 207	ZNF207	>tr|A8MTG3|A8MTG3_HUMAN Zinc finger protein 207 OS=Homo sapiens GN=ZNF207 PE=4 SV=1;>sp|O43670-2|ZN207_HUMAN Isoform 2 of Zinc finger protein 207 OS=Homo sapiens GN=ZNF207;>sp|O43670|ZN207_HUMAN Zinc finger protein 207 OS=Homo sapiens GN=ZNF207 PE=1 SV=1;>	6	10	10	10	6	7	6	5	7	6	7	7	8	8	8	8	6	7	6	5	7	6	7	7	8	8	8	8	6	7	6	5	7	6	7	7	8	8	8	8	26	26
C9J0K6;A8MTH6;P30626;B4DKK2;B4DHQ6;E9PG82	C9J0K6;A8MTH6;P30626;B4DKK2;B4DHQ6	13;13;13;12;8;1	13;13;13;12;8;1	13;13;13;12;8;1	Sorcin	SRI	>tr|C9J0K6|C9J0K6_HUMAN Sorcin OS=Homo sapiens GN=SRI PE=4 SV=1;>tr|A8MTH6|A8MTH6_HUMAN Sorcin OS=Homo sapiens GN=SRI PE=4 SV=2;>sp|P30626|SORCN_HUMAN Sorcin OS=Homo sapiens GN=SRI PE=1 SV=1;>tr|B4DKK2|B4DKK2_HUMAN Sorcin OS=Homo sapiens GN=SRI PE=2 SV=1;>	6	13	13	13	11	10	9	11	8	8	11	9	9	10	10	7	11	10	9	11	8	8	11	9	9	10	10	7	11	10	9	11	8	8	11	9	9	10	10	7	84.5	84.5
Q14185;A8MU08	Q14185;A8MU08	2;2	2;2	2;2	Dedicator of cytokinesis protein 1	DOCK1	>sp|Q14185|DOCK1_HUMAN Dedicator of cytokinesis protein 1 OS=Homo sapiens GN=DOCK1 PE=1 SV=2;>tr|A8MU08|A8MU08_HUMAN Uncharacterized protein OS=Homo sapiens GN=DOCK1 PE=4 SV=1	2	2	2	2	1	1	0	0	1	0	0	1	1	0	1	0	1	1	0	0	1	0	0	1	1	0	1	0	1	1	0	0	1	0	0	1	1	0	1	0	1.1	1.1
P55854;A8MUA9;B4DUW4;A8MU27;Q6EEV6	P55854;A8MUA9;B4DUW4;A8MU27	3;3;3;3;1	1;1;1;1;0	1;1;1;1;0	Small ubiquitin-related modifier 3	SUMO3	>sp|P55854|SUMO3_HUMAN Small ubiquitin-related modifier 3 OS=Homo sapiens GN=SUMO3 PE=1 SV=2;>tr|A8MUA9|A8MUA9_HUMAN SMT3 suppressor of mif two 3 homolog 3 (Yeast), isoform CRA_d OS=Homo sapiens GN=SUMO3 PE=4 SV=1;>tr|B4DUW4|B4DUW4_HUMAN Uncharacterized pr	5	3	1	1	2	3	2	1	2	2	2	2	2	3	2	2	0	1	0	0	0	0	0	0	0	1	1	1	0	1	0	0	0	0	0	0	0	1	1	1	27.2	8.7
A8MU44;Q9UJC3	A8MU44;Q9UJC3	3;3	3;3	3;3	Protein Hook homolog 1	HOOK1	>tr|A8MU44|A8MU44_HUMAN Uncharacterized protein OS=Homo sapiens GN=HOOK1 PE=2 SV=2;>sp|Q9UJC3|HOOK1_HUMAN Protein Hook homolog 1 OS=Homo sapiens GN=HOOK1 PE=1 SV=2	2	3	3	3	1	0	1	0	1	0	0	0	0	0	0	0	1	0	1	0	1	0	0	0	0	0	0	0	1	0	1	0	1	0	0	0	0	0	0	0	6	6
O15533-2;G5E9H8;O15533;D3YTI9;A8MUD0;O15533-3;A2ABB9;A2AB90;G3V0I4;Q6P1N7;C9JA35;F8VS90;E9PGM2;E7EV64;Q5HYV0;A2AB92	O15533-2;G5E9H8;O15533;D3YTI9;A8MUD0;O15533-3;A2ABB9;A2AB90;G3V0I4;Q6P1N7;C9JA35;F8VS90;E9PGM2;E7EV64	8;8;8;8;8;8;7;7;5;4;4;4;4;4;1;1	8;8;8;8;8;8;7;7;5;4;4;4;4;4;1;1	8;8;8;8;8;8;7;7;5;4;4;4;4;4;1;1	Tapasin	TAPBP	>sp|O15533-2|TPSN_HUMAN Isoform 2 of Tapasin OS=Homo sapiens GN=TAPBP;>tr|G5E9H8|G5E9H8_HUMAN TAP binding protein (Tapasin), isoform CRA_a OS=Homo sapiens GN=TAPBP PE=4 SV=1;>sp|O15533|TPSN_HUMAN Tapasin OS=Homo sapiens GN=TAPBP PE=1 SV=1;>tr|D3YTI9|D3YTI9	16	8	8	8	7	5	5	3	5	5	5	6	5	5	5	4	7	5	5	3	5	5	5	6	5	5	5	4	7	5	5	3	5	5	5	6	5	5	5	4	28.4	28.4
Q53HC9;A8MUM1;C9JVR6;F8WDS8;C9J0U9;D3YTH5	Q53HC9;A8MUM1;C9JVR6	5;5;3;2;2;2	5;5;3;2;2;2	5;5;3;2;2;2	Protein TSSC1	TSSC1	>sp|Q53HC9|TSSC1_HUMAN Protein TSSC1 OS=Homo sapiens GN=TSSC1 PE=1 SV=2;>tr|A8MUM1|A8MUM1_HUMAN Tumor-suppressing subtransferable candidate 1 OS=Homo sapiens GN=TSSC1 PE=4 SV=2;>tr|C9JVR6|C9JVR6_HUMAN Tumor-suppressing subtransferable candidate 1 (Fragment	6	5	5	5	3	2	1	1	3	1	0	1	0	0	2	1	3	2	1	1	3	1	0	1	0	0	2	1	3	2	1	1	3	1	0	1	0	0	2	1	18.9	18.9
A8MUW5;Q52LJ0	A8MUW5;Q52LJ0	10;9	7;7	7;7	Protein FAM98B	FAM98B	>tr|A8MUW5|A8MUW5_HUMAN Family with sequence similarity 98, member B OS=Homo sapiens GN=FAM98B PE=4 SV=1;>sp|Q52LJ0|FA98B_HUMAN Protein FAM98B OS=Homo sapiens GN=FAM98B PE=1 SV=1	2	10	7	7	9	9	8	5	9	8	4	4	4	7	6	6	6	6	6	4	6	6	2	2	2	5	4	4	6	6	6	4	6	6	2	2	2	5	4	4	28.2	18.9
C9JNA8;A8MUX4;Q92551	C9JNA8;A8MUX4;Q92551	1;1;1	1;1;1	1;1;1	Inositol hexakisphosphate kinase 1	IP6K1	>tr|C9JNA8|C9JNA8_HUMAN Inositol hexakisphosphate kinase 1 OS=Homo sapiens GN=IP6K1 PE=4 SV=1;>tr|A8MUX4|A8MUX4_HUMAN Uncharacterized protein OS=Homo sapiens GN=IP6K1 PE=2 SV=1;>sp|Q92551|IP6K1_HUMAN Inositol hexakisphosphate kinase 1 OS=Homo sapiens GN=IP	3	1	1	1	1	1	1	0	1	1	0	0	0	0	0	0	1	1	1	0	1	1	0	0	0	0	0	0	1	1	1	0	1	1	0	0	0	0	0	0	4.4	4.4
C9JZ85;A8MV29;E7EU78;C9J1R1;Q9Y6K9;Q9Y6K9-2;F8W9A9;C9JN51;C9J2V2;C9JH59;Q9Y6K9-3	C9JZ85;A8MV29;E7EU78;C9J1R1;Q9Y6K9;Q9Y6K9-2;F8W9A9;C9JN51	5;5;5;5;5;5;4;3;2;2;2	5;5;5;5;5;5;4;3;2;2;2	5;5;5;5;5;5;4;3;2;2;2	NF-kappa-B essential modulator	IKBKG	>tr|C9JZ85|C9JZ85_HUMAN Inhibitor of kappa light polypeptide gene enhancer in B-cells, kinase gamma (Fragment) OS=Homo sapiens GN=IKBKG PE=4 SV=1;>tr|A8MV29|A8MV29_HUMAN Inhibitor of kappa light polypeptide gene enhancer in B-cells, kinase gamma OS=Homo sa	11	5	5	5	1	1	0	2	1	1	3	3	2	3	4	3	1	1	0	2	1	1	3	3	2	3	4	3	1	1	0	2	1	1	3	3	2	3	4	3	38.9	38.9
Q5M775-4;A8MV89;Q5M775;Q5M775-5;Q5M775-3;Q5M775-2;F5H2Z1	Q5M775-4;A8MV89;Q5M775;Q5M775-5;Q5M775-3;Q5M775-2	15;15;15;14;14;14;3	15;15;15;14;14;14;3	15;15;15;14;14;14;3	Cytospin-B	SPECC1	>sp|Q5M775-4|CYTSB_HUMAN Isoform 4 of Cytospin-B OS=Homo sapiens GN=SPECC1;>tr|A8MV89|A8MV89_HUMAN Sperm antigen with calponin homology and coiled-coil domains 1 OS=Homo sapiens GN=SPECC1 PE=4 SV=1;>sp|Q5M775|CYTSB_HUMAN Cytospin-B OS=Homo sapiens GN=SPECC	7	15	15	15	4	9	8	5	8	7	6	8	8	6	6	3	4	9	8	5	8	7	6	8	8	6	6	3	4	9	8	5	8	7	6	8	8	6	6	3	21.5	21.5
A8MVI8;E7EN80;E7EUG8;Q6NW34-2;Q6NW34;E7EQH6;E7ENV3;E9PFF8	A8MVI8;E7EN80;E7EUG8;Q6NW34-2;Q6NW34;E7EQH6;E7ENV3;E9PFF8	4;4;4;4;4;3;2;2	4;4;4;4;4;3;2;2	4;4;4;4;4;3;2;2	Uncharacterized protein C3orf17	C3orf17	>tr|A8MVI8|A8MVI8_HUMAN Chromosome 3 open reading frame 17, isoform CRA_c OS=Homo sapiens GN=C3orf17 PE=4 SV=1;>tr|E7EN80|E7EN80_HUMAN Uncharacterized protein OS=Homo sapiens GN=C3orf17 PE=4 SV=1;>tr|E7EUG8|E7EUG8_HUMAN Uncharacterized protein OS=Homo sapi	8	4	4	4	2	1	0	0	0	1	3	1	2	1	2	1	2	1	0	0	0	1	3	1	2	1	2	1	2	1	0	0	0	1	3	1	2	1	2	1	10	10
A8MVQ3	A8MVQ3	36	1	1		CARS	>tr|A8MVQ3|A8MVQ3_HUMAN Cysteinyl-tRNA synthetase, isoform CRA_b OS=Homo sapiens GN=CARS PE=2 SV=1	1	36	1	1	26	28	25	23	26	27	20	20	20	19	19	18	0	1	0	0	0	0	0	0	0	0	0	0	0	1	0	0	0	0	0	0	0	0	0	0	65.4	5.1
E9PN41;A8MVV6;O14817	E9PN41;A8MVV6;O14817	1;1;1	1;1;1	1;1;1	Tetraspanin-4	TSPAN4	>tr|E9PN41|E9PN41_HUMAN Tetraspanin 4 (Fragment) OS=Homo sapiens GN=TSPAN4 PE=4 SV=1;>tr|A8MVV6|A8MVV6_HUMAN Tetraspanin 4 OS=Homo sapiens GN=TSPAN4 PE=4 SV=1;>sp|O14817|TSN4_HUMAN Tetraspanin-4 OS=Homo sapiens GN=TSPAN4 PE=1 SV=1	3	1	1	1	1	1	1	1	1	1	0	0	0	0	1	0	1	1	1	1	1	1	0	0	0	0	1	0	1	1	1	1	1	1	0	0	0	0	1	0	17.4	17.4
A8MVZ6;F8W113;Q96G01-3;Q96G01;F8VZX7;Q96G01-2;F8W056	A8MVZ6;F8W113;Q96G01-3;Q96G01	3;3;3;3;1;1;1	1;1;1;1;1;1;1	1;1;1;1;1;1;1	Protein bicaudal D homolog 1	BICD1	>tr|A8MVZ6|A8MVZ6_HUMAN BICD1 protein OS=Homo sapiens GN=BICD1 PE=2 SV=3;>tr|F8W113|F8W113_HUMAN Bicaudal D homolog 1 (Drosophila) OS=Homo sapiens GN=BICD1 PE=4 SV=1;>sp|Q96G01-3|BICD1_HUMAN Isoform 3 of Protein bicaudal D homolog 1 OS=Homo sapiens GN=BICD	7	3	1	1	1	0	0	1	0	0	0	1	1	0	1	0	0	0	0	0	0	0	0	0	0	0	1	0	0	0	0	0	0	0	0	0	0	0	1	0	3.5	1.6
Q5T4B6;P62328;A8MW06	Q5T4B6;P62328;A8MW06	4;4;4	4;4;4	3;3;3	Thymosin beta-4;Hematopoietic system regulatory peptide	TMSB4XP4;TMSB4X	>tr|Q5T4B6|Q5T4B6_HUMAN HCG1780554 OS=Homo sapiens GN=TMSL4 PE=4 SV=1;>sp|P62328|TYB4_HUMAN Thymosin beta-4 OS=Homo sapiens GN=TMSB4X PE=1 SV=2;>sp|A8MW06|TMSL3_HUMAN Thymosin beta-4-like protein 3 OS=Homo sapiens GN=TMSL3 PE=2 SV=1	3	4	4	3	4	3	3	3	3	2	3	3	3	3	3	3	4	3	3	3	3	2	3	3	3	3	3	3	3	2	2	2	2	2	2	2	2	2	2	2	61.4	61.4
O43660;A8MW61;O43660-2;D6RA26;B7Z982;H0YA24;H0YAA2;D6RC87	O43660;A8MW61;O43660-2;D6RA26	18;18;17;9;5;5;2;1	18;18;17;9;5;5;2;1	18;18;17;9;5;5;2;1	Pleiotropic regulator 1	PLRG1	>sp|O43660|PLRG1_HUMAN Pleiotropic regulator 1 OS=Homo sapiens GN=PLRG1 PE=1 SV=1;>tr|A8MW61|A8MW61_HUMAN Pleiotropic regulator 1 OS=Homo sapiens GN=PLRG1 PE=4 SV=1;>sp|O43660-2|PLRG1_HUMAN Isoform 2 of Pleiotropic regulator 1 OS=Homo sapiens GN=PLRG1;>tr|	8	18	18	18	13	11	12	8	12	13	4	6	8	6	7	6	13	11	12	8	12	13	4	6	8	6	7	6	13	11	12	8	12	13	4	6	8	6	7	6	53.7	53.7
P47755;A8MW68;C9JUG7;B4DG50;F8W9N7;B4DE01	P47755;A8MW68;C9JUG7;B4DG50;F8W9N7;B4DE01	9;9;6;6;6;5	6;6;5;5;5;3	6;6;5;5;5;3	F-actin-capping protein subunit alpha-2	CAPZA2	>sp|P47755|CAZA2_HUMAN F-actin-capping protein subunit alpha-2 OS=Homo sapiens GN=CAPZA2 PE=1 SV=3;>tr|A8MW68|A8MW68_HUMAN Uncharacterized protein OS=Homo sapiens GN=CAPZA2 PE=4 SV=1;>tr|C9JUG7|C9JUG7_HUMAN Capping protein (actin filament) muscle Z-line, a	6	9	6	6	6	5	4	4	3	5	5	5	4	6	4	5	3	3	2	3	1	3	4	4	3	5	3	4	3	3	2	3	1	3	4	4	3	5	3	4	46.5	34.6
A8MWD3;O15371;B4DVY1;B0QYA5;B0QYA3;B0QYA6;B0QYA7;B0QYA8	A8MWD3;O15371;B4DVY1	27;27;26;13;8;6;6;5	27;27;26;13;8;6;6;5	17;17;16;13;1;6;6;5	Eukaryotic translation initiation factor 3 subunit D	EIF3D	>tr|A8MWD3|A8MWD3_HUMAN Eukaryotic translation initiation factor 3, subunit D OS=Homo sapiens GN=EIF3D PE=2 SV=2;>sp|O15371|EIF3D_HUMAN Eukaryotic translation initiation factor 3 subunit D OS=Homo sapiens GN=EIF3D PE=1 SV=1;>tr|B4DVY1|B4DVY1_HUMAN Eukaryot	8	27	27	17	23	20	22	16	21	18	12	9	16	12	15	13	23	20	22	16	21	18	12	9	16	12	15	13	16	14	15	12	14	15	9	7	11	10	10	11	56.7	56.7
P62308;A8MWD9;Q49AN9;F5H013;F5H5R7;C9JVQ0	P62308;A8MWD9;Q49AN9;F5H013;F5H5R7;C9JVQ0	5;5;3;3;3;3	5;5;3;3;3;3	5;5;3;3;3;3	Small nuclear ribonucleoprotein G;Small nuclear ribonucleoprotein G-like protein	SNRPG	>sp|P62308|RUXG_HUMAN Small nuclear ribonucleoprotein G OS=Homo sapiens GN=SNRPG PE=1 SV=1;>sp|A8MWD9|RUXGL_HUMAN Small nuclear ribonucleoprotein G-like protein OS=Homo sapiens PE=3 SV=2;>tr|Q49AN9|Q49AN9_HUMAN SNRPG protein OS=Homo sapiens GN=SNRPG PE=4 S	6	5	5	5	5	4	2	4	3	5	4	4	4	3	3	4	5	4	2	4	3	5	4	4	4	3	3	4	5	4	2	4	3	5	4	4	4	3	3	4	36.8	36.8
E9PFS5;E9PGE1;E7EUR0;E7EX90;A8MWX9;A8MY36;Q14203;G5E9H4;Q14203-2;Q6AWB1;C9JZA4;C9JTE5;C9JJN7;C9JJD0;C9JKG6;E9PCY0;C9J1B7;C9JJW7	E9PFS5;E9PGE1;E7EUR0;E7EX90;A8MWX9;A8MY36;Q14203;G5E9H4;Q14203-2;Q6AWB1	39;39;39;39;39;39;39;37;37;23;2;2;2;2;2;2;1;1	39;39;39;39;39;39;39;37;37;23;2;2;2;2;2;2;1;1	39;39;39;39;39;39;39;37;37;23;2;2;2;2;2;2;1;1	Dynactin subunit 1	DCTN1;DKFZp686E0752	>tr|E9PFS5|E9PFS5_HUMAN Dynactin 1 OS=Homo sapiens GN=DCTN1 PE=4 SV=1;>tr|E9PGE1|E9PGE1_HUMAN Dynactin 1 OS=Homo sapiens GN=DCTN1 PE=4 SV=1;>tr|E7EUR0|E7EUR0_HUMAN Uncharacterized protein OS=Homo sapiens GN=DCTN1 PE=4 SV=1;>tr|E7EX90|E7EX90_HUMAN Uncharact	18	39	39	39	26	22	23	17	19	23	13	17	14	11	14	17	26	22	23	17	19	23	13	17	14	11	14	17	26	22	23	17	19	23	13	17	14	11	14	17	42.6	42.6
Q6ZSL5;Q9BZ29-3;Q9BZ29-5;Q9BZ29;A8MWZ5;Q9BZ29-4;E9PCD6;D3YTH2;F5GZE8;E9PFM9	Q6ZSL5;Q9BZ29-3;Q9BZ29-5;Q9BZ29;A8MWZ5;Q9BZ29-4;E9PCD6;D3YTH2;F5GZE8;E9PFM9	4;4;4;4;4;4;4;4;3;2	4;4;4;4;4;4;4;4;3;2	4;4;4;4;4;4;4;4;3;2	Dedicator of cytokinesis protein 9	DOCK9	>tr|Q6ZSL5|Q6ZSL5_HUMAN Dedicator of cytokinesis 9 OS=Homo sapiens GN=DOCK9 PE=2 SV=1;>sp|Q9BZ29-3|DOCK9_HUMAN Isoform 3 of Dedicator of cytokinesis protein 9 OS=Homo sapiens GN=DOCK9;>sp|Q9BZ29-5|DOCK9_HUMAN Isoform 2 of Dedicator of cytokinesis protein 9	10	4	4	4	0	1	2	0	2	0	0	0	0	0	0	0	0	1	2	0	2	0	0	0	0	0	0	0	0	1	2	0	2	0	0	0	0	0	0	0	4.5	4.5
O94967-2;O94967;O94967-3;A8MX09	O94967-2;O94967;O94967-3;A8MX09	1;1;1;1	1;1;1;1	1;1;1;1	WD repeat-containing protein 47	WDR47	>sp|O94967-2|WDR47_HUMAN Isoform 2 of WD repeat-containing protein 47 OS=Homo sapiens GN=WDR47;>sp|O94967|WDR47_HUMAN WD repeat-containing protein 47 OS=Homo sapiens GN=WDR47 PE=1 SV=1;>sp|O94967-3|WDR47_HUMAN Isoform 3 of WD repeat-containing protein 47 O	4	1	1	1	1	1	0	0	1	0	0	1	1	0	1	0	1	1	0	0	1	0	0	1	1	0	1	0	1	1	0	0	1	0	0	1	1	0	1	0	1.6	1.6
A8MX10;Q9NVN8	A8MX10;Q9NVN8	2;2	2;2	2;2	Guanine nucleotide-binding protein-like 3-like protein	GNL3L	>tr|A8MX10|A8MX10_HUMAN Uncharacterized protein OS=Homo sapiens GN=GNL3L PE=4 SV=1;>sp|Q9NVN8|GNL3L_HUMAN Guanine nucleotide-binding protein-like 3-like protein OS=Homo sapiens GN=GNL3L PE=1 SV=1	2	2	2	2	0	0	1	0	1	0	1	0	0	0	0	0	0	0	1	0	1	0	1	0	0	0	0	0	0	0	1	0	1	0	1	0	0	0	0	0	4.6	4.6
A8MX75;P18074;Q7KZU6;E9PM96;E7EVE9	A8MX75;P18074;Q7KZU6;E9PM96;E7EVE9	5;5;3;3;3	5;5;3;3;3	5;5;3;3;3	TFIIH basal transcription factor complex helicase XPD subunit	ERCC2	>tr|A8MX75|A8MX75_HUMAN Excision repair cross-complementing rodent repair deficiency, complementation group 2 OS=Homo sapiens GN=ERCC2 PE=4 SV=1;>sp|P18074|ERCC2_HUMAN TFIIH basal transcription factor complex helicase XPD subunit OS=Homo sapiens GN=ERCC2 P	5	5	5	5	0	1	1	0	2	2	1	1	0	1	2	2	0	1	1	0	2	2	1	1	0	1	2	2	0	1	1	0	2	2	1	1	0	1	2	2	7.5	7.5
Q13492-2;F8VPG7;Q13492;A8MX97;Q13492-3;E9PN05;H0YCY1;E9PKP6;E9PI56;E9PLJ8;E9PJT1;E9PK13;E5RFU0;E5RHK9;E5RFC6;E5RK51;E5RIJ5;E5RGY9;O60641-3;E5RI02;E9PDG8;O60641;F5GWN7	Q13492-2;F8VPG7;Q13492;A8MX97;Q13492-3;E9PN05	15;15;15;15;14;12;5;4;4;4;2;2;1;1;1;1;1;1;1;1;1;1;1	15;15;15;15;14;12;5;4;4;4;2;2;1;1;1;1;1;1;1;1;1;1;1	9;9;9;9;9;7;0;4;4;4;2;2;1;1;1;1;1;1;1;1;1;1;1	Phosphatidylinositol-binding clathrin assembly protein	PICALM	>sp|Q13492-2|PICAL_HUMAN Isoform 2 of Phosphatidylinositol-binding clathrin assembly protein OS=Homo sapiens GN=PICALM;>tr|F8VPG7|F8VPG7_HUMAN Phosphatidylinositol-binding clathrin assembly protein OS=Homo sapiens GN=PICALM PE=4 SV=1;>sp|Q13492|PICAL_HUMAN	23	15	15	9	6	7	7	4	6	8	7	6	9	6	6	6	6	7	7	4	6	8	7	6	9	6	6	6	5	5	5	3	4	6	5	4	6	4	4	5	31.8	31.8
Q6NUT3-2;E9PAJ8;Q6NUT3;A8MXP7	Q6NUT3-2;E9PAJ8;Q6NUT3;A8MXP7	3;3;3;3	3;3;3;3	3;3;3;3	Major facilitator superfamily domain-containing protein 12	C19orf28;MFSD12	>sp|Q6NUT3-2|MFS12_HUMAN Isoform 2 of Major facilitator superfamily domain-containing protein 12 OS=Homo sapiens GN=MFSD12;>tr|E9PAJ8|E9PAJ8_HUMAN Major facilitator superfamily domain containing 12 OS=Homo sapiens GN=C19orf28 PE=4 SV=1;>sp|Q6NUT3|MFS12_HUM	4	3	3	3	2	1	1	0	1	1	1	0	1	1	1	2	2	1	1	0	1	1	1	0	1	1	1	2	2	1	1	0	1	1	1	0	1	1	1	2	11.7	11.7
A8MZH8;A8MXQ1;P53801	A8MZH8;A8MXQ1;P53801	1;1;1	1;1;1	1;1;1	Pituitary tumor-transforming gene 1 protein-interacting protein	PTTG1IP	>tr|A8MZH8|A8MZH8_HUMAN Pituitary tumor-transforming 1-interacting protein OS=Homo sapiens GN=PTTG1IP PE=4 SV=1;>tr|A8MXQ1|A8MXQ1_HUMAN Pituitary tumor-transforming 1-interacting protein OS=Homo sapiens GN=PTTG1IP PE=4 SV=1;>sp|P53801|PTTG_HUMAN Pituitary	3	1	1	1	0	1	0	0	0	0	1	0	0	0	0	0	0	1	0	0	0	0	1	0	0	0	0	0	0	1	0	0	0	0	1	0	0	0	0	0	16.8	16.8
A8MXV4	A8MXV4	5	5	5	Nucleoside diphosphate-linked moiety X motif 19, mitochondrial	NUDT19	>sp|A8MXV4|NUD19_HUMAN Nucleoside diphosphate-linked moiety X motif 19, mitochondrial OS=Homo sapiens GN=NUDT19 PE=1 SV=1	1	5	5	5	3	2	3	0	2	2	0	0	0	0	2	0	3	2	3	0	2	2	0	0	0	0	2	0	3	2	3	0	2	2	0	0	0	0	2	0	20	20
A8MY34;O75880	A8MY34;O75880	8;8	8;8	8;8	Protein SCO1 homolog, mitochondrial	SCO1	>tr|A8MY34|A8MY34_HUMAN SCO cytochrome oxidase deficient homolog 1 (yeast) OS=Homo sapiens GN=SCO1 PE=4 SV=1;>sp|O75880|SCO1_HUMAN Protein SCO1 homolog, mitochondrial OS=Homo sapiens GN=SCO1 PE=1 SV=1	2	8	8	8	4	5	5	4	7	6	4	6	4	4	4	5	4	5	5	4	7	6	4	6	4	4	4	5	4	5	5	4	7	6	4	6	4	4	4	5	27	27
A8MY87;Q8IVT5-3;Q8IVT5-2;F5H0K8;Q8IVT5;F8WEA9	A8MY87;Q8IVT5-3;Q8IVT5-2;F5H0K8;Q8IVT5;F8WEA9	1;1;1;1;1;1	1;1;1;1;1;1	1;1;1;1;1;1	Kinase suppressor of Ras 1	KSR1	>tr|A8MY87|A8MY87_HUMAN Kinase suppressor of ras 1 OS=Homo sapiens GN=KSR1 PE=4 SV=1;>sp|Q8IVT5-3|KSR1_HUMAN Isoform 3 of Kinase suppressor of Ras 1 OS=Homo sapiens GN=KSR1;>sp|Q8IVT5-2|KSR1_HUMAN Isoform 2 of Kinase suppressor of Ras 1 OS=Homo sapiens GN=	6	1	1	1	1	1	0	1	1	1	0	1	1	0	1	1	1	1	0	1	1	1	0	1	1	0	1	1	1	1	0	1	1	1	0	1	1	0	1	1	1	1
Q9BZG1;A8MYQ9;C9JBG0;E9PEJ9;Q9BZG1-2;C9JI96;B4DNC0;H0Y4D1;E7ES60;C9J3R5;C9JY26	Q9BZG1;A8MYQ9;C9JBG0;E9PEJ9;Q9BZG1-2;C9JI96;B4DNC0;H0Y4D1;E7ES60;C9J3R5;C9JY26	6;6;5;5;5;5;5;4;4;4;3	6;6;5;5;5;5;5;4;4;4;3	6;6;5;5;5;5;5;4;4;4;3	Ras-related protein Rab-34	RAB34	>sp|Q9BZG1|RAB34_HUMAN Ras-related protein Rab-34 OS=Homo sapiens GN=RAB34 PE=1 SV=1;>tr|A8MYQ9|A8MYQ9_HUMAN RAB34, member RAS oncogene family OS=Homo sapiens GN=RAB34 PE=3 SV=2;>tr|C9JBG0|C9JBG0_HUMAN RAB34, member RAS oncogene family (Fragment) OS=Homo s	11	6	6	6	5	4	5	2	5	6	2	2	2	1	1	1	5	4	5	2	5	6	2	2	2	1	1	1	5	4	5	2	5	6	2	2	2	1	1	1	27.8	27.8
A8MYR4;H0YK39;P52657	A8MYR4;H0YK39;P52657	1;1;1	1;1;1	1;1;1	Transcription initiation factor IIA subunit 2	GTF2A2	>tr|A8MYR4|A8MYR4_HUMAN General transcription factor IIA, 2, 12kDa OS=Homo sapiens GN=GTF2A2 PE=4 SV=1;>tr|H0YK39|H0YK39_HUMAN General transcription factor IIA, 2, 12kDa (Fragment) OS=Homo sapiens GN=GTF2A2 PE=4 SV=1;>sp|P52657|T2AG_HUMAN Transcription ini	3	1	1	1	0	1	0	0	1	0	1	0	1	1	1	1	0	1	0	0	1	0	1	0	1	1	1	1	0	1	0	0	1	0	1	0	1	1	1	1	13.2	13.2
A8MYT4;Q8NEB9	A8MYT4;Q8NEB9	8;8	8;8	8;8	Phosphatidylinositol 3-kinase catalytic subunit type 3	PIK3C3	>tr|A8MYT4|A8MYT4_HUMAN Phosphoinositide-3-kinase, class 3 OS=Homo sapiens GN=PIK3C3 PE=4 SV=2;>sp|Q8NEB9|PK3C3_HUMAN Phosphatidylinositol 3-kinase catalytic subunit type 3 OS=Homo sapiens GN=PIK3C3 PE=1 SV=1	2	8	8	8	3	4	3	1	2	2	2	1	1	1	1	1	3	4	3	1	2	2	2	1	1	1	1	1	3	4	3	1	2	2	2	1	1	1	1	1	10.9	10.9
Q8WWK9-3;A8MYU4;E9PD90;Q8WWK9;C9J649;C9J7Y4;Q8WWK9-2	Q8WWK9-3;A8MYU4;E9PD90;Q8WWK9	5;5;5;5;2;1;1	5;5;5;5;2;1;1	5;5;5;5;2;1;1	Cytoskeleton-associated protein 2	CKAP2	>sp|Q8WWK9-3|CKAP2_HUMAN Isoform 3 of Cytoskeleton-associated protein 2 OS=Homo sapiens GN=CKAP2;>tr|A8MYU4|A8MYU4_HUMAN Cytoskeleton-associated protein 2 OS=Homo sapiens GN=CKAP2 PE=4 SV=1;>tr|E9PD90|E9PD90_HUMAN Cytoskeleton-associated protein 2 OS=Homo	7	5	5	5	2	2	3	0	1	2	1	0	0	0	1	1	2	2	3	0	1	2	1	0	0	0	1	1	2	2	3	0	1	2	1	0	0	0	1	1	17.6	17.6
H0Y720;Q9UPQ9-1;A8MYY3;C9J5L7;Q9UPQ9-2;Q9UPQ9	H0Y720;Q9UPQ9-1;A8MYY3;C9J5L7;Q9UPQ9-2;Q9UPQ9	4;4;4;4;3;3	4;4;4;4;3;3	4;4;4;4;3;3	Trinucleotide repeat-containing gene 6B protein	TNRC6B	>tr|H0Y720|H0Y720_HUMAN Trinucleotide repeat-containing 6B (Fragment) OS=Homo sapiens GN=TNRC6B PE=4 SV=1;>sp|Q9UPQ9-1|TNR6B_HUMAN Isoform 2 of Trinucleotide repeat-containing gene 6B protein OS=Homo sapiens GN=TNRC6B;>tr|A8MYY3|A8MYY3_HUMAN Trinucleotide	6	4	4	4	1	1	1	0	1	1	2	3	2	0	1	0	1	1	1	0	1	1	2	3	2	0	1	0	1	1	1	0	1	1	2	3	2	0	1	0	4.1	4.1
Q99733;F5HFY4;A8MZ22;C9JZI7;C9J6D1;E9PS34;E9PNJ7;E9PNW0;E9PJJ2;A8MXH2;E9PKT8;E9PP22;E9PKI2;C9J1B1;H0YCI4	Q99733;F5HFY4;A8MZ22;C9JZI7;C9J6D1;E9PS34;E9PNJ7;E9PNW0;E9PJJ2;A8MXH2;E9PKT8	13;13;13;11;10;9;9;8;8;8;8;6;4;4;4	11;11;11;9;8;7;7;6;6;6;6;6;4;4;4	11;11;11;9;8;7;7;6;6;6;6;6;4;4;4	Nucleosome assembly protein 1-like 4	NAP1L4;NAP1L4b	>sp|Q99733|NP1L4_HUMAN Nucleosome assembly protein 1-like 4 OS=Homo sapiens GN=NAP1L4 PE=1 SV=1;>tr|F5HFY4|F5HFY4_HUMAN Nucleosome assembly protein 1-like 4 OS=Homo sapiens GN=NAP1L4b PE=2 SV=1;>tr|A8MZ22|A8MZ22_HUMAN Nucleosome assembly protein 1-like 4 O	15	13	11	11	9	10	7	9	11	8	9	8	9	8	8	9	7	8	5	7	9	6	7	6	7	6	6	7	7	8	5	7	9	6	7	6	7	6	6	7	49.3	46.4
A8MZ62;P40937;F8W9B4;F5H5S0;C9JH72;F5H304;E9PEP3;F5H0U6	A8MZ62;P40937;F8W9B4	11;11;8;4;4;3;3;3	11;11;8;4;4;3;3;3	11;11;8;4;4;3;3;3	Replication factor C subunit 5	RFC5	>tr|A8MZ62|A8MZ62_HUMAN Replication factor C (activator 1) 5, 36.5kDa OS=Homo sapiens GN=RFC5 PE=2 SV=2;>sp|P40937|RFC5_HUMAN Replication factor C subunit 5 OS=Homo sapiens GN=RFC5 PE=1 SV=1;>tr|F8W9B4|F8W9B4_HUMAN Replication factor C (activator 1) 5, 36.	8	11	11	11	6	7	7	7	7	8	5	6	5	7	7	6	6	7	7	7	7	8	5	6	5	7	7	6	6	7	7	7	7	8	5	6	5	7	7	6	44.2	44.2
P14406;A8MZ71;D6R9C3;D6RIE3;D6RGV5	P14406;A8MZ71;D6R9C3;D6RIE3;D6RGV5	3;3;2;2;2	3;3;2;2;2	3;3;2;2;2	Cytochrome c oxidase subunit 7A2, mitochondrial	COX7A2	>sp|P14406|CX7A2_HUMAN Cytochrome c oxidase subunit 7A2, mitochondrial OS=Homo sapiens GN=COX7A2 PE=1 SV=1;>tr|A8MZ71|A8MZ71_HUMAN Uncharacterized protein OS=Homo sapiens GN=COX7A2 PE=4 SV=1;>tr|D6R9C3|D6R9C3_HUMAN Cytochrome c oxidase subunit VIIa polypep	5	3	3	3	1	2	2	0	2	3	3	2	1	2	3	1	1	2	2	0	2	3	3	2	1	2	3	1	1	2	2	0	2	3	3	2	1	2	3	1	56.6	56.6
Q9UL46;A8MZ76;C9JE52;H0YM70;H0YKU2	Q9UL46;A8MZ76;C9JE52;H0YM70	15;15;15;14;4	15;15;15;14;4	15;15;15;14;4	Proteasome activator complex subunit 2	PSME2	>sp|Q9UL46|PSME2_HUMAN Proteasome activator complex subunit 2 OS=Homo sapiens GN=PSME2 PE=1 SV=4;>tr|A8MZ76|A8MZ76_HUMAN Uncharacterized protein OS=Homo sapiens GN=PSME2 PE=4 SV=1;>tr|C9JE52|C9JE52_HUMAN Uncharacterized protein OS=Homo sapiens GN=PSME2 PE=	5	15	15	15	13	12	12	12	11	12	9	9	12	10	9	10	13	12	12	12	11	12	9	9	12	10	9	10	13	12	12	12	11	12	9	9	12	10	9	10	69.9	69.9
A8MZ91;O14744;B4DX49;G3V5W5;B4DV00;A8MTP3;G3V5L5;G3V580;H0YJX6;C9JSX3;G3V2L6;G3V2X6;H0YJ77;H0YJD3;G3V5T6	A8MZ91;O14744;B4DX49;G3V5W5;B4DV00;A8MTP3	21;21;19;19;15;14;10;10;10;7;6;6;4;4;1	21;21;19;19;15;14;10;10;10;7;6;6;4;4;1	21;21;19;19;15;14;10;10;10;7;6;6;4;4;1	Protein arginine N-methyltransferase 5;Protein arginine N-methyltransferase 5, N-terminally processed	PRMT5	>tr|A8MZ91|A8MZ91_HUMAN Protein arginine methyltransferase 5, isoform CRA_d OS=Homo sapiens GN=PRMT5 PE=2 SV=1;>sp|O14744|ANM5_HUMAN Protein arginine N-methyltransferase 5 OS=Homo sapiens GN=PRMT5 PE=1 SV=4;>tr|B4DX49|B4DX49_HUMAN Uncharacterized protein O	15	21	21	21	11	9	14	10	11	13	9	8	11	10	10	12	11	9	14	10	11	13	9	8	11	10	10	12	11	9	14	10	11	13	9	8	11	10	10	12	40.6	40.6
O75909-1;A8MZK4;G3V5E1;O75909;O75909-4;C9JI13;G3V2Q3;O75909-2;C9J9Q3;C9JSW4;G3V235	O75909-1;A8MZK4;G3V5E1;O75909;O75909-4;C9JI13;G3V2Q3;O75909-2;C9J9Q3;C9JSW4;G3V235	6;6;6;6;6;6;5;5;5;5;3	6;6;6;6;6;6;5;5;5;5;3	6;6;6;6;6;6;5;5;5;5;3	Cyclin-K	CCNK	>sp|O75909-1|CCNK_HUMAN Isoform 3 of Cyclin-K OS=Homo sapiens GN=CCNK;>tr|A8MZK4|A8MZK4_HUMAN Cyclin K OS=Homo sapiens GN=CCNK PE=3 SV=1;>tr|G3V5E1|G3V5E1_HUMAN Cyclin K OS=Homo sapiens GN=CCNK PE=3 SV=1;>sp|O75909|CCNK_HUMAN Cyclin-K OS=Homo sapiens GN=CC	11	6	6	6	3	4	4	1	4	5	0	2	1	0	1	2	3	4	4	1	4	5	0	2	1	0	1	2	3	4	4	1	4	5	0	2	1	0	1	2	22.4	22.4
O00488;A9J4F5	O00488;A9J4F5	1;1	1;1	1;1	Zinc finger protein 593	ZNF593	>sp|O00488|ZN593_HUMAN Zinc finger protein 593 OS=Homo sapiens GN=ZNF593 PE=1 SV=2;>tr|A9J4F5|A9J4F5_HUMAN Uncharacterized protein OS=Homo sapiens GN=ZNF593 PE=4 SV=1	2	1	1	1	0	0	0	0	1	0	0	0	0	0	0	0	0	0	0	0	1	0	0	0	0	0	0	0	0	0	0	0	1	0	0	0	0	0	0	0	14.9	14.9
A9UHW6;A9UHW6-2	A9UHW6;A9UHW6-2	4;4	4;4	4;4	MIF4G domain-containing protein	MIF4GD	>sp|A9UHW6|MI4GD_HUMAN MIF4G domain-containing protein OS=Homo sapiens GN=MIF4GD PE=1 SV=1;>sp|A9UHW6-2|MI4GD_HUMAN Isoform 2 of MIF4G domain-containing protein OS=Homo sapiens GN=MIF4GD	2	4	4	4	1	1	1	1	1	2	0	0	0	1	0	0	1	1	1	1	1	2	0	0	0	1	0	0	1	1	1	1	1	2	0	0	0	1	0	0	24.3	24.3
B4DMD6;A9X3U0;Q96GF1	B4DMD6;A9X3U0;Q96GF1	1;1;1	1;1;1	1;1;1	E3 ubiquitin-protein ligase RNF185	RNF185	>tr|B4DMD6|B4DMD6_HUMAN Ring finger protein 185, isoform CRA_h OS=Homo sapiens GN=RNF185 PE=2 SV=1;>tr|A9X3U0|A9X3U0_HUMAN BSK65-TEST2 OS=Homo sapiens GN=RNF185 PE=2 SV=1;>sp|Q96GF1|RN185_HUMAN E3 ubiquitin-protein ligase RNF185 OS=Homo sapiens GN=RNF185 P	3	1	1	1	0	0	1	0	0	1	0	1	1	0	0	0	0	0	1	0	0	1	0	1	1	0	0	0	0	0	1	0	0	1	0	1	1	0	0	0	11.5	11.5
Q8IYB3-2;Q8IYB3;A9Z1X7;E9PCT1;B4DED5	Q8IYB3-2;Q8IYB3;A9Z1X7;E9PCT1	9;9;9;9;3	9;9;9;9;3	9;9;9;9;3	Serine/arginine repetitive matrix protein 1	SRRM1	>sp|Q8IYB3-2|SRRM1_HUMAN Isoform 2 of Serine/arginine repetitive matrix protein 1 OS=Homo sapiens GN=SRRM1;>sp|Q8IYB3|SRRM1_HUMAN Serine/arginine repetitive matrix protein 1 OS=Homo sapiens GN=SRRM1 PE=1 SV=2;>tr|A9Z1X7|A9Z1X7_HUMAN Serine/arginine repetit	5	9	9	9	6	5	5	4	6	6	4	4	6	6	5	6	6	5	5	4	6	6	4	4	6	6	5	6	6	5	5	4	6	6	4	4	6	6	5	6	8.5	8.5
Q5TG81;Q5TG80;B0AZR7;Q13303-2;Q13303;Q13303-3	Q5TG81;Q5TG80;B0AZR7;Q13303-2;Q13303;Q13303-3	2;2;2;2;2;1	2;2;2;2;2;1	2;2;2;2;2;1	Voltage-gated potassium channel subunit beta-2	KCNAB2	>tr|Q5TG81|Q5TG81_HUMAN Potassium voltage-gated channel, shaker-related subfamily, beta member 2 (Fragment) OS=Homo sapiens GN=KCNAB2 PE=2 SV=1;>tr|Q5TG80|Q5TG80_HUMAN Potassium voltage-gated channel, shaker-related subfamily, beta member 2 (Fragment) OS=H	6	2	2	2	2	1	1	0	1	1	0	0	0	0	0	0	2	1	1	0	1	1	0	0	0	0	0	0	2	1	1	0	1	1	0	0	0	0	0	0	14.2	14.2
B4DY91;O60825-2;B0FLL2;O60825;B4DI16;B4DUN5;P16118;Q4VBA9;Q5XLC2;Q64EX5;B7Z5C3;Q66S35;Q16877;H0Y483;E9PGD4;F2Z2I2;Q5VX15;Q5W015;Q16875-2;Q16875;Q5VX20;B7Z955	B4DY91;O60825-2;B0FLL2;O60825;B4DI16	13;13;13;13;10;3;3;2;2;2;2;2;2;1;1;1;1;1;1;1;1;1	13;13;13;13;10;3;3;2;2;2;2;2;2;1;1;1;1;1;1;1;1;1	13;13;13;13;10;3;3;2;2;2;2;2;2;1;1;1;1;1;1;1;1;1	6-phosphofructo-2-kinase/fructose-2,6-bisphosphatase 2;6-phosphofructo-2-kinase;Fructose-2,6-bisphosphatase	PFKFB2	>tr|B4DY91|B4DY91_HUMAN Uncharacterized protein OS=Homo sapiens GN=PFKFB2 PE=2 SV=1;>sp|O60825-2|F262_HUMAN Isoform 2 of 6-phosphofructo-2-kinase/fructose-2,6-bisphosphatase 2 OS=Homo sapiens GN=PFKFB2;>tr|B0FLL2|B0FLL2_HUMAN 6-phosphofructo-2-kinase/fruct	22	13	13	13	4	4	3	4	2	3	3	2	4	4	4	5	4	4	3	4	2	3	3	2	4	4	4	5	4	4	3	4	2	3	3	2	4	4	4	5	37.8	37.8
Q9UH99;B0QY62;E9PGW0;B0QY60;B0QY68;B0QY66;B0QY67;B0QY64;E9PDF7	Q9UH99;B0QY62	13;13;5;3;1;1;1;1;1	13;13;5;3;1;1;1;1;1	13;13;5;3;1;1;1;1;1	SUN domain-containing protein 2	SUN2	>sp|Q9UH99|SUN2_HUMAN SUN domain-containing protein 2 OS=Homo sapiens GN=SUN2 PE=1 SV=3;>tr|B0QY62|B0QY62_HUMAN Unc-84 homolog B (C. elegans) OS=Homo sapiens GN=UNC84B PE=4 SV=1	9	13	13	13	9	8	8	6	7	8	3	4	5	5	5	4	9	8	8	6	7	8	3	4	5	5	5	4	9	8	8	6	7	8	3	4	5	5	5	4	27.8	27.8
B0QYA4	B0QYA4	11	1	1		EIF3D	>tr|B0QYA4|B0QYA4_HUMAN Eukaryotic translation initiation factor 3, subunit D (Fragment) OS=Homo sapiens GN=EIF3D PE=4 SV=1	1	11	1	1	7	7	7	4	7	3	3	2	5	2	5	2	0	1	0	0	0	0	0	0	0	0	0	0	0	1	0	0	0	0	0	0	0	0	0	0	67.3	9.1
Q9UH17;B0QYD3;Q9UH17-2;B0QYD2;P31941-2;P31941	Q9UH17;B0QYD3;Q9UH17-2;B0QYD2	3;3;2;2;1;1	3;3;2;2;1;1	3;3;2;2;1;1	DNA dC->dU-editing enzyme APOBEC-3B	APOBEC3B	>sp|Q9UH17|ABC3B_HUMAN Probable DNA dC->dU-editing enzyme APOBEC-3B OS=Homo sapiens GN=APOBEC3B PE=1 SV=1;>tr|B0QYD3|B0QYD3_HUMAN Apolipoprotein B mRNA editing enzyme, catalytic polypeptide-like 3B OS=Homo sapiens GN=APOBEC3B PE=4 SV=1;>sp|Q9UH17-2|ABC3B_H	6	3	3	3	0	1	2	0	0	0	0	0	0	1	0	0	0	1	2	0	0	0	0	0	0	1	0	0	0	1	2	0	0	0	0	0	0	1	0	0	12	12
F2Z2F1;B0QYF8;P02144;B0QYF7;Q8WVH6;B4DUI1;F2Z337	F2Z2F1;B0QYF8;P02144;B0QYF7;Q8WVH6;B4DUI1	3;3;3;2;2;2;1	3;3;3;2;2;2;1	3;3;3;2;2;2;1	Myoglobin	MB	>tr|F2Z2F1|F2Z2F1_HUMAN Myoglobin (Fragment) OS=Homo sapiens GN=MB PE=3 SV=1;>tr|B0QYF8|B0QYF8_HUMAN Myoglobin (Fragment) OS=Homo sapiens GN=MB PE=3 SV=1;>sp|P02144|MYG_HUMAN Myoglobin OS=Homo sapiens GN=MB PE=1 SV=2;>tr|B0QYF7|B0QYF7_HUMAN Myoglobin (Frag	7	3	3	3	0	0	0	0	1	0	0	1	2	1	0	1	0	0	0	0	1	0	0	1	2	1	0	1	0	0	0	0	1	0	0	1	2	1	0	1	35.8	35.8
B0QYK1;B0QYK0;Q96FE8;Q01844;Q96MX4;Q01844-2;C9JGE3;F8WC90;Q9BWA2	B0QYK1;B0QYK0;Q96FE8;Q01844;Q96MX4;Q01844-2;C9JGE3	9;9;9;9;9;8;8;1;1	9;9;9;9;9;8;8;1;1	9;9;9;9;9;8;8;1;1	RNA-binding protein EWS	EWSR1	>tr|B0QYK1|B0QYK1_HUMAN Ewing sarcoma breakpoint region 1 OS=Homo sapiens GN=EWSR1 PE=4 SV=1;>tr|B0QYK0|B0QYK0_HUMAN Ewing sarcoma breakpoint region 1 OS=Homo sapiens GN=EWSR1 PE=4 SV=1;>tr|Q96FE8|Q96FE8_HUMAN EWSR1 protein OS=Homo sapiens GN=EWSR1 PE=2 SV	9	9	9	9	6	6	7	7	5	6	6	8	6	6	7	6	6	6	7	7	5	6	6	8	6	6	7	6	6	6	7	7	5	6	6	8	6	6	7	6	18.8	18.8
P63279;B0QYN7	P63279;B0QYN7	11;11	11;11	11;11	SUMO-conjugating enzyme UBC9	UBE2I	>sp|P63279|UBC9_HUMAN SUMO-conjugating enzyme UBC9 OS=Homo sapiens GN=UBE2I PE=1 SV=1;>tr|B0QYN7|B0QYN7_HUMAN Ubiquitin-conjugating enzyme E2I OS=Homo sapiens GN=UBE2I PE=3 SV=1	2	11	11	11	8	10	9	8	9	8	8	7	7	8	8	8	8	10	9	8	9	8	8	7	7	8	8	8	8	10	9	8	9	8	8	7	7	8	8	8	62	62
Q86YA9;B0QYR7;Q9UJY5;Q6IC75;B0QYR6;Q9UJY5-2;B0QYR9;B0QYS0;B0QYS1;B0QYS2;B0QYS3;B0QYR5;B0QYS4;B0QYS5;B7Z1E9	Q86YA9;B0QYR7;Q9UJY5;Q6IC75;B0QYR6;Q9UJY5-2	5;5;5;5;4;4;1;1;1;1;1;1;1;1;1	5;5;5;5;4;4;1;1;1;1;1;1;1;1;1	4;4;4;4;3;4;0;0;0;0;0;0;0;0;0	ADP-ribosylation factor-binding protein GGA1	GGA1	>tr|Q86YA9|Q86YA9_HUMAN Golgi associated, gamma adaptin ear containing, ARF binding protein 1 OS=Homo sapiens GN=GGA1 PE=2 SV=1;>tr|B0QYR7|B0QYR7_HUMAN Golgi associated, gamma adaptin ear containing, ARF binding protein 1 OS=Homo sapiens GN=GGA1 PE=2 SV=1;	15	5	5	4	1	1	2	1	2	2	0	1	0	1	0	1	1	1	2	1	2	2	0	1	0	1	0	1	1	1	2	0	2	2	0	0	0	0	0	0	9.2	9.2
P41229-2;B0QZ44;P41229;C9JGA3;B4E1Y0;F5H3T1;Q9BY66-2;P41229-3;Q9BY66;B7ZLX1	P41229-2;B0QZ44;P41229;C9JGA3;B4E1Y0;F5H3T1;Q9BY66-2;P41229-3;Q9BY66;B7ZLX1	2;2;2;1;1;1;1;1;1;1	2;2;2;1;1;1;1;1;1;1	2;2;2;1;1;1;1;1;1;1	Lysine-specific demethylase 5C;Lysine-specific demethylase 5D	KDM5C;KDM5D	>sp|P41229-2|KDM5C_HUMAN Isoform 2 of Lysine-specific demethylase 5C OS=Homo sapiens GN=KDM5C;>tr|B0QZ44|B0QZ44_HUMAN Jumonji, AT rich interactive domain 1C OS=Homo sapiens GN=JARID1C PE=4 SV=1;>sp|P41229|KDM5C_HUMAN Lysine-specific demethylase 5C OS=Homo	10	2	2	2	0	1	0	1	0	0	0	0	0	0	0	0	0	1	0	1	0	0	0	0	0	0	0	0	0	1	0	1	0	0	0	0	0	0	0	0	1.5	1.5
B7Z3Z1;F5H449;Q5BJG6;B7Z293;B0QZE2;Q5VUI0;Q15326;F6UH50;Q2LD45;E7ENI9	B7Z3Z1;F5H449;Q5BJG6;B7Z293;B0QZE2;Q5VUI0;Q15326;F6UH50;Q2LD45;E7ENI9	1;1;1;1;1;1;1;1;1;1	1;1;1;1;1;1;1;1;1;1	1;1;1;1;1;1;1;1;1;1	Zinc finger MYND domain-containing protein 11	ZMYND11	>tr|B7Z3Z1|B7Z3Z1_HUMAN Uncharacterized protein OS=Homo sapiens GN=ZMYND11 PE=2 SV=1;>tr|F5H449|F5H449_HUMAN Zinc finger, MYND-type-containing 11 OS=Homo sapiens GN=ZMYND11 PE=4 SV=1;>tr|Q5BJG6|Q5BJG6_HUMAN Uncharacterized protein OS=Homo sapiens GN=ZMYND1	10	1	1	1	1	1	1	0	1	1	0	0	0	0	0	0	1	1	1	0	1	1	0	0	0	0	0	0	1	1	1	0	1	1	0	0	0	0	0	0	4.3	4.3
P25440;H0Y6K2;H0Y5T9;P25440-2;B0S7P1;Q658Y7;F8VXF8;B0V073;B0V072;H0Y602;H0YAU3;H0Y665;E9PIQ3;H0YDJ7;H0Y801;H0Y799;E9PKQ9	P25440;H0Y6K2;H0Y5T9;P25440-2;B0S7P1;Q658Y7;F8VXF8;B0V073;B0V072;H0Y602	15;15;15;15;15;13;13;10;9;9;7;7;6;3;3;3;2	13;13;13;13;13;11;11;9;8;8;6;6;6;3;3;3;2	12;12;12;12;12;10;10;8;7;7;6;6;5;2;3;3;2	Bromodomain-containing protein 2	BRD2;DKFZp313H139	>sp|P25440|BRD2_HUMAN Bromodomain-containing protein 2 OS=Homo sapiens GN=BRD2 PE=1 SV=2;>tr|H0Y6K2|H0Y6K2_HUMAN Bromodomain containing 2 (Fragment) OS=Homo sapiens GN=BRD2 PE=4 SV=1;>tr|H0Y5T9|H0Y5T9_HUMAN Bromodomain-containing 2 (Fragment) OS=Homo sapie	17	15	13	12	10	9	11	2	11	9	3	2	3	1	6	5	9	8	9	1	9	7	3	2	3	1	5	4	8	7	8	1	8	6	3	2	3	1	5	3	25.7	23.6
B0S8I7;Q14657	B0S8I7;Q14657	1;1	1;1	1;1	L antigen family member 3	LAGE3	>tr|B0S8I7|B0S8I7_HUMAN L antigen family, member 3 OS=Homo sapiens GN=LAGE3 PE=4 SV=1;>sp|Q14657|LAGE3_HUMAN L antigen family member 3 OS=Homo sapiens GN=LAGE3 PE=1 SV=2	2	1	1	1	1	0	1	0	1	0	1	1	1	1	0	1	1	0	1	0	1	0	1	1	1	1	0	1	1	0	1	0	1	0	1	1	1	1	0	1	21.7	21.7
P46379-2;B0UX83;P46379;P46379-3;G3V1Z5;F8VXY4;F8VX53;E7EMZ4;F6TH84;F6S6P2;F6UR09;F6U1F2;F6XTU0;F6RG75;F6WML8;F6VEM6;F6X9W3;F6U341;C9JAY9;E9PEC8;E7EPC5;F6TC96;H0Y710;H0Y4L1;H0Y7K4;H0Y759;H0Y410;H0Y583;H0Y571	P46379-2;B0UX83;P46379;P46379-3;G3V1Z5;F8VXY4;F8VX53;E7EMZ4;F6TH84	25;25;25;25;25;22;22;21;13;12;7;7;7;7;7;7;7;7;6;6;6;5;4;3;1;1;1;1;1	25;25;25;25;25;22;22;21;13;12;7;7;7;7;7;7;7;7;6;6;6;5;4;3;1;1;1;1;1	25;25;25;25;25;22;22;21;13;12;7;7;7;7;7;7;7;7;6;6;6;5;4;3;1;1;1;1;1	Large proline-rich protein BAG6	BAG6	>sp|P46379-2|BAG6_HUMAN Isoform 2 of Large proline-rich protein BAG6 OS=Homo sapiens GN=BAG6;>tr|B0UX83|B0UX83_HUMAN HLA-B associated transcript 3 OS=Homo sapiens GN=BAT3 PE=4 SV=1;>sp|P46379|BAG6_HUMAN Large proline-rich protein BAG6 OS=Homo sapiens GN=BA	29	25	25	25	13	14	10	9	8	11	8	12	11	9	11	9	13	14	10	9	8	11	8	12	11	9	11	9	13	14	10	9	8	11	8	12	11	9	11	9	31.7	31.7
Q29963;B0UY14;E7ETS5;B0UY12;B0UY15;Q29865;P30499;E9PE03;P30501;E9PIT7;H0Y6Q7;P01893;F8W9Z8;E9PM73;E9PRQ9;H0Y805;H0Y7W0;H0Y7Q7;H0Y5Q6;H0Y5J2;H0Y4C2;F8VTQ8;B7Z760;E9PH75;F6RUR5;F6R3U9;B4DT81;D0EV57;Q6ZUW0;F8W0J9;Q6DU44;P13747;F8VPA9;E7ENN9;E7EWC3;E7EQP4;E7EQ21;E7EN49;A8MVU7;Q5SPT7;Q31611	Q29963;B0UY14;E7ETS5;B0UY12;B0UY15;Q29865;P30499;E9PE03;P30501;E9PIT7;H0Y6Q7	13;13;13;12;12;11;9;8;8;7;7;5;4;4;3;2;2;2;2;2;2;2;2;2;2;2;2;2;2;2;2;2;2;2;2;2;2;2;2;2;1	1;1;1;1;1;1;1;1;0;1;1;1;1;1;1;0;0;0;0;0;0;0;0;1;0;0;0;0;0;0;1;1;1;1;0;0;0;0;0;0;0	0;0;0;0;0;0;0;0;0;0;0;0;0;0;0;0;0;0;0;0;0;0;0;0;0;0;0;0;0;0;0;0;0;0;0;0;0;0;0;0;0	HLA class I histocompatibility antigen, Cw-6 alpha chain;HLA class I histocompatibility antigen, Cw-18 alpha chain;HLA class I histocompatibility antigen, Cw-1 alpha chain;HLA class I histocompatibility antigen, Cw-2 alpha chain	HLA-C	>sp|Q29963|1C06_HUMAN HLA class I histocompatibility antigen, Cw-6 alpha chain OS=Homo sapiens GN=HLA-C PE=1 SV=2;>tr|B0UY14|B0UY14_HUMAN Major histocompatibility complex, class I, C OS=Homo sapiens GN=HLA-C PE=3 SV=1;>tr|E7ETS5|E7ETS5_HUMAN Uncharacterize	41	13	1	0	11	9	11	9	11	11	10	9	9	9	9	9	1	1	1	0	1	1	1	0	1	1	1	0	0	0	0	0	0	0	0	0	0	0	0	0	48.6	3.8
B0UZZ8;O15213;A2ABB6;Q5HYZ1;H0Y6G3	B0UZZ8;O15213;A2ABB6;Q5HYZ1;H0Y6G3	19;18;11;10;10	19;18;11;10;10	19;18;11;10;10	WD repeat-containing protein 46	WDR46	>tr|B0UZZ8|B0UZZ8_HUMAN Uncharacterized protein OS=Homo sapiens GN=WDR46 PE=2 SV=1;>sp|O15213|WDR46_HUMAN WD repeat-containing protein 46 OS=Homo sapiens GN=WDR46 PE=1 SV=3;>tr|A2ABB6|A2ABB6_HUMAN WD repeat domain 46 (Fragment) OS=Homo sapiens GN=WDR46 PE=	5	19	19	19	11	10	9	4	6	6	6	6	6	4	5	6	11	10	9	4	6	6	6	6	6	4	5	6	11	10	9	4	6	6	6	6	6	4	5	6	45.1	45.1
P04222;B0V0C1;B0V0C2;B0V0B9;H0Y7F5	P04222;B0V0C1;B0V0C2;B0V0B9;H0Y7F5	10;10;9;9;6	1;1;1;1;1	0;0;0;0;0	HLA class I histocompatibility antigen, Cw-3 alpha chain	HLA-C	>sp|P04222|1C03_HUMAN HLA class I histocompatibility antigen, Cw-3 alpha chain OS=Homo sapiens GN=HLA-C PE=1 SV=2;>tr|B0V0C1|B0V0C1_HUMAN Major histocompatibility complex, class I, C OS=Homo sapiens GN=HLA-C PE=3 SV=1;>tr|B0V0C2|B0V0C2_HUMAN Major histocom	5	10	1	0	10	7	9	9	8	9	7	8	7	6	7	7	1	0	1	1	0	1	1	1	1	0	0	0	0	0	0	0	0	0	0	0	0	0	0	0	36.3	3
B1A8Z4;B1A8Z7;B1A8Z6;B1A8Z5;P51532;Q9HBD4;F5H0X5;H0YGM3	B1A8Z4;B1A8Z7;B1A8Z6;B1A8Z5;P51532;Q9HBD4;F5H0X5	26;26;26;26;26;26;26;3	26;26;26;26;26;26;26;3	15;15;15;15;15;15;15;2	Transcription activator BRG1	SMARCA4	>tr|B1A8Z4|B1A8Z4_HUMAN SMARCA4 isoform 3 OS=Homo sapiens GN=SMARCA4 PE=2 SV=1;>tr|B1A8Z7|B1A8Z7_HUMAN SMARCA4 isoform 1 OS=Homo sapiens GN=SMARCA4 PE=2 SV=1;>tr|B1A8Z6|B1A8Z6_HUMAN SMARCA4 isoform 4 OS=Homo sapiens GN=SMARCA4 PE=2 SV=1;>tr|B1A8Z5|B1A8Z5_H	8	26	26	15	18	16	14	10	16	15	12	11	11	10	10	9	18	16	14	10	16	15	12	11	11	10	10	9	9	7	6	4	7	7	5	5	4	4	3	3	18.6	18.6
B1AH87;P30536	B1AH87;P30536	4;4	4;4	4;4	Translocator protein	TSPO	>tr|B1AH87|B1AH87_HUMAN Translocator protein (18kDa) (Fragment) OS=Homo sapiens GN=TSPO PE=4 SV=1;>sp|P30536|TSPOA_HUMAN Translocator protein OS=Homo sapiens GN=TSPO PE=1 SV=3	2	4	4	4	1	3	3	2	1	3	2	2	2	3	2	3	1	3	3	2	1	3	2	2	2	3	2	3	1	3	3	2	1	3	2	2	2	3	2	3	43	43
P55769;B1AHD1	P55769;B1AHD1	7;7	7;7	7;7	NHP2-like protein 1	NHP2L1	>sp|P55769|NH2L1_HUMAN NHP2-like protein 1 OS=Homo sapiens GN=NHP2L1 PE=1 SV=3;>tr|B1AHD1|B1AHD1_HUMAN NHP2 non-histone chromosome protein 2-like 1 (S. cerevisiae) OS=Homo sapiens GN=NHP2L1 PE=4 SV=1	2	7	7	7	6	6	6	6	6	6	6	5	6	6	6	3	6	6	6	6	6	6	6	5	6	6	6	3	6	6	6	6	6	6	6	5	6	6	6	3	68	68
P23142-2;B1AHL4;P23142-4;P23142-3;P23142;F8W7M9;B1AHL2;CON__ENSEMBL:ENSBTAP00000016046	P23142-2;B1AHL4;P23142-4;P23142-3;P23142;F8W7M9;B1AHL2;CON__ENSEMBL:ENSBTAP00000016046	2;2;2;2;2;2;2;1	2;2;2;2;2;2;2;1	2;2;2;2;2;2;2;1	Fibulin-1	FBLN1	>sp|P23142-2|FBLN1_HUMAN Isoform A of Fibulin-1 OS=Homo sapiens GN=FBLN1;>tr|B1AHL4|B1AHL4_HUMAN Fibulin 1 OS=Homo sapiens GN=FBLN1 PE=4 SV=1;>sp|P23142-4|FBLN1_HUMAN Isoform C of Fibulin-1 OS=Homo sapiens GN=FBLN1;>sp|P23142-3|FBLN1_HUMAN Isoform B of Fib	8	2	2	2	0	1	0	0	1	1	0	1	0	0	0	0	0	1	0	0	1	1	0	1	0	0	0	0	0	1	0	0	1	1	0	1	0	0	0	0	7.1	7.1
B1AJQ6;Q86Y82;E9PBB7	B1AJQ6;Q86Y82;E9PBB7	2;2;2	2;2;2	2;2;2	Syntaxin-12	STX12	>tr|B1AJQ6|B1AJQ6_HUMAN Syntaxin 12 (Fragment) OS=Homo sapiens GN=STX12 PE=4 SV=1;>sp|Q86Y82|STX12_HUMAN Syntaxin-12 OS=Homo sapiens GN=STX12 PE=1 SV=1;>tr|E9PBB7|E9PBB7_HUMAN Uncharacterized protein OS=Homo sapiens GN=STX12 PE=3 SV=1	3	2	2	2	1	2	1	0	1	1	0	0	0	0	0	0	1	2	1	0	1	1	0	0	0	0	0	0	1	2	1	0	1	1	0	0	0	0	0	0	12.8	12.8
B1AK13;P35914;F5GYT9;B4DUP4;H0Y2L7;G5E9S9;B7Z4D4;B7Z212;F8W793;Q8TB92-2;Q8TB92	B1AK13;P35914;F5GYT9;B4DUP4	6;6;4;4;2;1;1;1;1;1;1	6;6;4;4;2;1;1;1;1;1;1	6;6;4;4;2;1;1;1;1;1;1	Hydroxymethylglutaryl-CoA lyase, mitochondrial	HMGCL	>tr|B1AK13|B1AK13_HUMAN 3-hydroxymethyl-3-methylglutaryl-CoA lyase OS=Homo sapiens GN=HMGCL PE=2 SV=1;>sp|P35914|HMGCL_HUMAN Hydroxymethylglutaryl-CoA lyase, mitochondrial OS=Homo sapiens GN=HMGCL PE=1 SV=2;>tr|F5GYT9|F5GYT9_HUMAN 3-hydroxymethyl-3-methylg	11	6	6	6	3	4	4	1	2	4	2	2	2	2	1	1	3	4	4	1	2	4	2	2	2	2	1	1	3	4	4	1	2	4	2	2	2	2	1	1	21.7	21.7
Q6P587;Q6P587-2;B1AK40	Q6P587;Q6P587-2;B1AK40	7;7;7	7;7;7	7;7;7	Acylpyruvase FAHD1, mitochondrial	FAHD1	>sp|Q6P587|FAHD1_HUMAN Acylpyruvase FAHD1, mitochondrial OS=Homo sapiens GN=FAHD1 PE=1 SV=2;>sp|Q6P587-2|FAHD1_HUMAN Isoform 2 of Acylpyruvase FAHD1, mitochondrial OS=Homo sapiens GN=FAHD1;>tr|B1AK40|B1AK40_HUMAN Fumarylacetoacetate hydrolase domain contai	3	7	7	7	6	7	5	4	6	6	4	6	6	5	4	6	6	7	5	4	6	6	4	6	6	5	4	6	6	7	5	4	6	6	4	6	6	5	4	6	40.2	40.2
Q9HAF1-2;Q9HAF1;B1AK64;Q9HAF1-3;B1AK63	Q9HAF1-2;Q9HAF1;B1AK64;Q9HAF1-3	3;3;3;3;1	3;3;3;3;1	3;3;3;3;1	Chromatin modification-related protein MEAF6	MEAF6	>sp|Q9HAF1-2|EAF6_HUMAN Isoform 2 of Chromatin modification-related protein MEAF6 OS=Homo sapiens GN=MEAF6;>sp|Q9HAF1|EAF6_HUMAN Chromatin modification-related protein MEAF6 OS=Homo sapiens GN=MEAF6 PE=1 SV=1;>tr|B1AK64|B1AK64_HUMAN Chromosome 1 open readi	5	3	3	3	0	2	1	0	1	0	0	0	0	0	0	0	0	2	1	0	1	0	0	0	0	0	0	0	0	2	1	0	1	0	0	0	0	0	0	0	18.8	18.8
Q5TZA2-2;B1AKD8;Q5TZA2	Q5TZA2-2;B1AKD8;Q5TZA2	2;2;2	2;2;2	2;2;2	Rootletin	CROCC	>sp|Q5TZA2-2|CROCC_HUMAN Isoform 2 of Rootletin OS=Homo sapiens GN=CROCC;>tr|B1AKD8|B1AKD8_HUMAN Ciliary rootlet coiled-coil, rootletin (Fragment) OS=Homo sapiens GN=CROCC PE=4 SV=1;>sp|Q5TZA2|CROCC_HUMAN Rootletin OS=Homo sapiens GN=CROCC PE=1 SV=1	3	2	2	2	1	1	1	1	1	1	1	1	1	2	1	1	1	1	1	1	1	1	1	1	1	2	1	1	1	1	1	1	1	1	1	1	1	2	1	1	1.1	1.1
O43847;O43847-2;B1AKJ5;F5H6R2;G3V1R5;F5H7V1;E9PHF8;H0Y5G9	O43847;O43847-2;B1AKJ5;F5H6R2;G3V1R5;F5H7V1	31;31;31;30;29;20;14;13	31;31;31;30;29;20;14;13	31;31;31;30;29;20;14;13	Nardilysin	NRD1	>sp|O43847|NRDC_HUMAN Nardilysin OS=Homo sapiens GN=NRD1 PE=1 SV=2;>sp|O43847-2|NRDC_HUMAN Isoform 2 of Nardilysin OS=Homo sapiens GN=NRD1;>tr|B1AKJ5|B1AKJ5_HUMAN Nardilysin (N-arginine dibasic convertase) OS=Homo sapiens GN=NRD1 PE=3 SV=1;>tr|F5H6R2|F5H6R	8	31	31	31	20	18	19	16	21	20	15	12	13	14	15	15	20	18	19	16	21	20	15	12	13	14	15	15	20	18	19	16	21	20	15	12	13	14	15	15	31.9	31.9
E9PJW9;Q86YQ3;Q96SU4-2;Q96SU4;B1AKJ6;B3KPQ4;Q96SU4-3;Q96SU4-5;Q96SU4-4;H0YE19	E9PJW9;Q86YQ3;Q96SU4-2;Q96SU4;B1AKJ6;B3KPQ4;Q96SU4-3;Q96SU4-5;Q96SU4-4	8;8;8;8;8;7;6;5;5;3	8;8;8;8;8;7;6;5;5;3	8;8;8;8;8;7;6;5;5;3	Oxysterol-binding protein;Oxysterol-binding protein-related protein 9	OSBPL9	>tr|E9PJW9|E9PJW9_HUMAN Oxysterol-binding protein OS=Homo sapiens GN=OSBPL9 PE=3 SV=1;>tr|Q86YQ3|Q86YQ3_HUMAN Oxysterol-binding protein OS=Homo sapiens GN=OSBPL9 PE=2 SV=1;>sp|Q96SU4-2|OSBL9_HUMAN Isoform 2 of Oxysterol-binding protein-related protein 9 OS	10	8	8	8	5	5	5	1	5	7	2	1	0	2	1	0	5	5	5	1	5	7	2	1	0	2	1	0	5	5	5	1	5	7	2	1	0	2	1	0	20.2	20.2
B1AKV3;Q9NVA1-4;Q9NVA1;B7Z1C6;Q9NVA1-3;B7Z314;B1AKV4;B1AKV5;B1AKV6;Q9NVA1-2;F8WCR2;F5H4C5;B7Z7J8;B1AKV2	B1AKV3;Q9NVA1-4;Q9NVA1;B7Z1C6;Q9NVA1-3;B7Z314;B1AKV4;B1AKV5;B1AKV6;Q9NVA1-2	3;3;3;2;2;2;2;2;2;2;1;1;1;1	3;3;3;2;2;2;2;2;2;2;1;1;1;1	3;3;3;2;2;2;2;2;2;2;1;1;1;1	Ubiquinol-cytochrome c reductase complex chaperone CBP3 homolog	UQCC	>tr|B1AKV3|B1AKV3_HUMAN Ubiquinol-cytochrome c reductase complex chaperone (Fragment) OS=Homo sapiens GN=UQCC PE=4 SV=1;>sp|Q9NVA1-4|UQCC_HUMAN Isoform 4 of Ubiquinol-cytochrome c reductase complex chaperone CBP3 homolog OS=Homo sapiens GN=UQCC;>sp|Q9NVA1|	14	3	3	3	1	0	1	0	1	1	1	2	1	0	1	2	1	0	1	0	1	1	1	2	1	0	1	2	1	0	1	0	1	1	1	2	1	0	1	2	12.9	12.9
B1AKY9;P50993;F5GXJ7;H0Y7C1;B4DIQ8;Q13733;P20648;B4DHD7;E9PRA5	B1AKY9;P50993;F5GXJ7;H0Y7C1;B4DIQ8;Q13733	15;15;14;12;12;8;5;4;4	1;1;0;0;0;0;0;0;0	1;1;0;0;0;0;0;0;0	Sodium/potassium-transporting ATPase subunit alpha-2;Sodium/potassium-transporting ATPase subunit alpha-4	ATP1A2;ATP1A4	>tr|B1AKY9|B1AKY9_HUMAN ATPase, Na+/K+ transporting, alpha 2 (+) polypeptide OS=Homo sapiens GN=ATP1A2 PE=3 SV=1;>sp|P50993|AT1A2_HUMAN Sodium/potassium-transporting ATPase subunit alpha-2 OS=Homo sapiens GN=ATP1A2 PE=1 SV=1;>tr|F5GXJ7|F5GXJ7_HUMAN Unchara	9	15	1	1	10	11	9	7	10	11	9	9	12	12	12	12	0	0	0	0	0	0	0	0	0	0	1	0	0	0	0	0	0	0	0	0	0	0	1	0	15.4	0.8
Q8N983-4;Q8N983-3;H0Y6Y8;B1AL05;Q8N983-2;Q8N983;C9J5Q3;B1AL06;B5MDQ2;H0YBU8	Q8N983-4;Q8N983-3;H0Y6Y8;B1AL05;Q8N983-2;Q8N983;C9J5Q3;B1AL06;B5MDQ2;H0YBU8	8;8;8;8;8;8;8;8;7;5	8;8;8;8;8;8;8;8;7;5	8;8;8;8;8;8;8;8;7;5	39S ribosomal protein L43, mitochondrial	MRPL43	>sp|Q8N983-4|RM43_HUMAN Isoform 4 of 39S ribosomal protein L43, mitochondrial OS=Homo sapiens GN=MRPL43;>sp|Q8N983-3|RM43_HUMAN Isoform 3 of 39S ribosomal protein L43, mitochondrial OS=Homo sapiens GN=MRPL43;>tr|H0Y6Y8|H0Y6Y8_HUMAN Mitochondrial ribosomal	10	8	8	8	6	6	6	5	5	5	4	3	5	4	6	4	6	6	6	5	5	5	4	3	5	4	6	4	6	6	6	5	5	5	4	3	5	4	6	4	57.2	57.2
E9PBK2;E9PEK3;B1ALB4;E9PCE5;Q92540-2;Q92540;E9PCI0;E9PD50;Q92540-4;E9PEH2	E9PBK2;E9PEK3;B1ALB4;E9PCE5;Q92540-2;Q92540;E9PCI0;E9PD50;Q92540-4;E9PEH2	1;1;1;1;1;1;1;1;1;1	1;1;1;1;1;1;1;1;1;1	1;1;1;1;1;1;1;1;1;1	Protein SMG7	SMG7	>tr|E9PBK2|E9PBK2_HUMAN Smg-7 homolog, nonsense mediated mRNA decay factor (C. elegans) OS=Homo sapiens GN=SMG7 PE=4 SV=1;>tr|E9PEK3|E9PEK3_HUMAN Smg-7 homolog, nonsense mediated mRNA decay factor (C. elegans) OS=Homo sapiens GN=SMG7 PE=4 SV=1;>tr|B1ALB4|B	10	1	1	1	0	0	0	0	0	0	1	0	0	0	0	0	0	0	0	0	0	0	1	0	0	0	0	0	0	0	0	0	0	0	1	0	0	0	0	0	16.4	16.4
Q14155-1;B1ALK7;B7Z6G2;Q14155-5;Q14155-6;Q14155-2;Q14155-3;Q14155;H0YFH7;E7EUY6;E9PDQ5;E7EU80;C9JAD7;C9JDI6;B1ANY6;E7ENL8;Q15052-2;F5H8B2;B7Z3C7;Q15052	Q14155-1;B1ALK7;B7Z6G2;Q14155-5;Q14155-6;Q14155-2;Q14155-3;Q14155;H0YFH7;E7EUY6;E9PDQ5	10;10;10;10;9;9;9;9;8;7;7;2;1;1;1;1;1;1;1;1	10;10;10;10;9;9;9;9;8;7;7;2;1;1;1;1;1;1;1;1	10;10;10;10;9;9;9;9;8;7;7;2;1;1;1;1;1;1;1;1	Rho guanine nucleotide exchange factor 7	ARHGEF7	>sp|Q14155-1|ARHG7_HUMAN Isoform 1 of Rho guanine nucleotide exchange factor 7 OS=Homo sapiens GN=ARHGEF7;>tr|B1ALK7|B1ALK7_HUMAN Rho guanine nucleotide exchange factor (GEF) 7 OS=Homo sapiens GN=ARHGEF7 PE=4 SV=1;>tr|B7Z6G2|B7Z6G2_HUMAN Rho guanine nucleo	20	10	10	10	5	3	3	1	3	6	2	3	2	3	1	4	5	3	3	1	3	6	2	3	2	3	1	4	5	3	3	1	3	6	2	3	2	3	1	4	24.9	24.9
F2Z389;B1ALM4;B1ALM7;Q9P0T7;B1ALM5	F2Z389;B1ALM4;B1ALM7;Q9P0T7;B1ALM5	1;1;1;1;1	1;1;1;1;1	1;1;1;1;1	Transmembrane protein 9	TMEM9	>tr|F2Z389|F2Z389_HUMAN Transmembrane protein 9 OS=Homo sapiens GN=TMEM9 PE=4 SV=1;>tr|B1ALM4|B1ALM4_HUMAN Transmembrane protein 9 (Fragment) OS=Homo sapiens GN=TMEM9 PE=4 SV=1;>tr|B1ALM7|B1ALM7_HUMAN Transmembrane protein 9 (Fragment) OS=Homo sapiens GN=T	5	1	1	1	0	0	0	0	1	0	0	0	0	0	0	0	0	0	0	0	1	0	0	0	0	0	0	0	0	0	0	0	1	0	0	0	0	0	0	0	28.6	28.6
O95758-1;B1ALY5;O95758-2;O95758;O95758-5;O95758-4;B1ALY6;B1ALY2	O95758-1;B1ALY5;O95758-2;O95758;O95758-5;O95758-4;B1ALY6	13;13;13;13;13;13;12;3	9;9;9;9;9;9;9;2	9;9;9;9;9;9;9;2	Polypyrimidine tract-binding protein 3	PTBP3	>sp|O95758-1|PTBP3_HUMAN Isoform 1 of Polypyrimidine tract-binding protein 3 OS=Homo sapiens GN=PTBP3;>tr|B1ALY5|B1ALY5_HUMAN Polypyrimidine tract binding protein 3 OS=Homo sapiens GN=ROD1 PE=2 SV=1;>sp|O95758-2|PTBP3_HUMAN Isoform 2 of Polypyrimidine trac	8	13	9	9	10	9	7	5	5	7	7	7	8	6	7	6	6	6	5	3	4	6	4	4	4	3	4	3	6	6	5	3	4	6	4	4	4	3	4	3	31.1	25
B1AM43;Q5VZE6;Q5VZE5	B1AM43;Q5VZE6;Q5VZE5	2;2;2	2;2;2	2;2;2	N-alpha-acetyltransferase 35, NatC auxiliary subunit	NAA35	>tr|B1AM43|B1AM43_HUMAN MAK10 homolog, amino-acid N-acetyltransferase subunit (S. cerevisiae) (Fragment) OS=Homo sapiens GN=MAK10 PE=4 SV=1;>tr|Q5VZE6|Q5VZE6_HUMAN MAK10 homolog, amino-acid N-acetyltransferase subunit (S. cerevisiae) OS=Homo sapiens GN=MAK	3	2	2	2	1	1	2	1	1	0	1	0	0	1	0	0	1	1	2	1	1	0	1	0	0	1	0	0	1	1	2	1	1	0	1	0	0	1	0	0	8.6	8.6
Q14141-2;Q14141-4;B1AMS2;Q14141;F5H1J5;E7ETH8;B4E049;Q14141-3;F8W8Q8	Q14141-2;Q14141-4;B1AMS2;Q14141;F5H1J5;E7ETH8;B4E049	14;14;14;14;14;14;12;6;6	14;14;14;14;14;14;12;6;6	8;8;8;8;8;8;7;4;4	Septin-6	SEPT6	>sp|Q14141-2|SEPT6_HUMAN Isoform I of Septin-6 OS=Homo sapiens GN=SEPT6;>sp|Q14141-4|SEPT6_HUMAN Isoform V of Septin-6 OS=Homo sapiens GN=SEPT6;>tr|B1AMS2|B1AMS2_HUMAN Septin 6 OS=Homo sapiens GN=SEPT6 PE=3 SV=1;>sp|Q14141|SEPT6_HUMAN Septin-6 OS=Homo sapi	9	14	14	8	8	8	9	9	10	9	7	9	8	10	8	8	8	8	9	9	10	9	7	9	8	10	8	8	4	4	4	5	4	4	3	4	4	6	4	4	41.5	41.5
B1AMU4;Q9Y3B2;B1AMU7;B1AMU3	B1AMU4;Q9Y3B2;B1AMU7;B1AMU3	5;5;4;4	5;5;4;4	5;5;4;4	Exosome complex component CSL4	EXOSC1	>tr|B1AMU4|B1AMU4_HUMAN Exosomal core protein CSL4 OS=Homo sapiens GN=RP11-452K12.9 PE=4 SV=1;>sp|Q9Y3B2|EXOS1_HUMAN Exosome complex component CSL4 OS=Homo sapiens GN=EXOSC1 PE=1 SV=1;>tr|B1AMU7|B1AMU7_HUMAN Exosomal core protein CSL4 OS=Homo sapiens GN=RP	4	5	5	5	3	1	1	2	2	1	2	1	1	1	1	0	3	1	1	2	2	1	2	1	1	1	1	0	3	1	1	2	2	1	2	1	1	1	1	0	35.4	35.4
P19256-2;B1AMW1;P19256-3;P19256;H0YDI1;E9PGV2	P19256-2;B1AMW1;P19256-3;P19256;H0YDI1;E9PGV2	2;2;2;2;1;1	2;2;2;2;1;1	2;2;2;2;1;1	Lymphocyte function-associated antigen 3	CD58	>sp|P19256-2|LFA3_HUMAN Isoform 2 of Lymphocyte function-associated antigen 3 OS=Homo sapiens GN=CD58;>tr|B1AMW1|B1AMW1_HUMAN CD58 antigen, (Lymphocyte function-associated antigen 3), isoform CRA_c OS=Homo sapiens GN=CD58 PE=4 SV=1;>sp|P19256-3|LFA3_HUMAN	6	2	2	2	1	1	1	0	1	2	1	1	0	0	1	1	1	1	1	0	1	2	1	1	0	0	1	1	1	1	1	0	1	2	1	1	0	0	1	1	10.5	10.5
Q14UF5;E9PSH2;P08174;Q14UF4;Q14UF6;P08174-2;B1AP13;F5H2H0;B1AP15	Q14UF5;E9PSH2;P08174;Q14UF4;Q14UF6;P08174-2;B1AP13;F5H2H0;B1AP15	15;15;15;15;15;15;15;8;8	15;15;15;15;15;15;15;8;8	15;15;15;15;15;15;15;8;8	Complement decay-accelerating factor	DAF;CD55	>tr|Q14UF5|Q14UF5_HUMAN CD55 molecule, decay accelerating factor for complement (Cromer blood group) OS=Homo sapiens GN=DAF PE=2 SV=1;>tr|E9PSH2|E9PSH2_HUMAN CD55 molecule, decay accelerating factor for complement (Cromer blood group) OS=Homo sapiens GN=CD	9	15	15	15	11	12	11	12	14	12	11	11	11	11	11	12	11	12	11	12	14	12	11	11	11	11	11	12	11	12	11	12	14	12	11	11	11	11	11	12	47.8	47.8
B2REC8;E9PFG4;B7Z7S5;B1APH4	B2REC8;E9PFG4;B7Z7S5;B1APH4	1;1;1;1	1;1;1;1	1;1;1;1	Putative zinc finger protein 487	ZNF487;ZNF487P	>tr|B2REC8|B2REC8_HUMAN Uncharacterized protein (Fragment) OS=Homo sapiens GN=ZNF487 PE=4 SV=1;>tr|E9PFG4|E9PFG4_HUMAN Uncharacterized protein OS=Homo sapiens PE=4 SV=1;>tr|B7Z7S5|B7Z7S5_HUMAN Uncharacterized protein OS=Homo sapiens PE=2 SV=1;>sp|B1APH4|ZN	4	1	1	1	0	0	0	0	1	0	0	0	0	0	0	0	0	0	0	0	1	0	0	0	0	0	0	0	0	0	0	0	1	0	0	0	0	0	0	0	6.2	6.2
P07602;P07602-2;C9JIZ6;P07602-3;F8W6Z6;B1AVU8;F5H0X6;Q5BJH1	P07602;P07602-2;C9JIZ6;P07602-3;F8W6Z6;B1AVU8;F5H0X6;Q5BJH1	20;20;20;20;20;20;16;14	20;20;20;20;20;20;16;14	20;20;20;20;20;20;16;14	Proactivator polypeptide;Saposin-A;Saposin-B-Val;Saposin-B;Saposin-C;Saposin-D	PSAP	>sp|P07602|SAP_HUMAN Proactivator polypeptide OS=Homo sapiens GN=PSAP PE=1 SV=2;>sp|P07602-2|SAP_HUMAN Isoform Sap-mu-6 of Proactivator polypeptide OS=Homo sapiens GN=PSAP;>tr|C9JIZ6|C9JIZ6_HUMAN Prosaposin OS=Homo sapiens GN=PSAP PE=4 SV=1;>sp|P07602-3|SA	8	20	20	20	16	17	16	16	16	15	15	13	12	14	15	13	16	17	16	16	16	15	15	13	12	14	15	13	16	17	16	16	16	15	15	13	12	14	15	13	40.5	40.5
Q03518;B1AZV3;F5H648	Q03518;B1AZV3;F5H648	9;9;6	9;9;6	9;9;6	Antigen peptide transporter 1	TAP1	>sp|Q03518|TAP1_HUMAN Antigen peptide transporter 1 OS=Homo sapiens GN=TAP1 PE=1 SV=2;>tr|B1AZV3|B1AZV3_HUMAN Transporter 1 ATP-binding cassette sub-family B (MDR/TAP) OS=Homo sapiens GN=TAP1 PE=3 SV=1;>tr|F5H648|F5H648_HUMAN Transporter 1, ATP-binding cas	3	9	9	9	8	7	7	5	5	4	3	4	2	3	4	2	8	7	7	5	5	4	3	4	2	3	4	2	8	7	7	5	5	4	3	4	2	3	4	2	17.9	17.9
Q3MIV8;Q3MNF0;P35749;Q3MNF1;B1PS43	Q3MIV8;Q3MNF0;P35749;Q3MNF1;B1PS43	19;19;19;19;19	1;1;1;1;1	1;1;1;1;1	Myosin-11	MYH11	>tr|Q3MIV8|Q3MIV8_HUMAN Myosin, heavy chain 11, smooth muscle OS=Homo sapiens GN=MYH11 PE=2 SV=1;>tr|Q3MNF0|Q3MNF0_HUMAN Myosin, heavy chain 11, smooth muscle OS=Homo sapiens GN=MYH11 PE=2 SV=1;>sp|P35749|MYH11_HUMAN Myosin-11 OS=Homo sapiens GN=MYH11 PE=1	5	19	1	1	14	14	14	14	15	13	13	11	10	12	13	12	0	0	0	0	0	0	0	0	1	0	0	0	0	0	0	0	0	0	0	0	1	0	0	0	9	0.6
B2CI53;D3K174;C9JXL3;E9PDL9;Q9Y6M7-3;B5M452;Q9Y6M7-2;B5M453;Q9Y6M7-4;C9JRP1;Q9Y6M7;E9PGC1;E9PFN4;B6DY53;F8W7E6;Q9Y6M7-5;B6DY52;B7Z2J0;F8WDX9;Q2Y0W8-4;Q2Y0W8-5;Q2Y0W8-3;E7EW28;Q2Y0W8-2;Q6U841-2;Q2Y0W8;F8W675;C9JV56;C9J240;C9JZZ4;Q6U841	B2CI53;D3K174;C9JXL3;E9PDL9;Q9Y6M7-3;B5M452;Q9Y6M7-2;B5M453;Q9Y6M7-4;C9JRP1;Q9Y6M7;E9PGC1;E9PFN4;B6DY53;F8W7E6;Q9Y6M7-5	22;22;21;21;19;19;18;18;17;17;17;15;15;14;13;12;10;1;1;1;1;1;1;1;1;1;1;1;1;1;1	22;22;21;21;19;19;18;18;17;17;17;15;15;14;13;12;10;1;1;1;1;1;1;1;1;1;1;1;1;1;1	22;22;21;21;19;19;18;18;17;17;17;15;15;14;13;12;10;1;1;1;1;1;1;1;1;1;1;1;1;1;1	Sodium bicarbonate cotransporter 3	SLC4A7	>tr|B2CI53|B2CI53_HUMAN Solute carrier family 4 sodium bicarbonate cotransporter member 7 OS=Homo sapiens GN=SLC4A7 PE=2 SV=1;>tr|D3K174|D3K174_HUMAN Solute carrier family 4 sodium bicarbonate cotransporter member 7 OS=Homo sapiens GN=SLC4A7 PE=2 SV=1;>tr|	31	22	22	22	10	9	12	6	11	11	5	5	4	5	8	4	10	9	12	6	11	11	5	5	4	5	8	4	10	9	12	6	11	11	5	5	4	5	8	4	23.2	23.2
B2R5P6;Q16881-5;E2QRB9;Q16881-2;B7Z2S5;Q16881-4;E9PNQ6;Q16881-3;E7EW10;Q16881-6;Q16881;E9PIR7;E7ESI6;F5H780;E9PMY9;E9PKD3;E9PIZ5;E9PLT3;E9PKI4;E9PQI3;E9PRI8;E9PJU2	B2R5P6;Q16881-5;E2QRB9;Q16881-2;B7Z2S5;Q16881-4;E9PNQ6;Q16881-3;E7EW10;Q16881-6;Q16881;E9PIR7;E7ESI6;F5H780;E9PMY9;E9PKD3	18;18;18;18;18;18;18;18;18;18;18;17;17;15;15;9;5;4;4;3;2;1	18;18;18;18;18;18;18;18;18;18;18;17;17;15;15;9;5;4;4;3;2;1	17;17;17;17;17;17;17;17;17;17;17;16;16;14;14;8;4;3;3;3;2;1	Thioredoxin reductase 1, cytoplasmic	TXNRD1	>tr|B2R5P6|B2R5P6_HUMAN Thioredoxin reductase 1 OS=Homo sapiens GN=TXNRD1 PE=2 SV=1;>sp|Q16881-5|TRXR1_HUMAN Isoform 5 of Thioredoxin reductase 1, cytoplasmic OS=Homo sapiens GN=TXNRD1;>tr|E2QRB9|E2QRB9_HUMAN Thioredoxin reductase 1 OS=Homo sapiens GN=TXNR	22	18	18	17	12	13	13	7	13	11	12	10	12	11	10	12	12	13	13	7	13	11	12	10	12	11	10	12	11	12	12	6	12	11	11	9	11	10	9	11	43.5	43.5
B2RAX6;Q9Y5J1;H0YAJ9;H0Y8V3;H0Y9B5;H0Y8Z2;H0Y8K8	B2RAX6;Q9Y5J1	15;15;4;2;1;1;1	15;15;4;2;1;1;1	15;15;4;2;1;1;1	U3 small nucleolar RNA-associated protein 18 homolog	UTP18	>tr|B2RAX6|B2RAX6_HUMAN UTP18 small subunit (SSU) processome component homolog (yeast) OS=Homo sapiens GN=UTP18 PE=2 SV=1;>sp|Q9Y5J1|UTP18_HUMAN U3 small nucleolar RNA-associated protein 18 homolog OS=Homo sapiens GN=UTP18 PE=1 SV=3	7	15	15	15	4	5	5	6	5	11	10	8	11	9	10	9	4	5	5	6	5	11	10	8	11	9	10	9	4	5	5	6	5	11	10	8	11	9	10	9	40.7	40.7
Q8N9N5-3;B2RCF7;Q8N9N5-2;Q8N9N5-4;B4DNJ9;F5GZM0;Q8N9N5	Q8N9N5-3;B2RCF7;Q8N9N5-2;Q8N9N5-4;B4DNJ9;F5GZM0;Q8N9N5	1;1;1;1;1;1;1	1;1;1;1;1;1;1	1;1;1;1;1;1;1	Protein BANP	BANP	>sp|Q8N9N5-3|BANP_HUMAN Isoform 3 of Protein BANP OS=Homo sapiens GN=BANP;>tr|B2RCF7|B2RCF7_HUMAN Uncharacterized protein OS=Homo sapiens GN=BANP PE=2 SV=1;>sp|Q8N9N5-2|BANP_HUMAN Isoform 2 of Protein BANP OS=Homo sapiens GN=BANP;>sp|Q8N9N5-4|BANP_HUMAN Is	7	1	1	1	1	0	0	0	0	0	0	0	0	0	0	0	1	0	0	0	0	0	0	0	0	0	0	0	1	0	0	0	0	0	0	0	0	0	0	0	2.9	2.9
P17544-4;P17544-2;P17544-3;B2RMP1;P17544;P17544-5;Q8TAR1;A4D7V1;E9PEK8;F5H629;B8ZZU6;E9PBF9;G8JLM5;P15336	P17544-4;P17544-2;P17544-3;B2RMP1;P17544;P17544-5;Q8TAR1;A4D7V1;E9PEK8;F5H629;B8ZZU6;E9PBF9;G8JLM5;P15336	2;2;2;2;2;1;1;1;1;1;1;1;1;1	2;2;2;2;2;1;1;1;1;1;1;1;1;1	2;2;2;2;2;1;1;1;1;1;1;1;1;1	Cyclic AMP-dependent transcription factor ATF-7;Cyclic AMP-dependent transcription factor ATF-2	ATF7;ATF2	>sp|P17544-4|ATF7_HUMAN Isoform 4 of Cyclic AMP-dependent transcription factor ATF-7 OS=Homo sapiens GN=ATF7;>sp|P17544-2|ATF7_HUMAN Isoform 1 of Cyclic AMP-dependent transcription factor ATF-7 OS=Homo sapiens GN=ATF7;>sp|P17544-3|ATF7_HUMAN Isoform 2 of C	14	2	2	2	1	1	2	1	0	2	2	1	1	0	0	1	1	1	2	1	0	2	2	1	1	0	0	1	1	1	2	1	0	2	2	1	1	0	0	1	9.4	9.4
B2RTY4-3;B7WP69;B2RTY4-5;B2RTY4-2;B2RTY4;B2RTY4-4	B2RTY4-3;B7WP69;B2RTY4-5;B2RTY4-2;B2RTY4;B2RTY4-4	1;1;1;1;1;1	1;1;1;1;1;1	1;1;1;1;1;1	Unconventional myosin-IXa	MYO9A	>sp|B2RTY4-3|MYO9A_HUMAN Isoform 3 of Unconventional myosin-IXa OS=Homo sapiens GN=MYO9A;>tr|B7WP69|B7WP69_HUMAN Myosin IXA OS=Homo sapiens GN=MYO9A PE=4 SV=2;>sp|B2RTY4-5|MYO9A_HUMAN Isoform 5 of Unconventional myosin-IXa OS=Homo sapiens GN=MYO9A;>sp|B2RT	6	1	1	1	1	1	1	0	0	1	1	1	1	1	1	1	1	1	1	0	0	1	1	1	1	1	1	1	1	1	1	0	0	1	1	1	1	1	1	1	1.5	1.5
B2RUY3;O95168;F2Z3P9;C9JXQ9	B2RUY3;O95168;F2Z3P9;C9JXQ9	5;5;3;3	5;5;3;3	5;5;3;3	NADH dehydrogenase [ubiquinone] 1 beta subcomplex subunit 4	NDUFB4	>tr|B2RUY3|B2RUY3_HUMAN NADH dehydrogenase (Ubiquinone) 1 beta subcomplex, 4, 15kDa OS=Homo sapiens GN=NDUFB4 PE=2 SV=1;>sp|O95168|NDUB4_HUMAN NADH dehydrogenase [ubiquinone] 1 beta subcomplex subunit 4 OS=Homo sapiens GN=NDUFB4 PE=1 SV=3;>tr|F2Z3P9|F2Z3P9	4	5	5	5	5	4	4	3	3	4	2	2	3	2	2	3	5	4	4	3	3	4	2	2	3	2	2	3	5	4	4	3	3	4	2	2	3	2	2	3	50	50
E9PD49;C9JVN5;B2RXI1;Q9Y6N7-4;Q9Y6N7-3;Q9Y6N7;Q9Y6N7-2;F8WAA2	E9PD49;C9JVN5;B2RXI1;Q9Y6N7-4;Q9Y6N7-3;Q9Y6N7;Q9Y6N7-2;F8WAA2	2;2;2;2;2;2;2;2	2;2;2;2;2;2;2;2	2;2;2;2;2;2;2;2	Roundabout homolog 1	ROBO1	>tr|E9PD49|E9PD49_HUMAN Roundabout, axon guidance receptor, homolog 1 (Drosophila) OS=Homo sapiens GN=ROBO1 PE=4 SV=1;>tr|C9JVN5|C9JVN5_HUMAN Roundabout, axon guidance receptor, homolog 1 (Drosophila) OS=Homo sapiens GN=ROBO1 PE=4 SV=2;>tr|B2RXI1|B2RXI1_HU	8	2	2	2	0	1	2	0	0	0	0	0	0	0	0	0	0	1	2	0	0	0	0	0	0	0	0	0	0	1	2	0	0	0	0	0	0	0	0	0	2.2	2.2
B2WTI4;Q6NYC1-2;Q6NYC1;Q6NYC1-3	B2WTI4;Q6NYC1-2;Q6NYC1;Q6NYC1-3	9;9;9;9	9;9;9;9	9;9;9;9	Bifunctional arginine demethylase and lysyl-hydroxylase JMJD6	JMJD6	>tr|B2WTI4|B2WTI4_HUMAN Phosphatidylserine receptor transcript variant 2 OS=Homo sapiens GN=JMJD6 PE=2 SV=1;>sp|Q6NYC1-2|JMJD6_HUMAN Isoform 2 of Bifunctional arginine demethylase and lysyl-hydroxylase JMJD6 OS=Homo sapiens GN=JMJD6;>sp|Q6NYC1|JMJD6_HUMAN	4	9	9	9	6	4	6	4	4	6	3	2	4	2	1	3	6	4	6	4	4	6	3	2	4	2	1	3	6	4	6	4	4	6	3	2	4	2	1	3	34.1	34.1
B2ZZ83;O75369-2;Q60FE7;O75369;O75369-6;O75369-3;E7EN95;O75369-7;O75369-5;O75369-4;Q8WXT3	B2ZZ83;O75369-2;Q60FE7;O75369;O75369-6;O75369-3;E7EN95;O75369-7;O75369-5;O75369-4	138;137;137;137;134;134;120;120;108;108;2	126;125;125;125;122;122;119;119;97;97;2	122;121;121;121;118;118;116;116;94;94;2	Filamin-B	FLNB	>tr|B2ZZ83|B2ZZ83_HUMAN Filamin B OS=Homo sapiens GN=FLNB PE=2 SV=1;>sp|O75369-2|FLNB_HUMAN Isoform 2 of Filamin-B OS=Homo sapiens GN=FLNB;>tr|Q60FE7|Q60FE7_HUMAN Filamin B OS=Homo sapiens GN=FLNB PE=2 SV=1;>sp|O75369|FLNB_HUMAN Filamin-B OS=Homo sapiens G	11	138	126	122	102	103	99	97	93	96	95	98	96	97	99	93	93	95	92	89	88	89	86	89	87	87	91	85	90	92	89	86	85	86	84	86	84	84	88	82	65.2	62.3
B3KNT8;F5H4R6;H0YIV4;P55209;F8VY35;F8VV59;F8W543;F8W0J6;F8W118;B7Z9C2;H0YH88;F8VUX1;B3KV44;H0YHC3;F8W020;F8VXI6;F8VRJ2;F5H1X5;F8VVB5;F8VUC3;B7Z4K9	B3KNT8;F5H4R6;H0YIV4;P55209;F8VY35;F8VV59;F8W543;F8W0J6;F8W118;B7Z9C2;H0YH88;F8VUX1;B3KV44;H0YHC3;F8W020;F8VXI6;F8VRJ2;F5H1X5	16;16;16;16;15;15;14;14;13;13;12;12;12;11;11;10;9;8;7;3;3	16;16;16;16;15;15;14;14;13;13;12;12;12;11;11;10;9;8;7;3;3	14;14;14;14;13;13;12;12;11;11;10;10;10;9;9;8;7;6;5;3;3	Nucleosome assembly protein 1-like 1	NAP1L1	>tr|B3KNT8|B3KNT8_HUMAN Nucleosome assembly protein 1-like 1 OS=Homo sapiens GN=NAP1L1 PE=2 SV=1;>tr|F5H4R6|F5H4R6_HUMAN Nucleosome assembly protein 1-like 1 OS=Homo sapiens GN=NAP1L1 PE=3 SV=1;>tr|H0YIV4|H0YIV4_HUMAN Nucleosome assembly protein 1-like 1 (	21	16	16	14	15	15	14	13	14	13	9	11	11	10	8	9	15	15	14	13	14	13	9	11	11	10	8	9	13	13	12	11	12	11	7	9	9	8	6	7	62.5	62.5
F5H5I6;B3KP14;H0Y8R1;H0YAK1;Q12849;B3KPW0;H0YAM1	F5H5I6;B3KP14;H0Y8R1;H0YAK1;Q12849;B3KPW0	16;16;16;16;16;15;5	16;16;16;16;16;15;5	16;16;16;16;16;15;5	G-rich sequence factor 1	GRSF1	>tr|F5H5I6|F5H5I6_HUMAN G-rich RNA sequence-binding factor 1 OS=Homo sapiens GN=GRSF1 PE=4 SV=1;>tr|B3KP14|B3KP14_HUMAN Uncharacterized protein OS=Homo sapiens GN=GRSF1 PE=2 SV=1;>tr|H0Y8R1|H0Y8R1_HUMAN G-rich RNA sequence-binding factor 1 (Fragment) OS=Ho	7	16	16	16	11	11	10	6	10	8	5	5	5	4	6	4	11	11	10	6	10	8	5	5	5	4	6	4	11	11	10	6	10	8	5	5	5	4	6	4	61.3	61.3
H0YKE5;E9PDC4;H0YKN2;B7Z4T5;H0YK79;B3KUX4;B3KP81;O14770-5;B3KPQ6;F5GYS8;H0YNY8;Q96DI2;B3KP98;O00470;O14770-3;O14770-2;O00470-2;F8W8U3;O14770-4;O14770	H0YKE5;E9PDC4;H0YKN2;B7Z4T5;H0YK79;B3KUX4;B3KP81;O14770-5;B3KPQ6;F5GYS8;H0YNY8;Q96DI2;B3KP98;O00470;O14770-3;O14770-2;O00470-2;F8W8U3;O14770-4;O14770	1;1;1;1;1;1;1;1;1;1;1;1;1;1;1;1;1;1;1;1	1;1;1;1;1;1;1;1;1;1;1;1;1;1;1;1;1;1;1;1	1;1;1;1;1;1;1;1;1;1;1;1;1;1;1;1;1;1;1;1	Homeobox protein Meis2;Homeobox protein Meis1	MEIS2;MEIS1	>tr|H0YKE5|H0YKE5_HUMAN Meis homeobox 2 (Fragment) OS=Homo sapiens GN=MEIS2 PE=4 SV=1;>tr|E9PDC4|E9PDC4_HUMAN Meis homeobox 1 (Fragment) OS=Homo sapiens GN=MEIS1 PE=4 SV=1;>tr|H0YKN2|H0YKN2_HUMAN Meis homeobox 2 (Fragment) OS=Homo sapiens GN=MEIS2 PE=4 SV=	20	1	1	1	0	0	0	0	1	0	0	0	0	0	0	0	0	0	0	0	1	0	0	0	0	0	0	0	0	0	0	0	1	0	0	0	0	0	0	0	11.7	11.7
Q8IXK0-2;B3KPJ4;Q8IXK0-4;Q8IXK0;Q8IXK0-5;Q8IXK0-3;C9J3D2	Q8IXK0-2;B3KPJ4;Q8IXK0-4;Q8IXK0;Q8IXK0-5	3;3;3;3;3;1;1	2;2;2;2;2;1;1	2;2;2;2;2;1;1	Polyhomeotic-like protein 2	PHC2	>sp|Q8IXK0-2|PHC2_HUMAN Isoform 2 of Polyhomeotic-like protein 2 OS=Homo sapiens GN=PHC2;>tr|B3KPJ4|B3KPJ4_HUMAN Uncharacterized protein OS=Homo sapiens GN=PHC2 PE=2 SV=1;>sp|Q8IXK0-4|PHC2_HUMAN Isoform 4 of Polyhomeotic-like protein 2 OS=Homo sapiens GN=P	7	3	2	2	0	2	1	0	1	3	1	0	0	0	1	1	0	2	0	0	0	2	0	0	0	0	0	0	0	2	0	0	0	2	0	0	0	0	0	0	11.1	7.1
B3KPW9;Q9NY65;C9J2C0;C9K0S6	B3KPW9;Q9NY65;C9J2C0	20;19;19;4	1;0;0;1	1;0;0;1	Tubulin alpha-8 chain	TUBA8	>tr|B3KPW9|B3KPW9_HUMAN Tubulin, alpha 8 OS=Homo sapiens GN=TUBA8 PE=2 SV=1;>sp|Q9NY65|TBA8_HUMAN Tubulin alpha-8 chain OS=Homo sapiens GN=TUBA8 PE=1 SV=1;>tr|C9J2C0|C9J2C0_HUMAN Tubulin, alpha 8 (Fragment) OS=Homo sapiens GN=TUBA8 PE=3 SV=1	4	20	1	1	18	18	15	17	18	17	16	16	15	16	15	16	1	0	0	0	0	0	0	0	0	0	0	0	1	0	0	0	0	0	0	0	0	0	0	0	42.8	3.1
B3KQ13;Q6YP21;Q6YP21-2	B3KQ13;Q6YP21	8;8;2	8;8;2	8;8;2	Kynurenine--oxoglutarate transaminase 3	CCBL2	>tr|B3KQ13|B3KQ13_HUMAN Uncharacterized protein OS=Homo sapiens GN=CCBL2 PE=2 SV=1;>sp|Q6YP21|KAT3_HUMAN Kynurenine--oxoglutarate transaminase 3 OS=Homo sapiens GN=CCBL2 PE=1 SV=1	3	8	8	8	5	5	5	6	3	4	6	5	3	5	5	3	5	5	5	6	3	4	6	5	3	5	5	3	5	5	5	6	3	4	6	5	3	5	5	3	24.3	24.3
B3KQF6;F5GWU6;F5H008;Q9H267	B3KQF6;F5GWU6;F5H008;Q9H267	2;2;2;2	2;2;2;2	2;2;2;2	Vacuolar protein sorting-associated protein 33B	VPS33B	>tr|B3KQF6|B3KQF6_HUMAN Vacuolar protein sorting 33 homolog B (yeast) OS=Homo sapiens GN=VPS33B PE=2 SV=1;>tr|F5GWU6|F5GWU6_HUMAN Vacuolar protein sorting 33 homolog B (yeast) OS=Homo sapiens GN=VPS33B PE=4 SV=1;>tr|F5H008|F5H008_HUMAN Vacuolar protein sor	4	2	2	2	0	1	1	0	0	1	0	0	0	0	0	0	0	1	1	0	0	1	0	0	0	0	0	0	0	1	1	0	0	1	0	0	0	0	0	0	5.9	5.9
B3KQT9;G5EA52;P30101;F5H119	B3KQT9;G5EA52;P30101;F5H119	42;42;42;22	41;41;41;21	41;41;41;21	Protein disulfide-isomerase A3	PDIA3	>tr|B3KQT9|B3KQT9_HUMAN Protein disulfide isomerase family A, member 3 OS=Homo sapiens GN=PDIA3 PE=2 SV=1;>tr|G5EA52|G5EA52_HUMAN Protein disulfide isomerase family A, member 3 OS=Homo sapiens GN=PDIA3 PE=3 SV=1;>sp|P30101|PDIA3_HUMAN Protein disulfide-iso	4	42	41	41	40	39	38	38	39	37	36	38	38	38	37	34	39	38	37	38	38	36	35	37	37	37	36	33	39	38	37	38	38	36	35	37	37	37	36	33	72.9	69.8
Q9UKI8-3;B4DX87;Q86UE8-3;B3KR15;Q86UE8-2;Q9UKI8;Q86UE8;Q9UKI8-2;B3KRP1	Q9UKI8-3;B4DX87;Q86UE8-3;B3KR15;Q86UE8-2;Q9UKI8;Q86UE8;Q9UKI8-2;B3KRP1	2;2;2;2;2;2;2;2;1	2;2;2;2;2;2;2;2;1	2;2;2;2;2;2;2;2;1	Serine/threonine-protein kinase tousled-like 1;Serine/threonine-protein kinase tousled-like 2	TLK1;TLK2	>sp|Q9UKI8-3|TLK1_HUMAN Isoform 3 of Serine/threonine-protein kinase tousled-like 1 OS=Homo sapiens GN=TLK1;>tr|B4DX87|B4DX87_HUMAN Tousled-like kinase 1 OS=Homo sapiens GN=TLK1 PE=2 SV=1;>sp|Q86UE8-3|TLK2_HUMAN Isoform 3 of Serine/threonine-protein kinase	9	2	2	2	1	0	1	0	1	2	0	0	0	0	0	1	1	0	1	0	1	2	0	0	0	0	0	1	1	0	1	0	1	2	0	0	0	0	0	1	3.1	3.1
B3KRF7;E9PC66;P17029	B3KRF7;E9PC66;P17029	1;1;1	1;1;1	1;1;1	Zinc finger protein with KRAB and SCAN domains 1	ZKSCAN1	>tr|B3KRF7|B3KRF7_HUMAN Zinc finger with KRAB and SCAN domains 1 OS=Homo sapiens GN=ZKSCAN1 PE=2 SV=1;>tr|E9PC66|E9PC66_HUMAN Zinc finger with KRAB and SCAN domains 1 OS=Homo sapiens GN=ZKSCAN1 PE=4 SV=1;>sp|P17029|ZKSC1_HUMAN Zinc finger protein with KRAB	3	1	1	1	0	0	0	0	0	1	0	1	0	1	1	1	0	0	0	0	0	1	0	1	0	1	1	1	0	0	0	0	0	1	0	1	0	1	1	1	2.6	2.6
B4DMT5;O00303;B3KSH1;H0YDT6;E9PQV8	B4DMT5;O00303;B3KSH1	17;17;17;4;1	17;17;17;4;1	17;17;17;4;1	Eukaryotic translation initiation factor 3 subunit F	EIF3F	>tr|B4DMT5|B4DMT5_HUMAN Uncharacterized protein OS=Homo sapiens GN=EIF3F PE=2 SV=1;>sp|O00303|EIF3F_HUMAN Eukaryotic translation initiation factor 3 subunit F OS=Homo sapiens GN=EIF3F PE=1 SV=1;>tr|B3KSH1|B3KSH1_HUMAN HCG1784554, isoform CRA_a OS=Homo sapi	5	17	17	17	16	14	14	10	15	14	11	11	12	11	11	12	16	14	14	10	15	14	11	11	12	11	11	12	16	14	14	10	15	14	11	11	12	11	11	12	81.1	81.1
B3KSY4;P57737-2;P57737;E7EP81	B3KSY4;P57737-2;P57737	3;3;3;1	3;3;3;1	3;3;3;1	Coronin;Coronin-7	CORO7	>tr|B3KSY4|B3KSY4_HUMAN Coronin 7 OS=Homo sapiens GN=CORO7 PE=2 SV=1;>sp|P57737-2|CORO7_HUMAN Isoform 2 of Coronin-7 OS=Homo sapiens GN=CORO7;>sp|P57737|CORO7_HUMAN Coronin-7 OS=Homo sapiens GN=CORO7 PE=1 SV=2	4	3	3	3	0	2	0	1	1	3	1	0	1	2	1	0	0	2	0	1	1	3	1	0	1	2	1	0	0	2	0	1	1	3	1	0	1	2	1	0	5.4	5.4
O75925;B3KSY9;B4DGW0;O75928-3;O75928-2;O75928;F8W7X5	O75925;B3KSY9;B4DGW0;O75928-3;O75928-2;O75928;F8W7X5	2;2;1;1;1;1;1	2;2;1;1;1;1;1	2;2;1;1;1;1;1	E3 SUMO-protein ligase PIAS1;E3 SUMO-protein ligase PIAS2	PIAS1;PIAS2	>sp|O75925|PIAS1_HUMAN E3 SUMO-protein ligase PIAS1 OS=Homo sapiens GN=PIAS1 PE=1 SV=2;>tr|B3KSY9|B3KSY9_HUMAN Uncharacterized protein OS=Homo sapiens GN=PIAS1 PE=2 SV=1;>tr|B4DGW0|B4DGW0_HUMAN Uncharacterized protein OS=Homo sapiens GN=PIAS2 PE=2 SV=1;>sp	7	2	2	2	1	1	2	1	1	2	1	0	1	0	0	0	1	1	2	1	1	2	1	0	1	0	0	0	1	1	2	1	1	2	1	0	1	0	0	0	5.4	5.4
H0YNF6;B3KT51;E7EPS7;H0YNS4;Q9BRN9-2;Q9BRN9	H0YNF6;B3KT51;E7EPS7;H0YNS4;Q9BRN9-2;Q9BRN9	1;1;1;1;1;1	1;1;1;1;1;1	1;1;1;1;1;1	TM2 domain-containing protein 3	TM2D3	>tr|H0YNF6|H0YNF6_HUMAN TM2 domain-containing 3 (Fragment) OS=Homo sapiens GN=TM2D3 PE=4 SV=1;>tr|B3KT51|B3KT51_HUMAN TM2 domain containing 3 OS=Homo sapiens GN=TM2D3 PE=2 SV=1;>tr|E7EPS7|E7EPS7_HUMAN TM2 domain-containing 3 OS=Homo sapiens GN=TM2D3 PE=4 S	6	1	1	1	0	0	0	0	0	0	1	0	1	0	0	0	0	0	0	0	0	0	1	0	1	0	0	0	0	0	0	0	0	0	1	0	1	0	0	0	12.4	12.4
F8W7U8;P49959;B3KTC7;P49959-2;F5GXT0;F5H742;F5H256	F8W7U8;P49959;B3KTC7;P49959-2	22;22;22;21;7;3;3	22;22;22;21;7;3;3	22;22;22;21;7;3;3	Double-strand break repair protein MRE11A	MRE11A	>tr|F8W7U8|F8W7U8_HUMAN MRE11 meiotic recombination 11 homolog A (S. cerevisiae) OS=Homo sapiens GN=MRE11A PE=3 SV=1;>sp|P49959|MRE11_HUMAN Double-strand break repair protein MRE11A OS=Homo sapiens GN=MRE11A PE=1 SV=3;>tr|B3KTC7|B3KTC7_HUMAN MRE11 meiotic	7	22	22	22	14	15	11	11	11	12	10	11	12	8	9	11	14	15	11	11	11	12	10	11	12	8	9	11	14	15	11	11	11	12	10	11	12	8	9	11	34.1	34.1
F5H2E7;B3KTD9;F5GXE7;P36941	F5H2E7;B3KTD9;F5GXE7;P36941	1;1;1;1	1;1;1;1	1;1;1;1	Tumor necrosis factor receptor superfamily member 3	LTBR	>tr|F5H2E7|F5H2E7_HUMAN Lymphotoxin beta receptor (TNFR superfamily, member 3) OS=Homo sapiens GN=LTBR PE=4 SV=1;>tr|B3KTD9|B3KTD9_HUMAN Uncharacterized protein OS=Homo sapiens GN=LTBR PE=2 SV=1;>tr|F5GXE7|F5GXE7_HUMAN Lymphotoxin beta receptor (TNFR super	4	1	1	1	0	0	0	0	1	1	0	0	0	0	0	0	0	0	0	0	1	1	0	0	0	0	0	0	0	0	0	0	1	1	0	0	0	0	0	0	5.8	5.8
B7Z6R1;Q9UBU8-2;B3KTM8;Q9UBU8;H0YLJ3;H0YM21;H0YMJ0;H0YLV1;H0YMT8;H0YNX3;H0YNE0	B7Z6R1;Q9UBU8-2;B3KTM8;Q9UBU8;H0YLJ3;H0YM21;H0YMJ0	6;6;6;6;5;3;3;2;2;1;1	4;4;4;4;3;2;2;2;2;1;1	4;4;4;4;3;2;2;2;2;1;1	Mortality factor 4-like protein 1	MORF4L1	>tr|B7Z6R1|B7Z6R1_HUMAN Mortality factor 4 like 1 OS=Homo sapiens GN=MORF4L1 PE=2 SV=1;>sp|Q9UBU8-2|MO4L1_HUMAN Isoform 2 of Mortality factor 4-like protein 1 OS=Homo sapiens GN=MORF4L1;>tr|B3KTM8|B3KTM8_HUMAN Uncharacterized protein OS=Homo sapiens GN=MOR	11	6	4	4	2	2	2	1	3	4	1	1	1	2	1	3	1	2	1	1	2	3	0	0	0	1	0	2	1	2	1	1	2	3	0	0	0	1	0	2	43	32.3
C9K0Y1;B3KTR5;Q96GN5-2;Q96GN5	C9K0Y1;B3KTR5;Q96GN5-2;Q96GN5	1;1;1;1	1;1;1;1	1;1;1;1	Cell division cycle-associated 7-like protein	CDCA7L	>tr|C9K0Y1|C9K0Y1_HUMAN Uncharacterized protein OS=Homo sapiens GN=CDCA7L PE=4 SV=1;>tr|B3KTR5|B3KTR5_HUMAN Cell division cycle associated 7-like, isoform CRA_b OS=Homo sapiens GN=CDCA7L PE=2 SV=1;>sp|Q96GN5-2|CDA7L_HUMAN Isoform 2 of Cell division cycle-a	4	1	1	1	0	0	0	0	0	0	0	1	1	1	1	0	0	0	0	0	0	0	0	1	1	1	1	0	0	0	0	0	0	0	0	1	1	1	1	0	2.5	2.5
E9PQ51;E9PRU3;B3KVE1;P30291;H0YEJ2	E9PQ51;E9PRU3;B3KVE1;P30291;H0YEJ2	2;2;2;2;1	2;2;2;2;1	2;2;2;2;1	Wee1-like protein kinase	WEE1	>tr|E9PQ51|E9PQ51_HUMAN WEE1 homolog (S. pombe) (Fragment) OS=Homo sapiens GN=WEE1 PE=4 SV=1;>tr|E9PRU3|E9PRU3_HUMAN WEE1 homolog (S. pombe) (Fragment) OS=Homo sapiens GN=WEE1 PE=4 SV=1;>tr|B3KVE1|B3KVE1_HUMAN WEE1 homolog (S. pombe) OS=Homo sapiens GN=WEE	5	2	2	2	0	1	1	0	1	1	0	0	0	0	0	0	0	1	1	0	1	1	0	0	0	0	0	0	0	1	1	0	1	1	0	0	0	0	0	0	15.4	15.4
B3KVH1;B7ZM82;O95785;O95785-2	B3KVH1;B7ZM82;O95785	3;3;2;1	3;3;2;1	3;3;2;1	Protein Wiz	WIZ	>tr|B3KVH1|B3KVH1_HUMAN Uncharacterized protein OS=Homo sapiens GN=WIZ PE=2 SV=1;>tr|B7ZM82|B7ZM82_HUMAN Uncharacterized protein OS=Homo sapiens GN=WIZ PE=2 SV=1;>sp|O95785|WIZ_HUMAN Protein Wiz OS=Homo sapiens GN=WIZ PE=1 SV=2	4	3	3	3	0	0	1	1	0	0	1	1	1	1	2	1	0	0	1	1	0	0	1	1	1	1	2	1	0	0	1	1	0	0	1	1	1	1	2	1	4.7	4.7
Q9BUL5-2;C9J6D8;B3KVH8;Q9BUL5	Q9BUL5-2;C9J6D8;B3KVH8;Q9BUL5	2;2;2;2	2;2;2;2	2;2;2;2	PHD finger protein 23	PHF23	>sp|Q9BUL5-2|PHF23_HUMAN Isoform 2 of PHD finger protein 23 OS=Homo sapiens GN=PHF23;>tr|C9J6D8|C9J6D8_HUMAN PHD finger protein 23 OS=Homo sapiens GN=PHF23 PE=4 SV=1;>tr|B3KVH8|B3KVH8_HUMAN PHD finger protein 23 OS=Homo sapiens GN=PHF23 PE=2 SV=1;>sp|Q9BUL	4	2	2	2	1	1	1	0	1	1	0	1	1	1	2	1	1	1	1	0	1	1	0	1	1	1	2	1	1	1	1	0	1	1	0	1	1	1	2	1	14.6	14.6
P14678-2;P63162;P14678;E7ERB2;B3KVR1;E7ENP4;P14678-3	P14678-2;P63162;P14678;E7ERB2;B3KVR1;E7ENP4;P14678-3	8;8;8;8;8;8;8	8;8;8;8;8;8;8	8;8;8;8;8;8;8	Small nuclear ribonucleoprotein-associated protein N;Small nuclear ribonucleoprotein-associated proteins B and B;Small nuclear ribonucleoprotein-associated protein	SNRPN;SNRPB	>sp|P14678-2|RSMB_HUMAN Isoform SM-B of Small nuclear ribonucleoprotein-associated proteins B and B OS=Homo sapiens GN=SNRPB;>sp|P63162|RSMN_HUMAN Small nuclear ribonucleoprotein-associated protein N OS=Homo sapiens GN=SNRPN PE=1 SV=1;>sp|P14678|RSMB_HUMA	7	8	8	8	5	7	7	5	6	6	6	7	7	7	7	8	5	7	7	5	6	6	6	7	7	7	7	8	5	7	7	5	6	6	6	7	7	7	7	8	26	26
B3KVZ3;Q9H3R5;D6RBJ6;H0Y9E6	B3KVZ3;Q9H3R5;D6RBJ6;H0Y9E6	2;2;1;1	2;2;1;1	2;2;1;1	Centromere protein H	CENPH	>tr|B3KVZ3|B3KVZ3_HUMAN Centromere protein H, isoform CRA_b OS=Homo sapiens GN=CENPH PE=2 SV=1;>sp|Q9H3R5|CENPH_HUMAN Centromere protein H OS=Homo sapiens GN=CENPH PE=1 SV=1;>tr|D6RBJ6|D6RBJ6_HUMAN Centromere protein H OS=Homo sapiens GN=CENPH PE=4 SV=1;>t	4	2	2	2	1	1	2	0	2	2	1	1	2	2	1	2	1	1	2	0	2	2	1	1	2	2	1	2	1	1	2	0	2	2	1	1	2	2	1	2	11	11
B3KW71;P09417;H0Y8F7;B7Z415;D6RGG7	B3KW71;P09417	4;4;1;1;1	4;4;1;1;1	4;4;1;1;1	Dihydropteridine reductase	QDPR	>tr|B3KW71|B3KW71_HUMAN Quinoid dihydropteridine reductase, isoform CRA_e OS=Homo sapiens GN=QDPR PE=2 SV=1;>sp|P09417|DHPR_HUMAN Dihydropteridine reductase OS=Homo sapiens GN=QDPR PE=1 SV=2	5	4	4	4	3	4	2	3	3	3	2	1	2	2	1	1	3	4	2	3	3	3	2	1	2	2	1	1	3	4	2	3	3	3	2	1	2	2	1	1	26.8	26.8
B3KXE0;P32780;F5H0Y9;E9PM51	B3KXE0;P32780;F5H0Y9;E9PM51	2;2;1;1	2;2;1;1	2;2;1;1	General transcription factor IIH subunit 1	GTF2H1	>tr|B3KXE0|B3KXE0_HUMAN General transcription factor IIH, polypeptide 1, 62kDa, isoform CRA_b OS=Homo sapiens GN=GTF2H1 PE=2 SV=1;>sp|P32780|TF2H1_HUMAN General transcription factor IIH subunit 1 OS=Homo sapiens GN=GTF2H1 PE=1 SV=1;>tr|F5H0Y9|F5H0Y9_HUMAN	4	2	2	2	0	1	1	0	1	0	0	0	1	1	0	1	0	1	1	0	1	0	0	0	1	1	0	1	0	1	1	0	1	0	0	0	1	1	0	1	5.1	5.1
F8VZA2;Q6P1Q0-2;Q6P1Q0;B3KXK7;Q6P1Q0-4;F8VP71;F8VVQ3;B7Z7E4;F8VUZ8;F8VS60;F8VQE7;H0YIV5;F8VTR1;F8VPY5;F8W0R0;F8W1Z2	F8VZA2;Q6P1Q0-2;Q6P1Q0;B3KXK7;Q6P1Q0-4;F8VP71;F8VVQ3;B7Z7E4	3;3;3;3;2;2;2;2;1;1;1;1;1;1;1;1	3;3;3;3;2;2;2;2;1;1;1;1;1;1;1;1	3;3;3;3;2;2;2;2;1;1;1;1;1;1;1;1	LETM1 domain-containing protein 1	LETMD1	>tr|F8VZA2|F8VZA2_HUMAN LETM1 domain-containing 1 (Fragment) OS=Homo sapiens GN=LETMD1 PE=4 SV=1;>sp|Q6P1Q0-2|LTMD1_HUMAN Isoform 2 of LETM1 domain-containing protein 1 OS=Homo sapiens GN=LETMD1;>sp|Q6P1Q0|LTMD1_HUMAN LETM1 domain-containing protein 1 OS=H	16	3	3	3	2	2	1	1	1	1	0	0	0	0	0	0	2	2	1	1	1	1	0	0	0	0	0	0	2	2	1	1	1	1	0	0	0	0	0	0	10.7	10.7
B3KXS5;P36776;F5GZ27	B3KXS5;P36776;F5GZ27	47;47;43	47;47;43	47;47;43	Lon protease homolog, mitochondrial	LONP1	>tr|B3KXS5|B3KXS5_HUMAN Lon protease homolog OS=Homo sapiens GN=LONP1 PE=2 SV=1;>sp|P36776|LONM_HUMAN Lon protease homolog, mitochondrial OS=Homo sapiens GN=LONP1 PE=1 SV=2;>tr|F5GZ27|F5GZ27_HUMAN Lon protease homolog OS=Homo sapiens GN=LONP1 PE=3 SV=1	3	47	47	47	30	29	34	32	34	31	27	29	26	23	26	23	30	29	34	32	34	31	27	29	26	23	26	23	30	29	34	32	34	31	27	29	26	23	26	23	58	58
B5MD46;Q9BXI6;B3KXT8	B5MD46;Q9BXI6;B3KXT8	1;1;1	1;1;1	1;1;1	TBC1 domain family member 10A	TBC1D10A	>tr|B5MD46|B5MD46_HUMAN TBC1 domain family, member 10A, isoform CRA_e OS=Homo sapiens GN=TBC1D10A PE=4 SV=1;>sp|Q9BXI6|TB10A_HUMAN TBC1 domain family member 10A OS=Homo sapiens GN=TBC1D10A PE=1 SV=1;>tr|B3KXT8|B3KXT8_HUMAN TBC1 domain family, member 10A, i	3	1	1	1	0	0	1	0	0	1	0	0	0	0	0	0	0	0	1	0	0	1	0	0	0	0	0	0	0	0	1	0	0	1	0	0	0	0	0	0	3.8	3.8
O43747;B3KXW5;O43747-2;E7EUH1;F5GZV5;B4DGE1	O43747;B3KXW5;O43747-2;E7EUH1;F5GZV5	19;19;18;16;14;1	19;19;18;16;14;1	19;19;18;16;14;1	AP-1 complex subunit gamma-1	AP1G1	>sp|O43747|AP1G1_HUMAN AP-1 complex subunit gamma-1 OS=Homo sapiens GN=AP1G1 PE=1 SV=5;>tr|B3KXW5|B3KXW5_HUMAN Adaptor-related protein complex 1, gamma 1 subunit OS=Homo sapiens GN=AP1G1 PE=2 SV=1;>sp|O43747-2|AP1G1_HUMAN Isoform 2 of AP-1 complex subunit	6	19	19	19	12	12	12	12	13	13	8	9	8	9	8	8	12	12	12	12	13	13	8	9	8	9	8	8	12	12	12	12	13	13	8	9	8	9	8	8	28.2	28.2
Q13188;B3KYA7;E5RFQ9;E5RIM6;Q8NBU1	Q13188;B3KYA7;E5RFQ9	8;8;4;1;1	8;8;4;1;1	7;7;4;1;1	Serine/threonine-protein kinase 3;Serine/threonine-protein kinase 3 36kDa subunit;Serine/threonine-protein kinase 3 20kDa subunit	STK3	>sp|Q13188|STK3_HUMAN Serine/threonine-protein kinase 3 OS=Homo sapiens GN=STK3 PE=1 SV=2;>tr|B3KYA7|B3KYA7_HUMAN Serine/threonine kinase 3 OS=Homo sapiens GN=STK3 PE=2 SV=1;>tr|E5RFQ9|E5RFQ9_HUMAN Serine/threonine kinase 3 (Fragment) OS=Homo sapiens GN=ST	5	8	8	7	3	5	6	3	5	3	3	3	3	3	2	2	3	5	6	3	5	3	3	3	3	3	2	2	3	5	6	2	4	3	3	3	2	3	2	2	18.1	18.1
B3V0L1;F8WCT1;Q66PJ3-3;Q66PJ3-2;Q66PJ3;F8WEP2;F5GYV5;Q66PJ3-5;Q66PJ3-4;F5H7X4	B3V0L1;F8WCT1;Q66PJ3-3;Q66PJ3-2;Q66PJ3;F8WEP2;F5GYV5;Q66PJ3-5;Q66PJ3-4	3;3;3;3;3;2;2;2;2;1	3;3;3;3;3;2;2;2;2;1	3;3;3;3;3;2;2;2;2;1	ADP-ribosylation factor-like protein 6-interacting protein 4	ARL6IP4	>tr|B3V0L1|B3V0L1_HUMAN Splicing regulator SRrp37-2 OS=Homo sapiens GN=ARL6IP4 PE=2 SV=1;>tr|F8WCT1|F8WCT1_HUMAN ADP-ribosylation-like factor 6-interacting protein 4 OS=Homo sapiens GN=ARL6IP4 PE=4 SV=1;>sp|Q66PJ3-3|AR6P4_HUMAN Isoform 3 of ADP-ribosylatio	10	3	3	3	1	2	1	1	2	1	2	0	1	2	1	1	1	2	1	1	2	1	2	0	1	2	1	1	1	2	1	1	2	1	2	0	1	2	1	1	17.7	17.7
B4DDB4;O75419;E9PDH7;C9J911	B4DDB4;O75419;E9PDH7	5;5;5;1	5;5;5;1	5;5;5;1	Cell division control protein 45 homolog	CDC45	>tr|B4DDB4|B4DDB4_HUMAN Uncharacterized protein OS=Homo sapiens GN=CDC45 PE=2 SV=1;>sp|O75419|CDC45_HUMAN Cell division control protein 45 homolog OS=Homo sapiens GN=CDC45 PE=1 SV=1;>tr|E9PDH7|E9PDH7_HUMAN Cell division cycle 45 homolog (S. cerevisiae) OS=	4	5	5	5	1	2	2	0	2	3	0	2	0	0	1	0	1	2	2	0	2	3	0	2	0	0	1	0	1	2	2	0	2	3	0	2	0	0	1	0	10.4	10.4
B4DDF7;P30153;F5H3X9;E9PH38;B4E1Q0;E9PPI5;E9PHZ6;C9J9C1;E9PNM7	B4DDF7;P30153;F5H3X9;E9PH38	30;30;25;22;11;3;3;3;2	30;30;25;22;11;3;3;3;2	22;22;20;18;10;0;0;1;0	Serine/threonine-protein phosphatase 2A 65 kDa regulatory subunit A alpha isoform	PPP2R1A	>tr|B4DDF7|B4DDF7_HUMAN Uncharacterized protein OS=Homo sapiens GN=PPP2R1A PE=2 SV=1;>sp|P30153|2AAA_HUMAN Serine/threonine-protein phosphatase 2A 65 kDa regulatory subunit A alpha isoform OS=Homo sapiens GN=PPP2R1A PE=1 SV=4;>tr|F5H3X9|F5H3X9_HUMAN Protei	9	30	30	22	24	26	23	25	27	25	19	21	24	21	22	21	24	26	23	25	27	25	19	21	24	21	22	21	18	20	18	19	20	19	18	18	19	17	18	19	63.4	63.4
B4DDG1;P68036;E7EWS7	B4DDG1;P68036;E7EWS7	7;7;7	7;7;7	7;7;7	Ubiquitin-conjugating enzyme E2 L3	UBE2L3	>tr|B4DDG1|B4DDG1_HUMAN Ubiquitin-conjugating enzyme E2L 3 OS=Homo sapiens GN=UBE2L3 PE=2 SV=1;>sp|P68036|UB2L3_HUMAN Ubiquitin-conjugating enzyme E2 L3 OS=Homo sapiens GN=UBE2L3 PE=1 SV=1;>tr|E7EWS7|E7EWS7_HUMAN Ubiquitin-conjugating enzyme E2L 3 OS=Homo	3	7	7	7	7	7	7	7	7	6	6	6	6	6	5	5	7	7	7	7	7	6	6	6	6	6	5	5	7	7	7	7	7	6	6	6	6	6	5	5	65.6	65.6
B4DDG8;O95453;B4DWR4;B4DSB0;F5H1Z4	B4DDG8;O95453;B4DWR4;B4DSB0	17;17;16;11;4	17;17;16;11;4	17;17;16;11;4	Poly(A)-specific ribonuclease PARN	PARN	>tr|B4DDG8|B4DDG8_HUMAN Uncharacterized protein OS=Homo sapiens GN=PARN PE=2 SV=1;>sp|O95453|PARN_HUMAN Poly(A)-specific ribonuclease PARN OS=Homo sapiens GN=PARN PE=1 SV=1;>tr|B4DWR4|B4DWR4_HUMAN Uncharacterized protein OS=Homo sapiens GN=PARN PE=2 SV=1;>	5	17	17	17	8	4	8	8	6	6	5	4	5	5	5	6	8	4	8	8	6	6	5	4	5	5	5	6	8	4	8	8	6	6	5	4	5	5	5	6	29.8	29.8
B4DDP2;E7EV43;Q6NW29	B4DDP2;E7EV43;Q6NW29	2;2;2	2;2;2	2;2;2	RWD domain-containing protein 4	RWDD4	>tr|B4DDP2|B4DDP2_HUMAN Uncharacterized protein OS=Homo sapiens GN=RWDD4 PE=4 SV=1;>tr|E7EV43|E7EV43_HUMAN RWD domain-containing 4 OS=Homo sapiens GN=RWDD4 PE=4 SV=1;>sp|Q6NW29|RWDD4_HUMAN RWD domain-containing protein 4 OS=Homo sapiens GN=RWDD4 PE=1 SV=3	3	2	2	2	1	2	1	0	1	1	0	0	0	0	0	0	1	2	1	0	1	1	0	0	0	0	0	0	1	2	1	0	1	1	0	0	0	0	0	0	44.1	44.1
B4DDR1;Q9H788;H0YAT1	B4DDR1;Q9H788	10;10;4	10;10;4	10;10;4	SH2 domain-containing protein 4A	SH2D4A	>tr|B4DDR1|B4DDR1_HUMAN Uncharacterized protein OS=Homo sapiens GN=SH2D4A PE=2 SV=1;>sp|Q9H788|SH24A_HUMAN SH2 domain-containing protein 4A OS=Homo sapiens GN=SH2D4A PE=1 SV=1	3	10	10	10	5	6	5	2	2	4	3	2	2	2	3	1	5	6	5	2	2	4	3	2	2	2	3	1	5	6	5	2	2	4	3	2	2	2	3	1	25.7	25.7
F8VYY9;B4DDT7;P54619;F8W9D1;H0YIC9;H0YHF8;F8VZX1;F8VVA3;F8VPF5;F8VSH3;F8VRY2;F8VU55;F8VSL2	F8VYY9;B4DDT7;P54619;F8W9D1;H0YIC9	9;9;9;8;6;4;4;3;2;1;1;1;1	9;9;9;8;6;4;4;3;2;1;1;1;1	9;9;9;8;6;4;4;3;2;1;1;1;1	5-AMP-activated protein kinase subunit gamma-1	PRKAG1	>tr|F8VYY9|F8VYY9_HUMAN Protein kinase, AMP-activated, gamma 1 non-catalytic subunit OS=Homo sapiens GN=PRKAG1 PE=4 SV=1;>tr|B4DDT7|B4DDT7_HUMAN Uncharacterized protein OS=Homo sapiens GN=PRKAG1 PE=2 SV=1;>sp|P54619|AAKG1_HUMAN 5-AMP-activated protein kin	13	9	9	9	4	1	2	4	2	2	1	2	1	2	1	0	4	1	2	4	2	2	1	2	1	2	1	0	4	1	2	4	2	2	1	2	1	2	1	0	39.6	39.6
D6RAF9;B4DDX7;P16591	D6RAF9;B4DDX7;P16591	1;1;1	1;1;1	1;1;1	Tyrosine-protein kinase Fer	FER	>tr|D6RAF9|D6RAF9_HUMAN Fer (fps/fes-related) tyrosine kinase OS=Homo sapiens GN=FER PE=4 SV=1;>tr|B4DDX7|B4DDX7_HUMAN Uncharacterized protein OS=Homo sapiens GN=FER PE=2 SV=1;>sp|P16591|FER_HUMAN Tyrosine-protein kinase Fer OS=Homo sapiens GN=FER PE=1 SV=	3	1	1	1	0	0	0	0	1	0	0	0	0	0	0	0	0	0	0	0	1	0	0	0	0	0	0	0	0	0	0	0	1	0	0	0	0	0	0	0	17.9	17.9
B4DDY8;P49590;C9JW95;C9JV49;E9PG66;E9PD60;C9JHI8;B4DQ67;F5HHF0;D6RJE6;D6RB22	B4DDY8;P49590;C9JW95;C9JV49;E9PG66;E9PD60;C9JHI8;B4DQ67;F5HHF0	14;14;12;12;11;10;9;8;8;5;2	7;7;5;5;6;3;4;3;3;3;2	7;7;5;5;6;3;4;3;3;3;2	Probable histidine--tRNA ligase, mitochondrial	HARS2	>tr|B4DDY8|B4DDY8_HUMAN Histidyl-tRNA synthetase 2, mitochondrial (putative) OS=Homo sapiens GN=HARS2 PE=2 SV=1;>sp|P49590|SYHM_HUMAN Probable histidine--tRNA ligase, mitochondrial OS=Homo sapiens GN=HARS2 PE=1 SV=1;>tr|C9JW95|C9JW95_HUMAN Uncharacterized	11	14	7	7	7	8	8	7	9	9	5	7	5	5	5	5	2	2	2	1	3	2	2	2	0	1	0	2	2	2	2	1	3	2	2	2	0	1	0	2	33.9	19.3
Q9C037-3;B4DEC5;Q9C037-2;Q9C037	Q9C037-3;B4DEC5;Q9C037-2;Q9C037	1;1;1;1	1;1;1;1	1;1;1;1	Tripartite motif-containing protein 4	TRIM4	>sp|Q9C037-3|TRIM4_HUMAN Isoform Gamma of Tripartite motif-containing protein 4 OS=Homo sapiens GN=TRIM4;>tr|B4DEC5|B4DEC5_HUMAN Tripartite motif containing 4 OS=Homo sapiens GN=TRIM4 PE=2 SV=1;>sp|Q9C037-2|TRIM4_HUMAN Isoform Beta of Tripartite motif-cont	4	1	1	1	0	1	1	0	1	1	1	1	1	0	1	1	0	1	1	0	1	1	1	1	1	0	1	1	0	1	1	0	1	1	1	1	1	0	1	1	3.7	3.7
B4DEI4;Q9H8Y8;B4DKT0;Q9H8Y8-2;F8WEG2;C9J9V9;C9JBH8;C9J0V5	B4DEI4;Q9H8Y8;B4DKT0;Q9H8Y8-2	10;10;9;7;1;1;1;1	10;10;9;7;1;1;1;1	9;9;8;7;1;0;0;0	Golgi reassembly-stacking protein 2	GORASP2	>tr|B4DEI4|B4DEI4_HUMAN Uncharacterized protein OS=Homo sapiens GN=GORASP2 PE=2 SV=1;>sp|Q9H8Y8|GORS2_HUMAN Golgi reassembly-stacking protein 2 OS=Homo sapiens GN=GORASP2 PE=1 SV=3;>tr|B4DKT0|B4DKT0_HUMAN Uncharacterized protein OS=Homo sapiens GN=GORASP2	8	10	10	9	6	6	6	4	6	6	5	4	5	6	7	6	6	6	6	4	6	6	5	4	5	6	7	6	6	5	5	4	5	6	5	4	5	6	7	6	31.4	31.4
B4DET3;O15118;F5GZD4	B4DET3;O15118;F5GZD4	4;4;3	4;4;3	4;4;3	Niemann-Pick C1 protein	NPC1	>tr|B4DET3|B4DET3_HUMAN Uncharacterized protein OS=Homo sapiens GN=NPC1 PE=2 SV=1;>sp|O15118|NPC1_HUMAN Niemann-Pick C1 protein OS=Homo sapiens GN=NPC1 PE=1 SV=2;>tr|F5GZD4|F5GZD4_HUMAN Niemann-Pick disease, type C1 OS=Homo sapiens GN=NPC1 PE=4 SV=1	3	4	4	4	2	1	2	2	3	2	1	1	1	1	1	1	2	1	2	2	3	2	1	1	1	1	1	1	2	1	2	2	3	2	1	1	1	1	1	1	4.3	4.3
O43414-3;B4DEX5;H0Y4B0;E9PDK8;O43414-2;C9JA75;O43414;F6QUN3;F6UGJ8	O43414-3;B4DEX5;H0Y4B0;E9PDK8;O43414-2;C9JA75;O43414;F6QUN3;F6UGJ8	4;4;4;4;4;4;4;3;2	4;4;4;4;4;4;4;3;2	4;4;4;4;4;4;4;3;2	ERI1 exoribonuclease 3	PRNPIP;ERI3	>sp|O43414-3|ERI3_HUMAN Isoform 3 of ERI1 exoribonuclease 3 OS=Homo sapiens GN=ERI3;>tr|B4DEX5|B4DEX5_HUMAN Prion protein interacting protein, isoform CRA_d OS=Homo sapiens GN=PRNPIP PE=2 SV=1;>tr|H0Y4B0|H0Y4B0_HUMAN ERI1 exoribonuclease family member 3 (F	9	4	4	4	2	1	1	3	1	2	3	3	3	3	2	1	2	1	1	3	1	2	3	3	3	3	2	1	2	1	1	3	1	2	3	3	3	3	2	1	39.1	39.1
B4DF47;Q9BUK6-7;Q9BUK6-3;Q9BUK6-2;Q9BUK6;Q9BUK6-5;Q9BUK6-4;B4DHK3	B4DF47;Q9BUK6-7;Q9BUK6-3;Q9BUK6-2;Q9BUK6	6;6;6;6;6;2;1;1	6;6;6;6;6;2;1;1	5;5;5;5;5;2;0;0	Protein misato homolog 1	MSTO1	>tr|B4DF47|B4DF47_HUMAN Uncharacterized protein OS=Homo sapiens GN=MSTO1 PE=2 SV=1;>sp|Q9BUK6-7|MSTO1_HUMAN Isoform 7 of Protein misato homolog 1 OS=Homo sapiens GN=MSTO1;>sp|Q9BUK6-3|MSTO1_HUMAN Isoform 3 of Protein misato homolog 1 OS=Homo sapiens GN=MST	8	6	6	5	4	4	5	2	4	3	4	2	2	4	2	2	4	4	5	2	4	3	4	2	2	4	2	2	3	4	5	1	4	3	3	2	2	3	2	2	18.1	18.1
B4DFI9;O60921	B4DFI9;O60921	2;2	2;2	2;2	Checkpoint protein HUS1	HUS1	>tr|B4DFI9|B4DFI9_HUMAN Uncharacterized protein OS=Homo sapiens GN=HUS1 PE=2 SV=1;>sp|O60921|HUS1_HUMAN Checkpoint protein HUS1 OS=Homo sapiens GN=HUS1 PE=1 SV=1	2	2	2	2	1	1	1	0	2	1	1	0	0	0	0	0	1	1	1	0	2	1	1	0	0	0	0	0	1	1	1	0	2	1	1	0	0	0	0	0	8.9	8.9
B4DFM9;O43439-2;F8W6D7;O43439;O43439-4	B4DFM9;O43439-2;F8W6D7;O43439;O43439-4	1;1;1;1;1	1;1;1;1;1	1;1;1;1;1	Protein CBFA2T2	CBFA2T2	>tr|B4DFM9|B4DFM9_HUMAN Core-binding factor, runt domain, alpha subunit 2; translocated to, 2 OS=Homo sapiens GN=CBFA2T2 PE=2 SV=1;>sp|O43439-2|MTG8R_HUMAN Isoform 2 of Protein CBFA2T2 OS=Homo sapiens GN=CBFA2T2;>tr|F8W6D7|F8W6D7_HUMAN Core-binding factor,	5	1	1	1	0	1	0	1	0	0	0	1	0	0	0	1	0	1	0	1	0	0	0	1	0	0	0	1	0	1	0	1	0	0	0	1	0	0	0	1	2.6	2.6
B4DFQ4;Q8N668	B4DFQ4;Q8N668	1;1	1;1	1;1	COMM domain-containing protein 1	COMMD1	>tr|B4DFQ4|B4DFQ4_HUMAN Uncharacterized protein OS=Homo sapiens GN=COMMD1 PE=2 SV=1;>sp|Q8N668|COMD1_HUMAN COMM domain-containing protein 1 OS=Homo sapiens GN=COMMD1 PE=1 SV=1	2	1	1	1	1	1	1	0	0	1	0	0	0	0	0	0	1	1	1	0	0	1	0	0	0	0	0	0	1	1	1	0	0	1	0	0	0	0	0	0	8.8	8.8
E9PF16;B4DHT5;Q96CM8;B4DFQ6;B4DUF5;D6RF87;H0Y8N1	E9PF16;B4DHT5;Q96CM8;B4DFQ6;B4DUF5	17;17;17;17;13;4;1	17;17;17;17;13;4;1	17;17;17;17;13;4;1	Acyl-CoA synthetase family member 2, mitochondrial	ACSF2	>tr|E9PF16|E9PF16_HUMAN Acyl-CoA synthetase family member 2 OS=Homo sapiens GN=ACSF2 PE=4 SV=1;>tr|B4DHT5|B4DHT5_HUMAN Uncharacterized protein OS=Homo sapiens GN=ACSF2 PE=2 SV=1;>sp|Q96CM8|ACSF2_HUMAN Acyl-CoA synthetase family member 2, mitochondrial OS=H	7	17	17	17	12	10	11	9	10	13	9	6	8	6	5	6	12	10	11	9	10	13	9	6	8	6	5	6	12	10	11	9	10	13	9	6	8	6	5	6	40.9	40.9
B4DFU6;E9PGR7;Q6IPR3	B4DFU6;E9PGR7;Q6IPR3	2;2;2	2;2;2	2;2;2	tRNA wybutosine-synthesizing protein 3 homolog	TYW3	>tr|B4DFU6|B4DFU6_HUMAN Uncharacterized protein OS=Homo sapiens GN=TYW3 PE=2 SV=1;>tr|E9PGR7|E9PGR7_HUMAN tRNA-yW synthesizing protein 3 homolog (S. cerevisiae) OS=Homo sapiens GN=TYW3 PE=4 SV=1;>sp|Q6IPR3|TYW3_HUMAN tRNA wybutosine-synthesizing protein 3	3	2	2	2	1	0	0	0	1	1	0	0	1	1	1	0	1	0	0	0	1	1	0	0	1	1	1	0	1	0	0	0	1	1	0	0	1	1	1	0	11.4	11.4
C9JJV6;C9JZL8;C9J5M0;C9JC07;B4DG42;Q96S97	C9JJV6;C9JZL8;C9J5M0;C9JC07;B4DG42;Q96S97	2;2;2;2;2;2	2;2;2;2;2;2	2;2;2;2;2;2	Myeloid-associated differentiation marker	MYADM	>tr|C9JJV6|C9JJV6_HUMAN Myeloid-associated differentiation marker (Fragment) OS=Homo sapiens GN=MYADM PE=4 SV=1;>tr|C9JZL8|C9JZL8_HUMAN Myeloid-associated differentiation marker (Fragment) OS=Homo sapiens GN=MYADM PE=4 SV=1;>tr|C9J5M0|C9J5M0_HUMAN Myeloid-	6	2	2	2	1	2	2	2	1	1	0	0	0	1	1	1	1	2	2	2	1	1	0	0	0	1	1	1	1	2	2	2	1	1	0	0	0	1	1	1	22.4	22.4
P19367-4;B4DG62;P19367-2;P19367;P19367-3;E7ENR4;B1AR62;B1AR61;B1AR63	P19367-4;B4DG62;P19367-2;P19367;P19367-3;E7ENR4	7;7;7;7;7;7;2;2;2	3;3;3;3;3;3;1;1;1	3;3;3;3;3;3;1;1;1	Hexokinase-1	HK1	>sp|P19367-4|HXK1_HUMAN Isoform 4 of Hexokinase-1 OS=Homo sapiens GN=HK1;>tr|B4DG62|B4DG62_HUMAN Hexokinase 1 OS=Homo sapiens GN=HK1 PE=2 SV=1;>sp|P19367-2|HXK1_HUMAN Isoform 2 of Hexokinase-1 OS=Homo sapiens GN=HK1;>sp|P19367|HXK1_HUMAN Hexokinase-1 OS=Ho	9	7	3	3	3	4	5	2	5	4	2	2	2	2	2	3	1	1	2	0	1	2	0	0	0	0	0	0	1	1	2	0	1	2	0	0	0	0	0	0	7.6	3.4
Q969G3-2;B4DGM3;Q969G3;C0IMW5;B4DFR4	Q969G3-2;B4DGM3;Q969G3;C0IMW5;B4DFR4	7;7;7;6;6	7;7;7;6;6	7;7;7;6;6	SWI/SNF-related matrix-associated actin-dependent regulator of chromatin subfamily E member 1	SMARCE1	>sp|Q969G3-2|SMCE1_HUMAN Isoform 2 of SWI/SNF-related matrix-associated actin-dependent regulator of chromatin subfamily E member 1 OS=Homo sapiens GN=SMARCE1;>tr|B4DGM3|B4DGM3_HUMAN SWI/SNF related, matrix associated, actin dependent regulator of chromati	5	7	7	7	3	6	4	2	4	3	3	5	4	4	3	4	3	6	4	2	4	3	3	5	4	4	3	4	3	6	4	2	4	3	3	5	4	4	3	4	24.5	24.5
B4DGM4;Q9NX70	B4DGM4;Q9NX70	3;3	3;3	3;3	Mediator of RNA polymerase II transcription subunit 29	MED29	>tr|B4DGM4|B4DGM4_HUMAN Uncharacterized protein OS=Homo sapiens GN=MED29 PE=2 SV=1;>sp|Q9NX70|MED29_HUMAN Mediator of RNA polymerase II transcription subunit 29 OS=Homo sapiens GN=MED29 PE=1 SV=1	2	3	3	3	2	2	1	0	1	2	0	1	1	1	0	1	2	2	1	0	1	2	0	1	1	1	0	1	2	2	1	0	1	2	0	1	1	1	0	1	30.9	30.9
E7ERS9;B4DGU4;P35222;P35222-2;E7EMJ5;C9IZ65;E9PDF9;E7EV28	E7ERS9;B4DGU4;P35222	21;21;21;3;2;1;1;1	16;16;16;1;2;1;1;1	16;16;16;1;2;1;1;1	Catenin beta-1	CTNNB1	>tr|E7ERS9|E7ERS9_HUMAN Uncharacterized protein OS=Homo sapiens GN=CTNNB1 PE=4 SV=1;>tr|B4DGU4|B4DGU4_HUMAN Uncharacterized protein OS=Homo sapiens GN=CTNNB1 PE=2 SV=1;>sp|P35222|CTNB1_HUMAN Catenin beta-1 OS=Homo sapiens GN=CTNNB1 PE=1 SV=1	8	21	16	16	12	12	8	10	11	10	5	7	6	8	5	9	9	9	6	5	8	8	3	3	4	5	3	6	9	9	6	5	8	8	3	3	4	5	3	6	39.4	31.9
B4DGX2;P48426	B4DGX2;P48426	4;4	1;1	1;1	Phosphatidylinositol 5-phosphate 4-kinase type-2 alpha	PIP4K2A	>tr|B4DGX2|B4DGX2_HUMAN Uncharacterized protein OS=Homo sapiens GN=PIP4K2A PE=2 SV=1;>sp|P48426|PI42A_HUMAN Phosphatidylinositol-5-phosphate 4-kinase type-2 alpha OS=Homo sapiens GN=PIP4K2A PE=1 SV=2	2	4	1	1	2	2	2	3	2	2	0	0	0	0	0	1	1	1	1	0	1	1	0	0	0	0	0	0	1	1	1	0	1	1	0	0	0	0	0	0	14.1	4.3
B4DH44;P45985;P45985-2;H0YG34	B4DH44;P45985;P45985-2;H0YG34	8;8;8;5	7;7;7;4	7;7;7;4	Dual specificity mitogen-activated protein kinase kinase 4	MAP2K4	>tr|B4DH44|B4DH44_HUMAN Mitogen-activated protein kinase kinase 4 OS=Homo sapiens GN=MAP2K4 PE=2 SV=1;>sp|P45985|MP2K4_HUMAN Dual specificity mitogen-activated protein kinase kinase 4 OS=Homo sapiens GN=MAP2K4 PE=1 SV=1;>sp|P45985-2|MP2K4_HUMAN Isoform 2 o	4	8	7	7	2	1	1	2	1	1	2	2	3	3	2	2	1	0	1	2	1	0	2	2	3	2	2	2	1	0	1	2	1	0	2	2	3	2	2	2	26.1	24.2
B4DHA4;Q96CB9;Q96CB9-3	B4DHA4;Q96CB9;Q96CB9-3	4;4;2	4;4;2	4;4;2	5-methylcytosine rRNA methyltransferase NSUN4	NSUN4	>tr|B4DHA4|B4DHA4_HUMAN HCG2031650, isoform CRA_f OS=Homo sapiens GN=NSUN4 PE=2 SV=1;>sp|Q96CB9|NSUN4_HUMAN Putative methyltransferase NSUN4 OS=Homo sapiens GN=NSUN4 PE=1 SV=2;>sp|Q96CB9-3|NSUN4_HUMAN Isoform 3 of Putative methyltransferase NSUN4 OS=Homo s	3	4	4	4	2	2	2	2	1	1	0	0	0	0	0	1	2	2	2	2	1	1	0	0	0	0	0	1	2	2	2	2	1	1	0	0	0	0	0	1	13.4	13.4
Q96DH6-2;B4DHE8;Q96DH6;Q96DH6-3;B4DM51;H0YHB7;O43347	Q96DH6-2;B4DHE8;Q96DH6;Q96DH6-3;B4DM51	8;8;8;4;4;2;2	8;8;8;4;4;2;2	8;8;8;4;4;2;2	RNA-binding protein Musashi homolog 2	MSI2	>sp|Q96DH6-2|MSI2H_HUMAN Isoform 2 of RNA-binding protein Musashi homolog 2 OS=Homo sapiens GN=MSI2;>tr|B4DHE8|B4DHE8_HUMAN Uncharacterized protein OS=Homo sapiens GN=MSI2 PE=2 SV=1;>sp|Q96DH6|MSI2H_HUMAN RNA-binding protein Musashi homolog 2 OS=Homo sapie	7	8	8	8	3	8	5	4	8	4	6	5	4	4	5	5	3	8	5	4	8	4	6	5	4	4	5	5	3	8	5	4	8	4	6	5	4	4	5	5	41.8	41.8
B4DHJ7;Q12983	B4DHJ7;Q12983	2;2	2;2	2;2	BCL2/adenovirus E1B 19 kDa protein-interacting protein 3	BNIP3	>tr|B4DHJ7|B4DHJ7_HUMAN Uncharacterized protein OS=Homo sapiens GN=BNIP3 PE=2 SV=1;>sp|Q12983|BNIP3_HUMAN BCL2/adenovirus E1B 19 kDa protein-interacting protein 3 OS=Homo sapiens GN=BNIP3 PE=1 SV=2	2	2	2	2	2	2	1	1	1	1	1	1	1	1	0	1	2	2	1	1	1	1	1	1	1	1	0	1	2	2	1	1	1	1	1	1	1	1	0	1	10	10
B4DHQ9;B4DSA2;F5GXC5;Q8TB96	B4DHQ9;B4DSA2;F5GXC5;Q8TB96	1;1;1;1	1;1;1;1	1;1;1;1	T-cell immunomodulatory protein	ITFG1	>tr|B4DHQ9|B4DHQ9_HUMAN Uncharacterized protein OS=Homo sapiens GN=ITFG1 PE=2 SV=1;>tr|B4DSA2|B4DSA2_HUMAN Uncharacterized protein OS=Homo sapiens GN=ITFG1 PE=2 SV=1;>tr|F5GXC5|F5GXC5_HUMAN Integrin alpha FG-GAP repeat-containing 1 OS=Homo sapiens GN=ITFG1	4	1	1	1	0	0	0	0	1	1	0	0	0	0	0	0	0	0	0	0	1	1	0	0	0	0	0	0	0	0	0	0	1	1	0	0	0	0	0	0	3.3	3.3
B4DT77;B4DHY4;P20073-2;P20073	B4DT77;B4DHY4;P20073-2;P20073	21;21;21;21	21;21;21;21	21;21;21;21	Annexin;Annexin A7	ANXA7	>tr|B4DT77|B4DT77_HUMAN Annexin OS=Homo sapiens GN=ANXA7 PE=2 SV=1;>tr|B4DHY4|B4DHY4_HUMAN Annexin OS=Homo sapiens GN=ANXA7 PE=2 SV=1;>sp|P20073-2|ANXA7_HUMAN Isoform 2 of Annexin A7 OS=Homo sapiens GN=ANXA7;>sp|P20073|ANXA7_HUMAN Annexin A7 OS=Homo sapien	4	21	21	21	14	15	13	15	12	13	8	10	13	10	13	12	14	15	13	15	12	13	8	10	13	10	13	12	14	15	13	15	12	13	8	10	13	10	13	12	67	67
Q9BTE6;C9J5N1;Q9BTE6-2;B4DI73;C9JUA3	Q9BTE6;C9J5N1;Q9BTE6-2;B4DI73	11;11;11;11;5	11;11;11;11;5	11;11;11;11;5	Alanyl-tRNA editing protein Aarsd1	AARSD1;PTGES3L-AARSD1	>sp|Q9BTE6|AASD1_HUMAN Alanyl-tRNA editing protein Aarsd1 OS=Homo sapiens GN=AARSD1 PE=1 SV=2;>tr|C9J5N1|C9J5N1_HUMAN Alanyl-tRNA synthetase domain-containing 1 OS=Homo sapiens GN=AARSD1 PE=4 SV=1;>sp|Q9BTE6-2|AASD1_HUMAN Isoform 2 of Alanyl-tRNA editing p	5	11	11	11	8	8	8	5	8	8	3	5	3	6	3	3	8	8	8	5	8	8	3	5	3	6	3	3	8	8	8	5	8	8	3	5	3	6	3	3	34.5	34.5
P05067-10;E9PEV0;P05067-3;P05067-4;P05067-5;P05067-6;E9PG40;P05067-7;B4DII8;P05067-8;P05067-9;P05067;P05067-2;E9PEV8	P05067-10;E9PEV0;P05067-3;P05067-4;P05067-5;P05067-6;E9PG40;P05067-7;B4DII8;P05067-8;P05067-9;P05067;P05067-2;E9PEV8	6;6;6;6;6;6;6;6;6;6;6;6;3;3	6;6;6;6;6;6;6;6;6;6;6;6;3;3	6;6;6;6;6;6;6;6;6;6;6;6;3;3	Amyloid beta A4 protein;N-APP;Soluble APP-alpha;Soluble APP-beta;C99;Beta-amyloid protein 42;Beta-amyloid protein 40;C83;P3(42);P3(40);C80;Gamma-secretase C-terminal fragment 59;Gamma-secretase C-terminal fragment 57;Gamma-secretase C-terminal fragment 50;C31	APP	>sp|P05067-10|A4_HUMAN Isoform APP639 of Amyloid beta A4 protein OS=Homo sapiens GN=APP;>tr|E9PEV0|E9PEV0_HUMAN Amyloid beta (A4) precursor protein OS=Homo sapiens GN=APP PE=4 SV=1;>sp|P05067-3|A4_HUMAN Isoform L-APP677 of Amyloid beta A4 protein OS=Homo s	14	6	6	6	4	3	4	0	2	1	2	1	2	1	1	0	4	3	4	0	2	1	2	1	2	1	1	0	4	3	4	0	2	1	2	1	2	1	1	0	13.6	13.6
B4DIL8;P49815-5;E9PGN1;P49815-3;P49815-2;P49815-4;P49815;P49815-6;C9JX95;C9JWX6	B4DIL8;P49815-5;E9PGN1;P49815-3;P49815-2;P49815-4;P49815;P49815-6	3;3;3;3;3;3;3;2;1;1	3;3;3;3;3;3;3;2;1;1	3;3;3;3;3;3;3;2;1;1	Tuberin	TSC2	>tr|B4DIL8|B4DIL8_HUMAN Uncharacterized protein OS=Homo sapiens GN=TSC2 PE=2 SV=1;>sp|P49815-5|TSC2_HUMAN Isoform 5 of Tuberin OS=Homo sapiens GN=TSC2;>tr|E9PGN1|E9PGN1_HUMAN Tuberous sclerosis 2 OS=Homo sapiens GN=TSC2 PE=4 SV=1;>sp|P49815-3|TSC2_HUMAN Is	10	3	3	3	1	1	2	1	2	0	0	0	0	0	0	0	1	1	2	1	2	0	0	0	0	0	0	0	1	1	2	1	2	0	0	0	0	0	0	0	2.9	2.9
H0Y442;Q6ZS17-2;Q6ZS17;B4DIM2;E9PBS3	H0Y442;Q6ZS17-2;Q6ZS17;B4DIM2;E9PBS3	7;7;7;7;7	7;7;7;7;7	7;7;7;7;7	Protein FAM65A	FAM65A	>tr|H0Y442|H0Y442_HUMAN Family with sequence similarity 65, member A (Fragment) OS=Homo sapiens GN=FAM65A PE=4 SV=1;>sp|Q6ZS17-2|FA65A_HUMAN Isoform 2 of Protein FAM65A OS=Homo sapiens GN=FAM65A;>sp|Q6ZS17|FA65A_HUMAN Protein FAM65A OS=Homo sapiens GN=FAM6	5	7	7	7	2	1	0	0	1	3	1	0	1	2	1	0	2	1	0	0	1	3	1	0	1	2	1	0	2	1	0	0	1	3	1	0	1	2	1	0	6.8	6.8
O60942-3;B4DSJ8;Q5TCW7;O60942-4;B4DIQ0;O60942-2;O60942	O60942-3;B4DSJ8;Q5TCW7;O60942-4;B4DIQ0;O60942-2;O60942	5;5;5;5;5;5;5	5;5;5;5;5;5;5	5;5;5;5;5;5;5	mRNA-capping enzyme;Polynucleotide 5-triphosphatase;mRNA guanylyltransferase	RNGTT	>sp|O60942-3|MCE1_HUMAN Isoform 3 of mRNA-capping enzyme OS=Homo sapiens GN=RNGTT;>tr|B4DSJ8|B4DSJ8_HUMAN RNA guanylyltransferase and 5-phosphatase OS=Homo sapiens GN=RNGTT PE=2 SV=1;>tr|Q5TCW7|Q5TCW7_HUMAN RNA guanylyltransferase and 5-phosphatase OS=Ho	7	5	5	5	1	1	3	0	1	1	0	0	0	0	0	1	1	1	3	0	1	1	0	0	0	0	0	1	1	1	3	0	1	1	0	0	0	0	0	1	12.3	12.3
Q9Y4J8-8;Q9Y4J8-6;B4DIU8;B7Z202;B4DIR0;Q9Y4J8-5;F5GZG4;O60941-3;Q96AW0;Q9Y4J8-4;O60941-2;Q9Y4J8-3;E9PEY4;O60941-4;E7EVB6;G5E9F6;O60941;Q9Y4J8-2;F5H5C1;E9PEH8;Q9Y4J8;F8WE01	Q9Y4J8-8;Q9Y4J8-6;B4DIU8;B7Z202;B4DIR0;Q9Y4J8-5;F5GZG4;O60941-3;Q96AW0;Q9Y4J8-4;O60941-2;Q9Y4J8-3;E9PEY4;O60941-4;E7EVB6;G5E9F6;O60941;Q9Y4J8-2;F5H5C1;E9PEH8;Q9Y4J8;F8WE01	1;1;1;1;1;1;1;1;1;1;1;1;1;1;1;1;1;1;1;1;1;1	1;1;1;1;1;1;1;1;1;1;1;1;1;1;1;1;1;1;1;1;1;1	1;1;1;1;1;1;1;1;1;1;1;1;1;1;1;1;1;1;1;1;1;1	Dystrobrevin alpha;Dystrobrevin beta	DTNA;DTNB	>sp|Q9Y4J8-8|DTNA_HUMAN Isoform 8 of Dystrobrevin alpha OS=Homo sapiens GN=DTNA;>sp|Q9Y4J8-6|DTNA_HUMAN Isoform 6 of Dystrobrevin alpha OS=Homo sapiens GN=DTNA;>tr|B4DIU8|B4DIU8_HUMAN Uncharacterized protein OS=Homo sapiens GN=DTNA PE=2 SV=1;>tr|B7Z202|B7Z	22	1	1	1	1	1	1	0	1	1	1	0	0	0	0	0	1	1	1	0	1	1	1	0	0	0	0	0	1	1	1	0	1	1	1	0	0	0	0	0	7.8	7.8
F5GXV6;F5H855;F5GXA2;P56945;F5H7Z0;F8WA69;E9PCV2;B4DIW5;E9PCL5;Q14511;G5E9Y9	F5GXV6;F5H855;F5GXA2;P56945;F5H7Z0;F8WA69;E9PCV2;B4DIW5;E9PCL5	4;4;4;4;4;4;4;4;4;1;1	4;4;4;4;4;4;4;4;4;1;1	4;4;4;4;4;4;4;4;4;1;1	Breast cancer anti-estrogen resistance protein 1	BCAR1	>tr|F5GXV6|F5GXV6_HUMAN Breast cancer anti-estrogen resistance 1 OS=Homo sapiens GN=BCAR1 PE=4 SV=1;>tr|F5H855|F5H855_HUMAN Breast cancer anti-estrogen resistance 1 OS=Homo sapiens GN=BCAR1 PE=4 SV=1;>tr|F5GXA2|F5GXA2_HUMAN Breast cancer anti-estrogen resi	11	4	4	4	0	3	2	0	3	2	1	0	0	0	0	0	0	3	2	0	3	2	1	0	0	0	0	0	0	3	2	0	3	2	1	0	0	0	0	0	7.9	7.9
Q96BW9;C9J2U4;B4DIY7	Q96BW9;C9J2U4;B4DIY7	7;7;7	7;7;7	7;7;7	Mitochondrial translocator assembly and maintenance protein 41 homolog	TAMM41	>sp|Q96BW9|TAM41_HUMAN Mitochondrial translocator assembly and maintenance protein 41 homolog OS=Homo sapiens GN=TAMM41 PE=2 SV=1;>tr|C9J2U4|C9J2U4_HUMAN Chromosome 3 open reading frame 31, isoform CRA_f OS=Homo sapiens GN=TAMM41 PE=4 SV=1;>tr|B4DIY7|B4DIY	3	7	7	7	3	2	3	2	3	4	1	3	1	1	1	1	3	2	3	2	3	4	1	3	1	1	1	1	3	2	3	2	3	4	1	3	1	1	1	1	28.8	28.8
D9N155;B4DIZ5;D7UEQ7;H0Y8B3;F8W7N8;Q96HN2-2;Q96HN2	D9N155;B4DIZ5;D7UEQ7;H0Y8B3;F8W7N8;Q96HN2-2;Q96HN2	12;12;12;12;12;12;12	2;2;2;2;2;2;2	2;2;2;2;2;2;2	Putative adenosylhomocysteinase 3;Adenosylhomocysteinase	AHCYL2	>tr|D9N155|D9N155_HUMAN Adenosylhomocysteinase OS=Homo sapiens GN=AHCYL2 PE=3 SV=1;>tr|B4DIZ5|B4DIZ5_HUMAN Adenosylhomocysteinase OS=Homo sapiens GN=AHCYL2 PE=2 SV=1;>tr|D7UEQ7|D7UEQ7_HUMAN Adenosylhomocysteinase OS=Homo sapiens GN=AHCYL2 PE=3 SV=1;>tr|H0Y	7	12	2	2	10	9	7	7	6	7	8	6	8	8	7	5	1	0	0	0	0	0	0	0	1	0	1	0	1	0	0	0	0	0	0	0	1	0	1	0	21.7	3.9
F8WCC0;B4DQK9;B4DJ23;F5GXM7;Q8NCE2-3;Q8NCE2-2;Q8NCE2	F8WCC0;B4DQK9;B4DJ23;F5GXM7;Q8NCE2-3;Q8NCE2-2;Q8NCE2	1;1;1;1;1;1;1	1;1;1;1;1;1;1	1;1;1;1;1;1;1	Myotubularin-related protein 14	MTMR14	>tr|F8WCC0|F8WCC0_HUMAN Myotubularin-related protein 14 OS=Homo sapiens GN=MTMR14 PE=4 SV=1;>tr|B4DQK9|B4DQK9_HUMAN Uncharacterized protein OS=Homo sapiens GN=MTMR14 PE=2 SV=1;>tr|B4DJ23|B4DJ23_HUMAN Uncharacterized protein OS=Homo sapiens GN=MTMR14 PE=2 S	7	1	1	1	0	0	1	0	1	1	0	0	0	0	0	0	0	0	1	0	1	1	0	0	0	0	0	0	0	0	1	0	1	1	0	0	0	0	0	0	7.6	7.6
B4DJA5;P20339;F8VVZ0;F8WC93;F8WCY6;F8WD79;F8VPW9;F8VWZ7	B4DJA5;P20339	9;9;3;2;2;2;1;1	6;6;0;1;1;1;0;0	5;5;0;1;1;1;0;0	Ras-related protein Rab-5A	RAB5A	>tr|B4DJA5|B4DJA5_HUMAN RAB5A, member RAS oncogene family OS=Homo sapiens GN=RAB5A PE=2 SV=1;>sp|P20339|RAB5A_HUMAN Ras-related protein Rab-5A OS=Homo sapiens GN=RAB5A PE=1 SV=2	8	9	6	5	5	6	5	6	4	5	5	4	4	6	4	5	2	3	2	3	2	2	3	1	2	3	2	3	2	3	2	3	2	2	2	1	2	3	1	3	60.2	44.3
B4DJG8;C9J0A7;Q9UQN3	B4DJG8;C9J0A7;Q9UQN3	1;1;1	1;1;1	1;1;1	Charged multivesicular body protein 2b	CHMP2B	>tr|B4DJG8|B4DJG8_HUMAN Uncharacterized protein OS=Homo sapiens GN=CHMP2B PE=2 SV=1;>tr|C9J0A7|C9J0A7_HUMAN Charged multivesicular body protein 2B OS=Homo sapiens GN=CHMP2B PE=4 SV=1;>sp|Q9UQN3|CHM2B_HUMAN Charged multivesicular body protein 2b OS=Homo sap	3	1	1	1	1	1	0	0	1	0	0	1	0	0	0	0	1	1	0	0	1	0	0	1	0	0	0	0	1	1	0	0	1	0	0	1	0	0	0	0	5.8	5.8
B4DJP7;P62318	B4DJP7;P62318	7;7	7;7	7;7	Small nuclear ribonucleoprotein Sm D3	SNRPD3	>tr|B4DJP7|B4DJP7_HUMAN Uncharacterized protein OS=Homo sapiens GN=SNRPD3 PE=2 SV=1;>sp|P62318|SMD3_HUMAN Small nuclear ribonucleoprotein Sm D3 OS=Homo sapiens GN=SNRPD3 PE=1 SV=1	2	7	7	7	5	4	4	4	5	4	3	3	5	4	4	4	5	4	4	4	5	4	3	3	5	4	4	4	5	4	4	4	5	4	3	3	5	4	4	4	60	60
Q5VV52-2;Q5VV50;Q5VV52;B4DJR7;Q5VV51	Q5VV52-2;Q5VV50;Q5VV52;B4DJR7;Q5VV51	2;2;2;2;1	2;2;2;2;1	2;2;2;2;1	Zinc finger protein 691	ZNF691	>sp|Q5VV52-2|ZN691_HUMAN Isoform 2 of Zinc finger protein 691 OS=Homo sapiens GN=ZNF691;>tr|Q5VV50|Q5VV50_HUMAN Uncharacterized protein OS=Homo sapiens GN=ZNF691 PE=2 SV=1;>sp|Q5VV52|ZN691_HUMAN Zinc finger protein 691 OS=Homo sapiens GN=ZNF691 PE=2 SV=1;>	5	2	2	2	0	0	0	0	0	1	0	0	1	0	0	0	0	0	0	0	0	1	0	0	1	0	0	0	0	0	0	0	0	1	0	0	1	0	0	0	7.7	7.7
B4DJV2;O75390;H0YIC4;F8VRI6;F8VPA1;H0YH82;F8VPF9;F8W1S4;F8W4S1;F8VRP1;F8VX68;F8VR34;F8VTT8;F8VZK9;F8VX07;F8VWQ5;F8W642;F8VVF6;F8VU34	B4DJV2;O75390	20;20;8;6;6;6;5;5;5;4;4;4;4;3;3;3;2;2;2	20;20;8;6;6;6;5;5;5;4;4;4;4;3;3;3;2;2;2	19;19;8;6;6;6;5;5;4;4;4;3;3;3;3;2;2;1;1	Citrate synthase;Citrate synthase, mitochondrial	CS	>tr|B4DJV2|B4DJV2_HUMAN Citrate synthase OS=Homo sapiens GN=CS PE=2 SV=1;>sp|O75390|CISY_HUMAN Citrate synthase, mitochondrial OS=Homo sapiens GN=CS PE=1 SV=2	19	20	20	19	18	16	17	16	16	18	13	12	13	14	14	14	18	16	17	16	16	18	13	12	13	14	14	14	17	15	16	15	15	17	12	12	12	14	13	13	58.5	58.5
B4DK30;Q15029	B4DK30;Q15029	45;45	44;44	44;44	116 kDa U5 small nuclear ribonucleoprotein component	EFTUD2	>tr|B4DK30|B4DK30_HUMAN Elongation factor Tu GTP binding domain containing 2 OS=Homo sapiens GN=EFTUD2 PE=2 SV=1;>sp|Q15029|U5S1_HUMAN 116 kDa U5 small nuclear ribonucleoprotein component OS=Homo sapiens GN=EFTUD2 PE=1 SV=1	2	45	44	44	32	33	35	30	34	30	23	26	27	26	23	28	31	33	34	29	33	29	22	25	26	25	22	27	31	33	34	29	33	29	22	25	26	25	22	27	63.2	62.1
B4DK80;Q13472-2;Q13472	B4DK80;Q13472-2;Q13472	1;1;1	1;1;1	1;1;1	DNA topoisomerase;DNA topoisomerase 3-alpha	TOP3A	>tr|B4DK80|B4DK80_HUMAN DNA topoisomerase OS=Homo sapiens GN=TOP3A PE=2 SV=1;>sp|Q13472-2|TOP3A_HUMAN Isoform Short of DNA topoisomerase 3-alpha OS=Homo sapiens GN=TOP3A;>sp|Q13472|TOP3A_HUMAN DNA topoisomerase 3-alpha OS=Homo sapiens GN=TOP3A PE=1 SV=1	3	1	1	1	0	1	0	0	1	0	0	0	0	0	0	0	0	1	0	0	1	0	0	0	0	0	0	0	0	1	0	0	1	0	0	0	0	0	0	0	1.3	1.3
P22694-4;P22694-3;P22694;P22694-5;P22694-7;P22694-6;C9JK39;B4DKB0;P22694-2;B1APG4;B1APF9;P22694-8;B1APG3;B1APF6;B1APF7;B1APG1;B1APG0;B1APG2;B1APF8	P22694-4;P22694-3;P22694;P22694-5;P22694-7;P22694-6;C9JK39;B4DKB0;P22694-2;B1APG4	7;7;7;7;7;7;7;7;7;6;3;3;3;2;2;2;2;2;2	7;7;7;7;7;7;7;7;7;6;3;3;3;2;2;2;2;2;2	1;1;1;1;1;1;1;1;1;1;1;1;1;1;1;1;1;1;1	cAMP-dependent protein kinase catalytic subunit beta	PRKACB	>sp|P22694-4|KAPCB_HUMAN Isoform 4 of cAMP-dependent protein kinase catalytic subunit beta OS=Homo sapiens GN=PRKACB;>sp|P22694-3|KAPCB_HUMAN Isoform 3 of cAMP-dependent protein kinase catalytic subunit beta OS=Homo sapiens GN=PRKACB;>sp|P22694|KAPCB_HUMAN	19	7	7	1	4	4	3	2	5	3	5	4	5	4	3	4	4	4	3	2	5	3	5	4	5	4	3	4	1	1	1	1	1	1	0	0	0	0	0	1	26	26
B4DKB2;P42892-3;P42892-2;P42892-4;P42892;E9PDM6;E9PJG1	B4DKB2;P42892-3;P42892-2;P42892-4;P42892	10;10;10;10;10;4;1	10;10;10;10;10;4;1	10;10;10;10;10;4;1	Endothelin-converting enzyme 1	ECE1	>tr|B4DKB2|B4DKB2_HUMAN Uncharacterized protein OS=Homo sapiens GN=ECE1 PE=2 SV=1;>sp|P42892-3|ECE1_HUMAN Isoform C of Endothelin-converting enzyme 1 OS=Homo sapiens GN=ECE1;>sp|P42892-2|ECE1_HUMAN Isoform A of Endothelin-converting enzyme 1 OS=Homo sapien	7	10	10	10	6	7	5	2	4	3	3	3	4	4	2	2	6	7	5	2	4	3	3	3	4	4	2	2	6	7	5	2	4	3	3	3	4	4	2	2	16.4	16.4
F2Z3M0;B4DKP0;E9PPN1;H0YCV5;Q8WW01	F2Z3M0;B4DKP0;E9PPN1;H0YCV5;Q8WW01	2;2;2;2;2	2;2;2;2;2	2;2;2;2;2	tRNA-splicing endonuclease subunit Sen15	TSEN15	>tr|F2Z3M0|F2Z3M0_HUMAN tRNA-splicing endonuclease 15 homolog (S. cerevisiae) OS=Homo sapiens GN=TSEN15 PE=4 SV=1;>tr|B4DKP0|B4DKP0_HUMAN Chromosome 1 open reading frame 19, isoform CRA_b OS=Homo sapiens GN=TSEN15 PE=2 SV=1;>tr|E9PPN1|E9PPN1_HUMAN tRNA-spl	5	2	2	2	1	2	2	2	2	1	1	1	1	2	2	1	1	2	2	2	2	1	1	1	1	2	2	1	1	2	2	2	2	1	1	1	1	2	2	1	34.5	34.5
B4DKR6;O15234	B4DKR6;O15234	2;2	2;2	2;2	Protein CASC3	CASC3	>tr|B4DKR6|B4DKR6_HUMAN Uncharacterized protein OS=Homo sapiens GN=CASC3 PE=2 SV=1;>sp|O15234|CASC3_HUMAN Protein CASC3 OS=Homo sapiens GN=CASC3 PE=1 SV=2	2	2	2	2	2	1	2	0	0	1	0	1	0	1	0	0	2	1	2	0	0	1	0	1	0	1	0	0	2	1	2	0	0	1	0	1	0	1	0	0	3.4	3.4
Q86YH6-2;B4DKU5;Q86YH6	Q86YH6-2;B4DKU5;Q86YH6	2;2;2	2;2;2	2;2;2	Decaprenyl-diphosphate synthase subunit 2	PDSS2	>sp|Q86YH6-2|DLP1_HUMAN Isoform 2 of Decaprenyl-diphosphate synthase subunit 2 OS=Homo sapiens GN=PDSS2;>tr|B4DKU5|B4DKU5_HUMAN Prenyl (decaprenyl) diphosphate synthase, subunit 2 OS=Homo sapiens GN=PDSS2 PE=2 SV=1;>sp|Q86YH6|DLP1_HUMAN Decaprenyl-diphosph	3	2	2	2	1	0	0	0	1	1	0	0	0	0	0	0	1	0	0	0	1	1	0	0	0	0	0	0	1	0	0	0	1	1	0	0	0	0	0	0	10.4	10.4
P49589-2;B4DKY1	P49589-2;B4DKY1	36;36	1;1	1;1		CARS	>sp|P49589-2|SYCC_HUMAN Isoform 2 of Cysteine--tRNA ligase, cytoplasmic OS=Homo sapiens GN=CARS;>tr|B4DKY1|B4DKY1_HUMAN Uncharacterized protein OS=Homo sapiens GN=CARS PE=2 SV=1	2	36	1	1	26	27	27	25	28	28	21	21	21	19	19	17	0	0	1	0	1	0	0	0	1	0	0	0	0	0	1	0	1	0	0	0	1	0	0	0	65.2	2.1
P29353-2;P29353-7;B4DL02;P29353;P29353-6;P29353-3;P29353-5;E9PFM5;Q5T182;H0Y539;Q5T181;Q5T188;Q5T187;P98077	P29353-2;P29353-7;B4DL02;P29353;P29353-6;P29353-3;P29353-5	20;20;20;20;20;16;13;9;8;8;7;5;3;1	20;20;20;20;20;16;13;9;8;8;7;5;3;1	20;20;20;20;20;16;13;9;8;8;7;5;3;1	SHC-transforming protein 1	SHC1	>sp|P29353-2|SHC1_HUMAN Isoform p52Shc of SHC-transforming protein 1 OS=Homo sapiens GN=SHC1;>sp|P29353-7|SHC1_HUMAN Isoform 7 of SHC-transforming protein 1 OS=Homo sapiens GN=SHC1;>tr|B4DL02|B4DL02_HUMAN Uncharacterized protein OS=Homo sapiens GN=SHC1 PE=	14	20	20	20	12	7	8	11	7	12	4	4	6	4	5	7	12	7	8	11	7	12	4	4	6	4	5	7	12	7	8	11	7	12	4	4	6	4	5	7	67	67
B4DL14;P36542-2;P36542	B4DL14;P36542-2;P36542	11;11;11	11;11;11	11;11;11	ATP synthase subunit gamma;ATP synthase subunit gamma, mitochondrial	ATP5C1	>tr|B4DL14|B4DL14_HUMAN ATP synthase gamma chain OS=Homo sapiens GN=ATP5C1 PE=2 SV=1;>sp|P36542-2|ATPG_HUMAN Isoform Heart of ATP synthase subunit gamma, mitochondrial OS=Homo sapiens GN=ATP5C1;>sp|P36542|ATPG_HUMAN ATP synthase subunit gamma, mitochondria	3	11	11	11	7	7	7	7	8	6	8	8	9	8	7	9	7	7	7	7	8	6	8	8	9	8	7	9	7	7	7	7	8	6	8	8	9	8	7	9	52.4	52.4
B4DL24;Q9NVU0;Q9NVU0-3;Q9NVU0-2	B4DL24;Q9NVU0;Q9NVU0-3;Q9NVU0-2	9;9;8;8	9;9;8;8	9;9;8;8	DNA-directed RNA polymerase III subunit RPC5	POLR3E	>tr|B4DL24|B4DL24_HUMAN Uncharacterized protein OS=Homo sapiens GN=POLR3E PE=2 SV=1;>sp|Q9NVU0|RPC5_HUMAN DNA-directed RNA polymerase III subunit RPC5 OS=Homo sapiens GN=POLR3E PE=1 SV=1;>sp|Q9NVU0-3|RPC5_HUMAN Isoform 3 of DNA-directed RNA polymerase III	4	9	9	9	1	3	1	0	3	2	1	0	1	2	1	0	1	3	1	0	3	2	1	0	1	2	1	0	1	3	1	0	3	2	1	0	1	2	1	0	20.2	20.2
B4DL63;Q9Y619;Q5VZD9	B4DL63;Q9Y619	5;5;1	5;5;1	5;5;1	Mitochondrial ornithine transporter 1	SLC25A15	>tr|B4DL63|B4DL63_HUMAN Solute carrier family 25 (mitochondrial carrier; ornithine transporter) member 15 OS=Homo sapiens GN=SLC25A15 PE=2 SV=1;>sp|Q9Y619|ORNT1_HUMAN Mitochondrial ornithine transporter 1 OS=Homo sapiens GN=SLC25A15 PE=1 SV=1	3	5	5	5	5	3	2	0	4	4	3	1	1	1	1	1	5	3	2	0	4	4	3	1	1	1	1	1	5	3	2	0	4	4	3	1	1	1	1	1	25.7	25.7
B4DL79;O95235;D6RBN1;D6R9E4	B4DL79;O95235	8;8;3;2	8;8;3;2	8;8;3;2	Kinesin-like protein KIF20A	KIF20A	>tr|B4DL79|B4DL79_HUMAN Kinesin family member 20A OS=Homo sapiens GN=KIF20A PE=2 SV=1;>sp|O95235|KI20A_HUMAN Kinesin-like protein KIF20A OS=Homo sapiens GN=KIF20A PE=1 SV=1	4	8	8	8	2	1	3	0	2	3	0	1	1	1	0	2	2	1	3	0	2	3	0	1	1	1	0	2	2	1	3	0	2	3	0	1	1	1	0	2	11.5	11.5
B4DL80;G5EA36;P30260;G3V1C4;F6QPS0;E9PLI0	B4DL80;G5EA36;P30260;G3V1C4	11;11;11;11;2;1	11;11;11;11;2;1	11;11;11;11;2;1	Cell division cycle protein 27 homolog	CDC27	>tr|B4DL80|B4DL80_HUMAN Cell division cycle 27 homolog (S. cerevisiae) OS=Homo sapiens GN=CDC27 PE=2 SV=1;>tr|G5EA36|G5EA36_HUMAN Cell division cycle 27 homolog (S. cerevisiae) OS=Homo sapiens GN=CDC27 PE=4 SV=1;>sp|P30260|CDC27_HUMAN Cell division cycle p	6	11	11	11	7	5	2	2	6	3	2	3	5	3	4	3	7	5	2	2	6	3	2	3	5	3	4	3	7	5	2	2	6	3	2	3	5	3	4	3	21.6	21.6
Q99879;Q99877;Q93079;Q5QNW6;P62807;P58876;O60814;B4DLA9;B4DR52	Q99879;Q99877;Q93079;Q5QNW6;P62807;P58876;O60814;B4DLA9;B4DR52	12;12;12;12;12;12;12;12;12	12;12;12;12;12;12;12;12;12	0;0;0;0;0;0;0;0;0	Histone H2B type 1-M;Histone H2B type 1-N;Histone H2B type 1-H;Histone H2B type 2-F;Histone H2B type 1-C/E/F/G/I;Histone H2B type 1-D;Histone H2B type 1-K;Histone H2B	HIST1H2BM;HIST1H2BN;HIST1H2BH;HIST2H2BF;HIST1H2BC;HIST1H2BD;HIST1H2BK	>sp|Q99879|H2B1M_HUMAN Histone H2B type 1-M OS=Homo sapiens GN=HIST1H2BM PE=1 SV=3;>sp|Q99877|H2B1N_HUMAN Histone H2B type 1-N OS=Homo sapiens GN=HIST1H2BN PE=1 SV=3;>sp|Q93079|H2B1H_HUMAN Histone H2B type 1-H OS=Homo sapiens GN=HIST1H2BH PE=1 SV=3;>sp|Q5Q	9	12	12	0	12	12	12	9	12	12	11	10	10	10	10	11	12	12	12	9	12	12	11	10	10	10	10	11	0	0	0	0	0	0	0	0	0	0	0	0	63.5	63.5
G3V4F3;B4DLC8;G3V268;G3V2M6;P52630	G3V4F3;B4DLC8;G3V268;G3V2M6;P52630	1;1;1;1;1	1;1;1;1;1	1;1;1;1;1	Signal transducer and activator of transcription 2	STAT2	>tr|G3V4F3|G3V4F3_HUMAN Uncharacterized protein OS=Homo sapiens GN=STAT2 PE=4 SV=1;>tr|B4DLC8|B4DLC8_HUMAN Uncharacterized protein OS=Homo sapiens GN=STAT2 PE=2 SV=1;>tr|G3V268|G3V268_HUMAN Signal transducer and activator of transcription 2, 113kDa OS=Homo	5	1	1	1	1	1	1	1	1	1	0	0	0	0	0	0	1	1	1	1	1	1	0	0	0	0	0	0	1	1	1	1	1	1	0	0	0	0	0	0	7.1	7.1
B4DLN1;B4E1E9	B4DLN1;B4E1E9	16;10	16;10	0;0		SLC25A10	>tr|B4DLN1|B4DLN1_HUMAN Solute carrier family 25 (mitochondrial carrier; dicarboxylate transporter), member 10 OS=Homo sapiens GN=SLC25A10 PE=2 SV=1;>tr|B4E1E9|B4E1E9_HUMAN Solute carrier family 25 (mitochondrial carrier; dicarboxylate transporter), member	2	16	16	0	15	13	14	11	11	14	9	8	9	7	10	9	15	13	14	11	11	14	9	8	9	7	10	9	0	0	0	0	0	0	0	0	0	0	0	0	43.4	43.4
B4DLR4;Q5JX83;O43301;Q96MM6	B4DLR4;Q5JX83;O43301;Q96MM6	1;1;1;1	1;1;1;1	1;1;1;1	Heat shock 70 kDa protein 12A;Heat shock 70 kDa protein 12B	HSPA12B;HSPA12A	>tr|B4DLR4|B4DLR4_HUMAN Uncharacterized protein OS=Homo sapiens GN=HSPA12B PE=2 SV=1;>tr|Q5JX83|Q5JX83_HUMAN Heat shock 70kD protein 12B OS=Homo sapiens GN=HSPA12B PE=2 SV=2;>sp|O43301|HS12A_HUMAN Heat shock 70 kDa protein 12A OS=Homo sapiens GN=HSPA12A PE	4	1	1	1	0	1	0	0	1	0	0	0	0	0	0	0	0	1	0	0	1	0	0	0	0	0	0	0	0	1	0	0	1	0	0	0	0	0	0	0	2.3	2.3
B4DLR8;B7ZAD1;P15559	B4DLR8;B7ZAD1;P15559	9;9;9	9;9;9	9;9;9	NAD(P)H dehydrogenase [quinone] 1	NQO1	>tr|B4DLR8|B4DLR8_HUMAN Uncharacterized protein OS=Homo sapiens GN=NQO1 PE=2 SV=1;>tr|B7ZAD1|B7ZAD1_HUMAN NAD(P)H dehydrogenase, quinone 1, isoform CRA_b OS=Homo sapiens GN=NQO1 PE=2 SV=1;>sp|P15559|NQO1_HUMAN NAD(P)H dehydrogenase [quinone] 1 OS=Homo sapi	3	9	9	9	7	6	5	4	5	6	4	4	3	2	2	1	7	6	5	4	5	6	4	4	3	2	2	1	7	6	5	4	5	6	4	4	3	2	2	1	35.1	35.1
O75694-2;B4DLT2;O75694;E9PF10	O75694-2;B4DLT2;O75694;E9PF10	48;48;48;46	48;48;48;46	48;48;48;46	Nuclear pore complex protein Nup155	NUP155	>sp|O75694-2|NU155_HUMAN Isoform 2 of Nuclear pore complex protein Nup155 OS=Homo sapiens GN=NUP155;>tr|B4DLT2|B4DLT2_HUMAN Uncharacterized protein OS=Homo sapiens GN=NUP155 PE=2 SV=1;>sp|O75694|NU155_HUMAN Nuclear pore complex protein Nup155 OS=Homo sapie	4	48	48	48	35	32	32	31	32	32	26	24	26	31	26	28	35	32	32	31	32	32	26	24	26	31	26	28	35	32	32	31	32	32	26	24	26	31	26	28	45.1	45.1
B4DLT4;P23443-2;F6UYM1;P23443;Q7Z721	B4DLT4;P23443-2;F6UYM1;P23443;Q7Z721	5;5;5;5;4	5;5;5;5;4	4;4;4;4;3	Ribosomal protein S6 kinase beta-1	RPS6KB1	>tr|B4DLT4|B4DLT4_HUMAN Ribosomal protein S6 kinase, 70kDa, polypeptide 1 OS=Homo sapiens GN=RPS6KB1 PE=2 SV=1;>sp|P23443-2|KS6B1_HUMAN Isoform Alpha II of Ribosomal protein S6 kinase beta-1 OS=Homo sapiens GN=RPS6KB1;>tr|F6UYM1|F6UYM1_HUMAN Ribosomal prot	5	5	5	4	1	1	3	1	1	1	1	1	2	0	1	0	1	1	3	1	1	1	1	1	2	0	1	0	1	1	3	0	1	1	1	1	1	0	1	0	12.7	12.7
B4DM89;Q9NW68-8;C9JB13;Q9NW68-2;Q9NW68;Q9NW68-7;Q9NW68-3;F8W6C6;E9PNA9;Q9NW68-5;Q9NW68-9;Q9NW68-4	B4DM89;Q9NW68-8;C9JB13;Q9NW68-2;Q9NW68;Q9NW68-7;Q9NW68-3;F8W6C6;E9PNA9;Q9NW68-5;Q9NW68-9;Q9NW68-4	2;2;2;2;2;2;2;1;1;1;1;1	2;2;2;2;2;2;2;1;1;1;1;1	2;2;2;2;2;2;2;1;1;1;1;1	BSD domain-containing protein 1	BSDC1	>tr|B4DM89|B4DM89_HUMAN Uncharacterized protein OS=Homo sapiens GN=BSDC1 PE=2 SV=1;>sp|Q9NW68-8|BSDC1_HUMAN Isoform 8 of BSD domain-containing protein 1 OS=Homo sapiens GN=BSDC1;>tr|C9JB13|C9JB13_HUMAN BSD domain-containing 1 OS=Homo sapiens GN=BSDC1 PE=4	12	2	2	2	0	1	0	1	1	1	0	1	0	0	0	0	0	1	0	1	1	1	0	1	0	0	0	0	0	1	0	1	1	1	0	1	0	0	0	0	11.9	11.9
E5RHA3;B4DMI5;Q86X53	E5RHA3;B4DMI5;Q86X53	1;1;1	1;1;1	1;1;1	Glutamate-rich protein 1	ERICH1	>tr|E5RHA3|E5RHA3_HUMAN Glutamate-rich 1 OS=Homo sapiens GN=ERICH1 PE=4 SV=1;>tr|B4DMI5|B4DMI5_HUMAN Uncharacterized protein OS=Homo sapiens GN=ERICH1 PE=2 SV=1;>sp|Q86X53|ERIC1_HUMAN Glutamate-rich protein 1 OS=Homo sapiens GN=ERICH1 PE=1 SV=1	3	1	1	1	0	0	0	0	0	0	0	1	0	0	0	0	0	0	0	0	0	0	0	1	0	0	0	0	0	0	0	0	0	0	0	1	0	0	0	0	4.1	4.1
B4DMI6;Q5MNZ6	B4DMI6;Q5MNZ6	1;1	1;1	1;1	WD repeat domain phosphoinositide-interacting protein 3	WDR45L;WDR45B	>tr|B4DMI6|B4DMI6_HUMAN Uncharacterized protein OS=Homo sapiens GN=WDR45L PE=2 SV=1;>sp|Q5MNZ6|WIPI3_HUMAN WD repeat domain phosphoinositide-interacting protein 3 OS=Homo sapiens GN=WDR45L PE=2 SV=2	2	1	1	1	0	0	0	0	0	0	0	1	0	0	0	0	0	0	0	0	0	0	0	1	0	0	0	0	0	0	0	0	0	0	0	1	0	0	0	0	5.1	5.1
B4DMQ3;Q9BW27;B4DPW1;F5H0B4;F5H0W7	B4DMQ3;Q9BW27;B4DPW1;F5H0B4	16;16;11;8;7	16;16;11;8;7	16;16;11;8;7	Nuclear pore complex protein Nup85	NUP85	>tr|B4DMQ3|B4DMQ3_HUMAN Uncharacterized protein OS=Homo sapiens GN=NUP85 PE=2 SV=1;>sp|Q9BW27|NUP85_HUMAN Nuclear pore complex protein Nup85 OS=Homo sapiens GN=NUP85 PE=1 SV=1;>tr|B4DPW1|B4DPW1_HUMAN Uncharacterized protein OS=Homo sapiens GN=NUP85 PE=2 SV	5	16	16	16	9	7	7	11	5	7	6	5	6	5	7	3	9	7	7	11	5	7	6	5	6	5	7	3	9	7	7	11	5	7	6	5	6	5	7	3	32.5	32.5
B4DMV3;Q2TAA2	B4DMV3;Q2TAA2	1;1	1;1	1;1	Isoamyl acetate-hydrolyzing esterase 1 homolog	IAH1	>tr|B4DMV3|B4DMV3_HUMAN HCG1685787, isoform CRA_b OS=Homo sapiens GN=IAH1 PE=2 SV=1;>sp|Q2TAA2|IAH1_HUMAN Isoamyl acetate-hydrolyzing esterase 1 homolog OS=Homo sapiens GN=IAH1 PE=1 SV=1	2	1	1	1	0	0	1	0	0	0	0	0	0	0	0	0	0	0	1	0	0	0	0	0	0	0	0	0	0	0	1	0	0	0	0	0	0	0	0	0	12.6	12.6
F8W9I8;C9J6Y3;C9JKR6;G3XAC1;B4DMZ1;Q9BXS9-2;Q86YZ4;Q9BXS9-3;Q9BXS9	F8W9I8;C9J6Y3;C9JKR6;G3XAC1;B4DMZ1;Q9BXS9-2;Q86YZ4;Q9BXS9-3;Q9BXS9	1;1;1;1;1;1;1;1;1	1;1;1;1;1;1;1;1;1	1;1;1;1;1;1;1;1;1	Solute carrier family 26 member 6	SLC26A6	>tr|F8W9I8|F8W9I8_HUMAN Solute carrier family 26, member 6 OS=Homo sapiens GN=SLC26A6 PE=4 SV=1;>tr|C9J6Y3|C9J6Y3_HUMAN Solute carrier family 26, member 6 (Fragment) OS=Homo sapiens GN=SLC26A6 PE=4 SV=1;>tr|C9JKR6|C9JKR6_HUMAN Solute carrier family 26, mem	9	1	1	1	0	0	0	0	0	0	0	0	0	0	1	0	0	0	0	0	0	0	0	0	0	0	1	0	0	0	0	0	0	0	0	0	0	0	1	0	12.5	12.5
B4DN34;Q96GC5;F5H702;F5H8D0	B4DN34;Q96GC5;F5H702;F5H8D0	4;4;3;2	4;4;3;2	4;4;3;2	39S ribosomal protein L48, mitochondrial	MRPL48	>tr|B4DN34|B4DN34_HUMAN Uncharacterized protein OS=Homo sapiens GN=MRPL48 PE=2 SV=1;>sp|Q96GC5|RM48_HUMAN 39S ribosomal protein L48, mitochondrial OS=Homo sapiens GN=MRPL48 PE=1 SV=2;>tr|F5H702|F5H702_HUMAN Uncharacterized protein OS=Homo sapiens GN=MRPL48	4	4	4	4	3	2	3	2	2	4	3	2	4	3	4	3	3	2	3	2	2	4	3	2	4	3	4	3	3	2	3	2	2	4	3	2	4	3	4	3	23.2	23.2
E7ETU5;P29558-2;P29558;B4DN88;E7EPF2;C9J9B2;Q6XE24-3;Q6XE24-4;G5E9J9;Q6XE24-2;E5RFU5;C9JIJ9;Q6XE24	E7ETU5;P29558-2;P29558;B4DN88;E7EPF2	5;5;5;5;3;2;2;2;2;2;2;2;2	5;5;5;5;3;2;2;2;2;2;2;2;2	2;2;2;2;1;1;1;1;1;1;1;1;1	RNA-binding motif, single-stranded-interacting protein 1	RBMS1	>tr|E7ETU5|E7ETU5_HUMAN RNA binding motif, single stranded interacting protein 1 OS=Homo sapiens GN=RBMS1 PE=4 SV=1;>sp|P29558-2|RBMS1_HUMAN Isoform 2 of RNA-binding motif, single-stranded-interacting protein 1 OS=Homo sapiens GN=RBMS1;>sp|P29558|RBMS1_HUM	13	5	5	2	2	2	2	2	3	2	3	2	0	1	2	1	2	2	2	2	3	2	3	2	0	1	2	1	1	1	1	2	1	1	2	1	0	1	2	1	15.1	15.1
Q8NBN3-3;B4DN92;Q8NBN3;Q8NBN3-2	Q8NBN3-3;B4DN92;Q8NBN3;Q8NBN3-2	3;3;3;2	3;3;3;2	3;3;3;2	Transmembrane protein 87A	TMEM87A	>sp|Q8NBN3-3|TM87A_HUMAN Isoform 3 of Transmembrane protein 87A OS=Homo sapiens GN=TMEM87A;>tr|B4DN92|B4DN92_HUMAN Uncharacterized protein OS=Homo sapiens GN=TMEM87A PE=2 SV=1;>sp|Q8NBN3|TM87A_HUMAN Transmembrane protein 87A OS=Homo sapiens GN=TMEM87A PE=1	4	3	3	3	1	1	1	1	1	3	0	0	1	1	1	1	1	1	1	1	1	3	0	0	1	1	1	1	1	1	1	1	1	3	0	0	1	1	1	1	7.9	7.9
Q58WW2;Q58WW2-2;B4DNB8;Q58WW2-3;F2Z305	Q58WW2;Q58WW2-2;B4DNB8;Q58WW2-3;F2Z305	2;2;2;2;1	2;2;2;2;1	2;2;2;2;1	DDB1- and CUL4-associated factor 6	DCAF6	>sp|Q58WW2|DCAF6_HUMAN DDB1- and CUL4-associated factor 6 OS=Homo sapiens GN=DCAF6 PE=1 SV=1;>sp|Q58WW2-2|DCAF6_HUMAN Isoform 2 of DDB1- and CUL4-associated factor 6 OS=Homo sapiens GN=DCAF6;>tr|B4DNB8|B4DNB8_HUMAN DDB1 and CUL4 associated factor 6 OS=Homo	5	2	2	2	1	2	1	1	2	2	0	0	0	1	0	0	1	2	1	1	2	2	0	0	0	1	0	0	1	2	1	1	2	2	0	0	0	1	0	0	4.1	4.1
Q5RIA9-3;E7ETY5;C9JGY1;B4DNG9;Q9BRT8-3;Q5RIB0;F5GXH9;C9J3G2;Q9BRT8;Q8IUF1;Q5RIA9;Q5JTY5;Q9BRT8-2;Q5RIB3;F8WEG4;F8VVD2;E9PG27;C9J0I3;F2Z2J6;Q6NVZ8;F6SYN1;C9JHE4;A6NE75;F8WEU0;E7EUZ7;Q4V340;F2Z2T4;F5H4S5;F5H3X4;Q4V339;Q4V342;Q9BRT8-4;Q5RIB5;F2Z3H7;E9PFE9;H0Y857;H0Y5V3;A6NM15;Q4V338;Q5RIB2;Q5RIB1;Q5JTY0;Q5RIA9-2;H0Y601	Q5RIA9-3;E7ETY5;C9JGY1;B4DNG9;Q9BRT8-3;Q5RIB0;F5GXH9;C9J3G2;Q9BRT8;Q8IUF1;Q5RIA9;Q5JTY5;Q9BRT8-2;Q5RIB3;F8WEG4;F8VVD2;E9PG27;C9J0I3;F2Z2J6;Q6NVZ8;F6SYN1;C9JHE4;A6NE75;F8WEU0;E7EUZ7;Q4V340;F2Z2T4;F5H4S5;F5H3X4;Q4V339	5;5;5;5;5;5;5;5;5;5;5;5;4;4;4;3;3;3;3;3;3;3;3;3;3;3;3;3;3;3;2;2;2;2;2;2;2;2;2;1;1;1;1;1	5;5;5;5;5;5;5;5;5;5;5;5;4;4;4;3;3;3;3;3;3;3;3;3;3;3;3;3;3;3;2;2;2;2;2;2;2;2;2;1;1;1;1;1	5;5;5;5;5;5;5;5;5;5;5;5;4;4;4;3;3;3;3;3;3;3;3;3;3;3;3;3;3;3;2;2;2;2;2;2;2;2;2;1;1;1;1;1	COBW domain-containing protein 1;COBW domain-containing protein 2;COBW domain-containing protein 5;COBW domain-containing protein 3;COBW domain-containing protein 6	CBWD1;CBWD5;CBWD2;CBWD3;CBWD6	>sp|Q5RIA9-3|CBWD5_HUMAN Isoform 3 of COBW domain-containing protein 5 OS=Homo sapiens GN=CBWD5;>tr|E7ETY5|E7ETY5_HUMAN COBW domain-containing 3 OS=Homo sapiens GN=CBWD3 PE=4 SV=1;>tr|C9JGY1|C9JGY1_HUMAN COBW domain-containing 1 OS=Homo sapiens GN=CBWD1 PE	44	5	5	5	2	1	2	1	2	1	1	1	1	1	1	1	2	1	2	1	2	1	1	1	1	1	1	1	2	1	2	1	2	1	1	1	1	1	1	1	26.2	26.2
B4DNI9;B4DS44;Q8N1B4;B0UYQ4	B4DNI9;B4DS44;Q8N1B4	8;8;8;2	8;8;8;2	8;8;8;2	Vacuolar protein sorting-associated protein 52 homolog	VPS52	>tr|B4DNI9|B4DNI9_HUMAN Uncharacterized protein OS=Homo sapiens GN=VPS52 PE=2 SV=1;>tr|B4DS44|B4DS44_HUMAN Uncharacterized protein OS=Homo sapiens GN=VPS52 PE=2 SV=1;>sp|Q8N1B4|VPS52_HUMAN Vacuolar protein sorting-associated protein 52 homolog OS=Homo sapi	4	8	8	8	3	3	4	2	2	3	0	0	0	0	1	0	3	3	4	2	2	3	0	0	0	0	1	0	3	3	4	2	2	3	0	0	0	0	1	0	14.5	14.5
Q9Y3F4;B4DNJ6;B0AZV0;H0YH33;F5H1G1	Q9Y3F4;B4DNJ6;B0AZV0	21;21;16;5;1	21;21;16;5;1	21;21;16;5;1	Serine-threonine kinase receptor-associated protein	STRAP	>sp|Q9Y3F4|STRAP_HUMAN Serine-threonine kinase receptor-associated protein OS=Homo sapiens GN=STRAP PE=1 SV=1;>tr|B4DNJ6|B4DNJ6_HUMAN Serine/threonine kinase receptor associated protein OS=Homo sapiens GN=STRAP PE=2 SV=1;>tr|B0AZV0|B0AZV0_HUMAN Serine/thre	5	21	21	21	17	18	17	17	19	19	16	17	17	18	16	16	17	18	17	17	19	19	16	17	17	18	16	16	17	18	17	17	19	19	16	17	17	18	16	16	67.7	67.7
B4DNM1;Q96TA2-2;Q96I63;Q96TA2;F5GYR4;Q5T8D1;Q5T8D2	B4DNM1;Q96TA2-2;Q96I63;Q96TA2;F5GYR4	11;11;11;11;10;4;3	11;11;11;11;10;4;3	11;11;11;11;10;4;3	ATP-dependent zinc metalloprotease YME1L1	YME1L1	>tr|B4DNM1|B4DNM1_HUMAN YME1-like 1 (S. cerevisiae) OS=Homo sapiens GN=YME1L1 PE=2 SV=1;>sp|Q96TA2-2|YMEL1_HUMAN Isoform 2 of ATP-dependent zinc metalloprotease YME1L1 OS=Homo sapiens GN=YME1L1;>tr|Q96I63|Q96I63_HUMAN YME1-like 1 (S. cerevisiae) OS=Homo sa	7	11	11	11	4	5	7	5	7	6	4	3	2	2	2	2	4	5	7	5	7	6	4	3	2	2	2	2	4	5	7	5	7	6	4	3	2	2	2	2	22	22
B4DNM9;O15228;Q5TBH6;Q5TBH8	B4DNM9;O15228;Q5TBH6;Q5TBH8	3;3;2;2	3;3;2;2	3;3;2;2	Dihydroxyacetone phosphate acyltransferase	GNPAT	>tr|B4DNM9|B4DNM9_HUMAN Uncharacterized protein OS=Homo sapiens GN=GNPAT PE=2 SV=1;>sp|O15228|GNPAT_HUMAN Dihydroxyacetone phosphate acyltransferase OS=Homo sapiens GN=GNPAT PE=1 SV=1;>tr|Q5TBH6|Q5TBH6_HUMAN Glyceronephosphate O-acyltransferase (Fragment)	4	3	3	3	0	1	2	2	0	3	0	0	0	0	0	0	0	1	2	2	0	3	0	0	0	0	0	0	0	1	2	2	0	3	0	0	0	0	0	0	7.6	7.6
B4DNR3;Q96IU4;B4DQI4;F8W9U3;Q96IU4-2	B4DNR3;Q96IU4;B4DQI4;F8W9U3	7;7;6;6;2	7;7;6;6;2	7;7;6;6;2	Alpha/beta hydrolase domain-containing protein 14B	ABHD14B	>tr|B4DNR3|B4DNR3_HUMAN Uncharacterized protein OS=Homo sapiens GN=ABHD14B PE=2 SV=1;>sp|Q96IU4|ABHEB_HUMAN Abhydrolase domain-containing protein 14B OS=Homo sapiens GN=ABHD14B PE=1 SV=1;>tr|B4DQI4|B4DQI4_HUMAN Uncharacterized protein OS=Homo sapiens GN=AB	5	7	7	7	5	6	5	4	5	5	6	6	6	5	6	7	5	6	5	4	5	5	6	6	6	5	6	7	5	6	5	4	5	5	6	6	6	5	6	7	46.5	46.5
B4DNX9;Q14592	B4DNX9;Q14592	2;2	2;2	2;2	Zinc finger protein 460	ZNF460	>tr|B4DNX9|B4DNX9_HUMAN Uncharacterized protein OS=Homo sapiens GN=ZNF460 PE=2 SV=1;>sp|Q14592|ZN460_HUMAN Zinc finger protein 460 OS=Homo sapiens GN=ZNF460 PE=1 SV=2	2	2	2	2	1	0	0	0	1	1	0	1	0	0	0	0	1	0	0	0	1	1	0	1	0	0	0	0	1	0	0	0	1	1	0	1	0	0	0	0	3.3	3.3
B4DP11;Q15185;B4DP21;B4DDC6;B4DHP2	B4DP11;Q15185;B4DP21;B4DDC6	9;9;8;5;4	9;9;8;5;4	9;9;8;5;4	Prostaglandin E synthase 3	PTGES3	>tr|B4DP11|B4DP11_HUMAN Prostaglandin E synthase 3 (cytosolic) OS=Homo sapiens GN=PTGES3 PE=2 SV=1;>sp|Q15185|TEBP_HUMAN Prostaglandin E synthase 3 OS=Homo sapiens GN=PTGES3 PE=1 SV=1;>tr|B4DP21|B4DP21_HUMAN Prostaglandin E synthase 3 (Cytosolic), isoform	5	9	9	9	7	6	7	8	7	8	4	4	5	5	5	7	7	6	7	8	7	8	4	4	5	5	5	7	7	6	7	8	7	8	4	4	5	5	5	7	59	59
B4DP27;Q15363;F5GX39;F6QWA0;E7EQ72	B4DP27;Q15363;F5GX39;F6QWA0	10;10;9;7;4	10;10;9;7;4	10;10;9;7;4	Transmembrane emp24 domain-containing protein 2	TMED2	>tr|B4DP27|B4DP27_HUMAN Transmembrane emp24 domain trafficking protein 2 OS=Homo sapiens GN=TMED2 PE=2 SV=1;>sp|Q15363|TMED2_HUMAN Transmembrane emp24 domain-containing protein 2 OS=Homo sapiens GN=TMED2 PE=1 SV=1;>tr|F5GX39|F5GX39_HUMAN Transmembrane emp2	5	10	10	10	9	9	9	7	8	9	6	6	6	7	9	7	9	9	9	7	8	9	6	6	6	7	9	7	9	9	9	7	8	9	6	6	6	7	9	7	63.9	63.9
D6REB0;E7ENK0;E7ETP5;Q13137;E9PBE5;B4DP36;D6RF02	D6REB0;E7ENK0;E7ETP5;Q13137;E9PBE5;B4DP36;D6RF02	2;2;2;2;2;2;2	2;2;2;2;2;2;2	2;2;2;2;2;2;2	Calcium-binding and coiled-coil domain-containing protein 2	CALCOCO2	>tr|D6REB0|D6REB0_HUMAN Calcium-binding and coiled-coil domain 2 (Fragment) OS=Homo sapiens GN=CALCOCO2 PE=4 SV=1;>tr|E7ENK0|E7ENK0_HUMAN Calcium-binding and coiled-coil domain 2 OS=Homo sapiens GN=CALCOCO2 PE=4 SV=1;>tr|E7ETP5|E7ETP5_HUMAN Calcium-binding	7	2	2	2	1	1	0	0	0	0	0	0	0	0	1	0	1	1	0	0	0	0	0	0	0	0	1	0	1	1	0	0	0	0	0	0	0	0	1	0	8.9	8.9
B4DP59;P51398;E7EM60	B4DP59;P51398;E7EM60	15;15;14	15;15;14	15;15;14	28S ribosomal protein S29, mitochondrial	DAP3	>tr|B4DP59|B4DP59_HUMAN Death associated protein 3, isoform CRA_d OS=Homo sapiens GN=DAP3 PE=2 SV=1;>sp|P51398|RT29_HUMAN 28S ribosomal protein S29, mitochondrial OS=Homo sapiens GN=DAP3 PE=1 SV=1;>tr|E7EM60|E7EM60_HUMAN Death-associated protein 3 OS=Homo	3	15	15	15	10	11	11	8	10	11	9	6	6	6	6	8	10	11	11	8	10	11	9	6	6	6	6	8	10	11	11	8	10	11	9	6	6	6	6	8	49.6	49.6
G3V0G9;C9JJU9;Q96P11;Q96P11-2;B4DP79;Q63ZY6-5;Q63ZY6;Q63ZY6-4;Q96P11-3;Q3KNT7-2;Q3KNT7-3;Q3KNT7;Q63ZY6-6;Q63ZY6-2	G3V0G9;C9JJU9;Q96P11;Q96P11-2;B4DP79	14;14;14;14;14;6;6;4;4;3;3;3;3;2	14;14;14;14;14;6;6;4;4;3;3;3;3;2	14;14;14;14;14;6;6;4;4;3;3;3;3;2	Putative methyltransferase NSUN5	NSUN5	>tr|G3V0G9|G3V0G9_HUMAN HCG39703, isoform CRA_c OS=Homo sapiens GN=NSUN5 PE=4 SV=1;>tr|C9JJU9|C9JJU9_HUMAN HCG39703, isoform CRA_e OS=Homo sapiens GN=NSUN5 PE=4 SV=1;>sp|Q96P11|NSUN5_HUMAN Putative methyltransferase NSUN5 OS=Homo sapiens GN=NSUN5 PE=1 SV=2	14	14	14	14	8	11	8	5	11	11	5	7	6	7	4	5	8	11	8	5	11	11	5	7	6	7	4	5	8	11	8	5	11	11	5	7	6	7	4	5	43.7	43.7
B4DPC1;F5H869;P20226;H0Y6D8;Q6SJ96	B4DPC1;F5H869;P20226;H0Y6D8;Q6SJ96	2;2;2;1;1	2;2;2;1;1	2;2;2;1;1	TATA-box-binding protein;TATA box-binding protein-like protein 2	TBP;TBPL2	>tr|B4DPC1|B4DPC1_HUMAN Uncharacterized protein OS=Homo sapiens GN=TBP PE=2 SV=1;>tr|F5H869|F5H869_HUMAN TATA box-binding protein OS=Homo sapiens GN=TBP PE=3 SV=1;>sp|P20226|TBP_HUMAN TATA-box-binding protein OS=Homo sapiens GN=TBP PE=1 SV=2;>tr|H0Y6D8|H0Y	5	2	2	2	1	0	1	1	0	0	1	0	1	1	0	1	1	0	1	1	0	0	1	0	1	1	0	1	1	0	1	1	0	0	1	0	1	1	0	1	6.6	6.6
Q5T0D9-2;B4DPH8;Q5T0D9	Q5T0D9-2;B4DPH8;Q5T0D9	2;2;2	2;2;2	2;2;2	Tumor protein p63-regulated gene 1-like protein	TPRG1L	>sp|Q5T0D9-2|TPRGL_HUMAN Isoform 2 of Tumor protein p63-regulated gene 1-like protein OS=Homo sapiens GN=TPRG1L;>tr|B4DPH8|B4DPH8_HUMAN Uncharacterized protein OS=Homo sapiens GN=TPRG1L PE=2 SV=1;>sp|Q5T0D9|TPRGL_HUMAN Tumor protein p63-regulated gene 1-li	3	2	2	2	1	1	0	0	1	1	0	1	0	0	0	0	1	1	0	0	1	1	0	1	0	0	0	0	1	1	0	0	1	1	0	1	0	0	0	0	8.9	8.9
B4DPI6;Q9H9C1;G3V4K3	B4DPI6;Q9H9C1;G3V4K3	1;1;1	1;1;1	1;1;1	Spermatogenesis-defective protein 39 homolog	VIPAS39	>tr|B4DPI6|B4DPI6_HUMAN Chromosome 14 open reading frame 133 OS=Homo sapiens GN=C14orf133 PE=2 SV=1;>sp|Q9H9C1|SPE39_HUMAN Spermatogenesis-defective protein 39 homolog OS=Homo sapiens GN=SPE39 PE=1 SV=1;>tr|G3V4K3|G3V4K3_HUMAN Chromosome 14 open reading fr	3	1	1	1	0	0	0	0	0	1	0	0	0	0	0	0	0	0	0	0	0	1	0	0	0	0	0	0	0	0	0	0	0	1	0	0	0	0	0	0	2.3	2.3
Q96QE5-4;B4DPU1;Q96QE5	Q96QE5-4;B4DPU1;Q96QE5	3;3;3	3;3;3	3;3;3	Transcription elongation factor, mitochondrial	TEFM	>sp|Q96QE5-4|TEFM_HUMAN Isoform 2 of Transcription elongation factor, mitochondrial OS=Homo sapiens GN=TEFM;>tr|B4DPU1|B4DPU1_HUMAN Transcription elongation factor, mitochondrial OS=Homo sapiens GN=TEFM PE=2 SV=1;>sp|Q96QE5|TEFM_HUMAN Transcription elongat	3	3	3	3	1	0	0	2	0	0	0	1	0	1	1	0	1	0	0	2	0	0	0	1	0	1	1	0	1	0	0	2	0	0	0	1	0	1	1	0	21.1	21.1
B4DPV8;Q8NC54	B4DPV8;Q8NC54	1;1	1;1	1;1	Keratinocyte-associated transmembrane protein 2	KCT2	>tr|B4DPV8|B4DPV8_HUMAN Uncharacterized protein OS=Homo sapiens GN=C5orf15 PE=2 SV=1;>sp|Q8NC54|KCT2_HUMAN Keratinocyte-associated transmembrane protein 2 OS=Homo sapiens GN=KCT2 PE=2 SV=2	2	1	1	1	0	0	0	0	0	0	0	0	1	0	0	0	0	0	0	0	0	0	0	0	1	0	0	0	0	0	0	0	0	0	0	0	1	0	0	0	7.9	7.9
F6TTN0;B4DPY8;O94842;B4DRD0;O15405;B4DYA1;B4DQV8;E1P5X0;Q96NM4;G3XAC7;Q96NM4-2;O94900	F6TTN0;B4DPY8;O94842	7;7;7;2;2;1;1;1;1;1;1;1	7;7;7;2;2;1;1;1;1;1;1;1	7;7;7;2;2;1;1;1;1;1;1;1	TOX high mobility group box family member 4	TOX4	>tr|F6TTN0|F6TTN0_HUMAN TOX high mobility group box family member 4 OS=Homo sapiens GN=TOX4 PE=4 SV=1;>tr|B4DPY8|B4DPY8_HUMAN TOX high mobility group box family member 4 OS=Homo sapiens GN=TOX4 PE=2 SV=1;>sp|O94842|TOX4_HUMAN TOX high mobility group box fa	12	7	7	7	1	2	3	1	4	2	0	0	1	1	0	1	1	2	3	1	4	2	0	0	1	1	0	1	1	2	3	1	4	2	0	0	1	1	0	1	16.2	16.2
C9IYB7;B4DQ42;Q9HC62	C9IYB7;B4DQ42;Q9HC62	1;1;1	1;1;1	1;1;1	Sentrin-specific protease 2	SENP2	>tr|C9IYB7|C9IYB7_HUMAN SUMO1/sentrin/SMT3-specific peptidase 2 (Fragment) OS=Homo sapiens GN=SENP2 PE=4 SV=1;>tr|B4DQ42|B4DQ42_HUMAN Uncharacterized protein OS=Homo sapiens GN=SENP2 PE=2 SV=1;>sp|Q9HC62|SENP2_HUMAN Sentrin-specific protease 2 OS=Homo sapi	3	1	1	1	0	0	0	0	0	0	0	1	1	1	1	1	0	0	0	0	0	0	0	1	1	1	1	1	0	0	0	0	0	0	0	1	1	1	1	1	4.4	4.4
B4DQE4;P10588	B4DQE4;P10588	2;2	2;2	2;2	Nuclear receptor subfamily 2 group F member 6	NR2F6	>tr|B4DQE4|B4DQE4_HUMAN Nuclear receptor subfamily 2, group F, member 6 OS=Homo sapiens GN=NR2F6 PE=2 SV=1;>sp|P10588|NR2F6_HUMAN Nuclear receptor subfamily 2 group F member 6 OS=Homo sapiens GN=NR2F6 PE=1 SV=2	2	2	2	2	1	2	0	0	0	0	0	0	0	0	0	0	1	2	0	0	0	0	0	0	0	0	0	0	1	2	0	0	0	0	0	0	0	0	0	0	6.4	6.4
B4DQH9;Q6VN20;B3KP49;B4DID0;B4DHL9	B4DQH9;Q6VN20;B3KP49;B4DID0	3;3;2;2;1	2;2;2;2;1	2;2;2;2;1	Ran-binding protein 10	RANBP10	>tr|B4DQH9|B4DQH9_HUMAN RAN binding protein 10 OS=Homo sapiens GN=RANBP10 PE=2 SV=1;>sp|Q6VN20|RBP10_HUMAN Ran-binding protein 10 OS=Homo sapiens GN=RANBP10 PE=1 SV=1;>tr|B3KP49|B3KP49_HUMAN RAN binding protein 10 OS=Homo sapiens GN=RANBP10 PE=2 SV=1;>tr|B	5	3	2	2	1	0	1	1	1	1	1	0	0	0	0	0	1	0	1	0	1	1	1	0	0	0	0	0	1	0	1	0	1	1	1	0	0	0	0	0	9.4	6.6
Q13595-2;B4DQI6;B4DUA9;Q13595	Q13595-2;B4DQI6;B4DUA9;Q13595	4;4;4;4	3;3;3;3	3;3;3;3	Transformer-2 protein homolog alpha	TRA2A	>sp|Q13595-2|TRA2A_HUMAN Isoform Short of Transformer-2 protein homolog alpha OS=Homo sapiens GN=TRA2A;>tr|B4DQI6|B4DQI6_HUMAN Uncharacterized protein OS=Homo sapiens GN=TRA2A PE=2 SV=1;>tr|B4DUA9|B4DUA9_HUMAN Uncharacterized protein OS=Homo sapiens GN=TRA	4	4	3	3	4	2	3	2	2	2	2	3	2	2	2	2	3	2	2	2	2	2	2	2	2	1	2	2	3	2	2	2	2	2	2	2	2	1	2	2	37.2	28.3
B4DQI8;P61224;B4DW94;E7ESV4;F5H7Y6;A6NIZ1;F5GX62;B4DW74;B7ZB78;F5H6R7;F5H004;F5H147;F5H823;F5GZG1;F5GYB5;F5H4H0;F5GYH7;F5H077;F5GWU8;F5H491;F5H0B7;F5H500;F8WBC0	B4DQI8;P61224;B4DW94;E7ESV4;F5H7Y6;A6NIZ1;F5GX62;B4DW74;B7ZB78;F5H6R7;F5H004;F5H147;F5H823;F5GZG1;F5GYB5	10;10;8;8;8;8;7;7;6;6;6;6;5;5;5;4;4;4;4;4;4;4;2	10;10;8;8;8;8;7;7;6;6;6;6;5;5;5;4;4;4;4;4;4;4;2	4;4;2;3;3;4;2;4;4;2;2;2;3;3;1;0;0;0;0;0;0;0;0	Ras-related protein Rap-1b;Ras-related protein Rap-1b-like protein	RAP1B	>tr|B4DQI8|B4DQI8_HUMAN RAP1B, member of RAS oncogene family OS=Homo sapiens GN=RAP1B PE=2 SV=1;>sp|P61224|RAP1B_HUMAN Ras-related protein Rap-1b OS=Homo sapiens GN=RAP1B PE=1 SV=1;>tr|B4DW94|B4DW94_HUMAN RAP1B, member of RAS oncogene family OS=Homo sapien	23	10	10	4	7	4	8	7	8	7	6	5	5	5	5	5	7	4	8	7	8	7	6	5	5	5	5	5	3	2	3	4	3	3	3	3	3	3	3	3	55.8	55.8
F5GWH3;Q9HD23-2;Q9HD23;B4DQL2;B4DMD9	F5GWH3;Q9HD23-2;Q9HD23;B4DQL2	3;3;3;3;1	3;3;3;3;1	3;3;3;3;1	Magnesium transporter MRS2 homolog, mitochondrial	MRS2	>tr|F5GWH3|F5GWH3_HUMAN MRS2 magnesium homeostasis factor homolog (S. cerevisiae) OS=Homo sapiens GN=MRS2 PE=4 SV=1;>sp|Q9HD23-2|MRS2_HUMAN Isoform 2 of Magnesium transporter MRS2 homolog, mitochondrial OS=Homo sapiens GN=MRS2;>sp|Q9HD23|MRS2_HUMAN Magnesi	5	3	3	3	0	2	1	0	1	0	0	0	0	0	0	0	0	2	1	0	1	0	0	0	0	0	0	0	0	2	1	0	1	0	0	0	0	0	0	0	8.9	8.9
Q8NCG7-2;B4DQU0;E7ET49;Q8NCG7	Q8NCG7-2;B4DQU0;E7ET49;Q8NCG7	5;5;5;5	5;5;5;5	5;5;5;5	Sn1-specific diacylglycerol lipase beta	DAGLB	>sp|Q8NCG7-2|DGLB_HUMAN Isoform 2 of Sn1-specific diacylglycerol lipase beta OS=Homo sapiens GN=DAGLB;>tr|B4DQU0|B4DQU0_HUMAN Diacylglycerol lipase, beta OS=Homo sapiens GN=DAGLB PE=2 SV=1;>tr|E7ET49|E7ET49_HUMAN Diacylglycerol lipase, beta OS=Homo sapiens	4	5	5	5	2	0	1	0	1	0	2	2	1	2	1	2	2	0	1	0	1	0	2	2	1	2	1	2	2	0	1	0	1	0	2	2	1	2	1	2	10.5	10.5
B4DR00;H0YNT7;B4DTQ3;P01130;H0YLU8;B4DJZ8;H0YMD1;H0YM92;H0YMQ3	B4DR00;H0YNT7;B4DTQ3;P01130;H0YLU8;B4DJZ8;H0YMD1	14;14;14;14;13;12;12;6;3	14;14;14;14;13;12;12;6;3	14;14;14;14;13;12;12;6;3	Low-density lipoprotein receptor	LDLR	>tr|B4DR00|B4DR00_HUMAN Low density lipoprotein receptor OS=Homo sapiens GN=LDLR PE=2 SV=1;>tr|H0YNT7|H0YNT7_HUMAN Low density lipoprotein receptor OS=Homo sapiens GN=LDLR PE=4 SV=1;>tr|B4DTQ3|B4DTQ3_HUMAN Low density lipoprotein receptor OS=Homo sapiens G	9	14	14	14	6	6	7	6	7	8	5	5	6	5	6	5	6	6	7	6	7	8	5	5	6	5	6	5	6	6	7	6	7	8	5	5	6	5	6	5	29.9	29.9
F5H2C9;B4DU10;B4DR03;Q86UY6	F5H2C9;B4DU10;B4DR03;Q86UY6	1;1;1;1	1;1;1;1	1;1;1;1	N-alpha-acetyltransferase 40	NAA40	>tr|F5H2C9|F5H2C9_HUMAN N(alpha)-acetyltransferase 40, NatD catalytic subunit, homolog (S. cerevisiae) OS=Homo sapiens GN=NAA40 PE=4 SV=1;>tr|B4DU10|B4DU10_HUMAN Uncharacterized protein OS=Homo sapiens GN=NAA40 PE=2 SV=1;>tr|B4DR03|B4DR03_HUMAN Uncharacter	4	1	1	1	1	0	1	0	1	1	1	0	1	1	1	1	1	0	1	0	1	1	1	0	1	1	1	1	1	0	1	0	1	1	1	0	1	1	1	1	14.5	14.5
B4DR31;Q16555;Q8NAN9;E5RFU4;H0YBT4;Q14195;E9PD68;Q14194;Q14195-2;Q14194-2;F5GWI3	B4DR31;Q16555;Q8NAN9	26;26;13;4;3;3;3;3;3;3;2	26;26;13;4;3;3;3;3;3;3;2	26;26;13;4;3;3;3;3;3;3;2	Dihydropyrimidinase-related protein 2	DPYSL2	>tr|B4DR31|B4DR31_HUMAN Uncharacterized protein OS=Homo sapiens GN=DPYSL2 PE=2 SV=1;>sp|Q16555|DPYL2_HUMAN Dihydropyrimidinase-related protein 2 OS=Homo sapiens GN=DPYSL2 PE=1 SV=1;>tr|Q8NAN9|Q8NAN9_HUMAN Uncharacterized protein OS=Homo sapiens GN=DPYSL2 P	11	26	26	26	18	19	20	19	19	18	14	16	13	16	16	17	18	19	20	19	19	18	14	16	13	16	16	17	18	19	20	19	19	18	14	16	13	16	16	17	65.9	65.9
P61619;B4DR61;P61619-3;F8W776;Q8TC24;Q9H9S3-2;F8W773;Q9H9S3;C9JXC6;A6NK38;F2Z2C7;A6NIF9;C9JJV4	P61619;B4DR61;P61619-3	11;11;7;5;5;5;5;5;3;3;3;3;3	11;11;7;5;5;5;5;5;3;3;3;3;3	11;11;7;5;5;5;5;5;3;3;3;3;3	Protein transport protein Sec61 subunit alpha isoform 1	SEC61A1	>sp|P61619|S61A1_HUMAN Protein transport protein Sec61 subunit alpha isoform 1 OS=Homo sapiens GN=SEC61A1 PE=1 SV=2;>tr|B4DR61|B4DR61_HUMAN Sec61 alpha 1 subunit (S. cerevisiae) OS=Homo sapiens GN=SEC61A1 PE=2 SV=1;>sp|P61619-3|S61A1_HUMAN Isoform 3 of Pro	13	11	11	11	9	9	9	7	7	8	7	7	7	5	7	7	9	9	9	7	7	8	7	7	7	5	7	7	9	9	9	7	7	8	7	7	7	5	7	7	31.5	31.5
B4DR80;Q9Y6E0-2;F5H2G3;Q9Y6E0;E9PCB9;H0Y630;Q5JV98;E9PCB4	B4DR80;Q9Y6E0-2;F5H2G3;Q9Y6E0;E9PCB9;H0Y630	11;11;10;10;9;8;5;5	5;5;4;4;3;3;3;3	4;4;3;3;2;2;2;2	Serine/threonine-protein kinase 24;Serine/threonine-protein kinase 24 36 kDa subunit;Serine/threonine-protein kinase 24 12 kDa subunit	STK24	>tr|B4DR80|B4DR80_HUMAN Serine/threonine kinase 24 OS=Homo sapiens GN=STK24 PE=2 SV=1;>sp|Q9Y6E0-2|STK24_HUMAN Isoform A of Serine/threonine-protein kinase 24 OS=Homo sapiens GN=STK24;>tr|F5H2G3|F5H2G3_HUMAN Serine/threonine kinase 24 OS=Homo sapiens GN=ST	8	11	5	4	7	6	9	6	9	8	5	7	6	6	5	6	4	4	4	0	4	4	0	3	1	1	1	2	3	3	3	0	3	3	0	3	0	1	1	1	27.2	14.8
Q02809;B4DR87;E7EWK8;Q5JXB7;Q5JXB9;Q5JXB8	Q02809;B4DR87	32;32;13;10;9;6	32;32;13;10;9;6	32;32;13;10;9;6	Procollagen-lysine,2-oxoglutarate 5-dioxygenase 1	PLOD1	>sp|Q02809|PLOD1_HUMAN Procollagen-lysine,2-oxoglutarate 5-dioxygenase 1 OS=Homo sapiens GN=PLOD1 PE=1 SV=2;>tr|B4DR87|B4DR87_HUMAN Uncharacterized protein OS=Homo sapiens GN=PLOD1 PE=2 SV=1	6	32	32	32	24	27	26	21	23	26	16	16	17	19	18	18	24	27	26	21	23	26	16	16	17	19	18	18	24	27	26	21	23	26	16	16	17	19	18	18	55.8	55.8
B4DRF9;P18846;F8W746;E9PAR2;A8K6A1;Q03060-9;A8K014;Q03060-8;A8MPQ2;Q5W1B0;C9IYZ7;Q03060-21;C9JK96;E9PHM1;G5E998;Q03060-6	B4DRF9;P18846;F8W746;E9PAR2;A8K6A1;Q03060-9;A8K014;Q03060-8;A8MPQ2;Q5W1B0;C9IYZ7;Q03060-21;C9JK96;E9PHM1;G5E998;Q03060-6	3;3;2;2;2;2;2;2;2;2;2;2;2;2;2;2	3;3;2;2;2;2;2;2;2;2;2;2;2;2;2;2	1;1;0;0;0;0;0;0;0;0;0;0;0;0;0;0	Cyclic AMP-dependent transcription factor ATF-1;cAMP-responsive element modulator	ATF1;CREM	>tr|B4DRF9|B4DRF9_HUMAN Activating transcription factor 1 OS=Homo sapiens GN=ATF1 PE=2 SV=1;>sp|P18846|ATF1_HUMAN Cyclic AMP-dependent transcription factor ATF-1 OS=Homo sapiens GN=ATF1 PE=1 SV=2;>tr|F8W746|F8W746_HUMAN CAMP-responsive element-binding prot	16	3	3	1	1	2	2	3	2	2	1	2	2	3	3	2	1	2	2	3	2	2	1	2	2	3	3	2	1	1	1	1	1	1	1	1	1	1	1	1	30.9	30.9
D6RAZ4;B4DRG2;O14967	D6RAZ4;B4DRG2;O14967	1;1;1	1;1;1	1;1;1	Calmegin	CLGN	>tr|D6RAZ4|D6RAZ4_HUMAN Calmegin (Fragment) OS=Homo sapiens GN=CLGN PE=3 SV=1;>tr|B4DRG2|B4DRG2_HUMAN Calmegin OS=Homo sapiens GN=CLGN PE=2 SV=1;>sp|O14967|CLGN_HUMAN Calmegin OS=Homo sapiens GN=CLGN PE=1 SV=1	3	1	1	1	0	1	0	0	0	1	0	0	0	0	0	0	0	1	0	0	0	1	0	0	0	0	0	0	0	1	0	0	0	1	0	0	0	0	0	0	12.3	12.3
Q5JVZ5;Q96JJ3;B4DRL5;F5GZP8;Q7Z5G9;H0YEH5;B4DZ20;E9PBG2;Q5JW01;H0YCM7;Q5JVZ8;Q5JVZ4;Q92556-3;B4DJV6;Q92556;Q92556-2	Q5JVZ5;Q96JJ3;B4DRL5;F5GZP8;Q7Z5G9;H0YEH5;B4DZ20;E9PBG2	9;9;9;7;7;6;6;5;4;4;3;3;2;2;2;1	9;9;9;7;7;6;6;5;4;4;3;3;2;2;2;1	9;9;9;7;7;6;6;5;4;4;3;3;2;2;2;1	Engulfment and cell motility protein 2	ELMO2	>tr|Q5JVZ5|Q5JVZ5_HUMAN Engulfment and cell motility 2 OS=Homo sapiens GN=ELMO2 PE=2 SV=1;>sp|Q96JJ3|ELMO2_HUMAN Engulfment and cell motility protein 2 OS=Homo sapiens GN=ELMO2 PE=1 SV=2;>tr|B4DRL5|B4DRL5_HUMAN Uncharacterized protein OS=Homo sapiens GN=EL	16	9	9	9	5	4	4	1	4	4	1	1	2	2	2	2	5	4	4	1	4	4	1	1	2	2	2	2	5	4	4	1	4	4	1	1	2	2	2	2	14.6	14.6
B4DRN8;Q2TB82;Q5W0Z9-3;Q5W0Z9	B4DRN8;Q2TB82;Q5W0Z9-3;Q5W0Z9	1;1;1;1	1;1;1;1	1;1;1;1	Probable palmitoyltransferase ZDHHC20	ZDHHC20	>tr|B4DRN8|B4DRN8_HUMAN Zinc finger, DHHC-type containing 20 OS=Homo sapiens GN=ZDHHC20 PE=2 SV=1;>tr|Q2TB82|Q2TB82_HUMAN ZDHHC20 protein OS=Homo sapiens GN=ZDHHC20 PE=2 SV=1;>sp|Q5W0Z9-3|ZDH20_HUMAN Isoform 3 of Probable palmitoyltransferase ZDHHC20 OS=Ho	4	1	1	1	1	0	0	0	1	1	0	0	0	1	0	0	1	0	0	0	1	1	0	0	0	1	0	0	1	0	0	0	1	1	0	0	0	1	0	0	6.5	6.5
Q92552;B4DRT2;G5EA06;D6RH20;D6RJC7;E7ETN4;E5RJ73	Q92552;B4DRT2;G5EA06;D6RH20;D6RJC7	16;16;15;14;8;7;6	16;16;15;14;8;7;6	16;16;15;14;8;7;6	28S ribosomal protein S27, mitochondrial	MRPS27	>sp|Q92552|RT27_HUMAN 28S ribosomal protein S27, mitochondrial OS=Homo sapiens GN=MRPS27 PE=1 SV=3;>tr|B4DRT2|B4DRT2_HUMAN Uncharacterized protein OS=Homo sapiens GN=MRPS27 PE=2 SV=1;>tr|G5EA06|G5EA06_HUMAN Mitochondrial ribosomal protein S27, isoform CRA_	7	16	16	16	12	12	11	11	10	10	6	5	9	7	8	9	12	12	11	11	10	10	6	5	9	7	8	9	12	12	11	11	10	10	6	5	9	7	8	9	35.5	35.5
H0Y928;B4DS52;Q96J42-2;H0Y997;C9JY70;Q96J42	H0Y928;B4DS52;Q96J42-2;H0Y997;C9JY70;Q96J42	2;2;2;2;2;2	2;2;2;2;2;2	2;2;2;2;2;2	Thioredoxin domain-containing protein 15	TXNDC15	>tr|H0Y928|H0Y928_HUMAN Thioredoxin domain-containing 15 (Fragment) OS=Homo sapiens GN=TXNDC15 PE=4 SV=1;>tr|B4DS52|B4DS52_HUMAN Uncharacterized protein OS=Homo sapiens GN=TXNDC15 PE=2 SV=1;>sp|Q96J42-2|TXD15_HUMAN Isoform 2 of Thioredoxin domain-containin	6	2	2	2	0	0	1	0	1	0	0	0	0	1	0	1	0	0	1	0	1	0	0	0	0	1	0	1	0	0	1	0	1	0	0	0	0	1	0	1	27	27
E7EV84;B4DS82;Q14457	E7EV84;B4DS82;Q14457	1;1;1	1;1;1	1;1;1	Beclin-1	BECN1	>tr|E7EV84|E7EV84_HUMAN Beclin 1, autophagy-related OS=Homo sapiens GN=BECN1 PE=4 SV=1;>tr|B4DS82|B4DS82_HUMAN Uncharacterized protein OS=Homo sapiens GN=BECN1 PE=2 SV=1;>sp|Q14457|BECN1_HUMAN Beclin-1 OS=Homo sapiens GN=BECN1 PE=1 SV=2	3	1	1	1	0	0	0	0	1	1	0	1	0	0	0	0	0	0	0	0	1	1	0	1	0	0	0	0	0	0	0	0	1	1	0	1	0	0	0	0	3.6	3.6
Q5T8U9;B4DSD4;Q5T8V1;Q8N4J0	Q5T8U9;B4DSD4;Q5T8V1;Q8N4J0	1;1;1;1	1;1;1;1	1;1;1;1	UPF0586 protein C9orf41	C9orf41	>tr|Q5T8U9|Q5T8U9_HUMAN Chromosome 9 open reading frame 41 OS=Homo sapiens GN=C9orf41 PE=2 SV=1;>tr|B4DSD4|B4DSD4_HUMAN Uncharacterized protein OS=Homo sapiens GN=C9orf41 PE=2 SV=1;>tr|Q5T8V1|Q5T8V1_HUMAN Chromosome 9 open reading frame 41 (Fragment) OS=Ho	4	1	1	1	1	1	0	0	0	0	0	0	0	0	0	0	1	1	0	0	0	0	0	0	0	0	0	0	1	1	0	0	0	0	0	0	0	0	0	0	7.2	7.2
Q86XK6;B4DSM5;G3XAG1;Q96ME7;B4E0X7	Q86XK6;B4DSM5;G3XAG1;Q96ME7;B4E0X7	4;4;4;4;3	4;4;4;4;3	4;4;4;4;3	Zinc finger protein 512	ZNF512	>tr|Q86XK6|Q86XK6_HUMAN ZNF512 protein OS=Homo sapiens GN=ZNF512 PE=2 SV=1;>tr|B4DSM5|B4DSM5_HUMAN Uncharacterized protein OS=Homo sapiens GN=ZNF512 PE=2 SV=1;>tr|G3XAG1|G3XAG1_HUMAN Uncharacterized protein OS=Homo sapiens GN=ZNF512 PE=4 SV=1;>sp|Q96ME7|ZN	5	4	4	4	1	1	0	0	2	0	1	2	1	0	0	1	1	1	0	0	2	0	1	2	1	0	0	1	1	1	0	0	2	0	1	2	1	0	0	1	13.1	13.1
H0YF30;B4DSR3;O94830	H0YF30;B4DSR3;O94830	1;1;1	1;1;1	1;1;1	Phospholipase DDHD2	DDHD2	>tr|H0YF30|H0YF30_HUMAN DDHD domain-containing 2 (Fragment) OS=Homo sapiens GN=DDHD2 PE=4 SV=1;>tr|B4DSR3|B4DSR3_HUMAN Uncharacterized protein OS=Homo sapiens GN=DDHD2 PE=2 SV=1;>sp|O94830|DDHD2_HUMAN Phospholipase DDHD2 OS=Homo sapiens GN=DDHD2 PE=1 SV=2	3	1	1	1	1	1	0	0	0	1	0	0	0	0	0	0	1	1	0	0	0	1	0	0	0	0	0	0	1	1	0	0	0	1	0	0	0	0	0	0	12.6	12.6
Q9UKA9;Q9UKA9-2;Q9UKA9-4;Q9UKA9-3;B4DSS8;B4DSI2;B4DI28;Q9UKA9-5;Q9UKA9-6	Q9UKA9;Q9UKA9-2;Q9UKA9-4;Q9UKA9-3;B4DSS8;B4DSI2	3;3;3;3;3;2;1;1;1	2;2;2;2;2;1;1;1;1	2;2;2;2;2;1;1;1;1	Polypyrimidine tract-binding protein 2	PTBP2	>sp|Q9UKA9|PTBP2_HUMAN Polypyrimidine tract-binding protein 2 OS=Homo sapiens GN=PTBP2 PE=1 SV=1;>sp|Q9UKA9-2|PTBP2_HUMAN Isoform 2 of Polypyrimidine tract-binding protein 2 OS=Homo sapiens GN=PTBP2;>sp|Q9UKA9-4|PTBP2_HUMAN Isoform 4 of Polypyrimidine trac	9	3	2	2	2	1	1	0	0	1	0	0	1	0	0	0	1	1	1	0	0	1	0	0	0	0	0	0	1	1	1	0	0	1	0	0	0	0	0	0	6	4.7
B4DST3;B7ZLW7;Q99707;B1ANE3	B4DST3;B7ZLW7;Q99707;B1ANE3	4;4;4;3	4;4;4;3	4;4;4;3	Methionine synthase	MTR	>tr|B4DST3|B4DST3_HUMAN 5-methyltetrahydrofolate-homocysteine methyltransferase OS=Homo sapiens GN=MTR PE=2 SV=1;>tr|B7ZLW7|B7ZLW7_HUMAN 5-methyltetrahydrofolate-homocysteine methyltransferase OS=Homo sapiens GN=MTR PE=2 SV=1;>sp|Q99707|METH_HUMAN Methioni	4	4	4	4	1	1	1	1	2	2	0	1	1	0	0	0	1	1	1	1	2	2	0	1	1	0	0	0	1	1	1	1	2	2	0	1	1	0	0	0	4.4	4.4
B4DT35;Q7Z3B4;E7EUM5;Q7Z3B4-2	B4DT35;Q7Z3B4;E7EUM5;Q7Z3B4-2	20;20;19;17	20;20;19;17	20;20;19;17	Nucleoporin p54	NUP54	>tr|B4DT35|B4DT35_HUMAN Uncharacterized protein OS=Homo sapiens GN=NUP54 PE=2 SV=1;>sp|Q7Z3B4|NUP54_HUMAN Nucleoporin p54 OS=Homo sapiens GN=NUP54 PE=1 SV=2;>tr|E7EUM5|E7EUM5_HUMAN Nucleoporin 54kDa OS=Homo sapiens GN=NUP54 PE=4 SV=2;>sp|Q7Z3B4-2|NUP54_HUM	4	20	20	20	13	11	14	10	14	11	11	10	7	10	8	9	13	11	14	10	14	11	11	10	7	10	8	9	13	11	14	10	14	11	11	10	7	10	8	9	50.3	50.3
Q9NUQ6-2;B8ZZZ7;Q9NUQ6;B4DT67	Q9NUQ6-2;B8ZZZ7;Q9NUQ6;B4DT67	3;3;3;3	3;3;3;3	3;3;3;3	SPATS2-like protein	SPATS2L	>sp|Q9NUQ6-2|SPS2L_HUMAN Isoform 2 of SPATS2-like protein OS=Homo sapiens GN=SPATS2L;>tr|B8ZZZ7|B8ZZZ7_HUMAN DNA polymerase-transactivated protein 6, isoform CRA_b OS=Homo sapiens GN=SPATS2L PE=4 SV=1;>sp|Q9NUQ6|SPS2L_HUMAN SPATS2-like protein OS=Homo sapi	4	3	3	3	0	2	1	1	2	1	1	0	1	0	1	0	0	2	1	1	2	1	1	0	1	0	1	0	0	2	1	1	2	1	1	0	1	0	1	0	8.6	8.6
Q96K24;B4DT74;Q9H3L2;O75352;Q1HDL3	Q96K24;B4DT74;Q9H3L2;O75352;Q1HDL3	2;2;2;2;2	2;2;2;2;2	2;2;2;2;2	Mannose-P-dolichol utilization defect 1 protein	MPDU1;HBEBP2BPA	>tr|Q96K24|Q96K24_HUMAN Uncharacterized protein OS=Homo sapiens GN=MPDU1 PE=2 SV=1;>tr|B4DT74|B4DT74_HUMAN Uncharacterized protein OS=Homo sapiens GN=MPDU1 PE=2 SV=1;>tr|Q9H3L2|Q9H3L2_HUMAN My008 protein OS=Homo sapiens GN=MPDU1 PE=2 SV=1;>sp|O75352|MPU1_H	5	2	2	2	1	0	1	1	1	1	1	0	1	2	0	1	1	0	1	1	1	1	1	0	1	2	0	1	1	0	1	1	1	1	1	0	1	2	0	1	15.9	15.9
Q6IA86-2;Q6IA86-3;B4DTG0;Q6IA86;E7EP23;Q6IA86-4;E9PCX0;H0YFD3;F5GYE9;F5GWY6;F5GX79	Q6IA86-2;Q6IA86-3;B4DTG0;Q6IA86;E7EP23;Q6IA86-4;E9PCX0	9;9;9;9;9;7;7;3;2;1;1	9;9;9;9;9;7;7;3;2;1;1	9;9;9;9;9;7;7;3;2;1;1	Elongator complex protein 2	ELP2	>sp|Q6IA86-2|ELP2_HUMAN Isoform 2 of Elongator complex protein 2 OS=Homo sapiens GN=ELP2;>sp|Q6IA86-3|ELP2_HUMAN Isoform 3 of Elongator complex protein 2 OS=Homo sapiens GN=ELP2;>tr|B4DTG0|B4DTG0_HUMAN Elongation protein 2 homolog (S. cerevisiae) OS=Homo s	11	9	9	9	3	2	4	4	5	4	1	0	2	0	3	2	3	2	4	4	5	4	1	0	2	0	3	2	3	2	4	4	5	4	1	0	2	0	3	2	14.9	14.9
B4DTG6;Q8ND56-2;Q8ND56	B4DTG6;Q8ND56-2;Q8ND56	8;8;8	8;8;8	8;8;8	Protein LSM14 homolog A	LSM14A	>tr|B4DTG6|B4DTG6_HUMAN Uncharacterized protein OS=Homo sapiens GN=LSM14A PE=2 SV=1;>sp|Q8ND56-2|LS14A_HUMAN Isoform 2 of Protein LSM14 homolog A OS=Homo sapiens GN=LSM14A;>sp|Q8ND56|LS14A_HUMAN Protein LSM14 homolog A OS=Homo sapiens GN=LSM14A PE=1 SV=3	3	8	8	8	3	4	5	3	4	3	4	3	2	5	2	5	3	4	5	3	4	3	4	3	2	5	2	5	3	4	5	3	4	3	4	3	2	5	2	5	19.7	19.7
P20936-2;B4DTL2;E9PGC0;P20936;Q68CU6;H0YD89	P20936-2;B4DTL2;E9PGC0;P20936	4;4;4;4;1;1	4;4;4;4;1;1	4;4;4;4;1;1	Ras GTPase-activating protein 1	RASA1	>sp|P20936-2|RASA1_HUMAN Isoform 2 of Ras GTPase-activating protein 1 OS=Homo sapiens GN=RASA1;>tr|B4DTL2|B4DTL2_HUMAN RAS p21 protein activator (GTPase activating protein) 1 OS=Homo sapiens GN=RASA1 PE=2 SV=1;>tr|E9PGC0|E9PGC0_HUMAN RAS p21 protein activa	6	4	4	4	0	1	0	0	0	0	2	0	0	0	0	1	0	1	0	0	0	0	2	0	0	0	0	1	0	1	0	0	0	0	2	0	0	0	0	1	6.6	6.6
B4DTZ7;Q68DH5	B4DTZ7;Q68DH5	1;1	1;1	1;1	LMBR1 domain-containing protein 2	LMBRD2	>tr|B4DTZ7|B4DTZ7_HUMAN Uncharacterized protein OS=Homo sapiens GN=LMBRD2 PE=2 SV=1;>sp|Q68DH5|LMBD2_HUMAN LMBR1 domain-containing protein 2 OS=Homo sapiens GN=LMBRD2 PE=1 SV=1	2	1	1	1	1	0	1	0	1	1	0	0	0	0	0	0	1	0	1	0	1	1	0	0	0	0	0	0	1	0	1	0	1	1	0	0	0	0	0	0	3.6	3.6
B4DU97;O43808;B0QYW5;F5GYD1;F8WE74;F8WA85;B1AHN4;F8WEC6	B4DU97;O43808;B0QYW5;F5GYD1;F8WE74	7;7;5;5;4;1;1;1	7;7;5;5;4;1;1;1	7;7;5;5;4;1;1;1	Peroxisomal membrane protein PMP34	SLC25A17	>tr|B4DU97|B4DU97_HUMAN Solute carrier family 25 (mitochondrial carrier; peroxisomal membrane protein, 34kDa), member 17 OS=Homo sapiens GN=SLC25A17 PE=2 SV=1;>sp|O43808|PM34_HUMAN Peroxisomal membrane protein PMP34 OS=Homo sapiens GN=SLC25A17 PE=1 SV=1;>t	8	7	7	7	4	3	3	2	3	3	2	3	0	3	2	1	4	3	3	2	3	3	2	3	0	3	2	1	4	3	3	2	3	3	2	3	0	3	2	1	32.6	32.6
B4DUD5;P33240-2;P33240;E7EWR4;E9PID8	B4DUD5;P33240-2;P33240;E7EWR4;E9PID8	15;15;15;14;12	15;15;15;14;12	9;9;9;8;8	Cleavage stimulation factor subunit 2	CSTF2	>tr|B4DUD5|B4DUD5_HUMAN Uncharacterized protein OS=Homo sapiens GN=CSTF2 PE=2 SV=1;>sp|P33240-2|CSTF2_HUMAN Isoform 2 of Cleavage stimulation factor subunit 2 OS=Homo sapiens GN=CSTF2;>sp|P33240|CSTF2_HUMAN Cleavage stimulation factor subunit 2 OS=Homo sap	5	15	15	9	11	12	10	8	11	11	7	10	11	10	7	10	11	12	10	8	11	11	7	10	11	10	7	10	5	6	6	5	7	6	1	6	6	6	4	7	40.3	40.3
B4DUE3;Q15746-7;Q15746-4;Q15746-5;Q15746-2;Q15746-3;Q15746-6;Q15746	B4DUE3;Q15746-7;Q15746-4;Q15746-5;Q15746-2;Q15746-3;Q15746-6;Q15746	1;1;1;1;1;1;1;1	1;1;1;1;1;1;1;1	1;1;1;1;1;1;1;1	Myosin light chain kinase, smooth muscle;Myosin light chain kinase, smooth muscle, deglutamylated form	MYLK	>tr|B4DUE3|B4DUE3_HUMAN Myosin light chain kinase OS=Homo sapiens GN=MYLK PE=2 SV=1;>sp|Q15746-7|MYLK_HUMAN Isoform 5 of Myosin light chain kinase, smooth muscle OS=Homo sapiens GN=MYLK;>sp|Q15746-4|MYLK_HUMAN Isoform 3B of Myosin light chain kinase, smoot	8	1	1	1	1	1	1	1	1	1	0	0	0	0	0	0	1	1	1	1	1	1	0	0	0	0	0	0	1	1	1	1	1	1	0	0	0	0	0	0	1.1	1.1
B4DUI8	B4DUI8	19	1	1			>tr|B4DUI8|B4DUI8_HUMAN Actin, alpha 2, smooth muscle, aorta OS=Homo sapiens GN=ACTA2 PE=2 SV=1	1	19	1	1	14	16	14	13	15	14	12	12	12	12	13	13	0	0	0	0	0	0	0	0	0	1	1	0	0	0	0	0	0	0	0	0	0	1	1	0	52.1	2.1
Q9NVZ3-3;B4DUR7;F6SKB8;Q9NVZ3;Q9NVZ3-2;D6RAN6;D6RB24;Q9NVZ3-4	Q9NVZ3-3;B4DUR7;F6SKB8;Q9NVZ3;Q9NVZ3-2;D6RAN6;D6RB24;Q9NVZ3-4	2;2;2;2;2;1;1;1	2;2;2;2;2;1;1;1	2;2;2;2;2;1;1;1	Adaptin ear-binding coat-associated protein 2	NECAP2	>sp|Q9NVZ3-3|NECP2_HUMAN Isoform 3 of Adaptin ear-binding coat-associated protein 2 OS=Homo sapiens GN=NECAP2;>tr|B4DUR7|B4DUR7_HUMAN Uncharacterized protein OS=Homo sapiens GN=NECAP2 PE=2 SV=1;>tr|F6SKB8|F6SKB8_HUMAN NECAP endocytosis-associated 2 OS=Homo	8	2	2	2	2	1	0	1	1	1	0	0	0	0	0	0	2	1	0	1	1	1	0	0	0	0	0	0	2	1	0	1	1	1	0	0	0	0	0	0	17.4	17.4
Q5T6K7;E9PI99;E9PIG7;Q5T6K9;Q5T6K5;F8VWM3;Q13952-2;B4DUS6;E9PF96;Q13952-3;Q13952;E9PJA8;E9PQR2;E9PL11;B4DW63	Q5T6K7;E9PI99;E9PIG7;Q5T6K9;Q5T6K5;F8VWM3;Q13952-2;B4DUS6;E9PF96;Q13952-3;Q13952	3;3;3;3;3;3;3;3;3;3;3;1;1;1;1	3;3;3;3;3;3;3;3;3;3;3;1;1;1;1	3;3;3;3;3;3;3;3;3;3;3;1;1;1;1	Nuclear transcription factor Y subunit gamma	NFYC	>tr|Q5T6K7|Q5T6K7_HUMAN Nuclear transcription factor Y, gamma (Fragment) OS=Homo sapiens GN=NFYC PE=2 SV=1;>tr|E9PI99|E9PI99_HUMAN Nuclear transcription factor Y, gamma (Fragment) OS=Homo sapiens GN=NFYC PE=4 SV=1;>tr|E9PIG7|E9PIG7_HUMAN Nuclear transcript	15	3	3	3	1	0	1	1	1	1	1	1	1	1	1	1	1	0	1	1	1	1	1	1	1	1	1	1	1	0	1	1	1	1	1	1	1	1	1	1	24.8	24.8
B4DUT7;P49915;F8W720	B4DUT7;P49915;F8W720	34;34;33	34;34;33	34;34;33	GMP synthase [glutamine-hydrolyzing]	GMPS	>tr|B4DUT7|B4DUT7_HUMAN Uncharacterized protein OS=Homo sapiens GN=GMPS PE=2 SV=1;>sp|P49915|GUAA_HUMAN GMP synthase [glutamine-hydrolyzing] OS=Homo sapiens GN=GMPS PE=1 SV=1;>tr|F8W720|F8W720_HUMAN Guanine monphosphate synthetase OS=Homo sapiens GN=GMPS P	3	34	34	34	27	26	28	22	28	28	23	23	22	22	22	21	27	26	28	22	28	28	23	23	22	22	22	21	27	26	28	22	28	28	23	23	22	22	22	21	59.5	59.5
B4DUW5;B7Z9E2;O75674	B4DUW5;B7Z9E2;O75674	1;1;1	1;1;1	1;1;1	TOM1-like protein 1	TOM1L1	>tr|B4DUW5|B4DUW5_HUMAN Target of myb1 (chicken)-like 1 OS=Homo sapiens GN=TOM1L1 PE=2 SV=1;>tr|B7Z9E2|B7Z9E2_HUMAN Target of myb1 (chicken)-like 1 OS=Homo sapiens GN=TOM1L1 PE=2 SV=1;>sp|O75674|TM1L1_HUMAN TOM1-like protein 1 OS=Homo sapiens GN=TOM1L1 PE=	3	1	1	1	0	0	1	1	0	0	0	0	0	0	0	0	0	0	1	1	0	0	0	0	0	0	0	0	0	0	1	1	0	0	0	0	0	0	0	0	6.6	6.6
B4DUX5;P50579;F8VRR3;G3XA91;F8VQZ7;G3V1U3;F8VY03;F8VZX9;F8VSC4	B4DUX5;P50579;F8VRR3;G3XA91;F8VQZ7;G3V1U3	17;17;16;16;16;10;5;4;3	17;17;16;16;16;10;5;4;3	17;17;16;16;16;10;5;4;3	Methionine aminopeptidase;Methionine aminopeptidase 2	METAP2	>tr|B4DUX5|B4DUX5_HUMAN Methionine aminopeptidase OS=Homo sapiens GN=METAP2 PE=2 SV=1;>sp|P50579|AMPM2_HUMAN Methionine aminopeptidase 2 OS=Homo sapiens GN=METAP2 PE=1 SV=1;>tr|F8VRR3|F8VRR3_HUMAN Methionine aminopeptidase OS=Homo sapiens GN=METAP2 PE=3 SV	9	17	17	17	12	14	12	13	13	13	10	11	11	10	8	11	12	14	12	13	13	13	10	11	11	10	8	11	12	14	12	13	13	13	10	11	11	10	8	11	57.1	57.1
F5H6Q2;F5GYU3;F5H2Z3;F5H265;F5H7Y5;B4DV12;F5H388;F5H747;F5GXK7;P0CG47;Q96C32;F5H7K6;F5H041;P0CG48	F5H6Q2;F5GYU3;F5H2Z3;F5H265;F5H7Y5;B4DV12;F5H388;F5H747;F5GXK7;P0CG47;Q96C32;F5H7K6;F5H041;P0CG48	9;9;9;9;9;9;9;9;9;9;9;9;9;9	1;1;1;1;1;1;1;1;1;1;1;1;1;1	1;1;1;1;1;1;1;1;1;1;1;1;1;1	Polyubiquitin-B;Ubiquitin;Polyubiquitin-C;Ubiquitin	UBC;UBB	>tr|F5H6Q2|F5H6Q2_HUMAN Ubiquitin C (Fragment) OS=Homo sapiens GN=UBC PE=4 SV=1;>tr|F5GYU3|F5GYU3_HUMAN Ubiquitin C (Fragment) OS=Homo sapiens GN=UBC PE=4 SV=1;>tr|F5H2Z3|F5H2Z3_HUMAN Ubiquitin C (Fragment) OS=Homo sapiens GN=UBC PE=4 SV=1;>tr|F5H265|F5H26	14	9	1	1	7	6	6	6	7	7	7	7	7	5	6	7	0	0	0	0	0	0	1	0	1	0	1	1	0	0	0	0	0	0	1	0	1	0	1	1	81.3	10.6
Q8NDF8;E9PC61;B4DV38;Q8NDF8-3;Q8NDF8-4;Q8NDF8-2	Q8NDF8;E9PC61;B4DV38;Q8NDF8-3	3;3;3;2;1;1	3;3;3;2;1;1	3;3;3;2;1;1	PAP-associated domain-containing protein 5	PAPD5	>sp|Q8NDF8|PAPD5_HUMAN PAP-associated domain-containing protein 5 OS=Homo sapiens GN=PAPD5 PE=1 SV=2;>tr|E9PC61|E9PC61_HUMAN PAP-associated domain-containing 5 OS=Homo sapiens GN=PAPD5 PE=4 SV=1;>tr|B4DV38|B4DV38_HUMAN Uncharacterized protein OS=Homo sapie	6	3	3	3	3	0	3	0	3	1	0	0	0	0	0	0	3	0	3	0	3	1	0	0	0	0	0	0	3	0	3	0	3	1	0	0	0	0	0	0	7.9	7.9
B4DV49;Q9ULX9;B0QY71;B0QY70	B4DV49;Q9ULX9	3;3;1;1	2;2;0;0	2;2;0;0	Transcription factor MafF	MAFF	>tr|B4DV49|B4DV49_HUMAN V-maf musculoaponeurotic fibrosarcoma oncogene homolog F (avian) OS=Homo sapiens GN=MAFF PE=2 SV=1;>sp|Q9ULX9|MAFF_HUMAN Transcription factor MafF OS=Homo sapiens GN=MAFF PE=1 SV=2	4	3	2	2	3	1	3	0	1	1	1	1	2	1	1	2	2	1	2	0	1	1	1	1	2	1	1	1	2	1	2	0	1	1	1	1	2	1	1	1	34.1	28.9
B4DVD5;B4DVT3;Q96SY0	B4DVD5;B4DVT3;Q96SY0	8;8;8	8;8;8	8;8;8	von Willebrand factor A domain-containing protein 9	VWA9	>tr|B4DVD5|B4DVD5_HUMAN Uncharacterized protein OS=Homo sapiens GN=C15orf44 PE=2 SV=1;>tr|B4DVT3|B4DVT3_HUMAN Uncharacterized protein OS=Homo sapiens GN=C15orf44 PE=2 SV=1;>sp|Q96SY0|CO044_HUMAN UPF0464 protein C15orf44 OS=Homo sapiens GN=C15orf44 PE=1 SV=	3	8	8	8	5	4	6	0	3	5	3	3	2	1	3	4	5	4	6	0	3	5	3	3	2	1	3	4	5	4	6	0	3	5	3	3	2	1	3	4	27.8	27.8
E9PDK5;B4DVE7;P50995;E9PDS7;H0Y6E1;Q5T0G9	E9PDK5;B4DVE7;P50995	20;20;20;5;4;1	20;20;20;5;4;1	20;20;20;5;4;1	Annexin;Annexin A11	ANXA11	>tr|E9PDK5|E9PDK5_HUMAN Annexin OS=Homo sapiens GN=ANXA11 PE=3 SV=1;>tr|B4DVE7|B4DVE7_HUMAN Annexin OS=Homo sapiens GN=ANXA11 PE=2 SV=1;>sp|P50995|ANX11_HUMAN Annexin A11 OS=Homo sapiens GN=ANXA11 PE=1 SV=1	6	20	20	20	17	12	12	10	12	15	10	6	6	8	9	9	17	12	12	10	12	15	10	6	6	8	9	9	17	12	12	10	12	15	10	6	6	8	9	9	45.1	45.1
E7ENL1;Q7L5Y9-3;Q7L5Y9-2;F5H3F8;B4DVN3;Q7L5Y9;E7ESC7;D6RE80;B4DQT1;Q7L5Y9-4;D6RIB6;C9JD69;D6RA86;Q7L5Y9-5;D6RDW4;D6REW7	E7ENL1;Q7L5Y9-3;Q7L5Y9-2;F5H3F8;B4DVN3;Q7L5Y9;E7ESC7;D6RE80;B4DQT1;Q7L5Y9-4;D6RIB6;C9JD69	4;4;4;4;4;4;4;3;3;2;2;2;1;1;1;1	4;4;4;4;4;4;4;3;3;2;2;2;1;1;1;1	4;4;4;4;4;4;4;3;3;2;2;2;1;1;1;1	Macrophage erythroblast attacher	MAEA	>tr|E7ENL1|E7ENL1_HUMAN Macrophage erythroblast attacher OS=Homo sapiens GN=MAEA PE=4 SV=1;>sp|Q7L5Y9-3|MAEA_HUMAN Isoform 3 of Macrophage erythroblast attacher OS=Homo sapiens GN=MAEA;>sp|Q7L5Y9-2|MAEA_HUMAN Isoform 2 of Macrophage erythroblast attacher O	16	4	4	4	1	2	1	0	0	3	1	1	1	1	1	1	1	2	1	0	0	3	1	1	1	1	1	1	1	2	1	0	0	3	1	1	1	1	1	1	16.1	16.1
B4DVQ5;F5H4V1;Q99613;B5ME19;B4DDN4;F5GZC5;B4DVU3;C9J1F3;F5H1I1;F5GZ22;B4DRU0;C9JJ55	B4DVQ5;F5H4V1;Q99613;B5ME19;B4DDN4;F5GZC5;B4DVU3;C9J1F3;F5H1I1;F5GZ22;B4DRU0;C9JJ55	31;31;31;31;29;29;27;27;27;27;26;26	31;31;31;31;29;29;27;27;27;27;26;26	31;31;31;31;29;29;27;27;27;27;26;26	Eukaryotic translation initiation factor 3 subunit C	EIF3C;EIF3CL	>tr|B4DVQ5|B4DVQ5_HUMAN Eukaryotic translation initiation factor 3, subunit C OS=Homo sapiens GN=EIF3C PE=2 SV=1;>tr|F5H4V1|F5H4V1_HUMAN Eukaryotic translation initiation factor 3, subunit C-like OS=Homo sapiens GN=EIF3CL PE=4 SV=1;>sp|Q99613|EIF3C_HUMAN E	12	31	31	31	29	26	24	19	25	25	24	20	23	21	19	18	29	26	24	19	25	25	24	20	23	21	19	18	29	26	24	19	25	25	24	20	23	21	19	18	36.3	36.3
B4DVV7;Q96GW9	B4DVV7;Q96GW9	2;2	2;2	2;2	Methionine--tRNA ligase, mitochondrial	MARS2	>tr|B4DVV7|B4DVV7_HUMAN Uncharacterized protein OS=Homo sapiens GN=MARS2 PE=2 SV=1;>sp|Q96GW9|SYMM_HUMAN Methionine--tRNA ligase, mitochondrial OS=Homo sapiens GN=MARS2 PE=1 SV=2	2	2	2	2	0	1	1	0	0	1	0	1	1	1	0	0	0	1	1	0	0	1	0	1	1	1	0	0	0	1	1	0	0	1	0	1	1	1	0	0	4	4
B4DVZ5;Q92791	B4DVZ5;Q92791	6;6	5;5	5;5	Synaptonemal complex protein SC65	LEPREL4	>tr|B4DVZ5|B4DVZ5_HUMAN Uncharacterized protein OS=Homo sapiens GN=LEPREL4 PE=2 SV=1;>sp|Q92791|SC65_HUMAN Synaptonemal complex protein SC65 OS=Homo sapiens GN=LEPREL4 PE=1 SV=1	2	6	5	5	2	2	2	1	2	2	1	0	0	2	1	1	1	1	1	0	1	1	1	0	0	1	0	0	1	1	1	0	1	1	1	0	0	1	0	0	16.9	13.4
P60866;B4DW28;E5RJX2;G3XAN0;E5RIP1	P60866;B4DW28;E5RJX2;G3XAN0	4;4;2;2;1	4;4;2;2;1	4;4;2;2;1	40S ribosomal protein S20	RPS20	>sp|P60866|RS20_HUMAN 40S ribosomal protein S20 OS=Homo sapiens GN=RPS20 PE=1 SV=1;>tr|B4DW28|B4DW28_HUMAN Uncharacterized protein OS=Homo sapiens GN=RPS20 PE=2 SV=1;>tr|E5RJX2|E5RJX2_HUMAN Uncharacterized protein OS=Homo sapiens GN=RPS20 PE=4 SV=1;>tr|G3X	5	4	4	4	4	4	4	3	4	4	4	3	4	4	4	4	4	4	4	3	4	4	4	3	4	4	4	4	4	4	4	3	4	4	4	3	4	4	4	4	26.1	26.1
B4DW83;Q330K2-2;Q330K2;E5RGD6;E5RFN5	B4DW83;Q330K2-2;Q330K2;E5RGD6;E5RFN5	2;2;2;1;1	2;2;2;1;1	2;2;2;1;1	NADH dehydrogenase (ubiquinone) complex I, assembly factor 6	NDUFAF6	>tr|B4DW83|B4DW83_HUMAN Uncharacterized protein OS=Homo sapiens GN=C8orf38 PE=2 SV=1;>sp|Q330K2-2|CH038_HUMAN Isoform 2 of UPF0551 protein C8orf38, mitochondrial OS=Homo sapiens GN=C8orf38;>sp|Q330K2|CH038_HUMAN UPF0551 protein C8orf38, mitochondrial OS=Ho	5	2	2	2	1	1	2	1	2	2	1	0	0	0	1	1	1	1	2	1	2	2	1	0	0	0	1	1	1	1	2	1	2	2	1	0	0	0	1	1	17.6	17.6
Q86WQ0;B4DW92;F5H0B6	Q86WQ0;B4DW92	5;5;1	5;5;1	5;5;1	Nuclear receptor 2C2-associated protein	NR2C2AP	>sp|Q86WQ0|NR2CA_HUMAN Nuclear receptor 2C2-associated protein OS=Homo sapiens GN=NR2C2AP PE=1 SV=1;>tr|B4DW92|B4DW92_HUMAN Uncharacterized protein OS=Homo sapiens GN=NR2C2AP PE=2 SV=1	3	5	5	5	2	3	1	3	1	3	3	3	2	2	1	3	2	3	1	3	1	3	3	3	2	2	1	3	2	3	1	3	1	3	3	3	2	2	1	3	29.5	29.5
B4DWD7;Q53TN4	B4DWD7;Q53TN4	1;1	1;1	1;1	Cytochrome b reductase 1	CYBRD1	>tr|B4DWD7|B4DWD7_HUMAN Uncharacterized protein OS=Homo sapiens GN=CYBRD1 PE=2 SV=1;>sp|Q53TN4|CYBR1_HUMAN Cytochrome b reductase 1 OS=Homo sapiens GN=CYBRD1 PE=1 SV=1	2	1	1	1	0	0	0	0	0	0	0	1	1	1	0	1	0	0	0	0	0	0	0	1	1	1	0	1	0	0	0	0	0	0	0	1	1	1	0	1	7.9	7.9
B4DWI1;Q9UJ83;B4DXI5;E9PEN4;B3KPX4;C9J306;C9JJM7;Q7Z773;F8WCH9	B4DWI1;Q9UJ83;B4DXI5;E9PEN4;B3KPX4	15;15;13;13;8;7;2;1;1	15;15;13;13;8;7;2;1;1	15;15;13;13;8;7;2;1;1	2-hydroxyacyl-CoA lyase 1	HACL1;PHYH2	>tr|B4DWI1|B4DWI1_HUMAN 2-hydroxyacyl-CoA lyase 1 OS=Homo sapiens GN=HACL1 PE=2 SV=1;>sp|Q9UJ83|HACL1_HUMAN 2-hydroxyacyl-CoA lyase 1 OS=Homo sapiens GN=HACL1 PE=1 SV=2;>tr|B4DXI5|B4DXI5_HUMAN 2-hydroxyacyl-CoA lyase 1 OS=Homo sapiens GN=HACL1 PE=2 SV=1;>t	9	15	15	15	7	8	6	8	6	7	3	5	5	7	5	7	7	8	6	8	6	7	3	5	5	7	5	7	7	8	6	8	6	7	3	5	5	7	5	7	33.6	33.6
F5GX65;Q8N2F6-4;Q8N2F6-3;B4DWJ8;Q8N2F6-2;Q8N2F6;C9J5N7	F5GX65;Q8N2F6-4;Q8N2F6-3;B4DWJ8;Q8N2F6-2;Q8N2F6;C9J5N7	6;6;6;6;6;6;4	6;6;6;6;6;6;4	6;6;6;6;6;6;4	Armadillo repeat-containing protein 10	ARMC10	>tr|F5GX65|F5GX65_HUMAN Armadillo repeat-containing 10 OS=Homo sapiens GN=ARMC10 PE=4 SV=1;>sp|Q8N2F6-4|ARM10_HUMAN Isoform 4 of Armadillo repeat-containing protein 10 OS=Homo sapiens GN=ARMC10;>sp|Q8N2F6-3|ARM10_HUMAN Isoform 3 of Armadillo repeat-contain	7	6	6	6	3	1	3	2	1	0	0	0	0	1	0	0	3	1	3	2	1	0	0	0	0	1	0	0	3	1	3	2	1	0	0	0	0	1	0	0	28.4	28.4
B4DWS0;Q96F24;Q96F24-2;C9JGX3	B4DWS0;Q96F24;Q96F24-2;C9JGX3	2;2;1;1	2;2;1;1	2;2;1;1	Nuclear receptor-binding factor 2	NRBF2	>tr|B4DWS0|B4DWS0_HUMAN Uncharacterized protein OS=Homo sapiens GN=NRBF2 PE=2 SV=1;>sp|Q96F24|NRBF2_HUMAN Nuclear receptor-binding factor 2 OS=Homo sapiens GN=NRBF2 PE=1 SV=1;>sp|Q96F24-2|NRBF2_HUMAN Isoform 2 of Nuclear receptor-binding factor 2 OS=Homo s	4	2	2	2	0	0	1	0	0	1	0	0	0	0	0	0	0	0	1	0	0	1	0	0	0	0	0	0	0	0	1	0	0	1	0	0	0	0	0	0	12.3	12.3
Q5JW55;Q5JW54;Q9H410-2;B4DWT2;Q9H410;Q5JW58;Q5JW57;Q5JW53	Q5JW55;Q5JW54;Q9H410-2;B4DWT2;Q9H410;Q5JW58;Q5JW57;Q5JW53	6;6;6;6;6;5;3;3	6;6;6;6;6;5;3;3	6;6;6;6;6;5;3;3	Kinetochore-associated protein DSN1 homolog	DSN1	>tr|Q5JW55|Q5JW55_HUMAN Chromosome 20 open reading frame 172 OS=Homo sapiens GN=C20orf172 PE=2 SV=1;>tr|Q5JW54|Q5JW54_HUMAN Chromosome 20 open reading frame 172 OS=Homo sapiens GN=C20orf172 PE=2 SV=1;>sp|Q9H410-2|DSN1_HUMAN Isoform 2 of Kinetochore-associa	8	6	6	6	3	3	2	0	2	4	0	1	0	0	0	0	3	3	2	0	2	4	0	1	0	0	0	0	3	3	2	0	2	4	0	1	0	0	0	0	29.3	29.3
B4DWT3;Q8TAV0-2;E7EMC2;E9PQL1;Q8TAV0;Q8TAV0-4;Q8TAV0-3	B4DWT3;Q8TAV0-2;E7EMC2;E9PQL1;Q8TAV0;Q8TAV0-4;Q8TAV0-3	1;1;1;1;1;1;1	1;1;1;1;1;1;1	1;1;1;1;1;1;1	Protein FAM76A	FAM76A	>tr|B4DWT3|B4DWT3_HUMAN Uncharacterized protein OS=Homo sapiens GN=FAM76A PE=2 SV=1;>sp|Q8TAV0-2|FA76A_HUMAN Isoform 2 of Protein FAM76A OS=Homo sapiens GN=FAM76A;>tr|E7EMC2|E7EMC2_HUMAN Uncharacterized protein OS=Homo sapiens GN=FAM76A PE=4 SV=1;>tr|E9PQL	7	1	1	1	0	0	0	0	0	1	0	0	0	0	0	0	0	0	0	0	0	1	0	0	0	0	0	0	0	0	0	0	0	1	0	0	0	0	0	0	6.2	6.2
B4DWW1;P40616;B4DZG7;F8VYN9;F8VP99;F8W1Z8;F8VP63	B4DWW1;P40616;B4DZG7;F8VYN9	7;7;6;6;1;1;1	7;7;6;6;1;1;1	7;7;6;6;1;1;1	ADP-ribosylation factor-like protein 1	ARL1	>tr|B4DWW1|B4DWW1_HUMAN ADP-ribosylation factor-like 1 OS=Homo sapiens GN=ARL1 PE=2 SV=1;>sp|P40616|ARL1_HUMAN ADP-ribosylation factor-like protein 1 OS=Homo sapiens GN=ARL1 PE=1 SV=1;>tr|B4DZG7|B4DZG7_HUMAN ADP-ribosylation factor-like 1 OS=Homo sapiens G	7	7	7	7	7	6	6	4	6	4	3	4	3	3	3	3	7	6	6	4	6	4	3	4	3	3	3	3	7	6	6	4	6	4	3	4	3	3	3	3	66.5	66.5
B4E327;G5E9L0;B4DX29;Q8N6H7;H0YDN9;E9PQP3;E9PMU9;E9PIY6	B4E327;G5E9L0;B4DX29;Q8N6H7;H0YDN9;E9PQP3	5;5;5;5;4;4;2;2	5;5;5;5;4;4;2;2	5;5;5;5;4;4;2;2	ADP-ribosylation factor GTPase-activating protein 2	ARFGAP2	>tr|B4E327|B4E327_HUMAN Uncharacterized protein OS=Homo sapiens GN=ARFGAP2 PE=2 SV=1;>tr|G5E9L0|G5E9L0_HUMAN Uncharacterized protein OS=Homo sapiens GN=ARFGAP2 PE=4 SV=1;>tr|B4DX29|B4DX29_HUMAN Uncharacterized protein OS=Homo sapiens GN=ARFGAP2 PE=2 SV=1;>	8	5	5	5	2	2	2	3	2	2	1	0	2	2	4	0	2	2	2	3	2	2	1	0	2	2	4	0	2	2	2	3	2	2	1	0	2	2	4	0	17.3	17.3
F5GXB3;B4DX32;O60870	F5GXB3;B4DX32;O60870	5;5;5	5;5;5	5;5;5	DNA/RNA-binding protein KIN17	KIN	>tr|F5GXB3|F5GXB3_HUMAN KIN, antigenic determinant of recA protein homolog (mouse) OS=Homo sapiens GN=KIN PE=4 SV=1;>tr|B4DX32|B4DX32_HUMAN Uncharacterized protein OS=Homo sapiens GN=KIN PE=2 SV=1;>sp|O60870|KIN17_HUMAN DNA/RNA-binding protein KIN17 OS=Hom	3	5	5	5	3	1	0	0	2	2	0	1	1	1	2	1	3	1	0	0	2	2	0	1	1	1	2	1	3	1	0	0	2	2	0	1	1	1	2	1	18.4	18.4
Q96KB5;B4DX68;E5RIE1;E5RFX4	Q96KB5;B4DX68	14;14;3;1	14;14;3;1	14;14;3;1	Lymphokine-activated killer T-cell-originated protein kinase	PBK	>sp|Q96KB5|TOPK_HUMAN Lymphokine-activated killer T-cell-originated protein kinase OS=Homo sapiens GN=PBK PE=1 SV=3;>tr|B4DX68|B4DX68_HUMAN Uncharacterized protein OS=Homo sapiens GN=PBK PE=2 SV=1	4	14	14	14	12	11	10	8	8	11	7	9	8	8	5	7	12	11	10	8	8	11	7	9	8	8	5	7	12	11	10	8	8	11	7	9	8	8	5	7	50.9	50.9
B4DXM1;Q96CU9-3;Q96CU9;Q96CU9-2	B4DXM1;Q96CU9-3;Q96CU9;Q96CU9-2	4;4;4;3	4;4;4;3	4;4;4;3	FAD-dependent oxidoreductase domain-containing protein 1	FOXRED1	>tr|B4DXM1|B4DXM1_HUMAN Uncharacterized protein OS=Homo sapiens GN=FOXRED1 PE=2 SV=1;>sp|Q96CU9-3|FXRD1_HUMAN Isoform 3 of FAD-dependent oxidoreductase domain-containing protein 1 OS=Homo sapiens GN=FOXRED1;>sp|Q96CU9|FXRD1_HUMAN FAD-dependent oxidoreducta	4	4	4	4	3	3	3	0	3	1	1	1	0	0	0	0	3	3	3	0	3	1	1	1	0	0	0	0	3	3	3	0	3	1	1	1	0	0	0	0	17.7	17.7
B4DXZ6;P51114;P51114-2;P51114-3;E7ERF5;E9PFF5;E7EU85;C9JZE0;C9JY20;C9JAJ4;C9J5B4;C9IZ22	B4DXZ6;P51114;P51114-2;P51114-3;E7ERF5;E9PFF5;E7EU85	22;22;20;19;19;18;17;5;5;5;3;3	22;22;20;19;19;18;17;5;5;5;3;3	20;20;18;17;17;16;15;5;5;5;3;3	Fragile X mental retardation syndrome-related protein 1	FXR1	>tr|B4DXZ6|B4DXZ6_HUMAN Fragile X mental retardation, autosomal homolog 1 OS=Homo sapiens GN=FXR1 PE=2 SV=1;>sp|P51114|FXR1_HUMAN Fragile X mental retardation syndrome-related protein 1 OS=Homo sapiens GN=FXR1 PE=1 SV=3;>sp|P51114-2|FXR1_HUMAN Isoform 2 of	12	22	22	20	15	17	14	16	15	13	7	8	5	7	6	8	15	17	14	16	15	13	7	8	5	7	6	8	13	15	12	14	13	11	5	6	3	5	4	6	42.6	42.6
D6R927;Q06330-5;Q06330-4;Q06330-6;B4DY22;Q06330;Q06330-3;Q06330-2;D6REP3;D6RF98;D6RIV8;D6RAT2;D6RIZ8;D6R9X3;D6R9K5;D6REC2;H0Y8R3;D6RB37;D6RBQ8;D6R946;D6RA45;D6RCM1	D6R927;Q06330-5;Q06330-4;Q06330-6;B4DY22;Q06330;Q06330-3;Q06330-2	3;3;3;3;3;3;2;2;1;1;1;1;1;1;1;1;1;1;1;1;1;1	3;3;3;3;3;3;2;2;1;1;1;1;1;1;1;1;1;1;1;1;1;1	3;3;3;3;3;3;2;2;1;1;1;1;1;1;1;1;1;1;1;1;1;1	Recombining binding protein suppressor of hairless	RBPJ	>tr|D6R927|D6R927_HUMAN Recombination signal-binding protein for immunoglobulin kappa J region OS=Homo sapiens GN=RBPJ PE=4 SV=1;>sp|Q06330-5|SUH_HUMAN Isoform 5 of Recombining binding protein suppressor of hairless OS=Homo sapiens GN=RBPJ;>sp|Q06330-4|SUH	22	3	3	3	1	2	1	0	1	0	0	0	0	0	1	1	1	2	1	0	1	0	0	0	0	0	1	1	1	2	1	0	1	0	0	0	0	0	1	1	10.5	10.5
Q9NP64-2;B4DY38;Q9NP64;E7EPF0	Q9NP64-2;B4DY38;Q9NP64;E7EPF0	3;3;3;3	3;3;3;3	3;3;3;3	Nucleolar protein of 40 kDa	ZCCHC17	>sp|Q9NP64-2|NO40_HUMAN Isoform 2 of Nucleolar protein of 40 kDa OS=Homo sapiens GN=ZCCHC17;>tr|B4DY38|B4DY38_HUMAN Zinc finger, CCHC domain containing 17, isoform CRA_a OS=Homo sapiens GN=ZCCHC17 PE=2 SV=1;>sp|Q9NP64|NO40_HUMAN Nucleolar protein of 40 kDa	4	3	3	3	1	2	0	0	1	2	0	0	0	0	0	0	1	2	0	0	1	2	0	0	0	0	0	0	1	2	0	0	1	2	0	0	0	0	0	0	17.1	17.1
B4DYB4;Q8NFH5;B4DP57;C9IYQ7;F8WCF5;F8WEL4;C9JIY9;C9JWU7	B4DYB4;Q8NFH5;B4DP57	8;8;4;3;3;3;2;1	8;8;4;3;3;3;2;1	8;8;4;3;3;3;2;1	Nucleoporin NUP53	NUP35	>tr|B4DYB4|B4DYB4_HUMAN Uncharacterized protein OS=Homo sapiens GN=NUP35 PE=2 SV=1;>sp|Q8NFH5|NUP53_HUMAN Nucleoporin NUP53 OS=Homo sapiens GN=NUP35 PE=1 SV=1;>tr|B4DP57|B4DP57_HUMAN Uncharacterized protein OS=Homo sapiens GN=NUP35 PE=2 SV=1	8	8	8	8	5	4	2	3	3	3	4	4	4	3	2	2	5	4	2	3	3	3	4	4	4	3	2	2	5	4	2	3	3	3	4	4	4	3	2	2	42.1	42.1
B4DYF3;Q92995	B4DYF3;Q92995	5;5	4;4	4;4	Ubiquitin carboxyl-terminal hydrolase 13	USP13	>tr|B4DYF3|B4DYF3_HUMAN Ubiquitin carboxyl-terminal hydrolase OS=Homo sapiens GN=USP13 PE=2 SV=1;>sp|Q92995|UBP13_HUMAN Ubiquitin carboxyl-terminal hydrolase 13 OS=Homo sapiens GN=USP13 PE=1 SV=2	2	5	4	4	2	3	2	2	2	3	1	1	1	1	1	1	2	2	1	1	1	3	0	0	0	0	0	0	2	2	1	1	1	3	0	0	0	0	0	0	9.1	7.8
B4DYH1;B4DY72;F2Z3D7;Q5TBM3	B4DYH1;B4DY72	36;25;4;3	1;0;0;0	1;0;0;0		HSPH1	>tr|B4DYH1|B4DYH1_HUMAN Heat shock 105kDa/110kDa protein 1 OS=Homo sapiens GN=HSPH1 PE=2 SV=1;>tr|B4DY72|B4DY72_HUMAN Heat shock 105kDa/110kDa protein 1 OS=Homo sapiens GN=HSPH1 PE=2 SV=1	4	36	1	1	29	27	28	22	31	28	26	23	23	25	25	24	0	0	0	0	0	1	0	0	0	0	0	0	0	0	0	0	0	1	0	0	0	0	0	0	51.2	0.8
F5GXY5;B4DYM7;Q6UVJ0	F5GXY5;B4DYM7;Q6UVJ0	3;3;3	3;3;3	3;3;3	Spindle assembly abnormal protein 6 homolog	SASS6	>tr|F5GXY5|F5GXY5_HUMAN Spindle assembly 6 homolog (C. elegans) OS=Homo sapiens GN=SASS6 PE=4 SV=1;>tr|B4DYM7|B4DYM7_HUMAN Uncharacterized protein OS=Homo sapiens GN=SASS6 PE=2 SV=1;>sp|Q6UVJ0|SAS6_HUMAN Spindle assembly abnormal protein 6 homolog OS=Homo	3	3	3	3	3	3	2	1	0	0	0	0	0	0	0	0	3	3	2	1	0	0	0	0	0	0	0	0	3	3	2	1	0	0	0	0	0	0	0	0	7.8	7.8
B4DYR7;Q5VXT5-2;Q5VXT5	B4DYR7;Q5VXT5-2;Q5VXT5	1;1;1	1;1;1	1;1;1	Synaptophysin-like protein 2	SYPL2	>tr|B4DYR7|B4DYR7_HUMAN Synaptophysin-like 2 OS=Homo sapiens GN=SYPL2 PE=2 SV=1;>sp|Q5VXT5-2|SYPL2_HUMAN Isoform 2 of Synaptophysin-like protein 2 OS=Homo sapiens GN=SYPL2;>sp|Q5VXT5|SYPL2_HUMAN Synaptophysin-like protein 2 OS=Homo sapiens GN=SYPL2 PE=2 SV	3	1	1	1	0	0	0	0	1	0	0	0	0	0	0	0	0	0	0	0	1	0	0	0	0	0	0	0	0	0	0	0	1	0	0	0	0	0	0	0	7.2	7.2
B4DYV2;Q9NXF1;E7ERG2;B7Z9D5	B4DYV2;Q9NXF1;E7ERG2	17;17;14;8	17;17;14;8	17;17;14;8	Testis-expressed sequence 10 protein	TEX10	>tr|B4DYV2|B4DYV2_HUMAN Uncharacterized protein OS=Homo sapiens GN=TEX10 PE=2 SV=1;>sp|Q9NXF1|TEX10_HUMAN Testis-expressed sequence 10 protein OS=Homo sapiens GN=TEX10 PE=1 SV=2;>tr|E7ERG2|E7ERG2_HUMAN Testis-expressed 10 OS=Homo sapiens GN=TEX10 PE=4 SV=1	4	17	17	17	10	10	12	8	6	8	4	4	2	3	2	2	10	10	12	8	6	8	4	4	2	3	2	2	10	10	12	8	6	8	4	4	2	3	2	2	21.5	21.5
P18615;B4DYX9;E9PCL7;B4DUN1;A2ABK2;A2ABK1;A2ABK3;E9PD43;A2ABK4	P18615;B4DYX9;E9PCL7;B4DUN1;A2ABK2;A2ABK1	10;10;9;7;6;6;4;4;3	10;10;9;7;6;6;4;4;3	10;10;9;7;6;6;4;4;3	Negative elongation factor E	NELFE	>sp|P18615|NELFE_HUMAN Negative elongation factor E OS=Homo sapiens GN=RDBP PE=1 SV=3;>tr|B4DYX9|B4DYX9_HUMAN Uncharacterized protein OS=Homo sapiens GN=RDBP PE=2 SV=1;>tr|E9PCL7|E9PCL7_HUMAN Uncharacterized protein OS=Homo sapiens GN=RDBP PE=4 SV=1;>tr|B4	9	10	10	10	6	3	1	1	7	8	3	3	3	1	2	2	6	3	1	1	7	8	3	3	3	1	2	2	6	3	1	1	7	8	3	3	3	1	2	2	32.4	32.4
B4DYZ9;O15164;O15164-2;E7ES63;C9JPT4	B4DYZ9;O15164;O15164-2;E7ES63	8;8;7;4;3	8;8;7;4;3	8;8;7;4;3	Transcription intermediary factor 1-alpha	TRIM24	>tr|B4DYZ9|B4DYZ9_HUMAN Tripartite motif containing 24 OS=Homo sapiens GN=TRIM24 PE=2 SV=1;>sp|O15164|TIF1A_HUMAN Transcription intermediary factor 1-alpha OS=Homo sapiens GN=TRIM24 PE=1 SV=3;>sp|O15164-2|TIF1A_HUMAN Isoform Short of Transcription intermed	5	8	8	8	1	1	3	2	2	2	2	1	3	2	0	0	1	1	3	2	2	2	2	1	3	2	0	0	1	1	3	2	2	2	2	1	3	2	0	0	8.7	8.7
P50542-2;P50542-3;P50542;B4DZ45;F5H3X7;F5H5C0;F5GYB4;F5H432;F5GXX3;F5H205;F5GZ41;F5H0L9;F5H637;H0YGT8	P50542-2;P50542-3;P50542;B4DZ45	12;12;12;12;5;5;3;2;2;2;2;2;2;1	12;12;12;12;5;5;3;2;2;2;2;2;2;1	12;12;12;12;5;5;3;2;2;2;2;2;2;1	Peroxisomal targeting signal 1 receptor	PEX5	>sp|P50542-2|PEX5_HUMAN Isoform 2 of Peroxisomal targeting signal 1 receptor OS=Homo sapiens GN=PEX5;>sp|P50542-3|PEX5_HUMAN Isoform 3 of Peroxisomal targeting signal 1 receptor OS=Homo sapiens GN=PEX5;>sp|P50542|PEX5_HUMAN Peroxisomal targeting signal 1 r	14	12	12	12	10	8	8	3	7	8	4	5	3	3	2	4	10	8	8	3	7	8	4	5	3	3	2	4	10	8	8	3	7	8	4	5	3	3	2	4	30.1	30.1
B4DZI8;P35606;D6R997;D6RBZ7;D6RCL6;D6RBG7;D6RBT6;H0YAC7;H0Y938	B4DZI8;P35606	33;33;5;4;4;4;4;4;3	33;33;5;4;4;4;4;4;3	33;33;5;4;4;4;4;4;3	Coatomer subunit beta	COPB2	>tr|B4DZI8|B4DZI8_HUMAN Coatomer protein complex, subunit beta 2 (Beta prime), isoform CRA_b OS=Homo sapiens GN=COPB2 PE=2 SV=1;>sp|P35606|COPB2_HUMAN Coatomer subunit beta OS=Homo sapiens GN=COPB2 PE=1 SV=2	9	33	33	33	18	21	23	23	17	19	17	17	17	18	16	15	18	21	23	23	17	19	17	17	17	18	16	15	18	21	23	23	17	19	17	17	17	18	16	15	51.5	51.5
Q9UJ41-2;E9PFK9;B4DZM7;Q9UJ41-3;E7ERJ8;Q9UJ41;Q3HKR1	Q9UJ41-2;E9PFK9;B4DZM7;Q9UJ41-3;E7ERJ8;Q9UJ41;Q3HKR1	5;5;5;5;5;5;3	5;5;5;5;5;5;3	5;5;5;5;5;5;3	Rab5 GDP/GTP exchange factor	RABGEF1;KCTD7	>sp|Q9UJ41-2|RABX5_HUMAN Isoform 2 of Rab5 GDP/GTP exchange factor OS=Homo sapiens GN=RABGEF1;>tr|E9PFK9|E9PFK9_HUMAN RAB guanine nucleotide exchange factor (GEF) 1 OS=Homo sapiens GN=RABGEF1 PE=4 SV=1;>tr|B4DZM7|B4DZM7_HUMAN Uncharacterized protein OS=Hom	7	5	5	5	2	4	2	1	5	1	0	0	0	0	1	1	2	4	2	1	5	1	0	0	0	0	1	1	2	4	2	1	5	1	0	0	0	0	1	1	12.2	12.2
B4DZM8;Q16401;Q4VXH0;F2Z3J2;Q4VXG9	B4DZM8;Q16401	21;21;4;3;2	21;21;4;3;2	21;21;4;3;2	26S proteasome non-ATPase regulatory subunit 5	PSMD5	>tr|B4DZM8|B4DZM8_HUMAN Uncharacterized protein OS=Homo sapiens GN=PSMD5 PE=2 SV=1;>sp|Q16401|PSMD5_HUMAN 26S proteasome non-ATPase regulatory subunit 5 OS=Homo sapiens GN=PSMD5 PE=1 SV=3	5	21	21	21	15	15	17	14	14	12	16	13	17	14	18	15	15	15	17	14	14	12	16	13	17	14	18	15	15	15	17	14	14	12	16	13	17	14	18	15	55.5	55.5
H0YLB5;P14859-4;B4E029;P14859-3;P14859;P14859-2;H0YNL2;E9PIN6;P09086-4;H0YNW1;Q9UKI9;F5GWW6;P09086-3;P09086-2;P09086;H0YLL6;E9PNC9;P09086-5;B5ME60;H0YKT2;H0YLC5;E9PQI0	H0YLB5;P14859-4;B4E029;P14859-3;P14859;P14859-2;H0YNL2;E9PIN6;P09086-4;H0YNW1;Q9UKI9;F5GWW6;P09086-3;P09086-2;P09086;H0YLL6;E9PNC9;P09086-5;B5ME60;H0YKT2	6;6;6;6;6;6;3;3;3;3;3;3;3;3;3;3;3;3;3;3;2;2	6;6;6;6;6;6;3;3;3;3;3;3;3;3;3;3;3;3;3;3;2;2	6;6;6;6;6;6;3;3;3;3;3;3;3;3;3;3;3;3;3;3;2;2	POU domain, class 2, transcription factor 1;POU domain, class 2, transcription factor 3;POU domain, class 2, transcription factor 2	POU2F1;POU2F2;POU2F3	>tr|H0YLB5|H0YLB5_HUMAN POU class 2 homeobox 1 OS=Homo sapiens GN=POU2F1 PE=3 SV=1;>sp|P14859-4|PO2F1_HUMAN Isoform 4 of POU domain, class 2, transcription factor 1 OS=Homo sapiens GN=POU2F1;>tr|B4E029|B4E029_HUMAN POU class 2 homeobox 1 OS=Homo sapiens GN	22	6	6	6	5	3	4	1	2	6	0	0	0	0	0	2	5	3	4	1	2	6	0	0	0	0	0	2	5	3	4	1	2	6	0	0	0	0	0	2	18.8	18.8
P11234;Q6ZS74;B4E040;C9J6B1;C9JQB3;F8WEQ6;C9JYR1	P11234;Q6ZS74;B4E040;C9J6B1;C9JQB3	5;5;5;4;3;2;2	3;3;3;3;2;1;1	3;3;3;3;2;1;1	Ras-related protein Ral-B	RALB	>sp|P11234|RALB_HUMAN Ras-related protein Ral-B OS=Homo sapiens GN=RALB PE=1 SV=1;>tr|Q6ZS74|Q6ZS74_HUMAN V-ral simian leukemia viral oncogene homolog B (Ras related; GTP binding protein), isoform CRA_b OS=Homo sapiens GN=RALB PE=2 SV=1;>tr|B4E040|B4E040_H	7	5	3	3	3	4	5	2	4	5	2	2	1	3	2	1	1	2	3	1	2	3	1	0	0	1	0	0	1	2	3	1	2	3	1	0	0	1	0	0	24.3	15.5
B4E0H8;P26006;P26006-1;D6R9X8;B4DDT0;H0YA32;H0YA49	B4E0H8;P26006;P26006-1	15;15;15;4;3;2;2	15;15;15;4;3;2;2	15;15;15;4;3;2;2	Integrin alpha-3;Integrin alpha-3 heavy chain;Integrin alpha-3 light chain	ITGA3	>tr|B4E0H8|B4E0H8_HUMAN Integrin, alpha 3 (antigen CD49C, alpha 3 subunit of VLA-3 receptor) OS=Homo sapiens GN=ITGA3 PE=2 SV=1;>sp|P26006|ITA3_HUMAN Integrin alpha-3 OS=Homo sapiens GN=ITGA3 PE=1 SV=5;>sp|P26006-1|ITA3_HUMAN Isoform 2 of Integrin alpha-3	7	15	15	15	8	8	8	5	11	7	4	4	5	4	4	3	8	8	8	5	11	7	4	4	5	4	4	3	8	8	8	5	11	7	4	4	5	4	4	3	16.8	16.8
B4E0K2;Q15629;G3XAN4;E5RFP8	B4E0K2;Q15629;G3XAN4	9;9;7;2	9;9;7;2	9;9;7;2	Translocating chain-associated membrane protein 1	TRAM1	>tr|B4E0K2|B4E0K2_HUMAN Translocation associated membrane protein 1 OS=Homo sapiens GN=TRAM1 PE=2 SV=1;>sp|Q15629|TRAM1_HUMAN Translocating chain-associated membrane protein 1 OS=Homo sapiens GN=TRAM1 PE=1 SV=3;>tr|G3XAN4|G3XAN4_HUMAN Translocation associa	4	9	9	9	5	5	5	5	6	5	5	6	7	6	6	4	5	5	5	5	6	5	5	6	7	6	6	4	5	5	5	5	6	5	5	6	7	6	6	4	27.7	27.7
B4E0K9;O00754;G5E928	B4E0K9;O00754;G5E928	15;15;14	15;15;14	15;15;14	Lysosomal alpha-mannosidase;Lysosomal alpha-mannosidase A peptide;Lysosomal alpha-mannosidase B peptide;Lysosomal alpha-mannosidase C peptide;Lysosomal alpha-mannosidase D peptide;Lysosomal alpha-mannosidase E peptide	MAN2B1	>tr|B4E0K9|B4E0K9_HUMAN Uncharacterized protein OS=Homo sapiens GN=MAN2B1 PE=2 SV=1;>sp|O00754|MA2B1_HUMAN Lysosomal alpha-mannosidase OS=Homo sapiens GN=MAN2B1 PE=1 SV=3;>tr|G5E928|G5E928_HUMAN Mannosidase, alpha, class 2B, member 1, isoform CRA_a OS=Homo	3	15	15	15	7	9	9	6	8	10	4	4	3	2	2	4	7	9	9	6	8	10	4	4	3	2	2	4	7	9	9	6	8	10	4	4	3	2	2	4	21.5	21.5
B4E0Q0;Q96ET8-3;Q9NYZ1;C9JYS5;D6R9A3;C9JPH1;Q96ET8-2;C9J2W2;Q96ET8	B4E0Q0;Q96ET8-3;Q9NYZ1;C9JYS5;D6R9A3;C9JPH1;Q96ET8-2;C9J2W2;Q96ET8	2;2;2;2;1;1;1;1;1	2;2;2;2;1;1;1;1;1	2;2;2;2;1;1;1;1;1	Golgi apparatus membrane protein TVP23 homolog B;Golgi apparatus membrane protein TVP23 homolog C	TVP23C;TVP23B;FAM18B2	>tr|B4E0Q0|B4E0Q0_HUMAN FAM18B2-CDRT4 readthrough OS=Homo sapiens GN=FAM18B2-CDRT4 PE=2 SV=1;>sp|Q96ET8-3|F18B2_HUMAN Isoform 3 of Protein FAM18B2 OS=Homo sapiens GN=FAM18B2;>sp|Q9NYZ1|F18B1_HUMAN Protein FAM18B1 OS=Homo sapiens GN=FAM18B1 PE=2 SV=2;>tr|C9	9	2	2	2	0	1	1	1	0	0	0	0	0	0	0	0	0	1	1	1	0	0	0	0	0	0	0	0	0	1	1	1	0	0	0	0	0	0	0	0	10.8	10.8
Q96II8-3;B4E0T7;Q96II8;Q96II8-2;F5H3V2;E9PD99	Q96II8-3;B4E0T7;Q96II8;Q96II8-2	4;4;4;4;1;1	4;4;4;4;1;1	3;3;3;3;1;1	Leucine-rich repeat and calponin homology domain-containing protein 3	LRCH3	>sp|Q96II8-3|LRCH3_HUMAN Isoform 3 of Leucine-rich repeat and calponin homology domain-containing protein 3 OS=Homo sapiens GN=LRCH3;>tr|B4E0T7|B4E0T7_HUMAN Uncharacterized protein OS=Homo sapiens GN=LRCH3 PE=2 SV=1;>sp|Q96II8|LRCH3_HUMAN Leucine-rich repe	6	4	4	3	1	0	1	1	1	2	0	0	0	0	1	0	1	0	1	1	1	2	0	0	0	0	1	0	1	0	1	1	0	2	0	0	0	0	1	0	9.1	9.1
B4E0U4;O14920-2;O14920;E5RGW5;G3V105;B3KRB7;O14920-3	B4E0U4;O14920-2;O14920;E5RGW5;G3V105;B3KRB7	5;5;5;4;4;3;2	5;5;5;4;4;3;2	4;4;4;3;3;3;1	Inhibitor of nuclear factor kappa-B kinase subunit beta	IKBKB	>tr|B4E0U4|B4E0U4_HUMAN Uncharacterized protein OS=Homo sapiens GN=IKBKB PE=2 SV=1;>sp|O14920-2|IKKB_HUMAN Isoform 2 of Inhibitor of nuclear factor kappa-B kinase subunit beta OS=Homo sapiens GN=IKBKB;>sp|O14920|IKKB_HUMAN Inhibitor of nuclear factor kappa	7	5	5	4	1	2	1	2	0	1	0	0	0	0	0	0	1	2	1	2	0	1	0	0	0	0	0	0	0	2	1	2	0	1	0	0	0	0	0	0	9.6	9.6
B4E0X8;Q96AE4-2;F8W7W2;C9JSZ1	B4E0X8;Q96AE4-2;F8W7W2	31;30;30;12	1;1;1;1	1;1;1;1			>tr|B4E0X8|B4E0X8_HUMAN Far upstream element (FUSE) binding protein 1 OS=Homo sapiens GN=FUBP1 PE=2 SV=1;>sp|Q96AE4-2|FUBP1_HUMAN Isoform 2 of Far upstream element-binding protein 1 OS=Homo sapiens GN=FUBP1;>tr|F8W7W2|F8W7W2_HUMAN Far upstream element (FUS	4	31	1	1	26	27	22	21	22	24	23	24	20	24	24	23	0	1	1	1	0	0	0	0	0	0	1	0	0	1	1	1	0	0	0	0	0	0	1	0	57.1	3.2
F5GZY7;Q9H0R8;O95166;B4E0Y7	F5GZY7;Q9H0R8;O95166;B4E0Y7	1;1;1;1	1;1;1;1	1;1;1;1	Gamma-aminobutyric acid receptor-associated protein-like 1;Gamma-aminobutyric acid receptor-associated protein	GABARAPL1;GABARAP	>tr|F5GZY7|F5GZY7_HUMAN GABA(A) receptor-associated protein-like 1 (Fragment) OS=Homo sapiens GN=GABARAPL1 PE=3 SV=1;>sp|Q9H0R8|GBRL1_HUMAN Gamma-aminobutyric acid receptor-associated protein-like 1 OS=Homo sapiens GN=GABARAPL1 PE=1 SV=1;>sp|O95166|GBRAP_H	4	1	1	1	1	1	0	0	0	0	1	1	1	0	1	1	1	1	0	0	0	0	1	1	1	0	1	1	1	1	0	0	0	0	1	1	1	0	1	1	17.1	17.1
C9JGW8;Q8NBY1;Q9P289;E7ERH7;B4E0Y9;Q9P289-2;Q9P289-3;C9JDH9;C9JJV0;Q5JV99	C9JGW8;Q8NBY1;Q9P289;E7ERH7;B4E0Y9;Q9P289-2;Q9P289-3	17;17;17;17;17;14;11;5;3;1	17;17;17;17;17;14;11;5;3;1	9;9;9;9;9;7;5;0;0;0	Serine/threonine-protein kinase MST4	MST4	>tr|C9JGW8|C9JGW8_HUMAN Uncharacterized protein OS=Homo sapiens PE=4 SV=1;>tr|Q8NBY1|Q8NBY1_HUMAN Uncharacterized protein OS=Homo sapiens PE=2 SV=1;>sp|Q9P289|MST4_HUMAN Serine/threonine-protein kinase MST4 OS=Homo sapiens GN=MST4 PE=1 SV=2;>tr|E7ERH7|E7ER	10	17	17	9	10	9	12	13	14	15	9	9	10	10	8	11	10	9	12	13	14	15	9	9	10	10	8	11	5	5	5	6	7	9	3	4	4	4	3	6	52.1	52.1
B4E145;Q8NHV4;G3V3F1	B4E145;Q8NHV4;G3V3F1	3;3;3	3;3;3	3;3;3	Protein NEDD1	NEDD1	>tr|B4E145|B4E145_HUMAN Neural cell expressed, developmentally down-regulated 1, isoform CRA_b OS=Homo sapiens GN=NEDD1 PE=2 SV=1;>sp|Q8NHV4|NEDD1_HUMAN Protein NEDD1 OS=Homo sapiens GN=NEDD1 PE=1 SV=1;>tr|G3V3F1|G3V3F1_HUMAN Neural cell expressed, develop	3	3	3	3	2	1	2	0	1	2	0	0	0	0	1	0	2	1	2	0	1	2	0	0	0	0	1	0	2	1	2	0	1	2	0	0	0	0	1	0	8.9	8.9
Q5JRU2;B4E1A3;P55211;F8VVS7;P55211-2	Q5JRU2;B4E1A3;P55211;F8VVS7;P55211-2	2;2;2;2;1	2;2;2;2;1	2;2;2;2;1	Caspase-9;Caspase-9 subunit p35;Caspase-9 subunit p10;Caspase	CASP9	>tr|Q5JRU2|Q5JRU2_HUMAN Caspase 9, apoptosis-related cysteine peptidase (Fragment) OS=Homo sapiens GN=CASP9 PE=2 SV=1;>tr|B4E1A3|B4E1A3_HUMAN Caspase OS=Homo sapiens GN=CASP9 PE=2 SV=1;>sp|P55211|CASP9_HUMAN Caspase-9 OS=Homo sapiens GN=CASP9 PE=1 SV=3;>tr	5	2	2	2	0	0	1	0	1	0	0	0	0	0	0	0	0	0	1	0	1	0	0	0	0	0	0	0	0	0	1	0	1	0	0	0	0	0	0	0	16.5	16.5
B4E1G1;Q9BUN8;E5RGY0;Q9BUN8-2	B4E1G1;Q9BUN8;E5RGY0;Q9BUN8-2	4;4;3;3	4;4;3;3	4;4;3;3	Derlin-1	DERL1	>tr|B4E1G1|B4E1G1_HUMAN Uncharacterized protein OS=Homo sapiens GN=DERL1 PE=2 SV=1;>sp|Q9BUN8|DERL1_HUMAN Derlin-1 OS=Homo sapiens GN=DERL1 PE=1 SV=1;>tr|E5RGY0|E5RGY0_HUMAN Uncharacterized protein OS=Homo sapiens GN=DERL1 PE=4 SV=1;>sp|Q9BUN8-2|DERL1_HUMA	4	4	4	4	4	3	3	2	3	3	2	1	1	1	1	1	4	3	3	2	3	3	2	1	1	1	1	1	4	3	3	2	3	3	2	1	1	1	1	1	30.5	30.5
B4E1H5;Q12834	B4E1H5;Q12834	1;1	1;1	1;1	Cell division cycle protein 20 homolog	CDC20	>tr|B4E1H5|B4E1H5_HUMAN Cell division cycle 20 homolog (S. cerevisiae) OS=Homo sapiens GN=CDC20 PE=2 SV=1;>sp|Q12834|CDC20_HUMAN Cell division cycle protein 20 homolog OS=Homo sapiens GN=CDC20 PE=1 SV=2	2	1	1	1	0	0	0	0	1	1	0	0	0	0	0	1	0	0	0	0	1	1	0	0	0	0	0	1	0	0	0	0	1	1	0	0	0	0	0	1	2.3	2.3
F5H6Z1;B4E1J0;F5H2F6;Q96AQ6-2;Q96AQ6;Q96AQ6-3;Q5T173	F5H6Z1;B4E1J0;F5H2F6;Q96AQ6-2;Q96AQ6;Q96AQ6-3	6;6;6;6;6;4;1	6;6;6;6;6;4;1	6;6;6;6;6;4;1	Pre-B-cell leukemia transcription factor-interacting protein 1	PBXIP1	>tr|F5H6Z1|F5H6Z1_HUMAN Pre-B-cell leukemia homeobox-interacting protein 1 OS=Homo sapiens GN=PBXIP1 PE=4 SV=1;>tr|B4E1J0|B4E1J0_HUMAN Uncharacterized protein OS=Homo sapiens GN=PBXIP1 PE=2 SV=1;>tr|F5H2F6|F5H2F6_HUMAN Pre-B-cell leukemia homeobox-interact	7	6	6	6	4	3	4	2	4	4	2	2	3	2	3	2	4	3	4	2	4	4	2	2	3	2	3	2	4	3	4	2	4	4	2	2	3	2	3	2	14	14
E9PL56;B4E1K3;O14966	E9PL56;B4E1K3;O14966	1;1;1	1;1;1	1;1;1	Ras-related protein Rab-7L1	RAB7L1	>tr|E9PL56|E9PL56_HUMAN RAB7, member RAS oncogene family-like 1 OS=Homo sapiens GN=RAB7L1 PE=4 SV=1;>tr|B4E1K3|B4E1K3_HUMAN RAB7, member RAS oncogene family-like 1 OS=Homo sapiens GN=RAB7L1 PE=2 SV=1;>sp|O14966|RAB7L_HUMAN Ras-related protein Rab-7L1 OS=Ho	3	1	1	1	1	1	1	0	1	0	0	0	0	0	0	0	1	1	1	0	1	0	0	0	0	0	0	0	1	1	1	0	1	0	0	0	0	0	0	0	26.2	26.2
B4E1V7;P40337-3;P40337;P40337-2;E7EPH2	B4E1V7;P40337-3;P40337;P40337-2;E7EPH2	2;2;2;1;1	2;2;2;1;1	2;2;2;1;1	Von Hippel-Lindau disease tumor suppressor	VHL	>tr|B4E1V7|B4E1V7_HUMAN Uncharacterized protein OS=Homo sapiens GN=VHL PE=2 SV=1;>sp|P40337-3|VHL_HUMAN Isoform 3 of Von Hippel-Lindau disease tumor suppressor OS=Homo sapiens GN=VHL;>sp|P40337|VHL_HUMAN Von Hippel-Lindau disease tumor suppressor OS=Homo s	5	2	2	2	2	0	2	0	1	1	0	0	0	0	0	0	2	0	2	0	1	1	0	0	0	0	0	0	2	0	2	0	1	1	0	0	0	0	0	0	16	16
B4E212;Q9BXB5	B4E212;Q9BXB5	6;6	6;6	6;6	Oxysterol-binding protein-related protein 10	OSBPL10	>tr|B4E212|B4E212_HUMAN Oxysterol-binding protein OS=Homo sapiens GN=OSBPL10 PE=2 SV=1;>sp|Q9BXB5|OSB10_HUMAN Oxysterol-binding protein-related protein 10 OS=Homo sapiens GN=OSBPL10 PE=1 SV=2	2	6	6	6	2	4	0	0	1	1	1	2	2	1	2	2	2	4	0	0	1	1	1	2	2	1	2	2	2	4	0	0	1	1	1	2	2	1	2	2	11.1	11.1
B4E217;O95429;H0YBT1	B4E217;O95429;H0YBT1	2;2;1	2;2;1	2;2;1	BAG family molecular chaperone regulator 4	BAG4	>tr|B4E217|B4E217_HUMAN Uncharacterized protein OS=Homo sapiens GN=BAG4 PE=2 SV=1;>sp|O95429|BAG4_HUMAN BAG family molecular chaperone regulator 4 OS=Homo sapiens GN=BAG4 PE=1 SV=1;>tr|H0YBT1|H0YBT1_HUMAN BCL2-associated athanogene 4 (Fragment) OS=Homo sap	3	2	2	2	0	1	0	0	0	0	2	0	0	0	0	0	0	1	0	0	0	0	2	0	0	0	0	0	0	1	0	0	0	0	2	0	0	0	0	0	5.9	5.9
B4E241;P84103	B4E241;P84103	11;11	10;10	10;10	Serine/arginine-rich splicing factor 3	SRSF3	>tr|B4E241|B4E241_HUMAN Splicing factor, arginine/serine-rich 3, isoform CRA_a OS=Homo sapiens GN=SFRS3 PE=2 SV=1;>sp|P84103|SRSF3_HUMAN Serine/arginine-rich splicing factor 3 OS=Homo sapiens GN=SRSF3 PE=1 SV=1	2	11	10	10	10	9	9	9	10	9	9	7	7	7	9	8	9	8	8	8	9	8	8	6	6	6	8	7	9	8	8	8	9	8	8	6	6	6	8	7	57.3	57.3
B4E288;O15375	B4E288;O15375	1;1	1;1	1;1	Monocarboxylate transporter 6	SLC16A5	>tr|B4E288|B4E288_HUMAN Uncharacterized protein OS=Homo sapiens GN=SLC16A5 PE=2 SV=1;>sp|O15375|MOT6_HUMAN Monocarboxylate transporter 6 OS=Homo sapiens GN=SLC16A5 PE=2 SV=1	2	1	1	1	0	0	0	0	0	0	0	0	1	0	0	0	0	0	0	0	0	0	0	0	1	0	0	0	0	0	0	0	0	0	0	0	1	0	0	0	1.4	1.4
Q8TB72-2;B4E2B6;Q8TB72-3;Q8TB72	Q8TB72-2;B4E2B6;Q8TB72-3;Q8TB72	6;6;6;6	4;4;4;4	4;4;4;4	Pumilio homolog 2	PUM2	>sp|Q8TB72-2|PUM2_HUMAN Isoform 2 of Pumilio homolog 2 OS=Homo sapiens GN=PUM2;>tr|B4E2B6|B4E2B6_HUMAN Pumilio homolog 2 (Drosophila) OS=Homo sapiens GN=PUM2 PE=2 SV=1;>sp|Q8TB72-3|PUM2_HUMAN Isoform 3 of Pumilio homolog 2 OS=Homo sapiens GN=PUM2;>sp|Q8TB7	4	6	4	4	1	3	3	2	3	3	0	1	1	1	1	0	1	2	1	1	2	2	0	0	0	0	0	0	1	2	1	1	2	2	0	0	0	0	0	0	6.3	4.5
B4E2G8;P35221;F6XBD8;P35221-2;F8W845;G3XAM7;F5GXI1;Q8N1C0;E5RIB1;E5RJ41;E5RIC3;H0YBB8;E5RGY6;E5RG03;E5RJP7;E5RHV7;E5RGD2;E5RFG3;E5RJL0;E5RFK9;E5RFM5;E5RIE0;E5RGY7;E5RGU3;E5RHJ5;E5RFM3;E5RJZ2;E5RGG4;E5RJ43;E5RGS1;E5RIT8;B9A010;A6NKP0;REV__Q9P2T0-2;REV__Q9P2T0;Q9UI47	B4E2G8;P35221;F6XBD8;P35221-2;F8W845;G3XAM7;F5GXI1;Q8N1C0	38;38;37;37;35;34;24;21;9;7;7;5;5;5;4;4;4;3;3;3;3;3;3;2;2;2;1;1;1;1;1;1;1;1;1;1	38;38;37;37;35;34;24;21;9;7;7;5;5;5;4;4;4;3;3;3;3;3;3;2;2;2;1;1;1;1;1;1;1;1;1;1	28;28;27;27;26;24;18;16;7;6;6;2;3;3;3;3;3;2;2;2;2;2;3;1;1;2;1;1;1;1;1;0;1;0;0;1	Catenin alpha-1	CTNNA1	>tr|B4E2G8|B4E2G8_HUMAN Uncharacterized protein OS=Homo sapiens GN=CTNNA1 PE=2 SV=1;>sp|P35221|CTNA1_HUMAN Catenin alpha-1 OS=Homo sapiens GN=CTNNA1 PE=1 SV=1;>tr|F6XBD8|F6XBD8_HUMAN Catenin (cadherin-associated protein), alpha 1, 102kDa OS=Homo sapiens GN	36	38	38	28	22	20	23	25	22	24	20	21	18	24	21	21	22	20	23	25	22	24	20	21	18	24	21	21	16	16	19	20	18	19	14	15	13	18	15	15	58.1	58.1
Q9C0K1-2;B4E2H3;Q9C0K1	Q9C0K1-2;B4E2H3;Q9C0K1	1;1;1	1;1;1	1;1;1	Zinc transporter ZIP8	SLC39A8	>sp|Q9C0K1-2|S39A8_HUMAN Isoform 2 of Zinc transporter ZIP8 OS=Homo sapiens GN=SLC39A8;>tr|B4E2H3|B4E2H3_HUMAN Uncharacterized protein OS=Homo sapiens GN=SLC39A8 PE=2 SV=1;>sp|Q9C0K1|S39A8_HUMAN Zinc transporter ZIP8 OS=Homo sapiens GN=SLC39A8 PE=1 SV=1	3	1	1	1	1	1	1	1	1	1	0	0	0	0	0	0	1	1	1	1	1	1	0	0	0	0	0	0	1	1	1	1	1	1	0	0	0	0	0	0	5.6	5.6
Q8WZA0;B4E2N0	Q8WZA0;B4E2N0	6;6	6;6	6;6	Protein LZIC	LZIC	>sp|Q8WZA0|LZIC_HUMAN Protein LZIC OS=Homo sapiens GN=LZIC PE=1 SV=1;>tr|B4E2N0|B4E2N0_HUMAN Uncharacterized protein OS=Homo sapiens GN=LZIC PE=2 SV=1	2	6	6	6	5	2	3	2	4	3	2	2	2	2	1	1	5	2	3	2	4	3	2	2	2	2	1	1	5	2	3	2	4	3	2	2	2	2	1	1	31.1	31.1
C9JA28;Q9UNL2;B4E2P2;C9J365	C9JA28;Q9UNL2;B4E2P2;C9J365	6;6;6;3	6;6;6;3	6;6;6;3	Translocon-associated protein subunit gamma	SSR3	>tr|C9JA28|C9JA28_HUMAN Signal sequence receptor, gamma (translocon-associated protein gamma) OS=Homo sapiens GN=SSR3 PE=4 SV=1;>sp|Q9UNL2|SSRG_HUMAN Translocon-associated protein subunit gamma OS=Homo sapiens GN=SSR3 PE=1 SV=1;>tr|B4E2P2|B4E2P2_HUMAN Unch	4	6	6	6	4	3	2	3	3	4	3	2	3	2	4	4	4	3	2	3	3	4	3	2	3	2	4	4	4	3	2	3	3	4	3	2	3	2	4	4	42.5	42.5
B4E2V5;P27105;E7EQ93;B1AM77	B4E2V5;P27105;E7EQ93	10;10;6;4	10;10;6;4	10;10;6;4	Erythrocyte band 7 integral membrane protein	STOM	>tr|B4E2V5|B4E2V5_HUMAN Uncharacterized protein OS=Homo sapiens GN=STOM PE=2 SV=1;>sp|P27105|STOM_HUMAN Erythrocyte band 7 integral membrane protein OS=Homo sapiens GN=STOM PE=1 SV=3;>tr|E7EQ93|E7EQ93_HUMAN Uncharacterized protein OS=Homo sapiens GN=STOM P	4	10	10	10	4	7	5	5	8	6	4	3	4	3	3	2	4	7	5	5	8	6	4	3	4	3	3	2	4	7	5	5	8	6	4	3	4	3	3	2	64.6	64.6
Q8N6R0-3;B4E2X3;Q8N6R0;Q8N6R0-4;Q8N6R0-1;Q8N6R0-2	Q8N6R0-3;B4E2X3;Q8N6R0;Q8N6R0-4;Q8N6R0-1	13;13;13;11;10;5	13;13;13;11;10;5	13;13;13;11;10;5	Methyltransferase-like protein 13	METTL13	>sp|Q8N6R0-3|MTL13_HUMAN Isoform 3 of Methyltransferase-like protein 13 OS=Homo sapiens GN=METTL13;>tr|B4E2X3|B4E2X3_HUMAN Uncharacterized protein OS=Homo sapiens GN=METTL13 PE=2 SV=1;>sp|Q8N6R0|MTL13_HUMAN Methyltransferase-like protein 13 OS=Homo sapiens	6	13	13	13	8	11	8	1	9	8	1	1	3	2	2	2	8	11	8	1	9	8	1	1	3	2	2	2	8	11	8	1	9	8	1	1	3	2	2	2	27.6	27.6
B4E3J8;Q9Y2H1	B4E3J8;Q9Y2H1	1;1	1;1	1;1	Serine/threonine-protein kinase 38-like	STK38L	>tr|B4E3J8|B4E3J8_HUMAN Serine/threonine kinase 38 like OS=Homo sapiens GN=STK38L PE=2 SV=1;>sp|Q9Y2H1|ST38L_HUMAN Serine/threonine-protein kinase 38-like OS=Homo sapiens GN=STK38L PE=1 SV=3	2	1	1	1	1	1	1	0	1	1	0	1	0	1	0	0	1	1	1	0	1	1	0	1	0	1	0	0	1	1	1	0	1	1	0	1	0	1	0	0	3.8	3.8
Q93062-4;Q93062-5;F5H357;Q93062;Q93062-2;Q93062-3;B4E3T4	Q93062-4;Q93062-5;F5H357;Q93062;Q93062-2;Q93062-3;B4E3T4	1;1;1;1;1;1;1	1;1;1;1;1;1;1	1;1;1;1;1;1;1	RNA-binding protein with multiple splicing	RBPMS	>sp|Q93062-4|RBPMS_HUMAN Isoform D of RNA-binding protein with multiple splicing OS=Homo sapiens GN=RBPMS;>sp|Q93062-5|RBPMS_HUMAN Isoform E of RNA-binding protein with multiple splicing OS=Homo sapiens GN=RBPMS;>tr|F5H357|F5H357_HUMAN RNA-binding protein	7	1	1	1	0	1	0	0	1	1	0	0	0	0	0	0	0	1	0	0	1	1	0	0	0	0	0	0	0	1	0	0	1	1	0	0	0	0	0	0	9.8	9.8
Q96EB1;B4E3W0;Q96EB1-2;G5E9D4;E9PPJ9	Q96EB1;B4E3W0;Q96EB1-2;G5E9D4	3;3;3;3;1	3;3;3;3;1	3;3;3;3;1	Elongator complex protein 4	ELP4	>sp|Q96EB1|ELP4_HUMAN Elongator complex protein 4 OS=Homo sapiens GN=ELP4 PE=1 SV=2;>tr|B4E3W0|B4E3W0_HUMAN Uncharacterized protein OS=Homo sapiens GN=ELP4 PE=2 SV=1;>sp|Q96EB1-2|ELP4_HUMAN Isoform 2 of Elongator complex protein 4 OS=Homo sapiens GN=ELP4;>	5	3	3	3	2	1	1	2	1	1	0	1	1	1	1	2	2	1	1	2	1	1	0	1	1	1	1	2	2	1	1	2	1	1	0	1	1	1	1	2	7.8	7.8
H0YBG0;Q8WYQ3;B5MBW9	H0YBG0;Q8WYQ3;B5MBW9	2;2;2	2;2;2	2;2;2	Coiled-coil-helix-coiled-coil-helix domain-containing protein 10, mitochondrial	CHCHD10	>tr|H0YBG0|H0YBG0_HUMAN Coiled-coil-helix-coiled-coil-helix domain-containing 10 (Fragment) OS=Homo sapiens GN=CHCHD10 PE=4 SV=1;>sp|Q8WYQ3|CHC10_HUMAN Coiled-coil-helix-coiled-coil-helix domain-containing protein 10, mitochondrial OS=Homo sapiens GN=CHCHD	3	2	2	2	2	2	2	1	2	2	1	1	0	1	1	1	2	2	2	1	2	2	1	1	0	1	1	1	2	2	2	1	2	2	1	1	0	1	1	1	35.2	35.2
C9J6W9;Q96FD4;B5MBX2;P20062	C9J6W9;Q96FD4;B5MBX2;P20062	1;1;1;1	1;1;1;1	1;1;1;1	Transcobalamin-2	TCN2	>tr|C9J6W9|C9J6W9_HUMAN Transcobalamin II (Fragment) OS=Homo sapiens GN=TCN2 PE=4 SV=1;>tr|Q96FD4|Q96FD4_HUMAN TCN2 protein OS=Homo sapiens GN=TCN2 PE=2 SV=1;>tr|B5MBX2|B5MBX2_HUMAN Transcobalamin II OS=Homo sapiens GN=TCN2 PE=4 SV=1;>sp|P20062|TCO2_HUMAN	4	1	1	1	1	0	0	0	0	0	0	0	0	0	0	1	1	0	0	0	0	0	0	0	0	0	0	1	1	0	0	0	0	0	0	0	0	0	0	1	8.7	8.7
B5MC01;P0CL80-2;Q13068;P0CL82;P0CL81;P0CL80;O76087;Q13065;Q13070;Q13069;A6NER3;A6NDE8;A1L429;Q13067	B5MC01;P0CL80-2;Q13068;P0CL82;P0CL81;P0CL80;O76087;Q13065;Q13070;Q13069;A6NER3;A6NDE8;A1L429;Q13067	4;4;4;4;4;4;4;4;2;2;2;2;2;2	4;4;4;4;4;4;4;4;2;2;2;2;2;2	4;4;4;4;4;4;4;4;2;2;2;2;2;2	G antigen 4;G antigen 12I;G antigen 12G;G antigen 12F;G antigen 7;G antigen 1;G antigen 6;G antigen 5;G antigen 12J;G antigen 12H;G antigen 12B/C/D/E;G antigen 3	GAGE4;GAGE12I;GAGE12G;GAGE12F;GAGE7;GAGE1;GAGE6;GAGE5;GAGE12J;GAGE12H;GAGE12B;GAGE3	>tr|B5MC01|B5MC01_HUMAN Uncharacterized protein OS=Homo sapiens GN=GAGE1 PE=4 SV=2;>sp|P0CL80-2|GG12F_HUMAN Isoform 2 of G antigen 12F OS=Homo sapiens GN=GAGE12F;>sp|Q13068|GAGE4_HUMAN G antigen 4 OS=Homo sapiens GN=GAGE4 PE=1 SV=2;>sp|P0CL82|GG12I_HUMAN G	14	4	4	4	3	3	3	4	3	3	3	3	4	4	3	3	3	3	3	4	3	3	3	3	4	4	3	3	3	3	3	4	3	3	3	3	4	4	3	3	63.8	63.8
B5MC22;Q9UDX5;F8WEN7;Q9UDX5-2	B5MC22;Q9UDX5;F8WEN7;Q9UDX5-2	2;2;1;1	2;2;1;1	2;2;1;1	Mitochondrial fission process protein 1	MTFP1	>tr|B5MC22|B5MC22_HUMAN Mitochondrial fission process 1 OS=Homo sapiens GN=MTFP1 PE=4 SV=1;>sp|Q9UDX5|MTFP1_HUMAN Mitochondrial fission process protein 1 OS=Homo sapiens GN=MTFP1 PE=1 SV=1;>tr|F8WEN7|F8WEN7_HUMAN Mitochondrial fission process 1 OS=Homo sap	4	2	2	2	1	1	1	0	1	1	0	0	0	0	1	1	1	1	1	0	1	1	0	0	0	0	1	1	1	1	1	0	1	1	0	0	0	0	1	1	16.8	16.8
Q86YP4-2;Q86YP4;B5MC40;B4DKZ7;F5H7D9;C9JVY3;C9JMI3;C9JGN4;C9JHD7;C9JJK9	Q86YP4-2;Q86YP4;B5MC40;B4DKZ7	15;15;15;10;6;3;3;3;3;3	13;13;13;8;5;3;3;3;3;3	13;13;13;8;5;3;3;3;3;3	Transcriptional repressor p66-alpha	GATAD2A	>sp|Q86YP4-2|P66A_HUMAN Isoform 2 of Transcriptional repressor p66-alpha OS=Homo sapiens GN=GATAD2A;>sp|Q86YP4|P66A_HUMAN Transcriptional repressor p66-alpha OS=Homo sapiens GN=GATAD2A PE=1 SV=1;>tr|B5MC40|B5MC40_HUMAN GATA zinc finger domain-containing 2A	10	15	13	13	8	6	7	6	6	6	4	5	4	5	3	6	7	6	7	5	6	6	4	4	4	4	2	5	7	6	7	5	6	6	4	4	4	4	2	5	34	30.3
B5MC51;Q7L3H5;E7EUC1;P53671-2;P53671;F5GY29	B5MC51;Q7L3H5;E7EUC1;P53671-2;P53671;F5GY29	3;3;2;2;2;2	2;2;2;2;2;2	2;2;2;2;2;2	LIM domain kinase 2	LIMK2	>tr|B5MC51|B5MC51_HUMAN LIM domain kinase 2 OS=Homo sapiens GN=LIMK2 PE=4 SV=1;>tr|Q7L3H5|Q7L3H5_HUMAN LIM domain kinase 2 OS=Homo sapiens GN=LIMK2 PE=2 SV=1;>tr|E7EUC1|E7EUC1_HUMAN LIM domain kinase 2 OS=Homo sapiens GN=LIMK2 PE=4 SV=1;>sp|P53671-2|LIMK2_	6	3	2	2	3	3	1	1	1	1	1	1	1	1	1	1	2	2	1	1	1	1	1	1	1	1	1	1	2	2	1	1	1	1	1	1	1	1	1	1	4.1	3
B5MC72;Q96DZ1;Q96DZ1-2	B5MC72;Q96DZ1;Q96DZ1-2	4;4;3	4;4;3	4;4;3	Endoplasmic reticulum lectin 1	ERLEC1	>tr|B5MC72|B5MC72_HUMAN Endoplasmic reticulum lectin 1 OS=Homo sapiens GN=ERLEC1 PE=4 SV=1;>sp|Q96DZ1|ERLEC_HUMAN Endoplasmic reticulum lectin 1 OS=Homo sapiens GN=ERLEC1 PE=1 SV=1;>sp|Q96DZ1-2|ERLEC_HUMAN Isoform 2 of Endoplasmic reticulum lectin 1 OS=Hom	3	4	4	4	4	3	4	1	2	2	2	3	3	2	1	3	4	3	4	1	2	2	2	3	3	2	1	3	4	3	4	1	2	2	2	3	3	2	1	3	9.2	9.2
B5MCF9;O00541;O00541-2;B3KXD6;C9JXJ1	B5MCF9;O00541;O00541-2;B3KXD6	22;22;20;14;6	22;22;20;14;6	22;22;20;14;6	Pescadillo homolog	PES1	>tr|B5MCF9|B5MCF9_HUMAN Pescadillo homolog 1,-containing BRCT domain (zebrafish) OS=Homo sapiens GN=PES1 PE=4 SV=1;>sp|O00541|PESC_HUMAN Pescadillo homolog OS=Homo sapiens GN=PES1 PE=1 SV=1;>sp|O00541-2|PESC_HUMAN Isoform 2 of Pescadillo homolog OS=Homo sa	5	22	22	22	13	15	16	11	11	14	11	13	13	12	12	12	13	15	16	11	11	14	11	13	13	12	12	12	13	15	16	11	11	14	11	13	13	12	12	12	38.4	38.4
B5MCG1;P84101;F8WBN3;B9A031;C9JQZ0;B8ZZY7;F8WBV6;A6NL45;B9A026	B5MCG1;P84101;F8WBN3;B9A031;C9JQZ0;B8ZZY7;F8WBV6;A6NL45;B9A026	2;2;1;1;1;1;1;1;1	2;2;1;1;1;1;1;1;1	2;2;1;1;1;1;1;1;1	Small EDRK-rich factor 2	SERF2	>tr|B5MCG1|B5MCG1_HUMAN Uncharacterized protein OS=Homo sapiens GN=SERF2 PE=4 SV=1;>sp|P84101|SERF2_HUMAN Small EDRK-rich factor 2 OS=Homo sapiens GN=SERF2 PE=1 SV=1;>tr|F8WBN3|F8WBN3_HUMAN Small EDRK-rich factor 2 OS=Homo sapiens GN=SERF2 PE=4 SV=1;>tr|B9	9	2	2	2	1	1	1	1	1	1	1	1	1	2	2	1	1	1	1	1	1	1	1	1	1	2	2	1	1	1	1	1	1	1	1	1	1	2	2	1	46.7	46.7
Q6ICJ4;B5MCL2;P0CG30;P0CG29;G5E9I8;G5E9P7;F8WCF3;Q4W251;E9PGP8;G5E9K8;A8MPT4	Q6ICJ4;B5MCL2;P0CG30;P0CG29	7;7;7;7;1;1;1;1;1;1;1	7;7;7;7;1;1;1;1;1;1;1	6;6;6;6;0;0;0;0;0;0;0	Glutathione S-transferase theta-2B;Glutathione S-transferase theta-2	Em:AP000351.3;GSTT2;GSTT2B	>tr|Q6ICJ4|Q6ICJ4_HUMAN Em:AP000351.3 protein OS=Homo sapiens GN=Em:AP000351.3 PE=2 SV=1;>tr|B5MCL2|B5MCL2_HUMAN Glutathione S-transferase theta 2 OS=Homo sapiens GN=GSTT2 PE=4 SV=2;>sp|P0CG30|GSTT2_HUMAN Glutathione S-transferase theta-2B OS=Homo sapiens	11	7	7	6	4	5	4	3	2	3	2	1	1	1	3	2	4	5	4	3	2	3	2	1	1	1	3	2	3	4	4	3	2	3	1	1	1	1	2	1	41.3	41.3
B7Z254;Q15084;F8WA83;B5MCQ5;Q15084-2	B7Z254;Q15084;F8WA83;B5MCQ5;Q15084-2	20;20;20;20;20	20;20;20;20;20	20;20;20;20;20	Protein disulfide-isomerase A6	PDIA6	>tr|B7Z254|B7Z254_HUMAN Protein disulfide isomerase family A, member 6 OS=Homo sapiens GN=PDIA6 PE=2 SV=1;>sp|Q15084|PDIA6_HUMAN Protein disulfide-isomerase A6 OS=Homo sapiens GN=PDIA6 PE=1 SV=1;>tr|F8WA83|F8WA83_HUMAN Protein disulfide isomerase family A,	5	20	20	20	16	16	18	16	17	18	18	17	15	17	16	16	16	16	18	16	17	18	18	17	15	17	16	16	16	16	18	16	17	18	18	17	15	17	16	16	53.5	53.5
F8W820;Q9H0E9-4;B5MCW3;Q9H0E9-2;Q9H0E9	F8W820;Q9H0E9-4;B5MCW3;Q9H0E9-2;Q9H0E9	2;2;2;2;2	2;2;2;2;2	2;2;2;2;2	Bromodomain-containing protein 8	BRD8	>tr|F8W820|F8W820_HUMAN Bromodomain-containing 8 OS=Homo sapiens GN=BRD8 PE=4 SV=1;>sp|Q9H0E9-4|BRD8_HUMAN Isoform 4 of Bromodomain-containing protein 8 OS=Homo sapiens GN=BRD8;>tr|B5MCW3|B5MCW3_HUMAN Bromodomain-containing 8 OS=Homo sapiens GN=BRD8 PE=4 S	5	2	2	2	1	0	0	0	1	2	0	0	0	0	0	0	1	0	0	0	1	2	0	0	0	0	0	0	1	0	0	0	1	2	0	0	0	0	0	0	3.2	3.2
B5MCX7;D3YTC9;Q6NXT1;F8WB76;Q6NXT1-2;C9JU48	B5MCX7;D3YTC9;Q6NXT1;F8WB76;Q6NXT1-2;C9JU48	2;2;2;1;1;1	2;2;2;1;1;1	2;2;2;1;1;1	Ankyrin repeat domain-containing protein 54	ANKRD54	>tr|B5MCX7|B5MCX7_HUMAN Ankyrin repeat domain 54 OS=Homo sapiens GN=ANKRD54 PE=4 SV=1;>tr|D3YTC9|D3YTC9_HUMAN Ankyrin repeat domain 54 OS=Homo sapiens GN=ANKRD54 PE=4 SV=1;>sp|Q6NXT1|ANR54_HUMAN Ankyrin repeat domain-containing protein 54 OS=Homo sapiens G	6	2	2	2	1	2	1	0	0	0	0	0	0	0	0	0	1	2	1	0	0	0	0	0	0	0	0	0	1	2	1	0	0	0	0	0	0	0	0	0	24.4	24.4
Q9Y5L0;Q9Y5L0-1;C9J7E5;B5MD86;Q9Y5L0-3;E9PFH4;C9IZM0	Q9Y5L0;Q9Y5L0-1;C9J7E5;B5MD86;Q9Y5L0-3;E9PFH4;C9IZM0	27;27;27;27;26;24;23	27;27;27;27;26;24;23	27;27;27;27;26;24;23	Transportin-3	TNPO3	>sp|Q9Y5L0|TNPO3_HUMAN Transportin-3 OS=Homo sapiens GN=TNPO3 PE=1 SV=3;>sp|Q9Y5L0-1|TNPO3_HUMAN Isoform 1 of Transportin-3 OS=Homo sapiens GN=TNPO3;>tr|C9J7E5|C9J7E5_HUMAN Uncharacterized protein OS=Homo sapiens GN=TNPO3 PE=4 SV=1;>tr|B5MD86|B5MD86_HUMAN	7	27	27	27	13	13	16	13	13	15	10	7	10	8	9	9	13	13	16	13	13	15	10	7	10	8	9	9	13	13	16	13	13	15	10	7	10	8	9	9	42.1	42.1
B5MDC1;O14773;O14773-2;B4DSE2	B5MDC1;O14773;O14773-2;B4DSE2	9;9;8;8	9;9;8;8	9;9;8;8	Tripeptidyl-peptidase 1	TPP1	>tr|B5MDC1|B5MDC1_HUMAN Uncharacterized protein OS=Homo sapiens GN=TPP1 PE=4 SV=3;>sp|O14773|TPP1_HUMAN Tripeptidyl-peptidase 1 OS=Homo sapiens GN=TPP1 PE=1 SV=2;>sp|O14773-2|TPP1_HUMAN Isoform 2 of Tripeptidyl-peptidase 1 OS=Homo sapiens GN=TPP1;>tr|B4DSE	4	9	9	9	6	5	7	3	6	6	3	3	2	4	4	5	6	5	7	3	6	6	3	3	2	4	4	5	6	5	7	3	6	6	3	3	2	4	4	5	27	27
B5MDE0;Q96AA3;C9JP01	B5MDE0;Q96AA3;C9JP01	2;2;1	2;2;1	2;2;1	Protein RFT1 homolog	RFT1	>tr|B5MDE0|B5MDE0_HUMAN RFT1 homolog (S. cerevisiae), isoform CRA_b OS=Homo sapiens GN=RFT1 PE=4 SV=1;>sp|Q96AA3|RFT1_HUMAN Protein RFT1 homolog OS=Homo sapiens GN=RFT1 PE=1 SV=1;>tr|C9JP01|C9JP01_HUMAN RFT1 homolog (S. cerevisiae) (Fragment) OS=Homo sapie	3	2	2	2	2	1	2	0	1	2	1	1	1	0	0	1	2	1	2	0	1	2	1	1	1	0	0	1	2	1	2	0	1	2	1	1	1	0	0	1	4.2	4.2
P62826;B5MDF5;F5H018;B4DV51;H0YFC6	P62826;B5MDF5;F5H018;B4DV51	19;19;17;10;8	19;19;17;10;8	19;19;17;10;8	GTP-binding nuclear protein Ran	RAN	>sp|P62826|RAN_HUMAN GTP-binding nuclear protein Ran OS=Homo sapiens GN=RAN PE=1 SV=3;>tr|B5MDF5|B5MDF5_HUMAN RAN, member RAS oncogene family OS=Homo sapiens GN=RAN PE=4 SV=1;>tr|F5H018|F5H018_HUMAN RAN, member RAS oncogene family (Fragment) OS=Homo sapien	5	19	19	19	15	14	17	13	17	16	16	14	14	13	14	12	15	14	17	13	17	16	16	14	14	13	14	12	15	14	17	13	17	16	16	14	14	13	14	12	55.1	55.1
B5MDQ0;Q2NKX8	B5MDQ0;Q2NKX8	4;4	4;4	4;4	DNA excision repair protein ERCC-6-like	ERCC6L	>tr|B5MDQ0|B5MDQ0_HUMAN FLJ20105 protein, isoform CRA_a OS=Homo sapiens GN=ERCC6L PE=4 SV=1;>sp|Q2NKX8|ERC6L_HUMAN DNA excision repair protein ERCC-6-like OS=Homo sapiens GN=ERCC6L PE=1 SV=1	2	4	4	4	2	1	2	0	1	2	0	0	0	0	1	0	2	1	2	0	1	2	0	0	0	0	1	0	2	1	2	0	1	2	0	0	0	0	1	0	3.8	3.8
Q6I9Y2;B5MDZ2	Q6I9Y2;B5MDZ2	8;8	8;8	8;8	THO complex subunit 7 homolog	THOC7	>sp|Q6I9Y2|THOC7_HUMAN THO complex subunit 7 homolog OS=Homo sapiens GN=THOC7 PE=1 SV=3;>tr|B5MDZ2|B5MDZ2_HUMAN Uncharacterized protein OS=Homo sapiens GN=THOC7 PE=4 SV=1	2	8	8	8	3	1	2	2	4	4	2	0	2	1	1	2	3	1	2	2	4	4	2	0	2	1	1	2	3	1	2	2	4	4	2	0	2	1	1	2	34.8	34.8
E7ERA9;Q71SY5-5;Q71SY5;Q71SY5-2;E7EP16;B5ME50;Q71SY5-4;E7EMY0;Q71SY5-3;F5H512;B9TX33;B9TX31;B9TX30	E7ERA9;Q71SY5-5;Q71SY5;Q71SY5-2;E7EP16;B5ME50;Q71SY5-4;E7EMY0;Q71SY5-3;F5H512;B9TX33;B9TX31;B9TX30	2;2;2;2;2;2;2;2;2;1;1;1;1	2;2;2;2;2;2;2;2;2;1;1;1;1	2;2;2;2;2;2;2;2;2;1;1;1;1	Mediator of RNA polymerase II transcription subunit 25	MED25	>tr|E7ERA9|E7ERA9_HUMAN Mediator complex subunit 25 OS=Homo sapiens GN=MED25 PE=4 SV=2;>sp|Q71SY5-5|MED25_HUMAN Isoform 5 of Mediator of RNA polymerase II transcription subunit 25 OS=Homo sapiens GN=MED25;>sp|Q71SY5|MED25_HUMAN Mediator of RNA polymerase I	13	2	2	2	1	2	2	0	2	1	0	0	0	0	0	0	1	2	2	0	2	1	0	0	0	0	0	0	1	2	2	0	2	1	0	0	0	0	0	0	3.5	3.5
B5ME91;Q53EL6;Q5VZS7	B5ME91;Q53EL6	17;17;6	17;17;6	17;17;6	Programmed cell death protein 4	PDCD4	>tr|B5ME91|B5ME91_HUMAN Programmed cell death 4 (neoplastic transformation inhibitor) OS=Homo sapiens GN=PDCD4 PE=4 SV=2;>sp|Q53EL6|PDCD4_HUMAN Programmed cell death protein 4 OS=Homo sapiens GN=PDCD4 PE=1 SV=2	3	17	17	17	15	14	13	16	13	13	15	15	12	12	13	13	15	14	13	16	13	13	15	15	12	12	13	13	15	14	13	16	13	13	15	15	12	12	13	13	50.4	50.4
E7EW69;Q9P0V9;Q9P0V9-2;B5ME97;Q9P0V9-3;E7EX04;B7Z371;B7Z277;E9PBL4;F5GYV2;F5H1W3;F8WC85;C9JEW2;C9JNR7;C9JEQ7;F5H1F2	E7EW69;Q9P0V9;Q9P0V9-2;B5ME97;Q9P0V9-3;E7EX04;B7Z371;B7Z277;E9PBL4	13;13;13;13;12;12;9;7;7;1;1;1;1;1;1;1	13;13;13;13;12;12;9;7;7;1;1;1;1;1;1;1	12;12;12;12;11;11;8;6;6;1;1;1;1;1;1;1	Septin-10	SEPT10	>tr|E7EW69|E7EW69_HUMAN Septin 10 OS=Homo sapiens GN=SEPT10 PE=3 SV=1;>sp|Q9P0V9|SEP10_HUMAN Septin-10 OS=Homo sapiens GN=SEPT10 PE=1 SV=2;>sp|Q9P0V9-2|SEP10_HUMAN Isoform 2 of Septin-10 OS=Homo sapiens GN=SEPT10;>tr|B5ME97|B5ME97_HUMAN Septin 10 OS=Homo s	16	13	13	12	7	10	5	7	9	6	5	9	7	8	6	6	7	10	5	7	9	6	5	9	7	8	6	6	7	9	5	6	8	6	5	9	7	8	6	6	40	40
Q9H2H9;F8VX04;B5MEC5;F8VX12	Q9H2H9;F8VX04;B5MEC5;F8VX12	4;4;4;2	4;4;4;2	4;4;4;2	Sodium-coupled neutral amino acid transporter 1	SLC38A1	>sp|Q9H2H9|S38A1_HUMAN Sodium-coupled neutral amino acid transporter 1 OS=Homo sapiens GN=SLC38A1 PE=1 SV=1;>tr|F8VX04|F8VX04_HUMAN Solute carrier family 38, member 1 OS=Homo sapiens GN=SLC38A1 PE=4 SV=1;>tr|B5MEC5|B5MEC5_HUMAN Uncharacterized protein OS=H	4	4	4	4	1	3	2	2	3	2	1	2	0	1	1	2	1	3	2	2	3	2	1	2	0	1	1	2	1	3	2	2	3	2	1	2	0	1	1	2	9	9
Q8WXG6-6;F8W9P9;B5MEE5;Q8WXG6-5;Q8WXG6-4;Q8WXG6-3;Q8WXG6-2;Q8WXG6-7;Q8WXG6;F8W8U2;C9JM97;C9JLZ9;C9K0L0	Q8WXG6-6;F8W9P9;B5MEE5;Q8WXG6-5;Q8WXG6-4;Q8WXG6-3;Q8WXG6-2;Q8WXG6-7;Q8WXG6	6;6;6;6;6;6;6;5;5;2;1;1;1	6;6;6;6;6;6;6;5;5;2;1;1;1	6;6;6;6;6;6;6;5;5;2;1;1;1	MAP kinase-activating death domain protein	MADD	>sp|Q8WXG6-6|MADD_HUMAN Isoform 6 of MAP kinase-activating death domain protein OS=Homo sapiens GN=MADD;>tr|F8W9P9|F8W9P9_HUMAN MAP-kinase-activating death domain OS=Homo sapiens GN=MADD PE=4 SV=1;>tr|B5MEE5|B5MEE5_HUMAN MAP-kinase-activating death domain	13	6	6	6	2	3	2	0	3	1	2	1	1	1	0	1	2	3	2	0	3	1	2	1	1	1	0	1	2	3	2	0	3	1	2	1	1	1	0	1	5.3	5.3
B5MEH6;Q96KR1;H0Y8W1;Q05D65	B5MEH6;Q96KR1	28;28;7;2	28;28;7;2	28;28;7;2	Zinc finger RNA-binding protein	ZFR	>tr|B5MEH6|B5MEH6_HUMAN Zinc finger RNA-binding protein OS=Homo sapiens GN=ZFR PE=4 SV=1;>sp|Q96KR1|ZFR_HUMAN Zinc finger RNA-binding protein OS=Homo sapiens GN=ZFR PE=1 SV=2	4	28	28	28	17	15	17	14	19	17	10	12	12	12	10	12	17	15	17	14	19	17	10	12	12	12	10	12	17	15	17	14	19	17	10	12	12	12	10	12	34.1	34.1
Q96AC1-2;Q96AC1;B5TJY2;H0YJ34;G3V3J0;G3V5R2;G3V281;H0YJB6;Q5JWV4;G3V1L6	Q96AC1-2;Q96AC1;B5TJY2;H0YJ34	15;15;15;14;5;3;3;1;1;1	15;15;15;14;5;3;3;1;1;1	13;13;13;12;5;2;2;1;0;0	Fermitin family homolog 2	FERMT2	>sp|Q96AC1-2|FERM2_HUMAN Isoform 2 of Fermitin family homolog 2 OS=Homo sapiens GN=FERMT2;>sp|Q96AC1|FERM2_HUMAN Fermitin family homolog 2 OS=Homo sapiens GN=FERMT2 PE=1 SV=1;>tr|B5TJY2|B5TJY2_HUMAN Fermitin family member 2 OS=Homo sapiens GN=FERMT2 PE=2 S	10	15	15	13	10	9	7	8	10	9	9	6	5	5	4	6	10	9	7	8	10	9	9	6	5	5	4	6	10	9	7	6	9	8	8	5	4	4	3	5	26.4	26.4
H0YD13;B6EAT9;P16070-12;P16070-14;P16070-13;P16070-11;P16070-10;P16070-16;P16070-8;P16070-17;P16070-6;P16070-4;P16070-3;P16070-7;E7EPC6;P16070-5;P16070;H0Y2P0;H0YE40;H0YDW7;H0YCV9;P16070-15;H0Y5E4;P16070-9;E9PKC6;H0YDX6;Q86UZ1;O95370;H0YD17	H0YD13;B6EAT9;P16070-12;P16070-14;P16070-13;P16070-11;P16070-10;P16070-16;P16070-8;P16070-17;P16070-6;P16070-4;P16070-3;P16070-7;E7EPC6;P16070-5;P16070;H0Y2P0;H0YE40	14;14;14;14;14;14;14;14;14;14;14;14;14;14;14;14;14;13;10;4;4;4;4;4;3;3;2;2;2	14;14;14;14;14;14;14;14;14;14;14;14;14;14;14;14;14;13;10;4;4;4;4;4;3;3;2;2;2	14;14;14;14;14;14;14;14;14;14;14;14;14;14;14;14;14;13;10;4;4;4;4;4;3;3;2;2;2	CD44 antigen	CD44	>tr|H0YD13|H0YD13_HUMAN CD44 molecule (Indian blood group) (Fragment) OS=Homo sapiens GN=CD44 PE=4 SV=1;>tr|B6EAT9|B6EAT9_HUMAN CD44 OS=Homo sapiens GN=CD44 PE=2 SV=1;>sp|P16070-12|CD44_HUMAN Isoform 12 of CD44 antigen OS=Homo sapiens GN=CD44;>sp|P16070-14	29	14	14	14	11	11	11	12	11	13	11	9	11	9	9	11	11	11	11	12	11	13	11	9	11	9	9	11	11	11	11	12	11	13	11	9	11	9	9	11	53	53
Q7Z392-4;B7WNP8;Q7Z392-3;Q7Z392	Q7Z392-4;B7WNP8;Q7Z392-3;Q7Z392	2;2;2;2	2;2;2;2	2;2;2;2	Trafficking protein particle complex subunit 11	TRAPPC11	>sp|Q7Z392-4|TPC11_HUMAN Isoform 4 of Trafficking protein particle complex subunit 11 OS=Homo sapiens GN=TRAPPC11;>tr|B7WNP8|B7WNP8_HUMAN Trafficking protein particle complex 11 OS=Homo sapiens GN=TRAPPC11 PE=4 SV=2;>sp|Q7Z392-3|TPC11_HUMAN Isoform 3 of Tr	4	2	2	2	0	0	0	0	0	1	0	0	0	0	0	1	0	0	0	0	0	1	0	0	0	0	0	1	0	0	0	0	0	1	0	0	0	0	0	1	2.2	2.2
Q7Z4Q2-2;B7WNW7;Q7Z4Q2;Q7Z4Q2-3	Q7Z4Q2-2;B7WNW7;Q7Z4Q2	9;9;9;3	9;9;9;3	9;9;9;3	HEAT repeat-containing protein 3	HEATR3	>sp|Q7Z4Q2-2|HEAT3_HUMAN Isoform 2 of HEAT repeat-containing protein 3 OS=Homo sapiens GN=HEATR3;>tr|B7WNW7|B7WNW7_HUMAN Putative uncharacterized protein FLJ20718 OS=Homo sapiens GN=HEATR3 PE=4 SV=1;>sp|Q7Z4Q2|HEAT3_HUMAN HEAT repeat-containing protein 3 O	4	9	9	9	6	5	5	3	2	7	2	1	4	3	3	4	6	5	5	3	2	7	2	1	4	3	3	4	6	5	5	3	2	7	2	1	4	3	3	4	18.9	18.9
Q9HCG8;B7WP27;B7WP74	Q9HCG8;B7WP27;B7WP74	4;4;3	4;4;3	4;4;3	Pre-mRNA-splicing factor CWC22 homolog	CWC22	>sp|Q9HCG8|CWC22_HUMAN Pre-mRNA-splicing factor CWC22 homolog OS=Homo sapiens GN=CWC22 PE=1 SV=3;>tr|B7WP27|B7WP27_HUMAN CWC22 spliceosome-associated protein homolog (S. cerevisiae) OS=Homo sapiens GN=CWC22 PE=4 SV=1;>tr|B7WP74|B7WP74_HUMAN CWC22 spliceoso	3	4	4	4	2	1	1	1	0	0	1	0	1	1	0	1	2	1	1	1	0	0	1	0	1	1	0	1	2	1	1	1	0	0	1	0	1	1	0	1	5	5
Q15370;B7WPD3;B8ZZU8	Q15370;B7WPD3;B8ZZU8	12;12;11	12;12;11	12;12;11	Transcription elongation factor B polypeptide 2	TCEB2	>sp|Q15370|ELOB_HUMAN Transcription elongation factor B polypeptide 2 OS=Homo sapiens GN=TCEB2 PE=1 SV=1;>tr|B7WPD3|B7WPD3_HUMAN Transcription elongation factor B (SIII), polypeptide 2 (18kDa, elongin B) OS=Homo sapiens GN=TCEB2 PE=4 SV=1;>tr|B8ZZU8|B8ZZU8	3	12	12	12	9	8	9	8	8	9	10	9	9	7	8	8	9	8	9	8	8	9	10	9	9	7	8	8	9	8	9	8	8	9	10	9	9	7	8	8	65.3	65.3
Q32P44;B7WPE2;H0Y3M3;Q32P44-2;G3V1D0;G3V195	Q32P44;B7WPE2;H0Y3M3;Q32P44-2;G3V1D0;G3V195	10;10;9;9;8;7	10;10;9;9;8;7	10;10;9;9;8;7	Echinoderm microtubule-associated protein-like 3	EML3	>sp|Q32P44|EMAL3_HUMAN Echinoderm microtubule-associated protein-like 3 OS=Homo sapiens GN=EML3 PE=1 SV=1;>tr|B7WPE2|B7WPE2_HUMAN Echinoderm microtubule associated protein like 3 OS=Homo sapiens GN=EML3 PE=4 SV=1;>tr|H0Y3M3|H0Y3M3_HUMAN Echinoderm microtub	6	10	10	10	4	6	6	2	4	5	3	1	2	2	1	2	4	6	6	2	4	5	3	1	2	2	1	2	4	6	6	2	4	5	3	1	2	2	1	2	15	15
Q5JB52;B7WPG3;Q8WVV9-4;C9J9G0;Q8WVV9;Q8WVV9-3;C9JJZ7	Q5JB52;B7WPG3;Q8WVV9-4;C9J9G0;Q8WVV9	15;15;15;15;15;5;4	14;14;14;14;14;5;4	9;9;9;9;9;0;0	Heterogeneous nuclear ribonucleoprotein L-like	HNRPLL	>tr|Q5JB52|Q5JB52_HUMAN Stromal RNA regulating factor OS=Homo sapiens GN=HNRPLL PE=2 SV=1;>tr|B7WPG3|B7WPG3_HUMAN Uncharacterized protein OS=Homo sapiens GN=HNRPLL PE=4 SV=1;>sp|Q8WVV9-4|HNRLL_HUMAN Isoform 4 of Heterogeneous nuclear ribonucleoprotein L-li	7	15	14	9	8	12	7	3	7	10	6	6	4	4	4	2	7	11	6	3	7	9	5	5	3	3	3	1	5	7	3	3	4	5	3	3	1	2	1	1	39.6	38.2
P78310-5;D3YHP0;P78310-2;B7WPI3;P78310;P78310-4	P78310-5;D3YHP0;P78310-2;B7WPI3;P78310;P78310-4	4;4;4;4;4;3	4;4;4;4;4;3	4;4;4;4;4;3	Coxsackievirus and adenovirus receptor	CXADR	>sp|P78310-5|CXAR_HUMAN Isoform 5 of Coxsackievirus and adenovirus receptor OS=Homo sapiens GN=CXADR;>tr|D3YHP0|D3YHP0_HUMAN CAR4/6 OS=Homo sapiens GN=CXADR PE=2 SV=1;>sp|P78310-2|CXAR_HUMAN Isoform 2 of Coxsackievirus and adenovirus receptor OS=Homo sapie	6	4	4	4	1	1	2	0	2	3	0	0	1	0	0	1	1	1	2	0	2	3	0	0	1	0	0	1	1	1	2	0	2	3	0	0	1	0	0	1	16.7	16.7
D6RAC5;E9PDA8;D6RH18;E9PB74;B7Z1J2;Q9BWW4-2;P81877;Q9BWW5;Q9BWW4-3;Q9BWG4;Q9BWW4	D6RAC5;E9PDA8;D6RH18;E9PB74;B7Z1J2;Q9BWW4-2;P81877;Q9BWW5;Q9BWW4-3;Q9BWG4;Q9BWW4	1;1;1;1;1;1;1;1;1;1;1	1;1;1;1;1;1;1;1;1;1;1	1;1;1;1;1;1;1;1;1;1;1	Single-stranded DNA-binding protein 2;Single-stranded DNA-binding protein 4;Single-stranded DNA-binding protein 3	SSBP2;SSDP4;SSBP4;SSBP3	>tr|D6RAC5|D6RAC5_HUMAN Single-stranded DNA-binding protein 2 (Fragment) OS=Homo sapiens GN=SSBP2 PE=4 SV=2;>tr|E9PDA8|E9PDA8_HUMAN Single-stranded DNA-binding protein 2 OS=Homo sapiens GN=SSBP2 PE=4 SV=1;>tr|D6RH18|D6RH18_HUMAN Single-stranded DNA-binding	11	1	1	1	1	1	1	0	1	1	0	0	0	0	0	0	1	1	1	0	1	1	0	0	0	0	0	0	1	1	1	0	1	1	0	0	0	0	0	0	4.8	4.8
B7Z1R5;P38606;B7Z2V6;C9JVW8;C9JA17	B7Z1R5;P38606;B7Z2V6	24;24;13;7;6	24;24;13;7;6	24;24;13;7;6	V-type proton ATPase catalytic subunit A	ATP6V1A	>tr|B7Z1R5|B7Z1R5_HUMAN ATPase, H+ transporting, lysosomal 70kDa, V1 subunit A OS=Homo sapiens GN=ATP6V1A PE=2 SV=1;>sp|P38606|VATA_HUMAN V-type proton ATPase catalytic subunit A OS=Homo sapiens GN=ATP6V1A PE=1 SV=2;>tr|B7Z2V6|B7Z2V6_HUMAN ATPase, H+ trans	5	24	24	24	18	21	16	16	18	18	18	15	16	13	14	15	18	21	16	16	18	18	18	15	16	13	14	15	18	21	16	16	18	18	18	15	16	13	14	15	46.1	46.1
B7Z265;Q14807	B7Z265;Q14807	11;11	11;11	11;11	Kinesin-like protein KIF22	KIF22	>tr|B7Z265|B7Z265_HUMAN Kinesin family member 22 OS=Homo sapiens GN=KIF22 PE=2 SV=1;>sp|Q14807|KIF22_HUMAN Kinesin-like protein KIF22 OS=Homo sapiens GN=KIF22 PE=1 SV=5	2	11	11	11	3	6	5	0	5	5	1	0	1	1	2	1	3	6	5	0	5	5	1	0	1	1	2	1	3	6	5	0	5	5	1	0	1	1	2	1	25.5	25.5
B7Z820;Q8IWD4-2;B7Z2V1;B7Z860;Q8IWD4	B7Z820;Q8IWD4-2;B7Z2V1;B7Z860;Q8IWD4	1;1;1;1;1	1;1;1;1;1	1;1;1;1;1	Coiled-coil domain-containing protein 117	CCDC117	>tr|B7Z820|B7Z820_HUMAN Uncharacterized protein OS=Homo sapiens GN=CCDC117 PE=2 SV=1;>sp|Q8IWD4-2|CC117_HUMAN Isoform 2 of Coiled-coil domain-containing protein 117 OS=Homo sapiens GN=CCDC117;>tr|B7Z2V1|B7Z2V1_HUMAN Uncharacterized protein OS=Homo sapiens	5	1	1	1	0	1	1	0	0	0	1	0	0	0	0	1	0	1	1	0	0	0	1	0	0	0	0	1	0	1	1	0	0	0	1	0	0	0	0	1	7.5	7.5
F5H1E5;B7Z2Y2;Q86U99;Q14746;B7Z7N2	F5H1E5;B7Z2Y2;Q86U99;Q14746;B7Z7N2	6;6;6;6;5	6;6;6;6;5	6;6;6;6;5	Conserved oligomeric Golgi complex subunit 2	COG2	>tr|F5H1E5|F5H1E5_HUMAN Component of oligomeric golgi complex 2 OS=Homo sapiens GN=COG2 PE=4 SV=1;>tr|B7Z2Y2|B7Z2Y2_HUMAN Uncharacterized protein OS=Homo sapiens GN=COG2 PE=2 SV=1;>tr|Q86U99|Q86U99_HUMAN Component of oligomeric golgi complex 2 OS=Homo sapi	5	6	6	6	1	1	3	0	0	1	0	0	0	1	0	0	1	1	3	0	0	1	0	0	0	1	0	0	1	1	3	0	0	1	0	0	0	1	0	0	14	14
B7Z321;Q96A65;F5H222;F5GZT1;B7Z4J9;E9PED2	B7Z321;Q96A65;F5H222;F5GZT1	10;10;8;7;3;3	10;10;8;7;3;3	10;10;8;7;3;3	Exocyst complex component 4	EXOC4	>tr|B7Z321|B7Z321_HUMAN Uncharacterized protein OS=Homo sapiens GN=EXOC4 PE=2 SV=1;>sp|Q96A65|EXOC4_HUMAN Exocyst complex component 4 OS=Homo sapiens GN=EXOC4 PE=1 SV=1;>tr|F5H222|F5H222_HUMAN Exocyst complex component 4 OS=Homo sapiens GN=EXOC4 PE=4 SV=1;	6	10	10	10	3	5	4	0	6	4	2	2	1	1	0	2	3	5	4	0	6	4	2	2	1	1	0	2	3	5	4	0	6	4	2	2	1	1	0	2	16	16
B7Z355;Q8NCE0-3;Q8NCE0-2;Q8NCE0;C9J7Z4;G5E9Q3;C9IZI7	B7Z355;Q8NCE0-3;Q8NCE0-2;Q8NCE0;C9J7Z4;G5E9Q3;C9IZI7	6;6;6;6;5;5;5	6;6;6;6;5;5;5	6;6;6;6;5;5;5	tRNA-splicing endonuclease subunit Sen2	TSEN2	>tr|B7Z355|B7Z355_HUMAN Uncharacterized protein OS=Homo sapiens GN=TSEN2 PE=2 SV=1;>sp|Q8NCE0-3|SEN2_HUMAN Isoform 3 of tRNA-splicing endonuclease subunit Sen2 OS=Homo sapiens GN=TSEN2;>sp|Q8NCE0-2|SEN2_HUMAN Isoform 2 of tRNA-splicing endonuclease subunit	7	6	6	6	2	2	2	1	3	4	0	0	0	0	2	1	2	2	2	1	3	4	0	0	0	0	2	1	2	2	2	1	3	4	0	0	0	0	2	1	16.9	16.9
B7Z6B6;B7Z6Q2;B7Z367;Q9UL40;D6RJ07;Q9UL40-2	B7Z6B6;B7Z6Q2;B7Z367;Q9UL40;D6RJ07;Q9UL40-2	2;2;2;2;2;2	2;2;2;2;2;2	2;2;2;2;2;2	Zinc finger protein 346	ZNF346	>tr|B7Z6B6|B7Z6B6_HUMAN Uncharacterized protein OS=Homo sapiens GN=ZNF346 PE=2 SV=1;>tr|B7Z6Q2|B7Z6Q2_HUMAN Uncharacterized protein OS=Homo sapiens GN=ZNF346 PE=2 SV=1;>tr|B7Z367|B7Z367_HUMAN Uncharacterized protein OS=Homo sapiens GN=ZNF346 PE=2 SV=1;>sp|	6	2	2	2	1	1	2	0	1	1	0	0	0	0	1	1	1	1	2	0	1	1	0	0	0	0	1	1	1	1	2	0	1	1	0	0	0	0	1	1	17.6	17.6
B7Z3A7;P54750-3;P54750-8;P54750-9;P54750-2;P54750-6;P54750;P54750-7;P54750-4;P54750-5	B7Z3A7;P54750-3;P54750-8;P54750-9;P54750-2;P54750-6;P54750;P54750-7;P54750-4;P54750-5	2;2;2;2;2;2;2;2;2;2	2;2;2;2;2;2;2;2;2;2	2;2;2;2;2;2;2;2;2;2	Calcium/calmodulin-dependent 3,5-cyclic nucleotide phosphodiesterase 1A	PDE1A	>tr|B7Z3A7|B7Z3A7_HUMAN Phosphodiesterase 1A, calmodulin-dependent OS=Homo sapiens GN=PDE1A PE=2 SV=1;>sp|P54750-3|PDE1A_HUMAN Isoform 3 of Calcium/calmodulin-dependent 3,5-cyclic nucleotide phosphodiesterase 1A OS=Homo sapiens GN=PDE1A;>sp|P54750-8|PDE1	10	2	2	2	2	1	0	1	0	1	0	0	0	0	0	0	2	1	0	1	0	1	0	0	0	0	0	0	2	1	0	1	0	1	0	0	0	0	0	0	5.4	5.4
Q93050-1;Q93050;F5H569;B7Z3B7;B7Z641;F5H1T6	Q93050-1;Q93050;F5H569;B7Z3B7;B7Z641	18;18;18;18;13;5	18;18;18;18;13;5	16;16;16;16;11;3	V-type proton ATPase 116 kDa subunit a isoform 1	ATP6V0A1	>sp|Q93050-1|VPP1_HUMAN Isoform 2 of V-type proton ATPase 116 kDa subunit a isoform 1 OS=Homo sapiens GN=ATP6V0A1;>sp|Q93050|VPP1_HUMAN V-type proton ATPase 116 kDa subunit a isoform 1 OS=Homo sapiens GN=ATP6V0A1 PE=1 SV=3;>tr|F5H569|F5H569_HUMAN ATPase, H	6	18	18	16	10	13	11	7	9	12	5	9	5	5	6	6	10	13	11	7	9	12	5	9	5	5	6	6	8	11	10	6	8	11	5	9	4	5	5	6	22.7	22.7
B7Z3K8;G3V564;Q86U30;G3XA86;Q9Y2Z9;G3V5C2	B7Z3K8;G3V564;Q86U30;G3XA86;Q9Y2Z9;G3V5C2	6;5;5;5;5;3	6;5;5;5;5;3	6;5;5;5;5;3	Ubiquinone biosynthesis monooxygenase COQ6	COQ6	>tr|B7Z3K8|B7Z3K8_HUMAN Uncharacterized protein OS=Homo sapiens GN=COQ6 PE=2 SV=1;>tr|G3V564|G3V564_HUMAN Coenzyme Q6 homolog, monooxygenase (S. cerevisiae) OS=Homo sapiens GN=COQ6 PE=4 SV=1;>tr|Q86U30|Q86U30_HUMAN Coenzyme Q6 homolog, monooxygenase (Yeast	6	6	6	6	3	2	1	0	1	3	2	0	1	2	1	1	3	2	1	0	1	3	2	0	1	2	1	1	3	2	1	0	1	3	2	0	1	2	1	1	16.3	16.3
B7Z3N1;Q969N2;Q969N2-4;B7Z1N3;Q969N2-2;F5GWY0;G8JLF5;Q969N2-3	B7Z3N1;Q969N2;Q969N2-4;B7Z1N3;Q969N2-2;F5GWY0	11;11;10;9;9;9;5;4	11;11;10;9;9;9;5;4	11;11;10;9;9;9;5;4	GPI transamidase component PIG-T	PIGT	>tr|B7Z3N1|B7Z3N1_HUMAN Phosphatidylinositol glycan anchor biosynthesis, class T OS=Homo sapiens GN=PIGT PE=2 SV=1;>sp|Q969N2|PIGT_HUMAN GPI transamidase component PIG-T OS=Homo sapiens GN=PIGT PE=1 SV=1;>sp|Q969N2-4|PIGT_HUMAN Isoform 4 of GPI transamidas	8	11	11	11	5	4	6	8	6	7	5	5	6	6	4	5	5	4	6	8	6	7	5	5	6	6	4	5	5	4	6	8	6	7	5	5	6	6	4	5	24.3	24.3
B7Z3N3;Q6P1A2;F5H0M4;F5GYT3;B7Z3N5	B7Z3N3;Q6P1A2;F5H0M4	5;5;4;2;1	5;5;4;2;1	5;5;4;2;1	Lysophospholipid acyltransferase 5	LPCAT3	>tr|B7Z3N3|B7Z3N3_HUMAN Uncharacterized protein OS=Homo sapiens GN=LPCAT3 PE=2 SV=1;>sp|Q6P1A2|MBOA5_HUMAN Lysophospholipid acyltransferase 5 OS=Homo sapiens GN=LPCAT3 PE=1 SV=1;>tr|F5H0M4|F5H0M4_HUMAN Lysophosphatidylcholine acyltransferase 3 OS=Homo sapi	5	5	5	5	3	2	2	1	1	3	1	2	2	2	0	2	3	2	2	1	1	3	1	2	2	2	0	2	3	2	2	1	1	3	1	2	2	2	0	2	13	13
Q15813;B7Z3P1	Q15813;B7Z3P1	14;14	14;14	13;13	Tubulin-specific chaperone E	TBCE	>sp|Q15813|TBCE_HUMAN Tubulin-specific chaperone E OS=Homo sapiens GN=TBCE PE=1 SV=1;>tr|B7Z3P1|B7Z3P1_HUMAN Uncharacterized protein OS=Homo sapiens GN=TBCE PE=2 SV=1	2	14	14	13	8	9	9	5	7	9	4	5	5	6	5	3	8	9	9	5	7	9	4	5	5	6	5	3	8	8	8	5	7	9	3	4	4	5	4	2	30.9	30.9
E7EPM6;P33121-2;P33121;B7Z452;B7Z3Z9;H0Y9U7;D6RER0;D6RG07;H0Y9Z9;B4DX30;G3V1S9;Q9UKU0-7;Q9UKU0-2;E7ERD7;Q9UKU0-5;Q9UKU0-3;Q9UKU0;Q9UKU0-6;Q9UKU0-8;Q9UKU0-1	E7EPM6;P33121-2;P33121;B7Z452;B7Z3Z9;H0Y9U7	10;10;10;10;7;5;4;2;1;1;1;1;1;1;1;1;1;1;1;1	10;10;10;10;7;5;4;2;1;1;1;1;1;1;1;1;1;1;1;1	9;9;9;9;6;4;4;2;1;0;1;1;1;1;1;1;1;1;1;1	Long-chain-fatty-acid--CoA ligase 1	ACSL1	>tr|E7EPM6|E7EPM6_HUMAN Acyl-CoA synthetase long-chain family member 1 OS=Homo sapiens GN=ACSL1 PE=4 SV=1;>sp|P33121-2|ACSL1_HUMAN Isoform 2 of Long-chain-fatty-acid--CoA ligase 1 OS=Homo sapiens GN=ACSL1;>sp|P33121|ACSL1_HUMAN Long-chain-fatty-acid--CoA l	20	10	10	9	6	5	5	1	7	7	1	3	1	3	3	2	6	5	5	1	7	7	1	3	1	3	3	2	5	5	4	1	6	6	1	3	1	2	3	2	15.5	15.5
B7Z468;E7ESM9;P20810-6;G5E9D3;P20810-7;P20810-5;G5E946;B7Z574;P20810;E7ES10;P20810-4;E7EVY3;E9PCH5;P20810-2;E9PDE4;P20810-3;H0Y7F0;H0Y9H6;E7EQ12;E7EQA0;E7EPY6;H0YD33;F8W7E0;H0YA91;H0Y944;E9PSG1;D6RC54;D6RBR1;E7EN75;D6RGF7;D6RAA8;E7EQK6;D6RBZ8	B7Z468;E7ESM9;P20810-6;G5E9D3;P20810-7;P20810-5;G5E946;B7Z574;P20810;E7ES10;P20810-4;E7EVY3;E9PCH5;P20810-2;E9PDE4;P20810-3;H0Y7F0;H0Y9H6;E7EQ12;E7EQA0;E7EPY6;H0YD33	35;35;35;34;34;33;30;30;30;29;29;29;28;28;27;25;23;22;21;21;20;20;12;11;9;9;6;6;6;5;3;2;1	35;35;35;34;34;33;30;30;30;29;29;29;28;28;27;25;23;22;21;21;20;20;12;11;9;9;6;6;6;5;3;2;1	35;35;35;34;34;33;30;30;30;29;29;29;28;28;27;25;23;22;21;21;20;20;12;11;9;9;6;6;6;5;3;2;1	Calpastatin	CAST	>tr|B7Z468|B7Z468_HUMAN Uncharacterized protein OS=Homo sapiens GN=CAST PE=2 SV=1;>tr|E7ESM9|E7ESM9_HUMAN Calpastatin OS=Homo sapiens GN=CAST PE=4 SV=1;>sp|P20810-6|ICAL_HUMAN Isoform 6 of Calpastatin OS=Homo sapiens GN=CAST;>tr|G5E9D3|G5E9D3_HUMAN Calpast	33	35	35	35	25	28	26	21	22	26	23	24	20	23	21	21	25	28	26	21	22	26	23	24	20	23	21	21	25	28	26	21	22	26	23	24	20	23	21	21	52.7	52.7
B7Z5R2;B7Z472;Q9H974;C9K0B6	B7Z5R2;B7Z472;Q9H974	4;4;4;1	4;4;4;1	4;4;4;1	Queuine tRNA-ribosyltransferase subunit QTRTD1	QTRTD1	>tr|B7Z5R2|B7Z5R2_HUMAN Uncharacterized protein OS=Homo sapiens GN=QTRTD1 PE=2 SV=1;>tr|B7Z472|B7Z472_HUMAN Uncharacterized protein OS=Homo sapiens GN=QTRTD1 PE=2 SV=1;>sp|Q9H974|QTRD1_HUMAN Queuine tRNA-ribosyltransferase subunit QTRTD1 OS=Homo sapiens GN	4	4	4	4	2	2	1	2	1	2	1	2	2	1	2	1	2	2	1	2	1	2	1	2	2	1	2	1	2	2	1	2	1	2	1	2	2	1	2	1	23.6	23.6
B7Z475;Q9BZK7;C9JLJ1;C9JCK0;C9JBN1;C9IYU9	B7Z475;Q9BZK7	15;15;1;1;1;1	15;15;1;1;1;1	10;10;1;1;1;1	F-box-like/WD repeat-containing protein TBL1XR1	TBL1XR1	>tr|B7Z475|B7Z475_HUMAN Transducin (beta)-like 1 X-linked receptor 1 OS=Homo sapiens GN=TBL1XR1 PE=2 SV=1;>sp|Q9BZK7|TBL1R_HUMAN F-box-like/WD repeat-containing protein TBL1XR1 OS=Homo sapiens GN=TBL1XR1 PE=1 SV=1	6	15	15	10	12	10	10	7	11	9	8	6	9	8	10	10	12	10	10	7	11	9	8	6	9	8	10	10	8	6	6	4	7	6	5	4	6	6	7	7	57.7	57.7
P48059;B7Z483;B7Z7R3;C9JF46;B4DPH6;Q7Z4I7-3;Q7Z4I7;F5H6E6;Q7Z4I7-2;B4DUX2;Q7Z4I2;E7ENJ8;C9JHB2;H0Y592;Q9NWG2	P48059;B7Z483;B7Z7R3	12;12;12;4;4;4;4;4;4;3;3;3;1;1;1	12;12;12;4;4;4;4;4;4;3;3;3;1;1;1	12;12;12;4;4;4;4;4;4;3;3;3;1;1;1	LIM and senescent cell antigen-like-containing domain protein 1	LIMS1	>sp|P48059|LIMS1_HUMAN LIM and senescent cell antigen-like-containing domain protein 1 OS=Homo sapiens GN=LIMS1 PE=1 SV=4;>tr|B7Z483|B7Z483_HUMAN LIM and senescent cell antigen-like domains 1 OS=Homo sapiens GN=LIMS1 PE=2 SV=1;>tr|B7Z7R3|B7Z7R3_HUMAN LIM a	15	12	12	12	7	9	8	3	9	11	4	5	7	7	8	7	7	9	8	3	9	11	4	5	7	7	8	7	7	9	8	3	9	11	4	5	7	7	8	7	49.8	49.8
B7Z499;B7Z491;Q13496	B7Z499;B7Z491;Q13496	1;1;1	1;1;1	1;1;1	Myotubularin	MTM1	>tr|B7Z499|B7Z499_HUMAN Myotubularin 1 OS=Homo sapiens GN=MTM1 PE=2 SV=1;>tr|B7Z491|B7Z491_HUMAN Myotubularin 1 OS=Homo sapiens GN=MTM1 PE=2 SV=1;>sp|Q13496|MTM1_HUMAN Myotubularin OS=Homo sapiens GN=MTM1 PE=1 SV=2	3	1	1	1	1	1	1	0	1	0	0	0	0	0	0	0	1	1	1	0	1	0	0	0	0	0	0	0	1	1	1	0	1	0	0	0	0	0	0	0	2.5	2.5
B7Z493;E9PJX4;F8VWL3;Q96M96-3;E9PQT1;E9PNX0;Q96M96	B7Z493;E9PJX4;F8VWL3;Q96M96-3;E9PQT1;E9PNX0;Q96M96	2;2;2;1;1;1;1	2;2;2;1;1;1;1	2;2;2;1;1;1;1	FYVE, RhoGEF and PH domain-containing protein 4	FGD4	>tr|B7Z493|B7Z493_HUMAN FYVE, RhoGEF and PH domain containing 4 OS=Homo sapiens GN=FGD4 PE=2 SV=1;>tr|E9PJX4|E9PJX4_HUMAN FYVE, RhoGEF and PH domain-containing 4 OS=Homo sapiens GN=FGD4 PE=4 SV=1;>tr|F8VWL3|F8VWL3_HUMAN FYVE, RhoGEF and PH domain-containin	7	2	2	2	0	0	0	0	0	0	0	0	1	1	1	0	0	0	0	0	0	0	0	0	1	1	1	0	0	0	0	0	0	0	0	0	1	1	1	0	3.2	3.2
B7Z4K6;O00115	B7Z4K6;O00115	6;6	6;6	6;6	Deoxyribonuclease-2-alpha	DNASE2	>tr|B7Z4K6|B7Z4K6_HUMAN Uncharacterized protein OS=Homo sapiens GN=DNASE2 PE=2 SV=1;>sp|O00115|DNS2A_HUMAN Deoxyribonuclease-2-alpha OS=Homo sapiens GN=DNASE2 PE=1 SV=2	2	6	6	6	6	5	4	5	5	5	5	5	6	5	5	5	6	5	4	5	5	5	5	5	6	5	5	5	6	5	4	5	5	5	5	5	6	5	5	5	20	20
B7Z4M2;O75554	B7Z4M2;O75554	2;2	2;2	2;2	WW domain-binding protein 4	WBP4	>tr|B7Z4M2|B7Z4M2_HUMAN Uncharacterized protein OS=Homo sapiens GN=WBP4 PE=2 SV=1;>sp|O75554|WBP4_HUMAN WW domain-binding protein 4 OS=Homo sapiens GN=WBP4 PE=1 SV=1	2	2	2	2	1	1	1	0	1	1	1	0	1	1	0	1	1	1	1	0	1	1	1	0	1	1	0	1	1	1	1	0	1	1	1	0	1	1	0	1	7.9	7.9
E5RGX5;B7Z4N6;Q93045;G3V110	E5RGX5;B7Z4N6;Q93045;G3V110	3;3;3;3	1;1;1;1	1;1;1;1	Stathmin;Stathmin-2	STMN2	>tr|E5RGX5|E5RGX5_HUMAN Stathmin OS=Homo sapiens GN=STMN2 PE=3 SV=1;>tr|B7Z4N6|B7Z4N6_HUMAN Stathmin OS=Homo sapiens GN=STMN2 PE=2 SV=1;>sp|Q93045|STMN2_HUMAN Stathmin-2 OS=Homo sapiens GN=STMN2 PE=1 SV=3;>tr|G3V110|G3V110_HUMAN Stathmin OS=Homo sapiens GN	4	3	1	1	3	3	2	3	3	3	3	3	3	3	2	2	1	1	1	1	1	1	1	1	1	1	1	1	1	1	1	1	1	1	1	1	1	1	1	1	16.1	6
B7Z4Q3;B7Z500;Q9Y383-2;C9JWT3;B8ZZ09	B7Z4Q3;B7Z500;Q9Y383-2	15;14;14;5;1	15;14;14;5;1	0;0;0;0;0	Putative RNA-binding protein Luc7-like 2	LUC7L2	>tr|B7Z4Q3|B7Z4Q3_HUMAN Uncharacterized protein OS=Homo sapiens GN=LUC7L2 PE=2 SV=1;>tr|B7Z500|B7Z500_HUMAN Uncharacterized protein OS=Homo sapiens GN=LUC7L2 PE=2 SV=1;>sp|Q9Y383-2|LC7L2_HUMAN Isoform 2 of Putative RNA-binding protein Luc7-like 2 OS=Homo s	5	15	15	0	12	12	13	10	13	12	8	8	8	9	9	7	12	12	13	10	13	12	8	8	8	9	9	7	0	0	0	0	0	0	0	0	0	0	0	0	29.5	29.5
B7Z4R0;P50548	B7Z4R0;P50548	1;1	1;1	1;1	ETS domain-containing transcription factor ERF	ERF	>tr|B7Z4R0|B7Z4R0_HUMAN Ets2 repressor factor OS=Homo sapiens GN=ERF PE=2 SV=1;>sp|P50548|ERF_HUMAN ETS domain-containing transcription factor ERF OS=Homo sapiens GN=ERF PE=1 SV=2	2	1	1	1	0	0	1	0	0	0	0	0	0	0	0	0	0	0	1	0	0	0	0	0	0	0	0	0	0	0	1	0	0	0	0	0	0	0	0	0	4.9	4.9
Q86TV2;Q86TV3;F5H2T8;B7Z4S8;Q99538;G3V4E4;G3V5B2;G3V4P5;G3V3Z4;G3V2T4	Q86TV2;Q86TV3;F5H2T8;B7Z4S8;Q99538;G3V4E4	4;4;4;4;4;3;1;1;1;1	4;4;4;4;4;3;1;1;1;1	4;4;4;4;4;3;1;1;1;1	Legumain	LGMN	>tr|Q86TV2|Q86TV2_HUMAN Full-length cDNA clone CS0DI002YH20 of Placenta of Homo sapiens (human) OS=Homo sapiens GN=LGMN PE=2 SV=1;>tr|Q86TV3|Q86TV3_HUMAN Full-length cDNA clone CS0DB001YK19 of Neuroblastoma of Homo sapiens (human) OS=Homo sapiens GN=LGMN P	10	4	4	4	2	0	2	2	3	1	0	0	1	1	0	1	2	0	2	2	3	1	0	0	1	1	0	1	2	0	2	2	3	1	0	0	1	1	0	1	16.9	16.9
B7Z4V2;P38646;F5H3L8;D6RJI2;H0YBG6;D6RA73;H0Y8S0	B7Z4V2;P38646;F5H3L8	50;50;40;8;8;6;6	50;50;40;8;8;6;6	49;49;39;8;8;6;6	Stress-70 protein, mitochondrial	HSPA9	>tr|B7Z4V2|B7Z4V2_HUMAN Heat shock 70kDa protein 9 (mortalin) OS=Homo sapiens GN=HSPA9 PE=2 SV=1;>sp|P38646|GRP75_HUMAN Stress-70 protein, mitochondrial OS=Homo sapiens GN=HSPA9 PE=1 SV=2;>tr|F5H3L8|F5H3L8_HUMAN Heat shock 70kDa protein 9 (mortalin) OS=Hom	7	50	50	49	41	40	42	36	37	39	43	44	39	39	36	37	41	40	42	36	37	39	43	44	39	39	36	37	41	40	42	36	37	39	42	43	39	39	35	37	77	77
B7Z576;Q9UI42;B7Z5J4;C9J6N7;F5H0B9;F8WF19;C9J3P4	B7Z576;Q9UI42;B7Z5J4;C9J6N7	9;9;6;5;4;3;3	9;9;6;5;4;3;3	9;9;6;5;4;3;3	Carboxypeptidase A4	CPA4	>tr|B7Z576|B7Z576_HUMAN Carboxypeptidase A4 OS=Homo sapiens GN=CPA4 PE=2 SV=1;>sp|Q9UI42|CBPA4_HUMAN Carboxypeptidase A4 OS=Homo sapiens GN=CPA4 PE=1 SV=2;>tr|B7Z5J4|B7Z5J4_HUMAN Uncharacterized protein OS=Homo sapiens GN=CPA4 PE=2 SV=1;>tr|C9J6N7|C9J6N7_H	7	9	9	9	4	7	4	2	6	3	1	1	1	1	3	2	4	7	4	2	6	3	1	1	1	1	3	2	4	7	4	2	6	3	1	1	1	1	3	2	29.1	29.1
B7Z588;O14763-2;O14763	B7Z588;O14763-2;O14763	3;3;3	3;3;3	3;3;3	Tumor necrosis factor receptor superfamily member 10B	TNFRSF10B	>tr|B7Z588|B7Z588_HUMAN Uncharacterized protein OS=Homo sapiens GN=TNFRSF10B PE=2 SV=1;>sp|O14763-2|TR10B_HUMAN Isoform Short of Tumor necrosis factor receptor superfamily member 10B OS=Homo sapiens GN=TNFRSF10B;>sp|O14763|TR10B_HUMAN Tumor necrosis factor	3	3	3	3	0	0	0	1	1	2	1	2	1	0	1	1	0	0	0	1	1	2	1	2	1	0	1	1	0	0	0	1	1	2	1	2	1	0	1	1	13.1	13.1
B7Z589;P48067-2;P48067-3;P48067	B7Z589;P48067-2;P48067-3;P48067	2;2;2;2	2;2;2;2	2;2;2;2	Transporter;Sodium- and chloride-dependent glycine transporter 1	SLC6A9	>tr|B7Z589|B7Z589_HUMAN Transporter OS=Homo sapiens GN=SLC6A9 PE=2 SV=1;>sp|P48067-2|SC6A9_HUMAN Isoform GlyT-1A of Sodium- and chloride-dependent glycine transporter 1 OS=Homo sapiens GN=SLC6A9;>sp|P48067-3|SC6A9_HUMAN Isoform GlyT-1B of Sodium- and chlor	4	2	2	2	1	1	2	1	1	1	0	0	0	0	0	0	1	1	2	1	1	1	0	0	0	0	0	0	1	1	2	1	1	1	0	0	0	0	0	0	6.7	6.7
F5H7S3;B7Z596;P09493-2;P09493-5;H0YK48;D9YZV8;H0YNC7;Q9Y427;P09493-6;H0YK20;H0YL42	F5H7S3;B7Z596;P09493-2;P09493-5;H0YK48;D9YZV8;H0YNC7;Q9Y427;P09493-6	13;13;12;11;11;11;9;9;9;6;6	2;2;2;2;2;0;0;0;0;0;0	2;2;2;2;2;0;0;0;0;0;0	Tropomyosin alpha-1 chain	TPM1	>tr|F5H7S3|F5H7S3_HUMAN Tropomyosin 1 (alpha) OS=Homo sapiens GN=TPM1 PE=3 SV=2;>tr|B7Z596|B7Z596_HUMAN Tropomyosin 1 (alpha) OS=Homo sapiens GN=TPM1 PE=2 SV=1;>sp|P09493-2|TPM1_HUMAN Isoform 2 of Tropomyosin alpha-1 chain OS=Homo sapiens GN=TPM1;>sp|P0949	11	13	2	2	9	7	7	7	5	7	5	5	6	7	7	7	1	0	1	0	0	1	0	0	1	1	1	1	1	0	1	0	0	1	0	0	1	1	1	1	29.4	5.7
E7EW15;E7EMV7;F5H4X3;F5GYD7;E7ERB0;E7EPY1;E7ET96;Q6N077;B7Z5B0;Q15025-2;Q15025	E7EW15;E7EMV7;F5H4X3;F5GYD7;E7ERB0;E7EPY1;E7ET96;Q6N077;B7Z5B0;Q15025-2;Q15025	1;1;1;1;1;1;1;1;1;1;1	1;1;1;1;1;1;1;1;1;1;1	1;1;1;1;1;1;1;1;1;1;1	TNFAIP3-interacting protein 1	TNIP1	>tr|E7EW15|E7EW15_HUMAN TNFAIP3-interacting protein 1 (Fragment) OS=Homo sapiens GN=TNIP1 PE=4 SV=1;>tr|E7EMV7|E7EMV7_HUMAN TNFAIP3-interacting protein 1 OS=Homo sapiens GN=TNIP1 PE=4 SV=1;>tr|F5H4X3|F5H4X3_HUMAN TNFAIP3-interacting protein 1 OS=Homo sapie	11	1	1	1	0	0	0	0	0	0	0	0	0	0	0	1	0	0	0	0	0	0	0	0	0	0	0	1	0	0	0	0	0	0	0	0	0	0	0	1	5.4	5.4
B7Z5S1;Q9NTI5-2;Q9NTI5;E7ENA8;Q9NTI5-3;A9IYQ1;E9PBP3;Q9NTI5-4;Q9NTI5-5	B7Z5S1;Q9NTI5-2;Q9NTI5;E7ENA8	30;30;30;30;10;5;5;2;1	26;26;26;26;7;5;5;1;1	26;26;26;26;7;5;5;1;1	Sister chromatid cohesion protein PDS5 homolog B	PDS5B	>tr|B7Z5S1|B7Z5S1_HUMAN Uncharacterized protein OS=Homo sapiens GN=PDS5B PE=2 SV=1;>sp|Q9NTI5-2|PDS5B_HUMAN Isoform 2 of Sister chromatid cohesion protein PDS5 homolog B OS=Homo sapiens GN=PDS5B;>sp|Q9NTI5|PDS5B_HUMAN Sister chromatid cohesion protein PDS5	9	30	26	26	15	19	16	11	13	12	8	13	9	10	7	10	14	17	13	8	10	10	6	11	8	8	6	9	14	17	13	8	10	10	6	11	8	8	6	9	27.6	24.5
B7Z5T0;Q5VTE6-2;F5H476;Q5VTE6	B7Z5T0;Q5VTE6-2;F5H476;Q5VTE6	1;1;1;1	1;1;1;1	1;1;1;1	Protein angel homolog 2	ANGEL2	>tr|B7Z5T0|B7Z5T0_HUMAN Uncharacterized protein OS=Homo sapiens GN=ANGEL2 PE=2 SV=1;>sp|Q5VTE6-2|ANGE2_HUMAN Isoform 2 of Protein angel homolog 2 OS=Homo sapiens GN=ANGEL2;>tr|F5H476|F5H476_HUMAN Angel homolog 2 (Drosophila) OS=Homo sapiens GN=ANGEL2 PE=4	4	1	1	1	0	0	0	0	1	0	0	0	0	0	0	0	0	0	0	0	1	0	0	0	0	0	0	0	0	0	0	0	1	0	0	0	0	0	0	0	9.9	9.9
Q5JXI0;Q5JXH9;Q13642-3;Q5JXH8;Q5JXH7;Q5JXI3;Q5JXI2;Q5JXI8;B7Z6U8;B7Z5V0;Q13642-1;B7Z5T4;B7Z793;F5GWR5;Q13642	Q5JXI0;Q5JXH9;Q13642-3;Q5JXH8;Q5JXH7;Q5JXI3;Q5JXI2;Q5JXI8;B7Z6U8;B7Z5V0;Q13642-1;B7Z5T4;B7Z793;F5GWR5;Q13642	1;1;1;1;1;1;1;1;1;1;1;1;1;1;1	1;1;1;1;1;1;1;1;1;1;1;1;1;1;1	1;1;1;1;1;1;1;1;1;1;1;1;1;1;1	Four and a half LIM domains protein 1	FHL1	>tr|Q5JXI0|Q5JXI0_HUMAN Four and a half LIM domains 1 (Fragment) OS=Homo sapiens GN=FHL1 PE=2 SV=1;>tr|Q5JXH9|Q5JXH9_HUMAN Four and a half LIM domains 1 (Fragment) OS=Homo sapiens GN=FHL1 PE=2 SV=1;>sp|Q13642-3|FHL1_HUMAN Isoform 3 of Four and a half LIM d	15	1	1	1	0	0	0	0	0	0	1	0	0	0	0	0	0	0	0	0	0	0	1	0	0	0	0	0	0	0	0	0	0	0	1	0	0	0	0	0	7.1	7.1
Q9H4Z3;B7Z5U5	Q9H4Z3;B7Z5U5	2;2	2;2	2;2	Phosphorylated CTD-interacting factor 1	PCIF1	>sp|Q9H4Z3|PCIF1_HUMAN Phosphorylated CTD-interacting factor 1 OS=Homo sapiens GN=PCIF1 PE=1 SV=1;>tr|B7Z5U5|B7Z5U5_HUMAN Uncharacterized protein OS=Homo sapiens GN=PCIF1 PE=2 SV=1	2	2	2	2	2	2	1	0	0	2	0	0	0	1	0	0	2	2	1	0	0	2	0	0	0	1	0	0	2	2	1	0	0	2	0	0	0	1	0	0	2.4	2.4
B7Z5U6;E9PK80;E9PM75;E9PN58;Q9NTG7	B7Z5U6;E9PK80;E9PM75;E9PN58;Q9NTG7	1;1;1;1;1	1;1;1;1;1	1;1;1;1;1	NAD-dependent protein deacetylase sirtuin-3, mitochondrial	SIRT3	>tr|B7Z5U6|B7Z5U6_HUMAN Uncharacterized protein OS=Homo sapiens GN=SIRT3 PE=2 SV=1;>tr|E9PK80|E9PK80_HUMAN Sirtuin 3 OS=Homo sapiens GN=SIRT3 PE=4 SV=1;>tr|E9PM75|E9PM75_HUMAN Sirtuin 3 OS=Homo sapiens GN=SIRT3 PE=4 SV=1;>tr|E9PN58|E9PN58_HUMAN Sirtuin 3 O	5	1	1	1	1	1	0	0	1	0	0	0	0	0	0	0	1	1	0	0	1	0	0	0	0	0	0	0	1	1	0	0	1	0	0	0	0	0	0	0	4.3	4.3
Q9Y624;B7Z5W1;B7Z941	Q9Y624;B7Z5W1;B7Z941	8;8;6	8;8;6	8;8;6	Junctional adhesion molecule A	F11R	>sp|Q9Y624|JAM1_HUMAN Junctional adhesion molecule A OS=Homo sapiens GN=F11R PE=1 SV=1;>tr|B7Z5W1|B7Z5W1_HUMAN Uncharacterized protein OS=Homo sapiens GN=F11R PE=2 SV=1;>tr|B7Z941|B7Z941_HUMAN Uncharacterized protein OS=Homo sapiens GN=F11R PE=2 SV=1	3	8	8	8	5	6	5	4	6	7	8	6	6	6	6	6	5	6	5	4	6	7	8	6	6	6	6	6	5	6	5	4	6	7	8	6	6	6	6	6	35.1	35.1
E9PMK8;E7EUK0;O75382-2;B7Z5Y8;E9PKS6;O75382;E9PMW5;F5H2Q8;O75382-3;F5GX85	E9PMK8;E7EUK0;O75382-2;B7Z5Y8;E9PKS6;O75382;E9PMW5;F5H2Q8;O75382-3;F5GX85	2;2;2;2;2;2;1;1;1;1	2;2;2;2;2;2;1;1;1;1	2;2;2;2;2;2;1;1;1;1	Tripartite motif-containing protein 3	TRIM3	>tr|E9PMK8|E9PMK8_HUMAN Tripartite motif-containing 3 (Fragment) OS=Homo sapiens GN=TRIM3 PE=4 SV=1;>tr|E7EUK0|E7EUK0_HUMAN Uncharacterized protein OS=Homo sapiens GN=TRIM3 PE=4 SV=2;>sp|O75382-2|TRIM3_HUMAN Isoform Beta of Tripartite motif-containing prot	10	2	2	2	1	1	1	0	1	0	0	0	0	0	0	0	1	1	1	0	1	0	0	0	0	0	0	0	1	1	1	0	1	0	0	0	0	0	0	0	8	8
E5RIL2;B7Z8R1;B7Z5Z0;Q9UFF9;E5RHL9;E5RK92;E5RJC5;E5RHP3;E5RGE4;E5RFJ4;B7Z9U0;B0AZS3	E5RIL2;B7Z8R1;B7Z5Z0;Q9UFF9;E5RHL9;E5RK92;E5RJC5;E5RHP3;E5RGE4;E5RFJ4	4;4;4;4;3;3;3;3;3;2;1;1	4;4;4;4;3;3;3;3;3;2;1;1	4;4;4;4;3;3;3;3;3;2;1;1	CCR4-NOT transcription complex subunit 8	CNOT8	>tr|E5RIL2|E5RIL2_HUMAN CCR4-NOT transcription complex, subunit 8 (Fragment) OS=Homo sapiens GN=CNOT8 PE=4 SV=1;>tr|B7Z8R1|B7Z8R1_HUMAN Uncharacterized protein OS=Homo sapiens GN=CNOT8 PE=2 SV=1;>tr|B7Z5Z0|B7Z5Z0_HUMAN Uncharacterized protein OS=Homo sapie	12	4	4	4	1	2	1	1	1	2	1	1	0	1	0	1	1	2	1	1	1	2	1	1	0	1	0	1	1	2	1	1	1	2	1	1	0	1	0	1	23.1	23.1
P62070;B7Z5Z2;B7Z6C4;B7Z7H6;E9PK85;E9PQ87;E9PQK5;E9PQC5	P62070;B7Z5Z2;B7Z6C4;B7Z7H6;E9PK85	7;7;6;5;5;2;1;1	5;5;5;5;4;2;0;0	5;5;5;5;4;2;0;0	Ras-related protein R-Ras2	RRAS2	>sp|P62070|RRAS2_HUMAN Ras-related protein R-Ras2 OS=Homo sapiens GN=RRAS2 PE=1 SV=1;>tr|B7Z5Z2|B7Z5Z2_HUMAN Related RAS viral (r-ras) oncogene homolog 2 OS=Homo sapiens GN=RRAS2 PE=2 SV=1;>tr|B7Z6C4|B7Z6C4_HUMAN Related RAS viral (r-ras) oncogene homolog	8	7	5	5	7	7	5	2	6	7	3	3	2	3	3	3	5	5	4	1	5	5	3	3	2	3	3	3	5	5	4	1	5	5	3	3	2	3	3	3	42.6	29.4
E9PHI5;B7Z642;P51674	E9PHI5;B7Z642;P51674	1;1;1	1;1;1	1;1;1	Neuronal membrane glycoprotein M6-a	GPM6A	>tr|E9PHI5|E9PHI5_HUMAN Glycoprotein M6A OS=Homo sapiens GN=GPM6A PE=4 SV=1;>tr|B7Z642|B7Z642_HUMAN Uncharacterized protein OS=Homo sapiens GN=GPM6A PE=2 SV=1;>sp|P51674|GPM6A_HUMAN Neuronal membrane glycoprotein M6-a OS=Homo sapiens GN=GPM6A PE=1 SV=2	3	1	1	1	0	0	0	0	0	0	1	0	1	0	0	0	0	0	0	0	0	0	1	0	1	0	0	0	0	0	0	0	0	0	1	0	1	0	0	0	4.5	4.5
B7Z6B8;Q16698;E5RJG7;E5RFV2;E5RJD2;E5RID6;H0YAW3	B7Z6B8;Q16698;E5RJG7;E5RFV2;E5RJD2	12;12;7;7;6;2;1	12;12;7;7;6;2;1	12;12;7;7;6;2;1	2,4-dienoyl-CoA reductase, mitochondrial	DECR1	>tr|B7Z6B8|B7Z6B8_HUMAN Uncharacterized protein OS=Homo sapiens GN=DECR1 PE=2 SV=1;>sp|Q16698|DECR_HUMAN 2,4-dienoyl-CoA reductase, mitochondrial OS=Homo sapiens GN=DECR1 PE=1 SV=1;>tr|E5RJG7|E5RJG7_HUMAN 2,4-dienoyl CoA reductase 1, mitochondrial (Fragmen	7	12	12	12	10	7	9	3	8	9	5	7	4	7	4	4	10	7	9	3	8	9	5	7	4	7	4	4	10	7	9	3	8	9	5	7	4	7	4	4	43.3	43.3
P52943;B7Z6C0;H0YFA4;H0YHD8	P52943;B7Z6C0;H0YFA4	9;9;7;4	9;9;7;4	9;9;7;4	Cysteine-rich protein 2	CRIP2	>sp|P52943|CRIP2_HUMAN Cysteine-rich protein 2 OS=Homo sapiens GN=CRIP2 PE=1 SV=1;>tr|B7Z6C0|B7Z6C0_HUMAN Cysteine-rich protein 2 OS=Homo sapiens GN=CRIP2 PE=2 SV=1;>tr|H0YFA4|H0YFA4_HUMAN Cysteine-rich protein 2 (Fragment) OS=Homo sapiens GN=CRIP2 PE=4 SV	4	9	9	9	7	9	7	8	6	8	9	8	7	7	7	6	7	9	7	8	6	8	9	8	7	7	7	6	7	9	7	8	6	8	9	8	7	7	7	6	56.2	56.2
B7Z6F8;Q14677-2;Q14677;H0YD52;E7EMX9;C9JXV5;P51826;P51826-2	B7Z6F8;Q14677-2;Q14677	18;17;15;2;1;1;1;1	18;17;15;2;1;1;1;1	18;17;15;2;1;1;1;1	Clathrin interactor 1	CLINT1	>tr|B7Z6F8|B7Z6F8_HUMAN Clathrin interactor 1 OS=Homo sapiens GN=CLINT1 PE=2 SV=1;>sp|Q14677-2|EPN4_HUMAN Isoform 2 of Clathrin interactor 1 OS=Homo sapiens GN=CLINT1;>sp|Q14677|EPN4_HUMAN Clathrin interactor 1 OS=Homo sapiens GN=CLINT1 PE=1 SV=1	8	18	18	18	13	12	14	9	15	12	9	11	10	12	8	10	13	12	14	9	15	12	9	11	10	12	8	10	13	12	14	9	15	12	9	11	10	12	8	10	32.5	32.5
O95379-3;O95379-2;O95379;D6RCM8;B7Z713	O95379-3;O95379-2;O95379;D6RCM8;B7Z713	1;1;1;1;1	1;1;1;1;1	1;1;1;1;1	Tumor necrosis factor alpha-induced protein 8	TNFAIP8	>sp|O95379-3|TFIP8_HUMAN Isoform 3 of Tumor necrosis factor alpha-induced protein 8 OS=Homo sapiens GN=TNFAIP8;>sp|O95379-2|TFIP8_HUMAN Isoform 2 of Tumor necrosis factor alpha-induced protein 8 OS=Homo sapiens GN=TNFAIP8;>sp|O95379|TFIP8_HUMAN Tumor necro	5	1	1	1	1	0	1	0	0	1	0	0	0	0	0	0	1	0	1	0	0	1	0	0	0	0	0	0	1	0	1	0	0	1	0	0	0	0	0	0	7.4	7.4
Q8TB70;B7Z7A4;O14530;B8ZZX4;F8WCJ3;F8WBV5;G3XAJ4	Q8TB70;B7Z7A4;O14530;B8ZZX4;F8WCJ3	7;7;7;6;5;3;3	7;7;7;6;5;3;3	7;7;7;6;5;3;3	Thioredoxin domain-containing protein 9	TXNDC9	>tr|Q8TB70|Q8TB70_HUMAN TXNDC9 protein OS=Homo sapiens GN=TXNDC9 PE=2 SV=1;>tr|B7Z7A4|B7Z7A4_HUMAN Uncharacterized protein OS=Homo sapiens GN=TXNDC9 PE=2 SV=1;>sp|O14530|TXND9_HUMAN Thioredoxin domain-containing protein 9 OS=Homo sapiens GN=TXNDC9 PE=1 SV=	7	7	7	7	7	6	7	5	7	6	6	4	3	4	5	4	7	6	7	5	7	6	6	4	3	4	5	4	7	6	7	5	7	6	6	4	3	4	5	4	36.2	36.2
B7Z7B0;C9JEV9;O95639-3;O95639-2;O95639;C9K0K2	B7Z7B0;C9JEV9;O95639-3;O95639-2;O95639	6;6;6;6;6;2	6;6;6;6;6;2	6;6;6;6;6;2	Cleavage and polyadenylation specificity factor subunit 4	CPSF4	>tr|B7Z7B0|B7Z7B0_HUMAN Cleavage and polyadenylation specific factor 4, 30kDa OS=Homo sapiens GN=CPSF4 PE=2 SV=1;>tr|C9JEV9|C9JEV9_HUMAN Cleavage and polyadenylation-specific factor 4, 30kDa OS=Homo sapiens GN=CPSF4 PE=4 SV=1;>sp|O95639-3|CPSF4_HUMAN Isofo	6	6	6	6	4	3	3	0	4	3	2	1	2	0	0	0	4	3	3	0	4	3	2	1	2	0	0	0	4	3	3	0	4	3	2	1	2	0	0	0	39.8	39.8
B7Z7G5;O95900	B7Z7G5;O95900	1;1	1;1	1;1	Probable tRNA pseudouridine synthase 2	TRUB2	>tr|B7Z7G5|B7Z7G5_HUMAN Uncharacterized protein OS=Homo sapiens GN=TRUB2 PE=2 SV=1;>sp|O95900|TRUB2_HUMAN Probable tRNA pseudouridine synthase 2 OS=Homo sapiens GN=TRUB2 PE=2 SV=1	2	1	1	1	1	1	1	0	0	1	0	0	0	0	0	0	1	1	1	0	0	1	0	0	0	0	0	0	1	1	1	0	0	1	0	0	0	0	0	0	4.4	4.4
P00387-2;P00387;B7Z7L3;B1AHF3;F8WCX7	P00387-2;P00387;B7Z7L3;B1AHF3	20;20;20;14;2	20;20;20;14;2	20;20;20;14;2	NADH-cytochrome b5 reductase 3;NADH-cytochrome b5 reductase 3 membrane-bound form;NADH-cytochrome b5 reductase 3 soluble form	CYB5R3	>sp|P00387-2|NB5R3_HUMAN Isoform 2 of NADH-cytochrome b5 reductase 3 OS=Homo sapiens GN=CYB5R3;>sp|P00387|NB5R3_HUMAN NADH-cytochrome b5 reductase 3 OS=Homo sapiens GN=CYB5R3 PE=1 SV=3;>tr|B7Z7L3|B7Z7L3_HUMAN Cytochrome b5 reductase 3 OS=Homo sapiens GN=CY	5	20	20	20	17	17	19	16	17	20	16	16	16	16	17	16	17	17	19	16	17	20	16	16	16	16	17	16	17	17	19	16	17	20	16	16	16	16	17	16	82	82
P48739;C9JW90;P48739-2;B7Z7Q0;B3KYB6;B3KYB7	P48739;C9JW90;P48739-2;B7Z7Q0;B3KYB6	15;15;15;15;8;6	15;15;15;15;8;6	13;13;13;13;6;5	Phosphatidylinositol transfer protein beta isoform	PITPNB	>sp|P48739|PIPNB_HUMAN Phosphatidylinositol transfer protein beta isoform OS=Homo sapiens GN=PITPNB PE=1 SV=2;>tr|C9JW90|C9JW90_HUMAN Uncharacterized protein OS=Homo sapiens GN=PITPNB PE=4 SV=1;>sp|P48739-2|PIPNB_HUMAN Isoform 2 of Phosphatidylinositol tra	6	15	15	13	11	12	14	11	13	13	10	12	11	13	11	11	11	12	14	11	13	13	10	12	11	13	11	11	10	10	12	10	11	11	9	10	9	11	9	9	60.5	60.5
Q8NHH9-3;B7Z7X8;Q8NHH9;B5MCN0;Q8NHH9-4;Q8NHH9-2;C9JQQ5;G5E9T1;Q8WXF7;F8WD04	Q8NHH9-3;B7Z7X8;Q8NHH9;B5MCN0;Q8NHH9-4;Q8NHH9-2;C9JQQ5	8;8;8;7;7;7;4;1;1;1	8;8;8;7;7;7;4;1;1;1	8;8;8;7;7;7;4;1;1;1	Atlastin-2	ATL2	>sp|Q8NHH9-3|ATLA2_HUMAN Isoform 3 of Atlastin-2 OS=Homo sapiens GN=ATL2;>tr|B7Z7X8|B7Z7X8_HUMAN Uncharacterized protein OS=Homo sapiens GN=ATL2 PE=2 SV=1;>sp|Q8NHH9|ATLA2_HUMAN Atlastin-2 OS=Homo sapiens GN=ATL2 PE=1 SV=2;>tr|B5MCN0|B5MCN0_HUMAN Uncharact	10	8	8	8	6	5	6	4	6	6	3	2	3	2	2	3	6	5	6	4	6	6	3	2	3	2	2	3	6	5	6	4	6	6	3	2	3	2	2	3	27.7	27.7
B7Z817;Q15392;F5H0H1;B7Z943	B7Z817;Q15392;F5H0H1	12;12;7;3	12;12;7;3	12;12;7;3	Delta(24)-sterol reductase	DHCR24	>tr|B7Z817|B7Z817_HUMAN Uncharacterized protein OS=Homo sapiens GN=DHCR24 PE=2 SV=1;>sp|Q15392|DHC24_HUMAN Delta(24)-sterol reductase OS=Homo sapiens GN=DHCR24 PE=1 SV=2;>tr|F5H0H1|F5H0H1_HUMAN 24-dehydrocholesterol reductase OS=Homo sapiens GN=DHCR24 PE=4	4	12	12	12	9	9	9	5	7	8	6	5	6	5	7	7	9	9	9	5	7	8	6	5	6	5	7	7	9	9	9	5	7	8	6	5	6	5	7	7	21.3	21.3
Q00536;B7Z8T0;H0YAZ9;F5H203;H0YC36;H0YC60;E5RGN0;E5RIY8;H0YBX5;E5RIU4;E5RJM2	Q00536;B7Z8T0;H0YAZ9;F5H203	5;5;4;4;2;2;2;1;1;1;1	4;4;3;3;2;2;1;1;1;1;1	4;4;3;3;2;2;1;1;1;1;1	Cyclin-dependent kinase 16	CDK16	>sp|Q00536|CDK16_HUMAN Cyclin-dependent kinase 16 OS=Homo sapiens GN=CDK16 PE=1 SV=1;>tr|B7Z8T0|B7Z8T0_HUMAN Cyclin-dependent kinase 16 OS=Homo sapiens GN=CDK16 PE=2 SV=1;>tr|H0YAZ9|H0YAZ9_HUMAN Cyclin-dependent kinase 16 (Fragment) OS=Homo sapiens GN=CDK1	11	5	4	4	3	3	3	1	3	4	2	2	1	1	1	1	2	2	2	0	2	3	1	1	0	0	0	0	2	2	2	0	2	3	1	1	0	0	0	0	10.9	9.3
O94762-2;O94762-3;O94762;B7Z8Y7	O94762-2;O94762-3;O94762;B7Z8Y7	2;2;2;2	2;2;2;2	2;2;2;2	ATP-dependent DNA helicase Q5	RECQL5	>sp|O94762-2|RECQ5_HUMAN Isoform Alpha of ATP-dependent DNA helicase Q5 OS=Homo sapiens GN=RECQL5;>sp|O94762-3|RECQ5_HUMAN Isoform Gamma of ATP-dependent DNA helicase Q5 OS=Homo sapiens GN=RECQL5;>sp|O94762|RECQ5_HUMAN ATP-dependent DNA helicase Q5 OS=Homo	4	2	2	2	1	2	2	0	1	0	1	1	1	1	1	0	1	2	2	0	1	0	1	1	1	1	1	0	1	2	2	0	1	0	1	1	1	1	1	0	4.4	4.4
F8VQW0;F8VX73;F8VPI1;F8W201;F8W086;F8VR05;B7Z984;F8VQQ5;F8VSI7;F8VVJ4;F8VPZ7;P55061;F8W1G3;F8W034;F8VY06	F8VQW0;F8VX73;F8VPI1;F8W201;F8W086;F8VR05;B7Z984;F8VQQ5;F8VSI7;F8VVJ4;F8VPZ7;P55061;F8W1G3;F8W034	3;3;3;3;3;3;3;3;3;3;3;3;2;2;1	3;3;3;3;3;3;3;3;3;3;3;3;2;2;1	3;3;3;3;3;3;3;3;3;3;3;3;2;2;1	Bax inhibitor 1	TMBIM6	>tr|F8VQW0|F8VQW0_HUMAN Transmembrane BAX inhibitor motif-containing 6 (Fragment) OS=Homo sapiens GN=TMBIM6 PE=4 SV=1;>tr|F8VX73|F8VX73_HUMAN Transmembrane BAX inhibitor motif-containing 6 (Fragment) OS=Homo sapiens GN=TMBIM6 PE=4 SV=1;>tr|F8VPI1|F8VPI1_HU	15	3	3	3	1	2	1	0	1	2	1	1	1	1	1	1	1	2	1	0	1	2	1	1	1	1	1	1	1	2	1	0	1	2	1	1	1	1	1	1	68.3	68.3
B7Z9F1;P34897;Q8N1A5;B4DLV4;H0YIZ0;G3V2Y4;G3V5L0;G3V4W5;G3V540;G3V2W0;G3V241;G3V3Y8;G3V4T0;G3V4X0;G3V2E4;G3V2D2;G3V2Y1;G3V3C6	B7Z9F1;P34897;Q8N1A5;B4DLV4;H0YIZ0	36;36;35;23;20;16;15;15;13;10;9;9;9;9;9;2;1;1	36;36;35;23;20;16;15;15;13;10;9;9;9;9;9;2;1;1	34;34;33;22;19;15;14;14;12;10;9;9;9;9;9;1;1;1	Serine hydroxymethyltransferase, mitochondrial;Serine hydroxymethyltransferase	SHMT2	>tr|B7Z9F1|B7Z9F1_HUMAN Serine hydroxymethyltransferase OS=Homo sapiens GN=SHMT2 PE=2 SV=1;>sp|P34897|GLYM_HUMAN Serine hydroxymethyltransferase, mitochondrial OS=Homo sapiens GN=SHMT2 PE=1 SV=3;>tr|Q8N1A5|Q8N1A5_HUMAN Serine hydroxymethyltransferase OS=Ho	18	36	36	34	31	28	27	29	28	31	27	29	28	29	31	29	31	28	27	29	28	31	27	29	28	29	31	29	30	27	26	28	27	30	25	27	26	27	29	27	79.7	79.7
B7Z9G5;Q5VW32;F5GXQ0;Q5VW33	B7Z9G5;Q5VW32;F5GXQ0;Q5VW33	6;6;4;3	6;6;4;3	6;6;4;3	BRO1 domain-containing protein BROX	C1orf58;BROX	>tr|B7Z9G5|B7Z9G5_HUMAN C1orf58 protein OS=Homo sapiens GN=BROX PE=2 SV=1;>sp|Q5VW32|BROX_HUMAN BRO1 domain-containing protein BROX OS=Homo sapiens GN=BROX PE=1 SV=1;>tr|F5GXQ0|F5GXQ0_HUMAN BRO1 domain and CAAX motif-containing OS=Homo sapiens GN=BROX PE=4	4	6	6	6	5	5	5	5	5	5	2	2	2	5	2	2	5	5	5	5	5	5	2	2	2	5	2	2	5	5	5	5	5	5	2	2	2	5	2	2	16.4	16.4
B7Z9I3;O75787;B7Z413;H0Y750;B7Z1I9;B7Z487	B7Z9I3;O75787;B7Z413;H0Y750;B7Z1I9	7;7;6;5;5;1	7;7;6;5;5;1	7;7;6;5;5;1	Renin receptor	ATP6AP2	>tr|B7Z9I3|B7Z9I3_HUMAN Uncharacterized protein OS=Homo sapiens GN=ATP6AP2 PE=2 SV=1;>sp|O75787|RENR_HUMAN Renin receptor OS=Homo sapiens GN=ATP6AP2 PE=1 SV=2;>tr|B7Z413|B7Z413_HUMAN Uncharacterized protein OS=Homo sapiens GN=ATP6AP2 PE=2 SV=1;>tr|H0Y750|H	6	7	7	7	6	5	5	4	5	4	2	4	2	3	4	4	6	5	5	4	5	4	2	4	2	3	4	4	6	5	5	4	5	4	2	4	2	3	4	4	32.1	32.1
Q13409-6;Q13409-3;B7ZA04;Q13409-2;Q13409-5;Q13409;F8W8S0;E7EV09;E7EQL5;E7EQU2;E7ESD3;E7EMU4;E7ET01;E7ETL8;E9PGG1;E7EUM4;E7ERR6;E7ERH4;E5RFE1;C9J3E7;E5RJ75	Q13409-6;Q13409-3;B7ZA04;Q13409-2;Q13409-5;Q13409;F8W8S0;E7EV09;E7EQL5	13;13;13;13;13;13;13;8;8;6;6;6;5;5;3;3;3;3;1;1;1	13;13;13;13;13;13;13;8;8;6;6;6;5;5;3;3;3;3;1;1;1	11;11;11;11;11;11;11;6;6;4;4;4;3;3;1;1;1;1;0;0;0	Cytoplasmic dynein 1 intermediate chain 2	DYNC1I2	>sp|Q13409-6|DC1I2_HUMAN Isoform 2F of Cytoplasmic dynein 1 intermediate chain 2 OS=Homo sapiens GN=DYNC1I2;>sp|Q13409-3|DC1I2_HUMAN Isoform 2C of Cytoplasmic dynein 1 intermediate chain 2 OS=Homo sapiens GN=DYNC1I2;>tr|B7ZA04|B7ZA04_HUMAN Dynein, cytoplas	21	13	13	11	9	10	11	7	9	7	5	9	8	8	8	6	9	10	11	7	9	7	5	9	8	8	8	6	9	9	10	6	8	7	5	9	8	8	8	6	34	34
B7ZAM9;Q9UBQ5;B4DQ48	B7ZAM9;Q9UBQ5	7;7;2	7;7;2	7;7;2	Eukaryotic translation initiation factor 3 subunit K	EIF3K	>tr|B7ZAM9|B7ZAM9_HUMAN Uncharacterized protein OS=Homo sapiens GN=EIF3K PE=2 SV=1;>sp|Q9UBQ5|EIF3K_HUMAN Eukaryotic translation initiation factor 3 subunit K OS=Homo sapiens GN=EIF3K PE=1 SV=1	3	7	7	7	7	5	6	5	5	5	6	6	5	6	5	6	7	5	6	5	5	5	6	6	5	6	5	6	7	5	6	5	5	5	6	6	5	6	5	6	46.4	46.4
B7ZAP5;P55317	B7ZAP5;P55317	1;1	1;1	1;1	Hepatocyte nuclear factor 3-alpha	FOXA1	>tr|B7ZAP5|B7ZAP5_HUMAN Forkhead box A1 OS=Homo sapiens GN=FOXA1 PE=2 SV=1;>sp|P55317|FOXA1_HUMAN Hepatocyte nuclear factor 3-alpha OS=Homo sapiens GN=FOXA1 PE=1 SV=2	2	1	1	1	0	0	0	0	0	0	0	0	1	0	0	0	0	0	0	0	0	0	0	0	1	0	0	0	0	0	0	0	0	0	0	0	1	0	0	0	3.9	3.9
E9PKY3;B7ZAQ6-2;B7ZAQ6-3;P0CG08;B7ZAQ6;H0YFP4;A6NKF9	E9PKY3;B7ZAQ6-2;B7ZAQ6-3;P0CG08;B7ZAQ6;H0YFP4;A6NKF9	3;3;3;3;3;2;2	3;3;3;3;3;2;2	3;3;3;3;3;2;2	Golgi pH regulator B;Golgi pH regulator A;Putative Golgi pH regulator C	GPR89A;GPR89B;GPR89C	>tr|E9PKY3|E9PKY3_HUMAN G protein-coupled receptor 89A OS=Homo sapiens GN=GPR89A PE=4 SV=1;>sp|B7ZAQ6-2|GPHRA_HUMAN Isoform 2 of Golgi pH regulator A OS=Homo sapiens GN=GPR89A;>sp|B7ZAQ6-3|GPHRA_HUMAN Isoform 3 of Golgi pH regulator A OS=Homo sapiens GN=GP	7	3	3	3	0	0	1	1	0	1	0	1	1	1	1	1	0	0	1	1	0	1	0	1	1	1	1	1	0	0	1	1	0	1	0	1	1	1	1	1	15.3	15.3
B7ZAS8;H0Y5D5;Q9ULV3-2;Q9ULV3;F5H2X7	B7ZAS8;H0Y5D5;Q9ULV3-2;Q9ULV3;F5H2X7	1;1;1;1;1	1;1;1;1;1	1;1;1;1;1	Cip1-interacting zinc finger protein	CIZ1	>tr|B7ZAS8|B7ZAS8_HUMAN Uncharacterized protein OS=Homo sapiens GN=CIZ1 PE=2 SV=1;>tr|H0Y5D5|H0Y5D5_HUMAN CDKN1A-interacting zinc finger protein 1 (Fragment) OS=Homo sapiens GN=CIZ1 PE=4 SV=1;>sp|Q9ULV3-2|CIZ1_HUMAN Isoform 2 of Cip1-interacting zinc finge	5	1	1	1	1	0	0	0	0	0	0	0	0	0	1	0	1	0	0	0	0	0	0	0	0	0	1	0	1	0	0	0	0	0	0	0	0	0	1	0	2	2
B7ZAS9;Q9BRP4-2;Q9BRP4;F5H0C4	B7ZAS9;Q9BRP4-2;Q9BRP4;F5H0C4	2;2;2;2	2;2;2;2	2;2;2;2	Proteasomal ATPase-associated factor 1	PAAF1	>tr|B7ZAS9|B7ZAS9_HUMAN Proteasomal ATPase-associated factor 1 OS=Homo sapiens GN=PAAF1 PE=2 SV=1;>sp|Q9BRP4-2|PAAF1_HUMAN Isoform 2 of Proteasomal ATPase-associated factor 1 OS=Homo sapiens GN=PAAF1;>sp|Q9BRP4|PAAF1_HUMAN Proteasomal ATPase-associated fac	4	2	2	2	2	2	2	0	2	2	2	2	2	2	2	2	2	2	2	0	2	2	2	2	2	2	2	2	2	2	2	0	2	2	2	2	2	2	2	2	7.2	7.2
B7ZB80;P21953;Q5T2J3	B7ZB80;P21953	6;6;2	6;6;2	6;6;2	2-oxoisovalerate dehydrogenase subunit beta, mitochondrial	BCKDHB	>tr|B7ZB80|B7ZB80_HUMAN Uncharacterized protein OS=Homo sapiens GN=BCKDHB PE=2 SV=1;>sp|P21953|ODBB_HUMAN 2-oxoisovalerate dehydrogenase subunit beta, mitochondrial OS=Homo sapiens GN=BCKDHB PE=1 SV=2	3	6	6	6	3	3	2	3	3	1	1	0	3	0	3	0	3	3	2	3	3	1	1	0	3	0	3	0	3	3	2	3	3	1	1	0	3	0	3	0	25.8	25.8
B7ZBQ3;Q9H944;B4DE08;A6PVP4;B7ZBQ1	B7ZBQ3;Q9H944;B4DE08;A6PVP4	3;3;2;2;1	3;3;2;2;1	3;3;2;2;1	Mediator of RNA polymerase II transcription subunit 20	MED20	>tr|B7ZBQ3|B7ZBQ3_HUMAN Mediator complex subunit 20mediator complex subunit 20mediator complex subunit 20Trf (TATA binding protein-related factor)-proximal homolog (Drosophila) OS=Homo sapiens GN=TRFP PE=4 SV=1;>sp|Q9H944|MED20_HUMAN Mediator of RNA polyme	5	3	3	3	1	1	2	1	2	2	1	0	0	0	0	1	1	1	2	1	2	2	1	0	0	0	0	1	1	1	2	1	2	2	1	0	0	0	0	1	24.8	24.8
Q7Z3K3-5;E9PM80;Q7Z3K3-2;Q7Z3K3-3;B7ZBY5;Q7Z3K3;F5H8H4;H0YCT3;Q7Z3K3-4;A6PW30;E9PJY9;E9PIR8	Q7Z3K3-5;E9PM80;Q7Z3K3-2;Q7Z3K3-3;B7ZBY5;Q7Z3K3	16;16;16;16;16;16;7;3;3;1;1;1	16;16;16;16;16;16;7;3;3;1;1;1	16;16;16;16;16;16;7;3;3;1;1;1	Pogo transposable element with ZNF domain	POGZ	>sp|Q7Z3K3-5|POGZ_HUMAN Isoform 5 of Pogo transposable element with ZNF domain OS=Homo sapiens GN=POGZ;>tr|E9PM80|E9PM80_HUMAN Pogo transposable element with ZNF domain OS=Homo sapiens GN=POGZ PE=4 SV=1;>sp|Q7Z3K3-2|POGZ_HUMAN Isoform 2 of Pogo transposabl	12	16	16	16	8	10	11	3	8	7	2	1	2	2	2	4	8	10	11	3	8	7	2	1	2	2	2	4	8	10	11	3	8	7	2	1	2	2	2	4	17.8	17.8
Q9NR46;B7ZC38;B7ZC39;Q9NR46-2;F6RPD3;F8WFB9	Q9NR46;B7ZC38;B7ZC39;Q9NR46-2;F6RPD3	9;9;8;8;8;3	9;9;8;8;8;3	8;8;7;7;7;2	Endophilin-B2	SH3GLB2	>sp|Q9NR46|SHLB2_HUMAN Endophilin-B2 OS=Homo sapiens GN=SH3GLB2 PE=1 SV=1;>tr|B7ZC38|B7ZC38_HUMAN SH3-domain GRB2-like endophilin B2 OS=Homo sapiens GN=SH3GLB2 PE=4 SV=1;>tr|B7ZC39|B7ZC39_HUMAN SH3-domain GRB2-like endophilin B2 OS=Homo sapiens GN=SH3GLB2	6	9	9	8	5	6	7	4	8	6	3	5	3	4	3	3	5	6	7	4	8	6	3	5	3	4	3	3	5	6	6	3	7	5	2	4	2	4	2	2	24.6	24.6
B7ZKK9;Q16537;Q15173-2;Q15173	B7ZKK9;Q16537	6;6;1;1	6;6;1;1	6;6;1;1	Serine/threonine-protein phosphatase 2A 56 kDa regulatory subunit epsilon isoform	PPP2R5E	>tr|B7ZKK9|B7ZKK9_HUMAN PPP2R5E protein OS=Homo sapiens GN=PPP2R5E PE=2 SV=1;>sp|Q16537|2A5E_HUMAN Serine/threonine-protein phosphatase 2A 56 kDa regulatory subunit epsilon isoform OS=Homo sapiens GN=PPP2R5E PE=1 SV=1	4	6	6	6	4	3	2	1	3	2	1	2	0	1	2	1	4	3	2	1	3	2	1	2	0	1	2	1	4	3	2	1	3	2	1	2	0	1	2	1	13.9	13.9
Q9H6S3;B7ZKL3;Q9H6S3-2;E9PLH1;E9PNT0;E9PN68;E9PLN2;H0YD62;H0YF37	Q9H6S3;B7ZKL3	18;18;7;4;3;2;2;2;2	18;18;7;4;3;2;2;2;2	18;18;7;4;3;2;2;2;2	Epidermal growth factor receptor kinase substrate 8-like protein 2	EPS8L2	>sp|Q9H6S3|ES8L2_HUMAN Epidermal growth factor receptor kinase substrate 8-like protein 2 OS=Homo sapiens GN=EPS8L2 PE=1 SV=2;>tr|B7ZKL3|B7ZKL3_HUMAN EPS8-like 2 OS=Homo sapiens GN=EPS8L2 PE=2 SV=1	9	18	18	18	7	8	11	6	8	13	5	4	4	3	5	4	7	8	11	6	8	13	5	4	4	3	5	4	7	8	11	6	8	13	5	4	4	3	5	4	29.8	29.8
B7ZKM0;Q15020;F8VV04;F5H0B8;E7EMI4;Q15020-2;H0YHU8;F8W667;F8VVK9;F8VZM2	B7ZKM0;Q15020;F8VV04;F5H0B8;E7EMI4	23;23;16;15;13;7;5;5;4;4	23;23;16;15;13;7;5;5;4;4	23;23;16;15;13;7;5;5;4;4	Squamous cell carcinoma antigen recognized by T-cells 3	SART3	>tr|B7ZKM0|B7ZKM0_HUMAN SART3 protein OS=Homo sapiens GN=SART3 PE=2 SV=1;>sp|Q15020|SART3_HUMAN Squamous cell carcinoma antigen recognized by T-cells 3 OS=Homo sapiens GN=SART3 PE=1 SV=1;>tr|F8VV04|F8VV04_HUMAN Squamous cell carcinoma antigen recognized by	10	23	23	23	12	15	14	13	13	16	12	12	10	11	9	12	12	15	14	13	13	16	12	12	10	11	9	12	12	15	14	13	13	16	12	12	10	11	9	12	32.7	32.7
O95487-2;O95487;B7ZKM8	O95487-2;O95487;B7ZKM8	18;18;18	18;18;18	16;16;16	Protein transport protein Sec24B	SEC24B	>sp|O95487-2|SC24B_HUMAN Isoform 2 of Protein transport protein Sec24B OS=Homo sapiens GN=SEC24B;>sp|O95487|SC24B_HUMAN Protein transport protein Sec24B OS=Homo sapiens GN=SEC24B PE=1 SV=2;>tr|B7ZKM8|B7ZKM8_HUMAN SEC24 family, member B (S. cerevisiae) OS=H	3	18	18	16	8	10	7	1	7	6	1	1	1	1	1	2	8	10	7	1	7	6	1	1	1	1	1	2	8	9	7	1	6	5	1	1	1	1	1	2	18	18
Q8WTV0-4;B7ZKQ9;Q8WTV0-2;F8W8N0;B3KW46;B4DZ71;Q8WTV0;Q8WTV0-3;F5H4X0;F5H5E8	Q8WTV0-4;B7ZKQ9;Q8WTV0-2;F8W8N0;B3KW46;B4DZ71;Q8WTV0;Q8WTV0-3;F5H4X0	13;13;13;10;10;10;10;9;9;4	13;13;13;10;10;10;10;9;9;4	13;13;13;10;10;10;10;9;9;4	Scavenger receptor class B member 1	SCARB1	>sp|Q8WTV0-4|SCRB1_HUMAN Isoform 4 of Scavenger receptor class B member 1 OS=Homo sapiens GN=SCARB1;>tr|B7ZKQ9|B7ZKQ9_HUMAN SCARB1 protein OS=Homo sapiens GN=SCARB1 PE=2 SV=1;>sp|Q8WTV0-2|SCRB1_HUMAN Isoform 1 of Scavenger receptor class B member 1 OS=Homo	10	13	13	13	10	11	9	7	10	11	6	6	6	8	7	6	10	11	9	7	10	11	6	6	6	8	7	6	10	11	9	7	10	11	6	6	6	8	7	6	35.2	35.2
Q9BQS8;B7ZKT7	Q9BQS8;B7ZKT7	4;4	4;4	4;4	FYVE and coiled-coil domain-containing protein 1	FYCO1	>sp|Q9BQS8|FYCO1_HUMAN FYVE and coiled-coil domain-containing protein 1 OS=Homo sapiens GN=FYCO1 PE=1 SV=3;>tr|B7ZKT7|B7ZKT7_HUMAN FYVE and coiled-coil domain containing 1 OS=Homo sapiens GN=FYCO1 PE=2 SV=1	2	4	4	4	0	0	1	0	3	0	0	0	0	0	0	0	0	0	1	0	3	0	0	0	0	0	0	0	0	0	1	0	3	0	0	0	0	0	0	0	4.1	4.1
Q3T551;B7ZLF5;O75052	Q3T551;B7ZLF5;O75052	1;1;1	1;1;1	1;1;1	Carboxyl-terminal PDZ ligand of neuronal nitric oxide synthase protein	NOS1AP	>tr|Q3T551|Q3T551_HUMAN CAPON short form OS=Homo sapiens GN=NOS1AP PE=2 SV=1;>tr|B7ZLF5|B7ZLF5_HUMAN Uncharacterized protein OS=Homo sapiens GN=NOS1AP PE=2 SV=1;>sp|O75052|CAPON_HUMAN Carboxyl-terminal PDZ ligand of neuronal nitric oxide synthase protein O	3	1	1	1	0	0	1	0	0	0	0	0	0	0	0	0	0	0	1	0	0	0	0	0	0	0	0	0	0	0	1	0	0	0	0	0	0	0	0	0	4.3	4.3
Q9H0E3;B7ZLM3;Q9H0E3-2;C9J683	Q9H0E3;B7ZLM3;Q9H0E3-2	6;6;3;1	6;6;3;1	6;6;3;1	Histone deacetylase complex subunit SAP130	SAP130	>sp|Q9H0E3|SP130_HUMAN Histone deacetylase complex subunit SAP130 OS=Homo sapiens GN=SAP130 PE=1 SV=1;>tr|B7ZLM3|B7ZLM3_HUMAN SAP130 protein OS=Homo sapiens GN=SAP130 PE=2 SV=1;>sp|Q9H0E3-2|SP130_HUMAN Isoform 2 of Histone deacetylase complex subunit SAP13	4	6	6	6	4	0	2	4	1	2	1	2	2	2	1	3	4	0	2	4	1	2	1	2	2	2	1	3	4	0	2	4	1	2	1	2	2	2	1	3	7.3	7.3
Q7Z460-2;E7EUA5;B7ZLX3;F5GWS0;Q7Z460-3;F8WA11;Q7Z460;C9JW97;F5H2E2;F5GWM7;H0Y5T1;F5H436;C9JP76;C9J151;H0YHV8	Q7Z460-2;E7EUA5;B7ZLX3;F5GWS0;Q7Z460-3;F8WA11;Q7Z460;C9JW97;F5H2E2;F5GWM7	22;22;22;22;22;22;22;19;14;14;5;3;1;1;1	22;22;22;22;22;22;22;19;14;14;5;3;1;1;1	20;20;20;20;20;20;20;17;12;12;5;3;1;1;1	CLIP-associating protein 1	CLASP1	>sp|Q7Z460-2|CLAP1_HUMAN Isoform 2 of CLIP-associating protein 1 OS=Homo sapiens GN=CLASP1;>tr|E7EUA5|E7EUA5_HUMAN Cytoplasmic linker-associated protein 1 OS=Homo sapiens GN=CLASP1 PE=4 SV=1;>tr|B7ZLX3|B7ZLX3_HUMAN CLASP1 protein OS=Homo sapiens GN=CLASP1	15	22	22	20	13	13	12	3	11	13	3	5	6	5	5	3	13	13	12	3	11	13	3	5	6	5	5	3	12	12	11	2	10	11	3	4	5	5	5	3	18.9	18.9
B7ZM03;Q75N03;C9J121;C9J2P9;B4DDV7;F8WEM5	B7ZM03;Q75N03;C9J121;C9J2P9;B4DDV7	3;3;2;2;2;1	3;3;2;2;2;1	3;3;2;2;2;1	E3 ubiquitin-protein ligase Hakai	CBLL1	>tr|B7ZM03|B7ZM03_HUMAN CBLL1 protein OS=Homo sapiens GN=CBLL1 PE=2 SV=1;>sp|Q75N03|HAKAI_HUMAN E3 ubiquitin-protein ligase Hakai OS=Homo sapiens GN=CBLL1 PE=1 SV=1;>tr|C9J121|C9J121_HUMAN Cas-Br-M (murine) ecotropic retroviral-transforming sequence-like 1	6	3	3	3	1	0	1	0	2	3	0	0	0	0	0	0	1	0	1	0	2	3	0	0	0	0	0	0	1	0	1	0	2	3	0	0	0	0	0	0	10.6	10.6
B7ZM62;Q9ULU4-8;Q9ULU4-14;Q9ULU4-12;Q9ULU4-9;F8WAN7;Q9ULU4-5;Q9ULU4;Q9ULU4-13;Q9ULU4-10;Q9ULU4-11;Q9ULU4-7;E7ETU8;F5H0X3;Q2HXV1;Q2HXV3;Q9ULU4-3;Q9ULU4-6;Q9ULU4-4;Q9ULU4-2;Q5TH12	B7ZM62;Q9ULU4-8;Q9ULU4-14;Q9ULU4-12;Q9ULU4-9;F8WAN7;Q9ULU4-5;Q9ULU4;Q9ULU4-13;Q9ULU4-10;Q9ULU4-11;Q9ULU4-7;E7ETU8;F5H0X3;Q2HXV1;Q2HXV3;Q9ULU4-3;Q9ULU4-6;Q9ULU4-4	11;11;11;11;11;11;11;11;11;11;11;11;11;11;10;10;8;8;6;4;3	11;11;11;11;11;11;11;11;11;11;11;11;11;11;10;10;8;8;6;4;3	11;11;11;11;11;11;11;11;11;11;11;11;11;11;10;10;8;8;6;4;3	Protein kinase C-binding protein 1	ZMYND8	>tr|B7ZM62|B7ZM62_HUMAN ZMYND8 protein OS=Homo sapiens GN=ZMYND8 PE=2 SV=1;>sp|Q9ULU4-8|PKCB1_HUMAN Isoform 8 of Protein kinase C-binding protein 1 OS=Homo sapiens GN=ZMYND8;>sp|Q9ULU4-14|PKCB1_HUMAN Isoform 14 of Protein kinase C-binding protein 1 OS=Homo	21	11	11	11	2	5	2	1	5	5	1	3	3	3	3	1	2	5	2	1	5	5	1	3	3	3	3	1	2	5	2	1	5	5	1	3	3	3	3	1	11	11
B7ZM68	B7ZM68	1	1	1		FGD5	>tr|B7ZM68|B7ZM68_HUMAN FGD5 protein OS=Homo sapiens GN=FGD5 PE=2 SV=1	1	1	1	1	1	1	1	0	1	1	1	1	1	1	1	1	1	1	1	0	1	1	1	1	1	1	1	1	1	1	1	0	1	1	1	1	1	1	1	1	0.8	0.8
Q15262;Q15262-2;Q15262-3;F5GXI4;Q5TG12;B7ZMG0;E9PGC5;H0Y6V4;H0Y6P5;F5GWP2	Q15262;Q15262-2;Q15262-3;F5GXI4;Q5TG12;B7ZMG0;E9PGC5;H0Y6V4;H0Y6P5	4;4;4;4;4;4;4;2;2;1	4;4;4;4;4;4;4;2;2;1	4;4;4;4;4;4;4;2;2;1	Receptor-type tyrosine-protein phosphatase kappa	PTPRK	>sp|Q15262|PTPRK_HUMAN Receptor-type tyrosine-protein phosphatase kappa OS=Homo sapiens GN=PTPRK PE=1 SV=2;>sp|Q15262-2|PTPRK_HUMAN Isoform 2 of Receptor-type tyrosine-protein phosphatase kappa OS=Homo sapiens GN=PTPRK;>sp|Q15262-3|PTPRK_HUMAN Isoform 3 of	10	4	4	4	0	0	1	1	1	0	0	0	1	0	0	0	0	0	1	1	1	0	0	0	1	0	0	0	0	0	1	1	1	0	0	0	1	0	0	0	4.1	4.1
E7EPZ1;B7ZMI4;O75970-3;O75970-2;O75970;F5H1U9;B7ZB24;H0YGQ3	E7EPZ1;B7ZMI4;O75970-3;O75970-2;O75970;F5H1U9;B7ZB24;H0YGQ3	2;2;2;2;2;2;1;1	2;2;2;2;2;2;1;1	2;2;2;2;2;2;1;1	Multiple PDZ domain protein	MPDZ	>tr|E7EPZ1|E7EPZ1_HUMAN Multiple PDZ domain protein OS=Homo sapiens GN=MPDZ PE=4 SV=1;>tr|B7ZMI4|B7ZMI4_HUMAN MPDZ protein OS=Homo sapiens GN=MPDZ PE=2 SV=1;>sp|O75970-3|MPDZ_HUMAN Isoform 3 of Multiple PDZ domain protein OS=Homo sapiens GN=MPDZ;>sp|O75970	8	2	2	2	0	0	0	0	0	1	1	0	0	0	0	1	0	0	0	0	0	1	1	0	0	0	0	1	0	0	0	0	0	1	1	0	0	0	0	1	1.7	1.7
P07108;P07108-3;P07108-2;B8ZWD7;B8ZWD6	P07108;P07108-3;P07108-2;B8ZWD7;B8ZWD6	4;4;4;4;4	4;4;4;4;4	4;4;4;4;4	Acyl-CoA-binding protein	DBI	>sp|P07108|ACBP_HUMAN Acyl-CoA-binding protein OS=Homo sapiens GN=DBI PE=1 SV=2;>sp|P07108-3|ACBP_HUMAN Isoform 3 of Acyl-CoA-binding protein OS=Homo sapiens GN=DBI;>sp|P07108-2|ACBP_HUMAN Isoform 2 of Acyl-CoA-binding protein OS=Homo sapiens GN=DBI;>tr|B8	5	4	4	4	4	4	4	3	4	4	4	4	4	4	4	4	4	4	4	3	4	4	4	4	4	4	4	4	4	4	4	3	4	4	4	4	4	4	4	4	52.9	52.9
Q6P582;Q6NZ67;B8ZZ87	Q6P582;Q6NZ67;B8ZZ87	2;2;2	2;2;2	2;2;2	Mitotic-spindle organizing protein 2A;Mitotic-spindle organizing protein 2B	MZT2A;MZT2B	>sp|Q6P582|MZT2A_HUMAN Mitotic-spindle organizing protein 2A OS=Homo sapiens GN=MZT2A PE=1 SV=2;>sp|Q6NZ67|MZT2B_HUMAN Mitotic-spindle organizing protein 2B OS=Homo sapiens GN=MZT2B PE=1 SV=1;>tr|B8ZZ87|B8ZZ87_HUMAN Mitotic spindle organizing protein 2B OS	3	2	2	2	2	2	2	1	1	1	1	0	1	0	1	1	2	2	2	1	1	1	1	0	1	0	1	1	2	2	2	1	1	1	1	0	1	0	1	1	18.4	18.4
B8ZZ99;Q96NT0	B8ZZ99;Q96NT0	1;1	1;1	1;1	Coiled-coil domain-containing protein 115	CCDC115	>tr|B8ZZ99|B8ZZ99_HUMAN Putative uncharacterized protein MGC12981 OS=Homo sapiens GN=CCDC115 PE=4 SV=1;>sp|Q96NT0|CC115_HUMAN Coiled-coil domain-containing protein 115 OS=Homo sapiens GN=CCDC115 PE=1 SV=1	2	1	1	1	1	0	1	0	0	0	0	0	0	0	0	0	1	0	1	0	0	0	0	0	0	0	0	0	1	0	1	0	0	0	0	0	0	0	0	0	8.6	8.6
Q86VP1-3;E7ENV2;Q86VP1-2;Q86VP1;B8ZZD4	Q86VP1-3;E7ENV2;Q86VP1-2;Q86VP1;B8ZZD4	1;1;1;1;1	1;1;1;1;1	1;1;1;1;1	Tax1-binding protein 1	TAX1BP1	>sp|Q86VP1-3|TAXB1_HUMAN Isoform 3 of Tax1-binding protein 1 OS=Homo sapiens GN=TAX1BP1;>tr|E7ENV2|E7ENV2_HUMAN Tax1 (human T-cell leukemia virus type I)-binding protein 1 OS=Homo sapiens GN=TAX1BP1 PE=4 SV=2;>sp|Q86VP1-2|TAXB1_HUMAN Isoform 2 of Tax1-bind	5	1	1	1	1	0	0	1	0	1	0	0	0	0	0	0	1	0	0	1	0	1	0	0	0	0	0	0	1	0	0	1	0	1	0	0	0	0	0	0	2.5	2.5
P63165;B8ZZN6;B8ZZ67;A8MUS8;B8ZZJ0;B9A032	P63165;B8ZZN6;B8ZZ67;A8MUS8	5;5;3;3;2;2	5;5;3;3;2;2	5;5;3;3;2;2	Small ubiquitin-related modifier 1	SUMO1	>sp|P63165|SUMO1_HUMAN Small ubiquitin-related modifier 1 OS=Homo sapiens GN=SUMO1 PE=1 SV=1;>tr|B8ZZN6|B8ZZN6_HUMAN SMT3 suppressor of mif two 3 homolog 1 (S. cerevisiae) OS=Homo sapiens GN=SUMO1 PE=4 SV=1;>tr|B8ZZ67|B8ZZ67_HUMAN SMT3 suppressor of mif tw	6	5	5	5	4	4	5	2	3	3	3	3	4	3	3	5	4	4	5	2	3	3	3	3	4	3	3	5	4	4	5	2	3	3	3	3	4	3	3	5	51.5	51.5
B8ZZQ6;P06454-2;P06454;B8ZZI3;B8ZZA1;B8ZZW7;E7EVV7	B8ZZQ6;P06454-2;P06454;B8ZZI3;B8ZZA1;B8ZZW7;E7EVV7	7;7;7;6;5;5;4	7;7;7;6;5;5;4	7;7;7;6;5;5;4	Prothymosin alpha;Thymosin alpha-1	PTMA	>tr|B8ZZQ6|B8ZZQ6_HUMAN Uncharacterized protein OS=Homo sapiens GN=PTMA PE=4 SV=1;>sp|P06454-2|PTMA_HUMAN Isoform 2 of Prothymosin alpha OS=Homo sapiens GN=PTMA;>sp|P06454|PTMA_HUMAN Prothymosin alpha OS=Homo sapiens GN=PTMA PE=1 SV=2;>tr|B8ZZI3|B8ZZI3_HUM	7	7	7	7	5	5	6	3	6	5	5	6	5	5	3	4	5	5	6	3	6	5	5	6	5	5	3	4	5	5	6	3	6	5	5	6	5	5	3	4	39.3	39.3
F8WCK7;Q8NBF6-2;B8ZZW5;Q8NBF6;Q8N6Z3	F8WCK7;Q8NBF6-2;B8ZZW5;Q8NBF6	3;3;3;3;1	3;3;3;3;1	3;3;3;3;1	Late secretory pathway protein AVL9 homolog	AVL9	>tr|F8WCK7|F8WCK7_HUMAN AVL9 homolog (S. cerevisiase) OS=Homo sapiens GN=AVL9 PE=4 SV=1;>sp|Q8NBF6-2|AVL9_HUMAN Isoform 2 of Late secretory pathway protein AVL9 homolog OS=Homo sapiens GN=AVL9;>tr|B8ZZW5|B8ZZW5_HUMAN AVL9 homolog (S. cerevisiase) OS=Homo s	5	3	3	3	0	0	1	0	1	1	0	0	0	1	0	0	0	0	1	0	1	1	0	0	0	1	0	0	0	0	1	0	1	1	0	0	0	1	0	0	6.6	6.6
F8W8K9;G5E966;Q96PC3-3;B8ZZZ1;Q96PC3-4;Q96PC3;Q96PC3-2	F8W8K9;G5E966;Q96PC3-3;B8ZZZ1;Q96PC3-4;Q96PC3;Q96PC3-2	1;1;1;1;1;1;1	1;1;1;1;1;1;1	1;1;1;1;1;1;1	AP-1 complex subunit sigma-3	AP1S3	>tr|F8W8K9|F8W8K9_HUMAN Adaptor-related protein complex 1, sigma 3 subunit OS=Homo sapiens GN=AP1S3 PE=4 SV=1;>tr|G5E966|G5E966_HUMAN Adaptor-related protein complex 1, sigma 3 subunit, isoform CRA_b OS=Homo sapiens GN=AP1S3 PE=4 SV=1;>sp|Q96PC3-3|AP1S3_HU	7	1	1	1	0	0	0	0	0	0	1	1	0	1	0	0	0	0	0	0	0	0	1	1	0	1	0	0	0	0	0	0	0	0	1	1	0	1	0	0	14.3	14.3
Q9NZW5;B9A001;B8ZZG1;C9J4Q3;C9JGI8;E7EV91;E7EWS4;E7EX01;Q14168-2;Q14168-3;Q14168;E7EV80	Q9NZW5;B9A001;B8ZZG1	16;16;15;7;3;1;1;1;1;1;1;1	16;16;15;7;3;1;1;1;1;1;1;1	16;16;15;7;3;1;1;1;1;1;1;1	MAGUK p55 subfamily member 6	MPP6	>sp|Q9NZW5|MPP6_HUMAN MAGUK p55 subfamily member 6 OS=Homo sapiens GN=MPP6 PE=1 SV=2;>tr|B9A001|B9A001_HUMAN Uncharacterized protein OS=Homo sapiens GN=MPP6 PE=4 SV=1;>tr|B8ZZG1|B8ZZG1_HUMAN Membrane protein, palmitoylated 6 (MAGUK p55 subfamily member 6)	12	16	16	16	6	8	7	5	9	6	3	2	3	3	4	3	6	8	7	5	9	6	3	2	3	3	4	3	6	8	7	5	9	6	3	2	3	3	4	3	36.1	36.1
B9A057;Q86WW8	B9A057;Q86WW8	1;1	1;1	1;1	Cytochrome c oxidase assembly factor 5	COA5	>tr|B9A057|B9A057_HUMAN Cytochrome C oxidase assembly factor 5 OS=Homo sapiens GN=COA5 PE=4 SV=1;>sp|Q86WW8|COA5_HUMAN Cytochrome c oxidase assembly factor 5 OS=Homo sapiens GN=COA5 PE=1 SV=1	2	1	1	1	0	0	1	0	1	1	0	0	0	0	0	0	0	0	1	0	1	1	0	0	0	0	0	0	0	0	1	0	1	1	0	0	0	0	0	0	24.7	24.7
Q96CN4;B9A6I9	Q96CN4;B9A6I9	1;1	1;1	1;1	EVI5-like protein	EVI5L	>sp|Q96CN4|EVI5L_HUMAN EVI5-like protein OS=Homo sapiens GN=EVI5L PE=1 SV=1;>tr|B9A6I9|B9A6I9_HUMAN Ecotropic viral integration site 5-like OS=Homo sapiens GN=EVI5L PE=2 SV=1	2	1	1	1	1	1	1	0	1	1	1	0	0	0	0	0	1	1	1	0	1	1	1	0	0	0	0	0	1	1	1	0	1	1	1	0	0	0	0	0	2	2
F5GYV7;P17010-2;E9PEP7;P17010;B9EG97;B4DVF7;Q24JR0;P08048	F5GYV7;P17010-2;E9PEP7;P17010;B9EG97;B4DVF7;Q24JR0;P08048	4;4;4;4;4;3;3;3	4;4;4;4;4;3;3;3	4;4;4;4;4;3;3;3	Zinc finger X-chromosomal protein;Zinc finger Y-chromosomal protein	ZFX;ZFY	>tr|F5GYV7|F5GYV7_HUMAN Zinc finger protein, X-linked OS=Homo sapiens GN=ZFX PE=4 SV=1;>sp|P17010-2|ZFX_HUMAN Isoform 2 of Zinc finger X-chromosomal protein OS=Homo sapiens GN=ZFX;>tr|E9PEP7|E9PEP7_HUMAN Zinc finger protein, X-linked OS=Homo sapiens GN=ZFX	8	4	4	4	0	1	2	0	3	1	0	0	0	0	1	0	0	1	2	0	3	1	0	0	0	0	1	0	0	1	2	0	3	1	0	0	0	0	1	0	7.8	7.8
Q92925-3;B9EGA3;Q92925;Q92925-2	Q92925-3;B9EGA3;Q92925;Q92925-2	13;13;13;12	13;13;13;12	11;11;11;10	SWI/SNF-related matrix-associated actin-dependent regulator of chromatin subfamily D member 2	SMARCD2	>sp|Q92925-3|SMRD2_HUMAN Isoform 3 of SWI/SNF-related matrix-associated actin-dependent regulator of chromatin subfamily D member 2 OS=Homo sapiens GN=SMARCD2;>tr|B9EGA3|B9EGA3_HUMAN SMARCD2 protein OS=Homo sapiens GN=SMARCD2 PE=2 SV=1;>sp|Q92925|SMRD2_HUM	4	13	13	11	8	7	6	8	6	9	2	0	4	2	4	2	8	7	6	8	6	9	2	0	4	2	4	2	8	6	6	6	6	9	2	0	3	2	3	2	36	36
E9PB30;Q4KMQ2;B9EGG0;E9PCT2	E9PB30;Q4KMQ2;B9EGG0;E9PCT2	8;8;8;6	8;8;8;6	8;8;8;6	Anoctamin;Anoctamin-6	ANO6	>tr|E9PB30|E9PB30_HUMAN Anoctamin 6 OS=Homo sapiens GN=ANO6 PE=4 SV=1;>sp|Q4KMQ2|ANO6_HUMAN Anoctamin-6 OS=Homo sapiens GN=ANO6 PE=1 SV=2;>tr|B9EGG0|B9EGG0_HUMAN ANO6 protein OS=Homo sapiens GN=ANO6 PE=2 SV=1;>tr|E9PCT2|E9PCT2_HUMAN Uncharacterized protein	4	8	8	8	5	4	2	1	1	3	2	3	1	2	1	0	5	4	2	1	1	3	2	3	1	2	1	0	5	4	2	1	1	3	2	3	1	2	1	0	9.9	9.9
F8W1Z6;Q7Z3U7-2;F8VWA6;B9EGP5;Q7Z3U7-4;Q7Z3U7;Q7Z3U7-3;F8VZV1;G8JL93;F8VZV6;F8VQS2;F8VZQ3	F8W1Z6;Q7Z3U7-2;F8VWA6;B9EGP5;Q7Z3U7-4;Q7Z3U7;Q7Z3U7-3	15;15;15;15;15;15;9;5;3;1;1;1	15;15;15;15;15;15;9;5;3;1;1;1	15;15;15;15;15;15;9;5;3;1;1;1	Protein MON2 homolog	MON2	>tr|F8W1Z6|F8W1Z6_HUMAN MON2 homolog (S. cerevisiae) OS=Homo sapiens GN=MON2 PE=4 SV=1;>sp|Q7Z3U7-2|MON2_HUMAN Isoform 2 of Protein MON2 homolog OS=Homo sapiens GN=MON2;>tr|F8VWA6|F8VWA6_HUMAN MON2 homolog (S. cerevisiae) OS=Homo sapiens GN=MON2 PE=4 SV=1;	12	15	15	15	8	8	7	3	5	7	3	1	2	0	2	3	8	8	7	3	5	7	3	1	2	0	2	3	8	8	7	3	5	7	3	1	2	0	2	3	9.3	9.3
Q504Z1;O43432;B9EGQ7;F5H8J4;F5H564	Q504Z1;O43432;B9EGQ7;F5H8J4;F5H564	9;9;9;8;8	3;3;3;3;3	2;2;2;2;2	Eukaryotic translation initiation factor 4 gamma 3	EIF4G3	>tr|Q504Z1|Q504Z1_HUMAN EIF4G3 protein OS=Homo sapiens GN=EIF4G3 PE=2 SV=1;>sp|O43432|IF4G3_HUMAN Eukaryotic translation initiation factor 4 gamma 3 OS=Homo sapiens GN=EIF4G3 PE=1 SV=2;>tr|B9EGQ7|B9EGQ7_HUMAN EIF4G3 protein OS=Homo sapiens GN=EIF4G3 PE=2 S	5	9	3	2	7	8	7	5	7	6	5	4	6	4	6	6	1	2	1	0	1	0	0	0	1	0	0	0	1	2	0	0	1	0	0	0	0	0	0	0	7.4	3
C9JV64;Q70CQ2-3;B9ZVR8;Q70CQ2-2;Q70CQ2;C9JGA8	C9JV64;Q70CQ2-3;B9ZVR8;Q70CQ2-2;Q70CQ2;C9JGA8	3;3;3;3;3;3	3;3;3;3;3;3	3;3;3;3;3;3	Ubiquitin carboxyl-terminal hydrolase 34	USP34	>tr|C9JV64|C9JV64_HUMAN Ubiquitin carboxyl-terminal hydrolase OS=Homo sapiens GN=USP34 PE=3 SV=1;>sp|Q70CQ2-3|UBP34_HUMAN Isoform 3 of Ubiquitin carboxyl-terminal hydrolase 34 OS=Homo sapiens GN=USP34;>tr|B9ZVR8|B9ZVR8_HUMAN Ubiquitin carboxyl-terminal hyd	6	3	3	3	2	2	0	0	2	1	0	1	0	0	0	0	2	2	0	0	2	1	0	1	0	0	0	0	2	2	0	0	2	1	0	1	0	0	0	0	1.1	1.1
F5H7A6;C6G496;P56270;G5E927	F5H7A6;C6G496;P56270;G5E927	6;6;6;6	4;4;4;4	4;4;4;4	Myc-associated zinc finger protein	MAZ	>tr|F5H7A6|F5H7A6_HUMAN MYC-associated zinc finger protein (purine-binding transcription factor) OS=Homo sapiens GN=MAZ PE=4 SV=1;>tr|C6G496|C6G496_HUMAN SAF-3 OS=Homo sapiens GN=MAZ PE=2 SV=1;>sp|P56270|MAZ_HUMAN Myc-associated zinc finger protein OS=Homo	4	6	4	4	1	1	3	1	3	2	2	3	3	3	4	2	0	1	3	0	3	2	2	2	3	3	4	2	0	1	3	0	3	2	2	2	3	3	4	2	25.4	19
P00390-2;C8KIL8;P00390;C8KIM0;C8KIL9;H0YC68;E5RI06	P00390-2;C8KIL8;P00390;C8KIM0;C8KIL9	13;13;13;10;10;3;3	13;13;13;10;10;3;3	6;6;6;5;5;0;0	Glutathione reductase, mitochondrial	GSR	>sp|P00390-2|GSHR_HUMAN Isoform Cytoplasmic of Glutathione reductase, mitochondrial OS=Homo sapiens GN=GSR;>tr|C8KIL8|C8KIL8_HUMAN Glutathion reductase delta8 alternative splicing variant OS=Homo sapiens GN=GSR PE=2 SV=1;>sp|P00390|GSHR_HUMAN Glutathione r	7	13	13	6	6	9	6	7	7	10	6	8	8	7	5	5	6	9	6	7	7	10	6	8	8	7	5	5	3	4	3	3	3	4	4	5	3	3	2	2	39.9	39.9
C9JYX8;C9J031;C9IY57;Q9UHC7-4;Q9UHC7-3;Q9UHC7-2;Q9UHC7	C9JYX8;C9J031;C9IY57;Q9UHC7-4;Q9UHC7-3;Q9UHC7-2;Q9UHC7	1;1;1;1;1;1;1	1;1;1;1;1;1;1	1;1;1;1;1;1;1	E3 ubiquitin-protein ligase makorin-1	MKRN1	>tr|C9JYX8|C9JYX8_HUMAN Makorin ring finger protein 1 (Fragment) OS=Homo sapiens GN=MKRN1 PE=4 SV=1;>tr|C9J031|C9J031_HUMAN Makorin ring finger protein 1 (Fragment) OS=Homo sapiens GN=MKRN1 PE=4 SV=1;>tr|C9IY57|C9IY57_HUMAN Makorin ring finger protein 1 (F	7	1	1	1	0	1	0	0	0	1	0	0	0	0	0	0	0	1	0	0	0	1	0	0	0	0	0	0	0	1	0	0	0	1	0	0	0	0	0	0	11.8	11.8
C9IYF5;C9JEG3;F5GZK1;Q9UBQ6	C9IYF5;C9JEG3;F5GZK1;Q9UBQ6	1;1;1;1	1;1;1;1	1;1;1;1	Exostosin-like 2;Processed exostosin-like 2	EXTL2	>tr|C9IYF5|C9IYF5_HUMAN Exostoses (multiple)-like 2 (Fragment) OS=Homo sapiens GN=EXTL2 PE=4 SV=1;>tr|C9JEG3|C9JEG3_HUMAN Exostoses (multiple)-like 2 (Fragment) OS=Homo sapiens GN=EXTL2 PE=4 SV=1;>tr|F5GZK1|F5GZK1_HUMAN Exostoses (multiple)-like 2 OS=Homo	4	1	1	1	1	0	0	0	0	0	0	0	0	0	0	0	1	0	0	0	0	0	0	0	0	0	0	0	1	0	0	0	0	0	0	0	0	0	0	0	11.1	11.1
C9JGJ9;F8WB99;C9IYK6;C9JTE9;Q9UHQ4;G5E9L4;C9JP06;F8WDG1	C9JGJ9;F8WB99;C9IYK6;C9JTE9;Q9UHQ4;G5E9L4;C9JP06;F8WDG1	2;2;2;2;2;2;1;1	2;2;2;2;2;2;1;1	2;2;2;2;2;2;1;1	B-cell receptor-associated protein 29	BCAP29	>tr|C9JGJ9|C9JGJ9_HUMAN B-cell receptor-associated protein 29 (Fragment) OS=Homo sapiens GN=BCAP29 PE=4 SV=1;>tr|F8WB99|F8WB99_HUMAN B-cell receptor-associated protein 29 OS=Homo sapiens GN=BCAP29 PE=4 SV=1;>tr|C9IYK6|C9IYK6_HUMAN B-cell receptor-associate	8	2	2	2	0	0	1	0	1	0	0	0	0	0	0	0	0	0	1	0	1	0	0	0	0	0	0	0	0	0	1	0	1	0	0	0	0	0	0	0	18	18
Q5HYI7-4;C9IYU8;Q5HYI7;Q5HYI7-2;C9JJ95;E9PB57	Q5HYI7-4;C9IYU8;Q5HYI7;Q5HYI7-2;C9JJ95	3;3;3;2;2;1	3;3;3;2;2;1	3;3;3;2;2;1	Metaxin-3	MTX3	>sp|Q5HYI7-4|MTX3_HUMAN Isoform 3 of Metaxin-3 OS=Homo sapiens GN=MTX3;>tr|C9IYU8|C9IYU8_HUMAN Metaxin 3 OS=Homo sapiens GN=MTX3 PE=4 SV=1;>sp|Q5HYI7|MTX3_HUMAN Metaxin-3 OS=Homo sapiens GN=MTX3 PE=1 SV=2;>sp|Q5HYI7-2|MTX3_HUMAN Isoform 2 of Metaxin-3 OS=H	6	3	3	3	0	1	0	0	2	1	1	1	0	0	0	1	0	1	0	0	2	1	1	1	0	0	0	1	0	1	0	0	2	1	1	1	0	0	0	1	15.3	15.3
C9IZ04;Q9NY27;Q9NY27-2;Q9NY27-3;F8WCA1;C9IZF4	C9IZ04;Q9NY27;Q9NY27-2;Q9NY27-3	5;5;4;4;2;1	5;5;4;4;2;1	5;5;4;4;2;1	Serine/threonine-protein phosphatase 4 regulatory subunit 2	PPP4R2	>tr|C9IZ04|C9IZ04_HUMAN Protein phosphatase 4, regulatory subunit 2 (Fragment) OS=Homo sapiens GN=PPP4R2 PE=4 SV=1;>sp|Q9NY27|PP4R2_HUMAN Serine/threonine-protein phosphatase 4 regulatory subunit 2 OS=Homo sapiens GN=PPP4R2 PE=1 SV=3;>sp|Q9NY27-2|PP4R2_HUM	6	5	5	5	2	3	2	1	3	2	0	1	1	0	1	2	2	3	2	1	3	2	0	1	1	0	1	2	2	3	2	1	3	2	0	1	1	0	1	2	33.6	33.6
Q68EM7-6;C9IZD3;Q68EM7-5;Q68EM7;Q68EM7-2;C9JE65;Q68EM7-3;Q68EM7-4;Q68EM7-7	Q68EM7-6;C9IZD3;Q68EM7-5;Q68EM7;Q68EM7-2;C9JE65;Q68EM7-3	12;12;12;12;11;9;6;4;3	12;12;12;12;11;9;6;4;3	12;12;12;12;11;9;6;4;3	Rho GTPase-activating protein 17	ARHGAP17	>sp|Q68EM7-6|RHG17_HUMAN Isoform 6 of Rho GTPase-activating protein 17 OS=Homo sapiens GN=ARHGAP17;>tr|C9IZD3|C9IZD3_HUMAN Rho GTPase-activating protein 17 OS=Homo sapiens GN=ARHGAP17 PE=4 SV=2;>sp|Q68EM7-5|RHG17_HUMAN Isoform 5 of Rho GTPase-activating pr	9	12	12	12	4	3	5	4	7	6	1	2	2	2	2	2	4	3	5	4	7	6	1	2	2	2	2	2	4	3	5	4	7	6	1	2	2	2	2	2	21	21
C9IZF6;P41247;B4E362	C9IZF6;P41247;B4E362	2;2;1	2;2;1	2;2;1	Patatin-like phospholipase domain-containing protein 4	PNPLA4	>tr|C9IZF6|C9IZF6_HUMAN Patatin-like phospholipase domain-containing 4 (Fragment) OS=Homo sapiens GN=PNPLA4 PE=4 SV=1;>sp|P41247|PLPL4_HUMAN Patatin-like phospholipase domain-containing protein 4 OS=Homo sapiens GN=PNPLA4 PE=1 SV=3;>tr|B4E362|B4E362_HUMAN	3	2	2	2	1	1	1	0	1	1	0	2	1	0	0	0	1	1	1	0	1	1	0	2	1	0	0	0	1	1	1	0	1	1	0	2	1	0	0	0	8.4	8.4
C9IZV6;Q96HP0	C9IZV6;Q96HP0	1;1	1;1	1;1	Dedicator of cytokinesis protein 6	DOCK6	>tr|C9IZV6|C9IZV6_HUMAN Dedicator of cytokinesis 6 OS=Homo sapiens GN=DOCK6 PE=4 SV=2;>sp|Q96HP0|DOCK6_HUMAN Dedicator of cytokinesis protein 6 OS=Homo sapiens GN=DOCK6 PE=1 SV=3	2	1	1	1	1	0	0	0	0	0	0	0	0	0	0	0	1	0	0	0	0	0	0	0	0	0	0	0	1	0	0	0	0	0	0	0	0	0	0	0	1.1	1.1
C9J050;P49585;C9JEJ2;B4E322;C9J2E1;C9JVS0;C9JPY0;F8WAZ5;Q9Y5K3-2;Q9Y5K3-3;E9PD84;Q9Y5K3;F2Z2B1	C9J050;P49585;C9JEJ2;B4E322;C9J2E1	6;6;6;5;3;2;2;2;2;2;2;2;1	6;6;6;5;3;2;2;2;2;2;2;2;1	6;6;6;5;3;2;2;2;2;2;2;2;1	Choline-phosphate cytidylyltransferase A	PCYT1A	>tr|C9J050|C9J050_HUMAN Phosphate cytidylyltransferase 1, choline, alpha (Fragment) OS=Homo sapiens GN=PCYT1A PE=4 SV=1;>sp|P49585|PCY1A_HUMAN Choline-phosphate cytidylyltransferase A OS=Homo sapiens GN=PCYT1A PE=1 SV=2;>tr|C9JEJ2|C9JEJ2_HUMAN Phosphate cy	13	6	6	6	3	0	2	0	3	2	0	1	2	2	1	1	3	0	2	0	3	2	0	1	2	2	1	1	3	0	2	0	3	2	0	1	2	2	1	1	28.7	28.7
P27540-2;P27540-3;C9J0D7;F8WAP6;P27540;A6NGV6;E7EN08	P27540-2;P27540-3;C9J0D7;F8WAP6;P27540;A6NGV6;E7EN08	2;2;2;2;2;1;1	2;2;2;2;2;1;1	2;2;2;2;2;1;1	Aryl hydrocarbon receptor nuclear translocator	ARNT	>sp|P27540-2|ARNT_HUMAN Isoform 2 of Aryl hydrocarbon receptor nuclear translocator OS=Homo sapiens GN=ARNT;>sp|P27540-3|ARNT_HUMAN Isoform 3 of Aryl hydrocarbon receptor nuclear translocator OS=Homo sapiens GN=ARNT;>tr|C9J0D7|C9J0D7_HUMAN Uncharacterized	7	2	2	2	1	1	0	0	0	0	0	0	1	0	1	0	1	1	0	0	0	0	0	0	1	0	1	0	1	1	0	0	0	0	0	0	1	0	1	0	3	3
Q86WB0-3;C9J0I9;Q86WB0;C9J672;Q86WB0-2;F8WAU5	Q86WB0-3;C9J0I9;Q86WB0;C9J672;Q86WB0-2	3;3;3;2;2;1	3;3;3;2;2;1	3;3;3;2;2;1	Nuclear-interacting partner of ALK	ZC3HC1	>sp|Q86WB0-3|NIPA_HUMAN Isoform 3 of Nuclear-interacting partner of ALK OS=Homo sapiens GN=ZC3HC1;>tr|C9J0I9|C9J0I9_HUMAN Zinc finger, C3HC-type-containing 1 OS=Homo sapiens GN=ZC3HC1 PE=4 SV=1;>sp|Q86WB0|NIPA_HUMAN Nuclear-interacting partner of ALK OS=Ho	6	3	3	3	2	3	1	1	2	2	1	1	1	1	0	1	2	3	1	1	2	2	1	1	1	1	0	1	2	3	1	1	2	2	1	1	1	1	0	1	9.7	9.7
C9JE98;C9J239;Q9Y618-5;C9J0Q5;Q9Y618-4;C9JJF6;C9JFD3;Q9Y618-3;Q9Y618;C9J7T7;Q9Y618-2;C9JQE8;H0Y5V2;H0YGK8;C9J330	C9JE98;C9J239;Q9Y618-5;C9J0Q5;Q9Y618-4;C9JJF6;C9JFD3;Q9Y618-3;Q9Y618;C9J7T7	10;10;10;10;10;10;10;10;10;8;4;4;3;2;2	8;8;8;8;8;8;8;8;8;7;4;2;3;1;1	8;8;8;8;8;8;8;8;8;7;4;2;3;1;1	Nuclear receptor corepressor 2	NCOR2	>tr|C9JE98|C9JE98_HUMAN Nuclear receptor corepressor 2 OS=Homo sapiens GN=NCOR2 PE=4 SV=1;>tr|C9J239|C9J239_HUMAN Nuclear receptor corepressor 2 OS=Homo sapiens GN=NCOR2 PE=4 SV=1;>sp|Q9Y618-5|NCOR2_HUMAN Isoform 5 of Nuclear receptor corepressor 2 OS=Homo	15	10	8	8	4	4	0	1	4	2	1	1	3	2	2	1	3	4	0	1	4	2	1	1	2	2	2	1	3	4	0	1	4	2	1	1	2	2	2	1	4.7	4
C9J167;P54278;P54278-3;P54278-2	C9J167;P54278;P54278-3	5;5;4;1	5;5;4;1	5;5;4;1	Mismatch repair endonuclease PMS2	PMS2	>tr|C9J167|C9J167_HUMAN PMS2 postmeiotic segregation increased 2 (S. cerevisiae) OS=Homo sapiens GN=PMS2 PE=4 SV=2;>sp|P54278|PMS2_HUMAN Mismatch repair endonuclease PMS2 OS=Homo sapiens GN=PMS2 PE=1 SV=2;>sp|P54278-3|PMS2_HUMAN Isoform 3 of Mismatch repai	4	5	5	5	3	2	2	0	2	0	1	1	1	1	1	2	3	2	2	0	2	0	1	1	1	1	1	2	3	2	2	0	2	0	1	1	1	1	1	2	8.9	8.9
C9J1D9;Q9NPH3-3;Q9NPH3-2;Q9NPH3;Q9NPH3-5	C9J1D9;Q9NPH3-3;Q9NPH3-2;Q9NPH3;Q9NPH3-5	1;1;1;1;1	1;1;1;1;1	1;1;1;1;1	Interleukin-1 receptor accessory protein	IL1RAP	>tr|C9J1D9|C9J1D9_HUMAN Interleukin 1 receptor accessory protein (Fragment) OS=Homo sapiens GN=IL1RAP PE=4 SV=1;>sp|Q9NPH3-3|IL1AP_HUMAN Isoform 3 of Interleukin-1 receptor accessory protein OS=Homo sapiens GN=IL1RAP;>sp|Q9NPH3-2|IL1AP_HUMAN Isoform 2 of I	5	1	1	1	1	1	1	0	1	0	1	1	1	1	1	1	1	1	1	0	1	0	1	1	1	1	1	1	1	1	1	0	1	0	1	1	1	1	1	1	6.9	6.9
O95104;C9J1W7;O95104-2;C9JD39;C9JLZ0	O95104;C9J1W7;O95104-2;C9JD39;C9JLZ0	5;5;4;4;4	5;5;4;4;4	5;5;4;4;4	Splicing factor, arginine/serine-rich 15	SCAF4	>sp|O95104|SFR15_HUMAN Splicing factor, arginine/serine-rich 15 OS=Homo sapiens GN=SCAF4 PE=1 SV=3;>tr|C9J1W7|C9J1W7_HUMAN Uncharacterized protein OS=Homo sapiens GN=SCAF4 PE=4 SV=1;>sp|O95104-2|SFR15_HUMAN Isoform 2 of Splicing factor, arginine/serine-ric	5	5	5	5	2	3	3	0	2	2	1	0	1	1	1	2	2	3	3	0	2	2	1	0	1	1	1	2	2	3	3	0	2	2	1	0	1	1	1	2	7.3	7.3
C9J1Z8;P84085	C9J1Z8;P84085	9;9	4;4	4;4	ADP-ribosylation factor 5	ARF5	>tr|C9J1Z8|C9J1Z8_HUMAN ADP-ribosylation factor 5 (Fragment) OS=Homo sapiens GN=ARF5 PE=3 SV=1;>sp|P84085|ARF5_HUMAN ADP-ribosylation factor 5 OS=Homo sapiens GN=ARF5 PE=1 SV=2	2	9	4	4	7	7	6	8	6	7	4	6	5	5	5	5	2	2	1	3	1	2	1	3	2	2	2	2	2	2	1	3	1	2	1	3	2	2	2	2	72	30.7
C9J296	C9J296	1	1	1		LAMB1	>tr|C9J296|C9J296_HUMAN Laminin, beta 1 (Fragment) OS=Homo sapiens GN=LAMB1 PE=4 SV=1	1	1	1	1	1	0	0	0	0	0	0	0	0	0	0	1	1	0	0	0	0	0	0	0	0	0	0	1	1	0	0	0	0	0	0	0	0	0	0	1	4.9	4.9
Q5JS54;C9J2F8;F8WBZ2;D6RB92;D6REN3;E2QRC7;F2Z3E0	Q5JS54;C9J2F8;F8WBZ2;D6RB92;D6REN3;E2QRC7	5;5;4;4;3;3;1	5;5;4;4;3;3;1	5;5;4;4;3;3;1	Proteasome assembly chaperone 4	PSMG4	>sp|Q5JS54|PSMG4_HUMAN Proteasome assembly chaperone 4 OS=Homo sapiens GN=PSMG4 PE=2 SV=2;>tr|C9J2F8|C9J2F8_HUMAN HCG22882, isoform CRA_a OS=Homo sapiens GN=PSMG4 PE=4 SV=1;>tr|F8WBZ2|F8WBZ2_HUMAN Proteasome (prosome, macropain) assembly chaperone 4 OS=Hom	7	5	5	5	2	4	2	2	3	3	3	3	3	3	4	4	2	4	2	2	3	3	3	3	3	3	4	4	2	4	2	2	3	3	3	3	3	3	4	4	63.4	63.4
Q16864;C9J2K4	Q16864;C9J2K4	4;4	4;4	4;4	V-type proton ATPase subunit F	ATP6V1F	>sp|Q16864|VATF_HUMAN V-type proton ATPase subunit F OS=Homo sapiens GN=ATP6V1F PE=1 SV=2;>tr|C9J2K4|C9J2K4_HUMAN V-type proton ATPase subunit F OS=Homo sapiens GN=ATP6V1F PE=3 SV=1	2	4	4	4	2	2	1	2	2	1	2	1	2	1	2	2	2	2	1	2	2	1	2	1	2	1	2	2	2	2	1	2	2	1	2	1	2	1	2	2	42.9	42.9
C9J2P0;P51965;C9J8K2;C9IZU6;Q96LR5;Q969T4;C9IYU3;C9J180	C9J2P0;P51965;C9J8K2;C9IZU6;Q96LR5;Q969T4	5;5;4;3;3;3;1;1	5;5;4;3;3;3;1;1	5;5;4;3;3;3;1;1	Ubiquitin-conjugating enzyme E2 E1;Ubiquitin-conjugating enzyme E2 E2;Ubiquitin-conjugating enzyme E2 E3	UBE2E1;UBE2E2;UBE2E3	>tr|C9J2P0|C9J2P0_HUMAN Ubiquitin-conjugating enzyme E2E 1 (Fragment) OS=Homo sapiens GN=UBE2E1 PE=3 SV=1;>sp|P51965|UB2E1_HUMAN Ubiquitin-conjugating enzyme E2 E1 OS=Homo sapiens GN=UBE2E1 PE=1 SV=1;>tr|C9J8K2|C9J8K2_HUMAN Ubiquitin-conjugating enzyme E2E	8	5	5	5	4	5	5	2	4	4	2	5	5	4	4	3	4	5	5	2	4	4	2	5	5	4	4	3	4	5	5	2	4	4	2	5	5	4	4	3	42.2	42.2
C9J2Y9;P30876;C9J4M6	C9J2Y9;P30876;C9J4M6	26;26;25	26;26;25	26;26;25	DNA-directed RNA polymerase;DNA-directed RNA polymerase II subunit RPB2	POLR2B	>tr|C9J2Y9|C9J2Y9_HUMAN DNA-directed RNA polymerase OS=Homo sapiens GN=POLR2B PE=3 SV=2;>sp|P30876|RPB2_HUMAN DNA-directed RNA polymerase II subunit RPB2 OS=Homo sapiens GN=POLR2B PE=1 SV=1;>tr|C9J4M6|C9J4M6_HUMAN DNA-directed RNA polymerase OS=Homo sapien	3	26	26	26	13	11	12	10	13	11	4	4	4	5	7	5	13	11	12	10	13	11	4	4	4	5	7	5	13	11	12	10	13	11	4	4	4	5	7	5	26.7	26.7
C9J384;E9PHS3;Q9BQ75	C9J384;E9PHS3;Q9BQ75	7;7;7	7;7;7	7;7;7	Protein CMSS1	CMSS1	>tr|C9J384|C9J384_HUMAN Chromosome 3 open reading frame 26 (Fragment) OS=Homo sapiens GN=C3orf26 PE=4 SV=1;>tr|E9PHS3|E9PHS3_HUMAN Chromosome 3 open reading frame 26 OS=Homo sapiens GN=C3orf26 PE=4 SV=1;>sp|Q9BQ75|CC026_HUMAN Uncharacterized protein C3orf2	3	7	7	7	3	5	4	4	6	6	3	3	2	3	2	3	3	5	4	4	6	6	3	3	2	3	2	3	3	5	4	4	6	6	3	3	2	3	2	3	31.1	31.1
Q9NQ55-2;C9JW41;Q9NQ55;C9J3F9;A8MV53;C9J3W3;C9JHF7	Q9NQ55-2;C9JW41;Q9NQ55;C9J3F9;A8MV53;C9J3W3	14;14;14;14;12;7;3	14;14;14;14;12;7;3	14;14;14;14;12;7;3	Suppressor of SWI4 1 homolog	PPAN	>sp|Q9NQ55-2|SSF1_HUMAN Isoform 2 of Suppressor of SWI4 1 homolog OS=Homo sapiens GN=PPAN;>tr|C9JW41|C9JW41_HUMAN Peter pan homolog (Drosophila) OS=Homo sapiens GN=PPAN PE=4 SV=1;>sp|Q9NQ55|SSF1_HUMAN Suppressor of SWI4 1 homolog OS=Homo sapiens GN=PPAN PE	7	14	14	14	8	6	10	6	7	9	7	5	4	5	5	7	8	6	10	6	7	9	7	5	4	5	5	7	8	6	10	6	7	9	7	5	4	5	5	7	32.8	32.8
G3V135;C9J3I9	G3V135;C9J3I9	1;1	1;1	1;1	Putative uncharacterized protein C5orf58	C5orf58	>tr|G3V135|G3V135_HUMAN HCG1978966, isoform CRA_c OS=Homo sapiens GN=C5orf58 PE=4 SV=1;>sp|C9J3I9|CE058_HUMAN Putative uncharacterized protein C5orf58 OS=Homo sapiens GN=C5orf58 PE=4 SV=1	2	1	1	1	0	0	0	0	0	0	1	0	1	1	1	1	0	0	0	0	0	0	1	0	1	1	1	1	0	0	0	0	0	0	1	0	1	1	1	1	18.5	18.5
Q9BWE0;C9J3L7;C9JYJ8;C9JZE3;E7EVL6;C9J7N1	Q9BWE0;C9J3L7;C9JYJ8;C9JZE3	13;13;8;7;3;3	13;13;8;7;3;3	13;13;8;7;3;3	Replication initiator 1	REPIN1	>sp|Q9BWE0|REPI1_HUMAN Replication initiator 1 OS=Homo sapiens GN=REPIN1 PE=1 SV=1;>tr|C9J3L7|C9J3L7_HUMAN Replication initiator 1 OS=Homo sapiens GN=REPIN1 PE=4 SV=2;>tr|C9JYJ8|C9JYJ8_HUMAN Replication initiator 1 (Fragment) OS=Homo sapiens GN=REPIN1 PE=4	6	13	13	13	6	5	6	0	3	7	0	2	3	4	2	4	6	5	6	0	3	7	0	2	3	4	2	4	6	5	6	0	3	7	0	2	3	4	2	4	24	24
C9J406	C9J406	43	2	1		IMMT	>tr|C9J406|C9J406_HUMAN Inner membrane protein, mitochondrial OS=Homo sapiens GN=IMMT PE=4 SV=1	1	43	2	1	33	30	32	28	31	34	28	27	28	26	24	24	2	2	2	2	2	2	2	2	2	2	2	1	1	1	1	1	1	1	1	1	1	1	1	0	65.6	5.6
Q96M27;G3XAL7;Q96M27-3;Q96M27-2;C9J436;Q96M27-5;Q96M27-4;C9JTJ7	Q96M27;G3XAL7;Q96M27-3;Q96M27-2;C9J436;Q96M27-5	7;7;7;7;7;5;3;3	7;7;7;7;7;5;3;3	7;7;7;7;7;5;3;3	Protein PRRC1	PRRC1	>sp|Q96M27|PRRC1_HUMAN Protein PRRC1 OS=Homo sapiens GN=PRRC1 PE=1 SV=1;>tr|G3XAL7|G3XAL7_HUMAN Putative uncharacterized protein LOC133619 OS=Homo sapiens GN=PRRC1 PE=4 SV=1;>sp|Q96M27-3|PRRC1_HUMAN Isoform 3 of Protein PRRC1 OS=Homo sapiens GN=PRRC1;>sp|Q	8	7	7	7	6	4	5	4	5	5	4	3	4	4	4	1	6	4	5	4	5	5	4	3	4	4	4	1	6	4	5	4	5	5	4	3	4	4	4	1	19.3	19.3
Q5JVF3-3;Q5JVF3-2;Q5JVF3;F8W955;C9J439;Q5JVF3-4;F8WEF4	Q5JVF3-3;Q5JVF3-2;Q5JVF3;F8W955;C9J439;Q5JVF3-4;F8WEF4	9;9;9;9;9;9;8	9;9;9;9;9;9;8	9;9;9;9;9;9;8	PCI domain-containing protein 2	PCID2	>sp|Q5JVF3-3|PCID2_HUMAN Isoform 3 of PCI domain-containing protein 2 OS=Homo sapiens GN=PCID2;>sp|Q5JVF3-2|PCID2_HUMAN Isoform 2 of PCI domain-containing protein 2 OS=Homo sapiens GN=PCID2;>sp|Q5JVF3|PCID2_HUMAN PCI domain-containing protein 2 OS=Homo sap	7	9	9	9	6	5	6	3	5	6	5	6	7	5	6	7	6	5	6	3	5	6	5	6	7	5	6	7	6	5	6	3	5	6	5	6	7	5	6	7	27.4	27.4
F8W038;F8W1H0;Q8IXM2;C9J4G0;H0YIS7;E9PB29	F8W038;F8W1H0;Q8IXM2;C9J4G0;H0YIS7;E9PB29	2;2;2;2;2;1	2;2;2;2;2;1	2;2;2;2;2;1	Chromatin complexes subunit BAP18	C17orf49;BAP18;RNASEK-C17orf49	>tr|F8W038|F8W038_HUMAN Uncharacterized protein OS=Homo sapiens PE=4 SV=1;>tr|F8W1H0|F8W1H0_HUMAN Uncharacterized protein OS=Homo sapiens PE=4 SV=1;>sp|Q8IXM2|BAP18_HUMAN Chromatin complexes subunit BAP18 OS=Homo sapiens GN=BAP18 PE=1 SV=1;>tr|C9J4G0|C9J4G	6	2	2	2	0	0	0	0	0	2	0	0	0	0	0	0	0	0	0	0	0	2	0	0	0	0	0	0	0	0	0	0	0	2	0	0	0	0	0	0	15.9	15.9
C9J4W5;F8WCJ1;C9J7B5;Q9GZV4	C9J4W5;F8WCJ1;C9J7B5;Q9GZV4	11;10;10;10	1;0;0;0	1;0;0;0	Eukaryotic translation initiation factor 5A-2	EIF5A2	>tr|C9J4W5|C9J4W5_HUMAN Eukaryotic translation initiation factor 5A2 (Fragment) OS=Homo sapiens GN=EIF5A2 PE=4 SV=1;>tr|F8WCJ1|F8WCJ1_HUMAN Eukaryotic translation initiation factor 5A2 OS=Homo sapiens GN=EIF5A2 PE=4 SV=1;>tr|C9J7B5|C9J7B5_HUMAN Eukaryotic	4	11	1	1	8	8	9	8	8	8	7	10	7	7	8	8	0	0	0	0	0	0	0	1	0	0	0	0	0	0	0	0	0	0	0	1	0	0	0	0	46.1	6.1
C9J5J4;Q5TKA1-3;Q5TKA1;Q5TKA1-2;H0Y322	C9J5J4;Q5TKA1-3;Q5TKA1;Q5TKA1-2;H0Y322	1;1;1;1;1	1;1;1;1;1	1;1;1;1;1	Protein lin-9 homolog	LIN9	>tr|C9J5J4|C9J5J4_HUMAN Lin-9 homolog (C. elegans) OS=Homo sapiens GN=LIN9 PE=4 SV=1;>sp|Q5TKA1-3|LIN9_HUMAN Isoform 3 of Protein lin-9 homolog OS=Homo sapiens GN=LIN9;>sp|Q5TKA1|LIN9_HUMAN Protein lin-9 homolog OS=Homo sapiens GN=LIN9 PE=1 SV=1;>sp|Q5TKA1	5	1	1	1	1	1	0	0	0	1	0	0	0	0	0	0	1	1	0	0	0	1	0	0	0	0	0	0	1	1	0	0	0	1	0	0	0	0	0	0	1.8	1.8
C9J5N9;Q6UXV4	C9J5N9;Q6UXV4	2;2	2;2	2;2	Apolipoprotein O-like	APOOL	>tr|C9J5N9|C9J5N9_HUMAN Apolipoprotein O-like OS=Homo sapiens GN=APOOL PE=4 SV=2;>sp|Q6UXV4|APOOL_HUMAN Apolipoprotein O-like OS=Homo sapiens GN=APOOL PE=1 SV=1	2	2	2	2	1	0	0	0	0	0	1	1	0	0	0	1	1	0	0	0	0	0	1	1	0	0	0	1	1	0	0	0	0	0	1	1	0	0	0	1	11.2	11.2
P11388;P11388-2;P11388-3;C9J5P2;P11388-4;C9J4C3	P11388;P11388-2;P11388-3;C9J5P2;P11388-4;C9J4C3	53;53;53;53;53;50	53;53;53;53;53;50	39;39;39;39;39;37	DNA topoisomerase 2-alpha	TOP2A	>sp|P11388|TOP2A_HUMAN DNA topoisomerase 2-alpha OS=Homo sapiens GN=TOP2A PE=1 SV=3;>sp|P11388-2|TOP2A_HUMAN Isoform 2 of DNA topoisomerase 2-alpha OS=Homo sapiens GN=TOP2A;>sp|P11388-3|TOP2A_HUMAN Isoform 3 of DNA topoisomerase 2-alpha OS=Homo sapiens GN=	6	53	53	39	36	36	38	35	35	39	33	30	33	32	28	31	36	36	38	35	35	39	33	30	33	32	28	31	29	28	29	23	26	28	24	23	24	25	20	22	37.6	37.6
Q8N999-3;C9J663;Q8N999	Q8N999-3;C9J663;Q8N999	3;3;3	3;3;3	3;3;3	Uncharacterized protein C12orf29	C12orf29	>sp|Q8N999-3|CL029_HUMAN Isoform 3 of Uncharacterized protein C12orf29 OS=Homo sapiens GN=C12orf29;>tr|C9J663|C9J663_HUMAN Uncharacterized protein OS=Homo sapiens GN=C12orf29 PE=4 SV=1;>sp|Q8N999|CL029_HUMAN Uncharacterized protein C12orf29 OS=Homo sapiens	3	3	3	3	2	2	2	1	2	0	1	0	0	0	0	0	2	2	2	1	2	0	1	0	0	0	0	0	2	2	2	1	2	0	1	0	0	0	0	0	16.9	16.9
C9J6N5;C9JQ40;C9JW51;Q9H098;C9J3Q3;Q9H098-2;C9JP05;C9JYP1;C9J6Y8;F8WCJ2	C9J6N5;C9JQ40;C9JW51;Q9H098;C9J3Q3;Q9H098-2;C9JP05;C9JYP1;C9J6Y8	10;10;10;10;9;9;8;5;5;3	10;10;10;10;9;9;8;5;5;3	10;10;10;10;9;9;8;5;5;3	Protein FAM107B	FAM107B	>tr|C9J6N5|C9J6N5_HUMAN Family with sequence similarity 107, member B (Fragment) OS=Homo sapiens GN=FAM107B PE=4 SV=1;>tr|C9JQ40|C9JQ40_HUMAN Family with sequence similarity 107, member B (Fragment) OS=Homo sapiens GN=FAM107B PE=4 SV=1;>tr|C9JW51|C9JW51_HU	10	10	10	10	7	3	6	8	5	5	4	5	5	6	4	4	7	3	6	8	5	5	4	5	5	6	4	4	7	3	6	8	5	5	4	5	5	6	4	4	61.6	61.6
Q567V2-2;C9J764;Q567V2	Q567V2-2;C9J764;Q567V2	3;3;3	3;3;3	3;3;3	Mpv17-like protein 2	MPV17L2	>sp|Q567V2-2|M17L2_HUMAN Isoform 2 of Mpv17-like protein 2 OS=Homo sapiens GN=MPV17L2;>tr|C9J764|C9J764_HUMAN Uncharacterized protein OS=Homo sapiens PE=4 SV=1;>sp|Q567V2|M17L2_HUMAN Mpv17-like protein 2 OS=Homo sapiens GN=MPV17L2 PE=1 SV=2	3	3	3	3	0	0	0	1	0	2	1	1	1	1	1	1	0	0	0	1	0	2	1	1	1	1	1	1	0	0	0	1	0	2	1	1	1	1	1	1	21	21
C9J784;Q9P1T7;Q9P1T7-1	C9J784;Q9P1T7;Q9P1T7-1	2;2;2	2;2;2	2;2;2	MyoD family inhibitor domain-containing protein	MDFIC	>tr|C9J784|C9J784_HUMAN MyoD family inhibitor domain-containing (Fragment) OS=Homo sapiens GN=MDFIC PE=4 SV=1;>sp|Q9P1T7|MDFIC_HUMAN MyoD family inhibitor domain-containing protein OS=Homo sapiens GN=MDFIC PE=1 SV=2;>sp|Q9P1T7-1|MDFIC_HUMAN Isoform 1 of My	3	2	2	2	2	1	0	1	2	1	1	1	0	1	1	1	2	1	0	1	2	1	1	1	0	1	1	1	2	1	0	1	2	1	1	1	0	1	1	1	20	20
Q7Z3J2-2;C9J7I2;G5E9I3;F5H7K1;Q7Z3J2;E7EWW0	Q7Z3J2-2;C9J7I2;G5E9I3;F5H7K1;Q7Z3J2;E7EWW0	3;3;3;3;3;3	3;3;3;3;3;3	3;3;3;3;3;3	UPF0505 protein C16orf62	C16orf62	>sp|Q7Z3J2-2|CP062_HUMAN Isoform 2 of UPF0505 protein C16orf62 OS=Homo sapiens GN=C16orf62;>tr|C9J7I2|C9J7I2_HUMAN Chromosome 16 open reading frame 62 OS=Homo sapiens GN=C16orf62 PE=4 SV=1;>tr|G5E9I3|G5E9I3_HUMAN Esophageal cancer associated protein, isofo	6	3	3	3	1	0	1	0	0	1	0	0	0	1	0	0	1	0	1	0	0	1	0	0	0	1	0	0	1	0	1	0	0	1	0	0	0	1	0	0	4.3	4.3
C9J8K5;Q6IPI5;E7EMG1;E7ERH1	C9J8K5;Q6IPI5;E7EMG1;E7ERH1	1;1;1;1	1;1;1;1	1;1;1;1		TNS1	>tr|C9J8K5|C9J8K5_HUMAN Tensin 1 (Fragment) OS=Homo sapiens GN=TNS1 PE=4 SV=1;>tr|Q6IPI5|Q6IPI5_HUMAN TNS1 protein OS=Homo sapiens GN=TNS1 PE=2 SV=1;>tr|E7EMG1|E7EMG1_HUMAN Tensin 1 OS=Homo sapiens GN=TNS1 PE=4 SV=1;>tr|E7ERH1|E7ERH1_HUMAN Tensin 1 (Fragme	4	1	1	1	1	0	1	0	1	0	0	0	0	0	0	0	1	0	1	0	1	0	0	0	0	0	0	0	1	0	1	0	1	0	0	0	0	0	0	0	10.7	10.7
C9J8Q5;P51649;G5E949;F5H328	C9J8Q5;P51649;G5E949;F5H328	4;4;4;3	4;4;4;3	4;4;4;3	Succinate-semialdehyde dehydrogenase, mitochondrial	ALDH5A1	>tr|C9J8Q5|C9J8Q5_HUMAN Aldehyde dehydrogenase 5 family, member A1 OS=Homo sapiens GN=ALDH5A1 PE=3 SV=1;>sp|P51649|SSDH_HUMAN Succinate-semialdehyde dehydrogenase, mitochondrial OS=Homo sapiens GN=ALDH5A1 PE=1 SV=2;>tr|G5E949|G5E949_HUMAN Aldehyde dehydrog	4	4	4	4	1	1	2	0	2	1	1	0	1	1	0	0	1	1	2	0	2	1	1	0	1	1	0	0	1	1	2	0	2	1	1	0	1	1	0	0	10.5	10.5
C9J975;Q96P47-3;E9PAL8;Q96P47;Q96P47-2;Q96P47-4;Q9UPQ3-3;B3KNZ8;F5GXM9;Q9UPQ3-2;Q9UPQ3;E7EUN2	C9J975;Q96P47-3;E9PAL8;Q96P47;Q96P47-2;Q96P47-4;Q9UPQ3-3;B3KNZ8;F5GXM9;Q9UPQ3-2;Q9UPQ3;E7EUN2	2;2;2;2;2;2;1;1;1;1;1;1	2;2;2;2;2;2;1;1;1;1;1;1	1;1;1;1;1;1;0;0;0;0;0;0	Arf-GAP with GTPase, ANK repeat and PH domain-containing protein 3;Arf-GAP with GTPase, ANK repeat and PH domain-containing protein 1	AGAP3;CENTG3;AGAP1	>tr|C9J975|C9J975_HUMAN ArfGAP with GTPase domain, ankyrin repeat and PH domain 3 OS=Homo sapiens GN=AGAP3 PE=4 SV=1;>sp|Q96P47-3|AGAP3_HUMAN Isoform 3 of Arf-GAP with GTPase, ANK repeat and PH domain-containing protein 3 OS=Homo sapiens GN=AGAP3;>tr|E9PAL	12	2	2	1	1	0	1	0	1	1	1	1	0	1	1	0	1	0	1	0	1	1	1	1	0	1	1	0	1	0	1	0	1	1	0	0	0	0	1	0	5.5	5.5
C9J9K3;P08865;A6NE09;C9JQR9	C9J9K3;P08865;A6NE09	20;20;16;6	20;20;16;6	20;20;16;6	40S ribosomal protein SA	RPSA;RPSAP58	>tr|C9J9K3|C9J9K3_HUMAN Ribosomal protein SA (Fragment) OS=Homo sapiens GN=RPSA PE=3 SV=1;>sp|P08865|RSSA_HUMAN 40S ribosomal protein SA OS=Homo sapiens GN=RPSA PE=1 SV=4;>tr|A6NE09|A6NE09_HUMAN Uncharacterized protein OS=Homo sapiens PE=3 SV=1	4	20	20	20	17	18	18	14	19	18	16	16	15	15	16	16	17	18	18	14	19	18	16	16	15	15	16	16	17	18	18	14	19	18	16	16	15	15	16	16	71.6	71.6
C9JA07;Q9GZY4;C9J6J1	C9JA07;Q9GZY4;C9J6J1	3;3;2	3;3;2	3;3;2	Cytochrome c oxidase assembly protein 1 homolog	COA1	>tr|C9JA07|C9JA07_HUMAN Chromosome 7 open reading frame 44 (Fragment) OS=Homo sapiens GN=C7orf44 PE=4 SV=1;>sp|Q9GZY4|CG044_HUMAN Uncharacterized protein C7orf44 OS=Homo sapiens GN=C7orf44 PE=1 SV=1;>tr|C9J6J1|C9J6J1_HUMAN Chromosome 7 open reading frame 4	3	3	3	3	2	3	2	0	1	0	0	0	0	0	1	0	2	3	2	0	1	0	0	0	0	0	1	0	2	3	2	0	1	0	0	0	0	0	1	0	45.1	45.1
Q96D46;C9JA08;F5GYG3;C9J0B9;B4DKU1;C9IZW9;C9K0C2;C9IY70	Q96D46;C9JA08;F5GYG3;C9J0B9;B4DKU1	8;8;5;4;4;3;3;2	8;8;5;4;4;3;3;2	8;8;5;4;4;3;3;2	60S ribosomal export protein NMD3	NMD3	>sp|Q96D46|NMD3_HUMAN 60S ribosomal export protein NMD3 OS=Homo sapiens GN=NMD3 PE=1 SV=1;>tr|C9JA08|C9JA08_HUMAN NMD3 homolog (S. cerevisiae) OS=Homo sapiens GN=NMD3 PE=4 SV=1;>tr|F5GYG3|F5GYG3_HUMAN NMD3 homolog (S. cerevisiae) OS=Homo sapiens GN=NMD3 PE	8	8	8	8	5	5	4	3	3	3	3	3	1	3	2	2	5	5	4	3	3	3	3	3	1	3	2	2	5	5	4	3	3	3	3	3	1	3	2	2	25.4	25.4
C9JA69;Q8WY36-2;Q8WY36;C9JE62;C9JBS4;C9J0J4;C9JNU3;C9JIZ2;C9K0D1;C9JSH4;C9JYU6;C9JZA0;C9J8D0;A2RRM7	C9JA69;Q8WY36-2;Q8WY36	3;3;3;1;1;1;1;1;1;1;1;1;1;1	3;3;3;1;1;1;1;1;1;1;1;1;1;1	3;3;3;1;1;1;1;1;1;1;1;1;1;1	HMG box transcription factor BBX	BBX	>tr|C9JA69|C9JA69_HUMAN Bobby sox homolog (Drosophila) OS=Homo sapiens GN=BBX PE=4 SV=1;>sp|Q8WY36-2|BBX_HUMAN Isoform 2 of HMG box transcription factor BBX OS=Homo sapiens GN=BBX;>sp|Q8WY36|BBX_HUMAN HMG box transcription factor BBX OS=Homo sapiens GN=BBX	14	3	3	3	1	2	0	0	2	1	0	1	1	1	1	0	1	2	0	0	2	1	0	1	1	1	1	0	1	2	0	0	2	1	0	1	1	1	1	0	3.4	3.4
C9JA97;E9PEE8;P18564	C9JA97;E9PEE8;P18564	1;1;1	1;1;1	1;1;1	Integrin beta;Integrin beta-6	ITGB6	>tr|C9JA97|C9JA97_HUMAN Integrin beta OS=Homo sapiens GN=ITGB6 PE=3 SV=1;>tr|E9PEE8|E9PEE8_HUMAN Integrin beta OS=Homo sapiens GN=ITGB6 PE=3 SV=1;>sp|P18564|ITB6_HUMAN Integrin beta-6 OS=Homo sapiens GN=ITGB6 PE=1 SV=2	3	1	1	1	1	0	1	0	1	0	1	1	0	1	0	1	1	0	1	0	1	0	1	1	0	1	0	1	1	0	1	0	1	0	1	1	0	1	0	1	1.3	1.3
C9JAW5;Q9Y241;C9JNU6;Q9Y241-2	C9JAW5;Q9Y241;C9JNU6;Q9Y241-2	1;1;1;1	1;1;1;1	1;1;1;1	HIG1 domain family member 1A, mitochondrial	HIGD1A	>tr|C9JAW5|C9JAW5_HUMAN HIG1 hypoxia-inducible domain family, member 1A OS=Homo sapiens GN=HIGD1A PE=4 SV=1;>sp|Q9Y241|HIG1A_HUMAN HIG1 domain family member 1A OS=Homo sapiens GN=HIGD1A PE=1 SV=1;>tr|C9JNU6|C9JNU6_HUMAN HIG1 hypoxia-inducible domain family	4	1	1	1	0	1	1	0	1	1	0	0	0	0	0	0	0	1	1	0	1	1	0	0	0	0	0	0	0	1	1	0	1	1	0	0	0	0	0	0	26.5	26.5
C9JAX1;Q16595;Q16595-2;A8MXJ6	C9JAX1;Q16595	4;4;1;1	4;4;1;1	4;4;1;1	Frataxin, mitochondrial;Frataxin intermediate form;Frataxin(56-210);Frataxin(78-210);Frataxin mature form	FXN	>tr|C9JAX1|C9JAX1_HUMAN Frataxin OS=Homo sapiens GN=FXN PE=4 SV=1;>sp|Q16595|FRDA_HUMAN Frataxin, mitochondrial OS=Homo sapiens GN=FXN PE=1 SV=2	4	4	4	4	4	3	3	2	2	3	0	0	1	0	1	0	4	3	3	2	2	3	0	0	1	0	1	0	4	3	3	2	2	3	0	0	1	0	1	0	45.2	45.2
C9JBL1;Q9Y6A9	C9JBL1;Q9Y6A9	2;2	2;2	2;2	Signal peptidase complex subunit 1	SPCS1	>tr|C9JBL1|C9JBL1_HUMAN Signal peptidase complex subunit 1 homolog (S. cerevisiae) OS=Homo sapiens GN=SPCS1 PE=4 SV=1;>sp|Q9Y6A9|SPCS1_HUMAN Signal peptidase complex subunit 1 OS=Homo sapiens GN=SPCS1 PE=1 SV=3	2	2	2	2	2	2	2	1	2	1	1	1	1	1	1	1	2	2	2	1	2	1	1	1	1	1	1	1	2	2	2	1	2	1	1	1	1	1	1	1	21.2	21.2
C9JBV1;Q96DA6;F2Z3A7;G5E9V2	C9JBV1;Q96DA6;F2Z3A7	4;4;2;1	4;4;2;1	4;4;2;1	Mitochondrial import inner membrane translocase subunit TIM14	DNAJC19	>tr|C9JBV1|C9JBV1_HUMAN DnaJ (Hsp40) homolog, subfamily C, member 19 OS=Homo sapiens GN=DNAJC19 PE=4 SV=1;>sp|Q96DA6|TIM14_HUMAN Mitochondrial import inner membrane translocase subunit TIM14 OS=Homo sapiens GN=DNAJC19 PE=1 SV=3;>tr|F2Z3A7|F2Z3A7_HUMAN DnaJ	4	4	4	4	1	1	2	3	3	2	2	2	2	1	2	1	1	1	2	3	3	2	2	2	2	1	2	1	1	1	2	3	3	2	2	2	2	1	2	1	42.9	42.9
C9JBY7;Q9Y291;F5H3P2	C9JBY7;Q9Y291;F5H3P2	3;3;3	3;3;3	3;3;3	28S ribosomal protein S33, mitochondrial	MRPS33	>tr|C9JBY7|C9JBY7_HUMAN Mitochondrial ribosomal protein S33 OS=Homo sapiens GN=MRPS33 PE=4 SV=1;>sp|Q9Y291|RT33_HUMAN 28S ribosomal protein S33, mitochondrial OS=Homo sapiens GN=MRPS33 PE=1 SV=1;>tr|F5H3P2|F5H3P2_HUMAN Mitochondrial ribosomal protein S33 O	3	3	3	3	3	3	3	0	1	2	0	1	1	1	1	2	3	3	3	0	1	2	0	1	1	1	1	2	3	3	3	0	1	2	0	1	1	1	1	2	42.7	42.7
Q9NSY1-2;C9JC56;Q9NSY1-3;H0Y9P1;Q9NSY1	Q9NSY1-2;C9JC56;Q9NSY1-3;H0Y9P1;Q9NSY1	1;1;1;1;1	1;1;1;1;1	1;1;1;1;1	BMP-2-inducible protein kinase	BMP2K	>sp|Q9NSY1-2|BMP2K_HUMAN Isoform 2 of BMP-2-inducible protein kinase OS=Homo sapiens GN=BMP2K;>tr|C9JC56|C9JC56_HUMAN BMP2-inducible kinase OS=Homo sapiens GN=BMP2K PE=4 SV=1;>sp|Q9NSY1-3|BMP2K_HUMAN Isoform 3 of BMP-2-inducible protein kinase OS=Homo sapi	5	1	1	1	0	0	0	0	0	1	0	0	0	0	0	0	0	0	0	0	0	1	0	0	0	0	0	0	0	0	0	0	0	1	0	0	0	0	0	0	2	2
Q14919;Q14919-2;C9JCC6;E9PQX9;E9PNC7;E9PMW2	Q14919;Q14919-2;C9JCC6;E9PQX9	7;7;7;6;3;3	7;7;7;6;3;3	7;7;7;6;3;3	Dr1-associated corepressor	DRAP1	>sp|Q14919|NC2A_HUMAN Dr1-associated corepressor OS=Homo sapiens GN=DRAP1 PE=1 SV=3;>sp|Q14919-2|NC2A_HUMAN Isoform 2 of Dr1-associated corepressor OS=Homo sapiens GN=DRAP1;>tr|C9JCC6|C9JCC6_HUMAN DR1-associated protein 1 (negative cofactor 2 alpha) OS=Hom	6	7	7	7	6	5	6	4	6	5	3	2	2	2	5	4	6	5	6	4	6	5	3	2	2	2	5	4	6	5	6	4	6	5	3	2	2	2	5	4	40.5	40.5
C9JE12;C9JCW7;Q9BVT8	C9JE12;C9JCW7;Q9BVT8	2;2;2	2;2;2	2;2;2	Transmembrane and ubiquitin-like domain-containing protein 1	TMUB1	>tr|C9JE12|C9JE12_HUMAN Transmembrane and ubiquitin-like domain-containing 1 (Fragment) OS=Homo sapiens GN=TMUB1 PE=4 SV=1;>tr|C9JCW7|C9JCW7_HUMAN Transmembrane and ubiquitin-like domain-containing 1 (Fragment) OS=Homo sapiens GN=TMUB1 PE=4 SV=1;>sp|Q9BVT8	3	2	2	2	2	1	1	0	2	1	2	2	2	2	2	2	2	1	1	0	2	1	2	2	2	2	2	2	2	1	1	0	2	1	2	2	2	2	2	2	14.5	14.5
C9JI26;C9JD87;C9JB33;C9J1F6;C9JTL3;C9JXZ3;C9JI93;P48634-3;C9JTM3;C9J9U2;C9J6L0;P48634-2;C9JAS0;C9J8K3;C9JM53;C9JI89;C9JAP8;P48634-4;E7EMA1;F8WFD4;F5H662	C9JI26;C9JD87;C9JB33;C9J1F6;C9JTL3;C9JXZ3;C9JI93;P48634-3;C9JTM3;C9J9U2;C9J6L0;P48634-2;C9JAS0;C9J8K3;C9JM53;C9JI89;C9JAP8;P48634-4	30;30;29;29;29;29;29;29;28;28;28;28;27;27;26;26;23;22;11;10;3	1;1;1;1;1;0;0;0;0;0;1;0;1;1;0;1;1;0;0;0;0	1;1;1;1;1;0;0;0;0;0;1;0;1;1;0;1;1;0;0;0;0			>tr|C9JI26|C9JI26_HUMAN Uncharacterized protein OS=Homo sapiens GN=PRRC2A PE=4 SV=1;>tr|C9JD87|C9JD87_HUMAN Uncharacterized protein OS=Homo sapiens GN=PRRC2A PE=4 SV=1;>tr|C9JB33|C9JB33_HUMAN Uncharacterized protein OS=Homo sapiens GN=PRRC2A PE=4 SV=1;>tr|	21	30	1	1	15	17	14	6	12	13	5	6	9	10	10	13	1	0	1	0	0	1	0	0	0	0	0	0	1	0	1	0	0	1	0	0	0	0	0	0	21.7	0.8
C9JDE9;P09110;F5GXL8;H0Y4D4;G5E935;B4E072;F2Z2Q6;F2Z3P7;B4DVF4	C9JDE9;P09110;F5GXL8;H0Y4D4;G5E935;B4E072	7;7;6;5;5;4;1;1;1	7;7;6;5;5;4;1;1;1	7;7;6;5;5;4;1;1;1	3-ketoacyl-CoA thiolase, peroxisomal	ACAA1	>tr|C9JDE9|C9JDE9_HUMAN Acetyl-CoA acyltransferase 1 OS=Homo sapiens GN=ACAA1 PE=3 SV=1;>sp|P09110|THIK_HUMAN 3-ketoacyl-CoA thiolase, peroxisomal OS=Homo sapiens GN=ACAA1 PE=1 SV=2;>tr|F5GXL8|F5GXL8_HUMAN Acetyl-CoA acyltransferase 1 OS=Homo sapiens GN=AC	9	7	7	7	2	6	5	2	4	4	1	0	0	0	1	1	2	6	5	2	4	4	1	0	0	0	1	1	2	6	5	2	4	4	1	0	0	0	1	1	32.9	32.9
Q9NSV4;C9JDG0;Q9NSV4-6;A8MYX0;Q9NSV4-5;C9JL55;Q9NSV4-4;C9JDG1;F8W838;C9JDG2;Q9NSV4-7;Q9NSV4-2;Q9NSV4-1;A6NG52	Q9NSV4;C9JDG0;Q9NSV4-6;A8MYX0;Q9NSV4-5;C9JL55;Q9NSV4-4;C9JDG1;F8W838;C9JDG2;Q9NSV4-7;Q9NSV4-2;Q9NSV4-1;A6NG52	19;19;18;18;18;18;18;18;16;16;16;11;11;11	19;19;18;18;18;18;18;18;16;16;16;11;11;11	19;19;18;18;18;18;18;18;16;16;16;11;11;11	Protein diaphanous homolog 3	DIAPH3	>sp|Q9NSV4|DIAP3_HUMAN Protein diaphanous homolog 3 OS=Homo sapiens GN=DIAPH3 PE=1 SV=4;>tr|C9JDG0|C9JDG0_HUMAN Diaphanous homolog 3 (Drosophila) OS=Homo sapiens GN=DIAPH3 PE=4 SV=1;>sp|Q9NSV4-6|DIAP3_HUMAN Isoform 6 of Protein diaphanous homolog 3 OS=Homo	14	19	19	19	7	6	5	4	2	0	5	4	4	2	2	3	7	6	5	4	2	0	5	4	4	2	2	3	7	6	5	4	2	0	5	4	4	2	2	3	19.7	19.7
C9JG97;Q13685;C9JEH3;C9JTS3	C9JG97;Q13685;C9JEH3	3;3;3;1	3;3;3;1	3;3;3;1	Angio-associated migratory cell protein	AAMP	>tr|C9JG97|C9JG97_HUMAN Angio-associated, migratory cell protein OS=Homo sapiens GN=AAMP PE=4 SV=1;>sp|Q13685|AAMP_HUMAN Angio-associated migratory cell protein OS=Homo sapiens GN=AAMP PE=1 SV=2;>tr|C9JEH3|C9JEH3_HUMAN Angio-associated, migratory cell prot	4	3	3	3	3	3	3	0	3	2	1	0	1	0	1	0	3	3	3	0	3	2	1	0	1	0	1	0	3	3	3	0	3	2	1	0	1	0	1	0	8.4	8.4
C9JEH4;C9JII1;E7ET89;F5GX89;Q86UW9-2;Q86UW9	C9JEH4;C9JII1;E7ET89;F5GX89;Q86UW9-2;Q86UW9	1;1;1;1;1;1	1;1;1;1;1;1	1;1;1;1;1;1	Probable E3 ubiquitin-protein ligase DTX2	DTX2	>tr|C9JEH4|C9JEH4_HUMAN Uncharacterized protein (Fragment) OS=Homo sapiens PE=4 SV=1;>tr|C9JII1|C9JII1_HUMAN Uncharacterized protein (Fragment) OS=Homo sapiens PE=4 SV=1;>tr|E7ET89|E7ET89_HUMAN Uncharacterized protein OS=Homo sapiens PE=4 SV=1;>tr|F5GX89|F	6	1	1	1	1	0	0	0	0	0	0	0	0	0	0	0	1	0	0	0	0	0	0	0	0	0	0	0	1	0	0	0	0	0	0	0	0	0	0	0	10.2	10.2
Q5W0V3-2;C9JEP3;Q5W0V3;Q5W0V4	Q5W0V3-2;C9JEP3;Q5W0V3	4;4;4;1	4;4;4;1	4;4;4;1	Protein FAM160B1	FAM160B1	>sp|Q5W0V3-2|F16B1_HUMAN Isoform 2 of Protein FAM160B1 OS=Homo sapiens GN=FAM160B1;>tr|C9JEP3|C9JEP3_HUMAN Uncharacterized protein OS=Homo sapiens GN=FAM160B1 PE=4 SV=1;>sp|Q5W0V3|F16B1_HUMAN Protein FAM160B1 OS=Homo sapiens GN=FAM160B1 PE=2 SV=1	4	4	4	4	2	3	1	1	2	2	1	0	1	0	0	0	2	3	1	1	2	2	1	0	1	0	0	0	2	3	1	1	2	2	1	0	1	0	0	0	6.9	6.9
C9JFR7;P99999;CON__P62894	C9JFR7;P99999	10;10;3	10;10;3	10;10;3	Cytochrome c	CYCS	>tr|C9JFR7|C9JFR7_HUMAN Cytochrome c, somatic (Fragment) OS=Homo sapiens GN=CYCS PE=3 SV=1;>sp|P99999|CYC_HUMAN Cytochrome c OS=Homo sapiens GN=CYCS PE=1 SV=2	3	10	10	10	8	8	9	7	8	7	8	7	6	8	7	7	8	8	9	7	8	7	8	7	6	8	7	7	8	8	9	7	8	7	8	7	6	8	7	7	66.3	66.3
C9JG87;Q9NYK5;Q9NYK5-2	C9JG87;Q9NYK5;Q9NYK5-2	11;11;11	11;11;11	11;11;11	39S ribosomal protein L39, mitochondrial	MRPL39	>tr|C9JG87|C9JG87_HUMAN Mitochondrial ribosomal protein L39 (Fragment) OS=Homo sapiens GN=MRPL39 PE=4 SV=1;>sp|Q9NYK5|RM39_HUMAN 39S ribosomal protein L39, mitochondrial OS=Homo sapiens GN=MRPL39 PE=1 SV=3;>sp|Q9NYK5-2|RM39_HUMAN Isoform 2 of 39S ribosomal	3	11	11	11	4	5	5	5	4	4	2	3	1	2	3	3	4	5	5	5	4	4	2	3	1	2	3	3	4	5	5	5	4	4	2	3	1	2	3	3	40.4	40.4
Q8NBT2;C9JGC4;E7EWE9	Q8NBT2;C9JGC4;E7EWE9	6;6;4	6;6;4	6;6;4	Kinetochore protein Spc24	SPC24	>sp|Q8NBT2|SPC24_HUMAN Kinetochore protein Spc24 OS=Homo sapiens GN=SPC24 PE=1 SV=1;>tr|C9JGC4|C9JGC4_HUMAN Uncharacterized protein OS=Homo sapiens GN=SPC24 PE=1 SV=1;>tr|E7EWE9|E7EWE9_HUMAN SPC24, NDC80 kinetochore complex component, homolog (S. cerevisia	3	6	6	6	3	1	4	3	1	3	0	0	1	0	1	0	3	1	4	3	1	3	0	0	1	0	1	0	3	1	4	3	1	3	0	0	1	0	1	0	41.6	41.6
O95299;C9JGP9;E7ESZ7;Q8WXC9;Q8N1B9;C9J6X0	O95299;C9JGP9;E7ESZ7;Q8WXC9;Q8N1B9;C9J6X0	8;8;8;8;4;4	8;8;8;8;4;4	8;8;8;8;4;4	NADH dehydrogenase [ubiquinone] 1 alpha subcomplex subunit 10, mitochondrial	NDUFA10	>sp|O95299|NDUAA_HUMAN NADH dehydrogenase [ubiquinone] 1 alpha subcomplex subunit 10, mitochondrial OS=Homo sapiens GN=NDUFA10 PE=1 SV=1;>tr|C9JGP9|C9JGP9_HUMAN NADH dehydrogenase (ubiquinone) 1 alpha subcomplex, 10, 42kDa OS=Homo sapiens GN=NDUFA10 PE=4 S	6	8	8	8	5	6	6	3	5	5	4	4	3	5	5	3	5	6	6	3	5	5	4	4	3	5	5	3	5	6	6	3	5	5	4	4	3	5	5	3	25.1	25.1
C9JGS5;E7EV56;Q15154-2;E7ETA6;Q15154;E7EV93;C9JBL6;Q15154-3;E9PGW9;E5RGQ4;A6NNN6;H0YBA1	C9JGS5;E7EV56;Q15154-2;E7ETA6;Q15154;E7EV93	7;7;7;7;7;4;3;3;3;2;2;2	7;7;7;7;7;4;3;3;3;2;2;2	7;7;7;7;7;4;3;3;3;2;2;2	Pericentriolar material 1 protein	PCM1	>tr|C9JGS5|C9JGS5_HUMAN Uncharacterized protein OS=Homo sapiens GN=PCM1 PE=4 SV=1;>tr|E7EV56|E7EV56_HUMAN Pericentriolar material 1 OS=Homo sapiens GN=PCM1 PE=4 SV=1;>sp|Q15154-2|PCM1_HUMAN Isoform 2 of Pericentriolar material 1 protein OS=Homo sapiens GN=	12	7	7	7	2	2	4	2	1	5	2	1	1	1	1	1	2	2	4	2	1	5	2	1	1	1	1	1	2	2	4	2	1	5	2	1	1	1	1	1	4.6	4.6
C9JJU1;C9JMY2;C9JHH7;C9JWG4;C9JNK4;Q8WUX1	C9JJU1;C9JMY2;C9JHH7;C9JWG4;C9JNK4;Q8WUX1	1;1;1;1;1;1	1;1;1;1;1;1	1;1;1;1;1;1	Sodium-coupled neutral amino acid transporter 5	SLC38A5	>tr|C9JJU1|C9JJU1_HUMAN Solute carrier family 38, member 5 (Fragment) OS=Homo sapiens GN=SLC38A5 PE=4 SV=1;>tr|C9JMY2|C9JMY2_HUMAN Solute carrier family 38, member 5 (Fragment) OS=Homo sapiens GN=SLC38A5 PE=4 SV=1;>tr|C9JHH7|C9JHH7_HUMAN Solute carrier fam	6	1	1	1	1	1	0	0	0	1	1	0	1	0	0	0	1	1	0	0	0	1	1	0	1	0	0	0	1	1	0	0	0	1	1	0	1	0	0	0	7.9	7.9
C9JHZ3;Q14684;Q14684-2	C9JHZ3;Q14684;Q14684-2	29;29;28	29;29;28	29;29;28	Ribosomal RNA processing protein 1 homolog B	RRP1B	>tr|C9JHZ3|C9JHZ3_HUMAN Uncharacterized protein OS=Homo sapiens GN=RRP1B PE=4 SV=1;>sp|Q14684|RRP1B_HUMAN Ribosomal RNA processing protein 1 homolog B OS=Homo sapiens GN=RRP1B PE=1 SV=3;>sp|Q14684-2|RRP1B_HUMAN Isoform 2 of Ribosomal RNA processing protein	3	29	29	29	19	19	20	19	19	21	11	10	14	16	15	12	19	19	20	19	19	21	11	10	14	16	15	12	19	19	20	19	19	21	11	10	14	16	15	12	52.7	52.7
Q9BRZ2-3;C9JI91;Q9BRZ2-2;Q9BRZ2	Q9BRZ2-3;C9JI91;Q9BRZ2-2;Q9BRZ2	1;1;1;1	1;1;1;1	1;1;1;1	E3 ubiquitin-protein ligase TRIM56	TRIM56	>sp|Q9BRZ2-3|TRI56_HUMAN Isoform 3 of E3 ubiquitin-protein ligase TRIM56 OS=Homo sapiens GN=TRIM56;>tr|C9JI91|C9JI91_HUMAN Tripartite motif-containing 56 (Fragment) OS=Homo sapiens GN=TRIM56 PE=4 SV=1;>sp|Q9BRZ2-2|TRI56_HUMAN Isoform 2 of E3 ubiquitin-prot	4	1	1	1	1	0	0	0	0	0	0	0	0	0	0	0	1	0	0	0	0	0	0	0	0	0	0	0	1	0	0	0	0	0	0	0	0	0	0	0	4.5	4.5
P13798;C9JIF9;C9JLK2;F8WEH5;H0YFE5	P13798;C9JIF9;C9JLK2	22;22;11;2;1	22;22;11;2;1	22;22;11;2;1	Acylamino-acid-releasing enzyme	APEH	>sp|P13798|ACPH_HUMAN Acylamino-acid-releasing enzyme OS=Homo sapiens GN=APEH PE=1 SV=4;>tr|C9JIF9|C9JIF9_HUMAN N-acylaminoacyl-peptide hydrolase OS=Homo sapiens GN=APEH PE=4 SV=1;>tr|C9JLK2|C9JLK2_HUMAN N-acylaminoacyl-peptide hydrolase (Fragment) OS=Homo	5	22	22	22	10	12	11	11	13	13	11	11	11	8	11	12	10	12	11	11	13	13	11	11	11	8	11	12	10	12	11	11	13	13	11	11	11	8	11	12	38.4	38.4
Q6IQ49-3;Q6IQ49-2;C9JIQ2;Q6IQ49	Q6IQ49-3;Q6IQ49-2;C9JIQ2;Q6IQ49	5;5;5;5	5;5;5;5	5;5;5;5	Protein SDE2 homolog	SDE2	>sp|Q6IQ49-3|CA055_HUMAN Isoform 3 of UPF0667 protein C1orf55 OS=Homo sapiens GN=C1orf55;>sp|Q6IQ49-2|CA055_HUMAN Isoform 2 of UPF0667 protein C1orf55 OS=Homo sapiens GN=C1orf55;>tr|C9JIQ2|C9JIQ2_HUMAN Chromosome 1 open reading frame 55 OS=Homo sapiens GN=	4	5	5	5	4	2	3	1	4	3	1	1	2	0	2	2	4	2	3	1	4	3	1	1	2	0	2	2	4	2	3	1	4	3	1	1	2	0	2	2	21.3	21.3
D6REQ6;D6RHI9;O00584;C9JIU8;H0YAE9;O00584-2;Q5TCT1;E7ET60	D6REQ6;D6RHI9;O00584;C9JIU8;H0YAE9	5;5;5;5;3;1;1;1	5;5;5;5;3;1;1;1	5;5;5;5;3;1;1;1	Ribonuclease T2	RNASET2	>tr|D6REQ6|D6REQ6_HUMAN Ribonuclease T2 OS=Homo sapiens GN=RNASET2 PE=3 SV=1;>tr|D6RHI9|D6RHI9_HUMAN Ribonuclease T2 (Fragment) OS=Homo sapiens GN=RNASET2 PE=3 SV=1;>sp|O00584|RNT2_HUMAN Ribonuclease T2 OS=Homo sapiens GN=RNASET2 PE=1 SV=2;>tr|C9JIU8|C9JIU	8	5	5	5	3	3	2	1	3	4	2	1	1	1	1	1	3	3	2	1	3	4	2	1	1	1	1	1	3	3	2	1	3	4	2	1	1	1	1	1	24.8	24.8
O15119-3;C9JIZ8;O15119-2;O15119	O15119-3;C9JIZ8;O15119-2;O15119	2;2;2;2	2;2;2;2	2;2;2;2	T-box transcription factor TBX3	TBX3	>sp|O15119-3|TBX3_HUMAN Isoform III of T-box transcription factor TBX3 OS=Homo sapiens GN=TBX3;>tr|C9JIZ8|C9JIZ8_HUMAN T-box 3 OS=Homo sapiens GN=TBX3 PE=4 SV=1;>sp|O15119-2|TBX3_HUMAN Isoform I of T-box transcription factor TBX3 OS=Homo sapiens GN=TBX3;>s	4	2	2	2	1	1	1	0	1	1	0	0	0	0	0	0	1	1	1	0	1	1	0	0	0	0	0	0	1	1	1	0	1	1	0	0	0	0	0	0	3.5	3.5
P82930;C9JJ19	P82930;C9JJ19	10;10	10;10	10;10	28S ribosomal protein S34, mitochondrial	MRPS34	>sp|P82930|RT34_HUMAN 28S ribosomal protein S34, mitochondrial OS=Homo sapiens GN=MRPS34 PE=1 SV=2;>tr|C9JJ19|C9JJ19_HUMAN Uncharacterized protein OS=Homo sapiens GN=MRPS34 PE=4 SV=2	2	10	10	10	9	8	10	5	9	9	5	4	5	5	5	6	9	8	10	5	9	9	5	4	5	5	5	6	9	8	10	5	9	9	5	4	5	5	5	6	47.2	47.2
P23229-4;P23229-2;P23229-5;C9JK10;P23229-3;G5E9H1;P23229-9;P23229-6;P23229;P23229-7;C9JXX7	P23229-4;P23229-2;P23229-5;C9JK10;P23229-3;G5E9H1;P23229-9;P23229-6;P23229;P23229-7	13;13;13;13;13;13;13;13;13;10;2	13;13;13;13;13;13;13;13;13;10;2	13;13;13;13;13;13;13;13;13;10;2	Integrin alpha-6;Integrin alpha-6 heavy chain;Integrin alpha-6 light chain	ITGA6	>sp|P23229-4|ITA6_HUMAN Isoform Alpha-6X2A of Integrin alpha-6 OS=Homo sapiens GN=ITGA6;>sp|P23229-2|ITA6_HUMAN Isoform Alpha-6X1A of Integrin alpha-6 OS=Homo sapiens GN=ITGA6;>sp|P23229-5|ITA6_HUMAN Isoform Alpha-6X2B of Integrin alpha-6 OS=Homo sapiens G	11	13	13	13	4	4	7	0	4	6	2	3	4	1	3	5	4	4	7	0	4	6	2	3	4	1	3	5	4	4	7	0	4	6	2	3	4	1	3	5	14.2	14.2
C9JKA9;Q9NS87-2;Q9NS87;D6RCT7;Q9NS87-4;Q9NS87-3	C9JKA9;Q9NS87-2;Q9NS87;D6RCT7;Q9NS87-4	6;6;6;4;4;2	6;6;6;4;4;2	6;6;6;4;4;2	Kinesin-like protein KIF15	KIF15	>tr|C9JKA9|C9JKA9_HUMAN Kinesin family member 15 OS=Homo sapiens GN=KIF15 PE=4 SV=1;>sp|Q9NS87-2|KIF15_HUMAN Isoform 2 of Kinesin-like protein KIF15 OS=Homo sapiens GN=KIF15;>sp|Q9NS87|KIF15_HUMAN Kinesin-like protein KIF15 OS=Homo sapiens GN=KIF15 PE=1 SV	6	6	6	6	3	2	2	1	3	3	0	0	0	0	0	0	3	2	2	1	3	3	0	0	0	0	0	0	3	2	2	1	3	3	0	0	0	0	0	0	6.9	6.9
C9JKF1;Q5K651	C9JKF1;Q5K651	3;3	3;3	3;3	Sterile alpha motif domain-containing protein 9	SAMD9	>tr|C9JKF1|C9JKF1_HUMAN Sterile alpha motif domain-containing 9 (Fragment) OS=Homo sapiens GN=SAMD9 PE=4 SV=1;>sp|Q5K651|SAMD9_HUMAN Sterile alpha motif domain-containing protein 9 OS=Homo sapiens GN=SAMD9 PE=1 SV=1	2	3	3	3	0	0	0	0	0	0	1	0	0	1	1	0	0	0	0	0	0	0	1	0	0	1	1	0	0	0	0	0	0	0	1	0	0	1	1	0	3.3	3.3
C9JKI3;Q03135-2;E9PCT5;Q03135;P56539	C9JKI3;Q03135-2;E9PCT5;Q03135	5;5;5;5;1	5;5;5;5;1	5;5;5;5;1	Caveolin;Caveolin-1	CAV1	>tr|C9JKI3|C9JKI3_HUMAN Caveolin (Fragment) OS=Homo sapiens GN=CAV1 PE=3 SV=1;>sp|Q03135-2|CAV1_HUMAN Isoform Beta of Caveolin-1 OS=Homo sapiens GN=CAV1;>tr|E9PCT5|E9PCT5_HUMAN Caveolin OS=Homo sapiens GN=CAV1 PE=3 SV=1;>sp|Q03135|CAV1_HUMAN Caveolin-1 OS=	5	5	5	5	3	3	3	1	0	3	2	2	3	2	2	2	3	3	3	1	0	3	2	2	3	2	2	2	3	3	3	1	0	3	2	2	3	2	2	2	41.3	41.3
E1P5H9;Q96BD0-3;Q96BD0-4;Q96BD0;C9JL32;C9JMF3;Q96BD0-2	E1P5H9;Q96BD0-3;Q96BD0-4;Q96BD0;C9JL32;C9JMF3;Q96BD0-2	3;3;3;3;3;2;2	3;3;3;3;3;2;2	3;3;3;3;3;2;2	Solute carrier organic anion transporter family member 4A1	SLCO4A1	>tr|E1P5H9|E1P5H9_HUMAN Solute carrier organic anion transporter family, member 4A1, isoform CRA_a OS=Homo sapiens GN=SLCO4A1 PE=4 SV=1;>sp|Q96BD0-3|SO4A1_HUMAN Isoform 3 of Solute carrier organic anion transporter family member 4A1 OS=Homo sapiens GN=SLCO	7	3	3	3	2	2	1	0	1	1	0	1	0	0	0	0	2	2	1	0	1	1	0	1	0	0	0	0	2	2	1	0	1	1	0	1	0	0	0	0	6	6
C9JLU1;P52434;C9JBJ6;C9JCU7;C9J413;C9JUA8	C9JLU1;P52434;C9JBJ6;C9JCU7;C9J413	6;6;4;4;3;1	6;6;4;4;3;1	6;6;4;4;3;1	DNA-directed RNA polymerases I, II, and III subunit RPABC3	POLR2H	>tr|C9JLU1|C9JLU1_HUMAN Polymerase (RNA) II (DNA directed) polypeptide H (Fragment) OS=Homo sapiens GN=POLR2H PE=4 SV=1;>sp|P52434|RPAB3_HUMAN DNA-directed RNA polymerases I, II, and III subunit RPABC3 OS=Homo sapiens GN=POLR2H PE=1 SV=4;>tr|C9JBJ6|C9JBJ6_	6	6	6	6	3	5	6	3	5	5	4	6	5	4	5	3	3	5	6	3	5	5	4	6	5	4	5	3	3	5	6	3	5	5	4	6	5	4	5	3	59.1	59.1
Q9Y4F1;Q9Y4F1-2;C9JME2;E9PCB0;H0Y6N2;H0Y783	Q9Y4F1;Q9Y4F1-2;C9JME2	8;8;8;3;2;1	8;8;8;3;2;1	8;8;8;3;2;1	FERM, RhoGEF and pleckstrin domain-containing protein 1	FARP1	>sp|Q9Y4F1|FARP1_HUMAN FERM, RhoGEF and pleckstrin domain-containing protein 1 OS=Homo sapiens GN=FARP1 PE=1 SV=1;>sp|Q9Y4F1-2|FARP1_HUMAN Isoform 2 of FERM, RhoGEF and pleckstrin domain-containing protein 1 OS=Homo sapiens GN=FARP1;>tr|C9JME2|C9JME2_HUMAN	6	8	8	8	3	2	3	1	3	3	4	2	1	3	0	1	3	2	3	1	3	3	4	2	1	3	0	1	3	2	3	1	3	3	4	2	1	3	0	1	10.7	10.7
C9JZI4;C9JN30;Q9NP80-2;Q9NP80	C9JZI4;C9JN30;Q9NP80-2;Q9NP80	3;3;3;3	2;2;2;2	2;2;2;2	Calcium-independent phospholipase A2-gamma	PNPLA8	>tr|C9JZI4|C9JZI4_HUMAN Intracellular membrane-associated calcium-independent phospholipase A2 gamma, isoform CRA_b OS=Homo sapiens GN=PNPLA8 PE=4 SV=1;>tr|C9JN30|C9JN30_HUMAN Patatin-like phospholipase domain-containing 8 OS=Homo sapiens GN=PNPLA8 PE=4 SV	4	3	2	2	2	1	2	1	1	1	2	1	1	1	2	1	1	0	1	0	0	0	1	0	0	0	1	0	1	0	1	0	0	0	1	0	0	0	1	0	4.5	3.5
C9JNE2;Q9Y530;C9JXC3;C9J5P1;C9JA90;C9IZY1	C9JNE2;Q9Y530;C9JXC3;C9J5P1	7;7;5;4;3;3	7;7;5;4;3;3	7;7;5;4;3;3	O-acetyl-ADP-ribose deacetylase 1	OARD1	>tr|C9JNE2|C9JNE2_HUMAN Chromosome 6 open reading frame 130 (Fragment) OS=Homo sapiens GN=C6orf130 PE=4 SV=1;>sp|Q9Y530|CF130_HUMAN O-acetyl-ADP-ribose deacetylase C6orf130 OS=Homo sapiens GN=C6orf130 PE=1 SV=2;>tr|C9JXC3|C9JXC3_HUMAN Chromosome 6 open rea	6	7	7	7	3	3	3	0	3	2	0	2	0	0	0	1	3	3	3	0	3	2	0	2	0	0	0	1	3	3	3	0	3	2	0	2	0	0	0	1	48.1	48.1
C9JNV2;P41223;C9JCD9	C9JNV2;P41223;C9JCD9	5;5;4	5;5;4	5;5;4	Protein BUD31 homolog	BUD31	>tr|C9JNV2|C9JNV2_HUMAN BUD31 homolog (S. cerevisiae) OS=Homo sapiens GN=BUD31 PE=4 SV=1;>sp|P41223|BUD31_HUMAN Protein BUD31 homolog OS=Homo sapiens GN=BUD31 PE=1 SV=2;>tr|C9JCD9|C9JCD9_HUMAN BUD31 homolog (S. cerevisiae) OS=Homo sapiens GN=BUD31 PE=4 SV=	3	5	5	5	3	1	2	2	3	1	3	3	2	3	3	3	3	1	2	2	3	1	3	3	2	3	3	3	3	1	2	2	3	1	3	3	2	3	3	3	41.7	41.7
C9JNW5;P83731;C9JXB8	C9JNW5;P83731;C9JXB8	13;13;12	13;13;12	13;13;12	60S ribosomal protein L24	RPL24	>tr|C9JNW5|C9JNW5_HUMAN Ribosomal protein L24, isoform CRA_e OS=Homo sapiens GN=RPL24 PE=4 SV=1;>sp|P83731|RL24_HUMAN 60S ribosomal protein L24 OS=Homo sapiens GN=RPL24 PE=1 SV=1;>tr|C9JXB8|C9JXB8_HUMAN Ribosomal protein L24 OS=Homo sapiens GN=RPL24 PE=4 S	3	13	13	13	8	8	11	8	11	11	9	9	10	9	11	10	8	8	11	8	11	11	9	9	10	9	11	10	8	8	11	8	11	11	9	9	10	9	11	10	55.3	55.3
C9JRY4;C9JNZ0;Q96IW7;C9JDJ8	C9JRY4;C9JNZ0;Q96IW7;C9JDJ8	2;2;2;1	2;2;2;1	2;2;2;1	Vesicle-trafficking protein SEC22a	SEC22A	>tr|C9JRY4|C9JRY4_HUMAN SEC22 vesicle-trafficking protein homolog A (S. cerevisiae) (Fragment) OS=Homo sapiens GN=SEC22A PE=4 SV=1;>tr|C9JNZ0|C9JNZ0_HUMAN SEC22 vesicle-trafficking protein homolog A (S. cerevisiae) (Fragment) OS=Homo sapiens GN=SEC22A PE=4	4	2	2	2	2	0	2	0	2	0	0	0	0	0	0	0	2	0	2	0	2	0	0	0	0	0	0	0	2	0	2	0	2	0	0	0	0	0	0	0	13.8	13.8
C9JP00;Q9NR56;E9PBW7;Q86UV8;Q9NR56-2;Q96P92;Q9NR56-3;Q96RE3;Q86VM6;C9J4T8;C9JCX1	C9JP00;Q9NR56;E9PBW7;Q86UV8;Q9NR56-2;Q96P92;Q9NR56-3;Q96RE3;Q86VM6	10;10;9;9;9;9;8;8;7;3;3	10;10;9;9;9;9;8;8;7;3;3	4;4;3;3;3;3;2;2;3;0;2	Muscleblind-like protein 1	MBNL1	>tr|C9JP00|C9JP00_HUMAN Muscleblind-like (Drosophila) OS=Homo sapiens GN=MBNL1 PE=4 SV=1;>sp|Q9NR56|MBNL1_HUMAN Muscleblind-like protein 1 OS=Homo sapiens GN=MBNL1 PE=1 SV=2;>tr|E9PBW7|E9PBW7_HUMAN Uncharacterized protein OS=Homo sapiens GN=MBNL1 PE=4 SV=1	11	10	10	4	4	5	6	4	7	7	3	3	3	6	2	3	4	5	6	4	7	7	3	3	3	6	2	3	2	1	2	1	2	2	1	0	0	1	0	0	35.3	35.3
Q92609;C9JP52;C9J3F6;C9JMP7;C9JIU4;F2Z3I5;C9JNM0;C9JED7;F2Z3C3;C9K0P2;C9J397;C9JWX0;C9JW04;C9JDR8	Q92609;C9JP52;C9J3F6	10;10;6;1;1;1;1;1;1;1;1;1;1;1	10;10;6;1;1;1;1;1;1;1;1;1;1;1	10;10;6;1;1;1;1;1;1;1;1;1;1;1	TBC1 domain family member 5	TBC1D5	>sp|Q92609|TBCD5_HUMAN TBC1 domain family member 5 OS=Homo sapiens GN=TBC1D5 PE=1 SV=1;>tr|C9JP52|C9JP52_HUMAN TBC1 domain family, member 5 OS=Homo sapiens GN=TBC1D5 PE=4 SV=1;>tr|C9J3F6|C9J3F6_HUMAN TBC1 domain family, member 5 OS=Homo sapiens GN=TBC1D5 P	14	10	10	10	6	6	5	3	5	5	3	3	3	2	4	3	6	6	5	3	5	5	3	3	3	2	4	3	6	6	5	3	5	5	3	3	3	2	4	3	17.1	17.1
Q9UK58-5;Q9UK58-4;C9JPL0;Q9UK58	Q9UK58-5;Q9UK58-4;C9JPL0;Q9UK58	1;1;1;1	1;1;1;1	1;1;1;1	Cyclin-L1	CCNL1	>sp|Q9UK58-5|CCNL1_HUMAN Isoform 3 of Cyclin-L1 OS=Homo sapiens GN=CCNL1;>sp|Q9UK58-4|CCNL1_HUMAN Isoform 2 of Cyclin-L1 OS=Homo sapiens GN=CCNL1;>tr|C9JPL0|C9JPL0_HUMAN Cyclin L1 OS=Homo sapiens GN=CCNL1 PE=3 SV=1;>sp|Q9UK58|CCNL1_HUMAN Cyclin-L1 OS=Homo	4	1	1	1	1	1	1	0	0	0	0	0	0	1	0	0	1	1	1	0	0	0	0	0	0	1	0	0	1	1	1	0	0	0	0	0	0	1	0	0	5.8	5.8
C9JPQ8;P05165-2;P05165	C9JPQ8;P05165-2;P05165	6;6;6	6;6;6	6;6;6	Propionyl-CoA carboxylase alpha chain, mitochondrial	PCCA	>tr|C9JPQ8|C9JPQ8_HUMAN Propionyl CoA carboxylase, alpha polypeptide OS=Homo sapiens GN=PCCA PE=4 SV=2;>sp|P05165-2|PCCA_HUMAN Isoform 2 of Propionyl-CoA carboxylase alpha chain, mitochondrial OS=Homo sapiens GN=PCCA;>sp|P05165|PCCA_HUMAN Propionyl-CoA car	3	6	6	6	3	3	3	1	2	3	1	2	2	1	2	4	3	3	3	1	2	3	1	2	2	1	2	4	3	3	3	1	2	3	1	2	2	1	2	4	10.6	10.6
C9JPR2;Q7Z2W9	C9JPR2;Q7Z2W9	1;1	1;1	1;1	39S ribosomal protein L21, mitochondrial	MRPL21	>tr|C9JPR2|C9JPR2_HUMAN Mitochondrial ribosomal protein L21, isoform CRA_a OS=Homo sapiens GN=MRPL21 PE=4 SV=1;>sp|Q7Z2W9|RM21_HUMAN 39S ribosomal protein L21, mitochondrial OS=Homo sapiens GN=MRPL21 PE=1 SV=2	2	1	1	1	1	1	1	0	1	1	0	1	1	1	1	1	1	1	1	0	1	1	0	1	1	1	1	1	1	1	1	0	1	1	0	1	1	1	1	1	8.3	8.3
C9JQ41;Q4VC31;C9JBU9	C9JQ41;Q4VC31	7;7;2	7;7;2	7;7;2	Coiled-coil domain-containing protein 58	CCDC58	>tr|C9JQ41|C9JQ41_HUMAN Coiled-coil domain-containing 58 OS=Homo sapiens GN=CCDC58 PE=4 SV=1;>sp|Q4VC31|CCD58_HUMAN Coiled-coil domain-containing protein 58 OS=Homo sapiens GN=CCDC58 PE=1 SV=1	3	7	7	7	6	6	5	4	6	5	3	3	3	3	3	3	6	6	5	4	6	5	3	3	3	3	3	3	6	6	5	4	6	5	3	3	3	3	3	3	61.5	61.5
C9JQ42;P46976-2;P46976;G5E9W8;P46976-3;D3DNH0;C9J8R8;C9J7C7	C9JQ42;P46976-2;P46976;G5E9W8;P46976-3;D3DNH0;C9J8R8;C9J7C7	4;4;4;3;3;3;2;2	4;4;4;3;3;3;2;2	4;4;4;3;3;3;2;2	Glycogenin-1	GYG1	>tr|C9JQ42|C9JQ42_HUMAN Glycogenin 1 (Fragment) OS=Homo sapiens GN=GYG1 PE=4 SV=1;>sp|P46976-2|GLYG_HUMAN Isoform GN-1 of Glycogenin-1 OS=Homo sapiens GN=GYG1;>sp|P46976|GLYG_HUMAN Glycogenin-1 OS=Homo sapiens GN=GYG1 PE=1 SV=4;>tr|G5E9W8|G5E9W8_HUMAN Glyc	8	4	4	4	2	3	2	2	2	2	1	0	0	3	2	2	2	3	2	2	2	2	1	0	0	3	2	2	2	3	2	2	2	2	1	0	0	3	2	2	26.7	26.7
P78362;P78362-2;C9JQJ0	P78362;P78362-2;C9JQJ0	10;10;10	6;6;6	6;6;6	SRSF protein kinase 2;SRSF protein kinase 2 N-terminal;SRSF protein kinase 2 C-terminal	SRPK2	>sp|P78362|SRPK2_HUMAN SRSF protein kinase 2 OS=Homo sapiens GN=SRPK2 PE=1 SV=3;>sp|P78362-2|SRPK2_HUMAN Isoform 2 of SRSF protein kinase 2 OS=Homo sapiens GN=SRPK2;>tr|C9JQJ0|C9JQJ0_HUMAN Uncharacterized protein OS=Homo sapiens GN=SRPK2 PE=3 SV=1	3	10	6	6	9	7	6	3	5	7	1	3	3	2	3	1	6	4	3	1	2	5	0	1	0	0	1	0	6	4	3	1	2	5	0	1	0	0	1	0	19.6	14.2
C9JQV0;Q9BRJ6	C9JQV0;Q9BRJ6	6;6	6;6	6;6	Uncharacterized protein C7orf50	C7orf50	>tr|C9JQV0|C9JQV0_HUMAN Chromosome 7 open reading frame 50 (Fragment) OS=Homo sapiens GN=C7orf50 PE=4 SV=1;>sp|Q9BRJ6|CG050_HUMAN Uncharacterized protein C7orf50 OS=Homo sapiens GN=C7orf50 PE=1 SV=1	2	6	6	6	5	4	3	3	3	4	5	3	3	4	3	4	5	4	3	3	3	4	5	3	3	4	3	4	5	4	3	3	3	4	5	3	3	4	3	4	46.9	46.9
Q92685;C9JQW2;B4DS50;A8JZZ6;C9J7S5;F8WF93;F8WE30	Q92685;C9JQW2;B4DS50;A8JZZ6;C9J7S5	5;5;4;4;4;1;1	5;5;4;4;4;1;1	5;5;4;4;4;1;1	Dol-P-Man:Man(5)GlcNAc(2)-PP-Dol alpha-1,3-mannosyltransferase	ALG3	>sp|Q92685|ALG3_HUMAN Dol-P-Man:Man(5)GlcNAc(2)-PP-Dol alpha-1,3-mannosyltransferase OS=Homo sapiens GN=ALG3 PE=1 SV=1;>tr|C9JQW2|C9JQW2_HUMAN Asparagine-linked glycosylation 3 homolog (Yeast, alpha-1,3-mannosyltransferase), isoform CRA_b OS=Homo sapiens G	7	5	5	5	3	2	1	1	2	2	2	3	2	1	1	2	3	2	1	1	2	2	2	3	2	1	1	2	3	2	1	1	2	2	2	3	2	1	1	2	10.7	10.7
Q9NX63;C9JRZ6;F8WAR4;G3V1K1;F8WD73	Q9NX63;C9JRZ6;F8WAR4;G3V1K1	10;10;6;5;1	10;10;6;5;1	10;10;6;5;1	Coiled-coil-helix-coiled-coil-helix domain-containing protein 3, mitochondrial	CHCHD3	>sp|Q9NX63|CHCH3_HUMAN Coiled-coil-helix-coiled-coil-helix domain-containing protein 3, mitochondrial OS=Homo sapiens GN=CHCHD3 PE=1 SV=1;>tr|C9JRZ6|C9JRZ6_HUMAN Coiled-coil-helix-coiled-coil-helix domain-containing 3 OS=Homo sapiens GN=CHCHD3 PE=4 SV=1;>t	5	10	10	10	5	7	5	5	5	6	7	5	6	6	5	5	5	7	5	5	5	6	7	5	6	6	5	5	5	7	5	5	5	6	7	5	6	6	5	5	39.2	39.2
C9JRZ8-2;C9JRZ8;O60218	C9JRZ8-2;C9JRZ8;O60218	2;2;1	1;1;1	1;1;1	Aldo-keto reductase family 1 member B15;Aldo-keto reductase family 1 member B10	AKR1B15;AKR1B10	>sp|C9JRZ8-2|AK1BF_HUMAN Isoform 2 of Aldo-keto reductase family 1 member B15 OS=Homo sapiens GN=AKR1B15;>sp|C9JRZ8|AK1BF_HUMAN Aldo-keto reductase family 1 member B15 OS=Homo sapiens GN=AKR1B15 PE=2 SV=1;>sp|O60218|AK1BA_HUMAN Aldo-keto reductase family 1	3	2	1	1	2	2	2	2	2	2	1	1	1	1	1	1	1	1	1	1	1	1	0	0	0	0	0	0	1	1	1	1	1	1	0	0	0	0	0	0	5.1	2.5
Q92890;Q92890-1;C9JS35;A6NJ11;A8MW31;C9JNP9;C9IZG3;C9J6N9	Q92890;Q92890-1;C9JS35;A6NJ11;A8MW31	15;15;15;14;13;6;6;4	15;15;15;14;13;6;6;4	15;15;15;14;13;6;6;4	Ubiquitin fusion degradation protein 1 homolog	UFD1L	>sp|Q92890|UFD1_HUMAN Ubiquitin fusion degradation protein 1 homolog OS=Homo sapiens GN=UFD1L PE=1 SV=3;>sp|Q92890-1|UFD1_HUMAN Isoform Long of Ubiquitin fusion degradation protein 1 homolog OS=Homo sapiens GN=UFD1L;>tr|C9JS35|C9JS35_HUMAN Ubiquitin fusion	8	15	15	15	7	8	10	7	10	10	5	6	5	6	5	5	7	8	10	7	10	10	5	6	5	6	5	5	7	8	10	7	10	10	5	6	5	6	5	5	59	59
C9JT69;Q16134;D6RAD5	C9JT69;Q16134	5;5;1	5;5;1	5;5;1	Electron transfer flavoprotein-ubiquinone oxidoreductase, mitochondrial	ETFDH	>tr|C9JT69|C9JT69_HUMAN Uncharacterized protein OS=Homo sapiens GN=ETFDH PE=4 SV=1;>sp|Q16134|ETFD_HUMAN Electron transfer flavoprotein-ubiquinone oxidoreductase, mitochondrial OS=Homo sapiens GN=ETFDH PE=1 SV=2	3	5	5	5	2	1	2	1	1	1	3	1	2	4	1	1	2	1	2	1	1	1	3	1	2	4	1	1	2	1	2	1	1	1	3	1	2	4	1	1	9.9	9.9
C9JTJ1;Q9Y6R6	C9JTJ1;Q9Y6R6	1;1	1;1	1;1	Zinc finger protein 780B	ZNF780B	>tr|C9JTJ1|C9JTJ1_HUMAN Hypothetical BC331191_1, isoform CRA_c OS=Homo sapiens GN=ZNF780B PE=4 SV=1;>sp|Q9Y6R6|Z780B_HUMAN Zinc finger protein 780B OS=Homo sapiens GN=ZNF780B PE=2 SV=1	2	1	1	1	0	0	0	0	0	0	0	1	0	0	0	0	0	0	0	0	0	0	0	1	0	0	0	0	0	0	0	0	0	0	0	1	0	0	0	0	1.3	1.3
C9JTN7;P31483-2	C9JTN7;P31483-2	5;5	3;3	0;0		TIA1	>tr|C9JTN7|C9JTN7_HUMAN TIA1 cytotoxic granule-associated RNA-binding protein OS=Homo sapiens GN=TIA1 PE=4 SV=1;>sp|P31483-2|TIA1_HUMAN Isoform Short of Nucleolysin TIA-1 isoform p40 OS=Homo sapiens GN=TIA1	2	5	3	0	3	3	4	3	2	0	2	3	1	0	1	1	2	2	3	2	2	0	1	1	1	0	1	1	0	0	0	0	0	0	0	0	0	0	0	0	24.6	13.3
O43164-2;C9JUD6;O43164	O43164-2;C9JUD6;O43164	1;1;1	1;1;1	1;1;1	E3 ubiquitin-protein ligase Praja-2	PJA2	>sp|O43164-2|PJA2_HUMAN Isoform 2 of E3 ubiquitin-protein ligase Praja-2 OS=Homo sapiens GN=PJA2;>tr|C9JUD6|C9JUD6_HUMAN Uncharacterized protein OS=Homo sapiens GN=PJA2 PE=4 SV=1;>sp|O43164|PJA2_HUMAN E3 ubiquitin-protein ligase Praja-2 OS=Homo sapiens GN=	3	1	1	1	0	1	0	0	1	1	1	1	1	1	0	0	0	1	0	0	1	1	1	1	1	1	0	0	0	1	0	0	1	1	1	1	1	1	0	0	1.9	1.9
Q15751;C9JUT5;H0YNB1;E7ENU6	Q15751;C9JUT5	6;6;2;2	6;6;2;2	6;6;2;2	Probable E3 ubiquitin-protein ligase HERC1	HERC1	>sp|Q15751|HERC1_HUMAN Probable E3 ubiquitin-protein ligase HERC1 OS=Homo sapiens GN=HERC1 PE=1 SV=2;>tr|C9JUT5|C9JUT5_HUMAN Uncharacterized protein OS=Homo sapiens GN=HERC1 PE=4 SV=1	4	6	6	6	2	1	0	0	1	0	1	2	0	0	0	1	2	1	0	0	1	0	1	2	0	0	0	1	2	1	0	0	1	0	1	2	0	0	0	1	1.5	1.5
P20839;E7EQS0;P20839-3;C9JV30;P20839-2;B4DE09;C9J381;C9K0R9;C9J029	P20839;E7EQS0;P20839-3;C9JV30;P20839-2;B4DE09;C9J381;C9K0R9	16;16;16;16;15;15;15;9;4	15;15;15;15;14;14;14;8;4	15;15;15;15;14;14;14;8;4	Inosine-5-monophosphate dehydrogenase 1;Inosine-5-monophosphate dehydrogenase	IMPDH1	>sp|P20839|IMDH1_HUMAN Inosine-5-monophosphate dehydrogenase 1 OS=Homo sapiens GN=IMPDH1 PE=1 SV=2;>tr|E7EQS0|E7EQS0_HUMAN Inosine-5-monophosphate dehydrogenase OS=Homo sapiens GN=IMPDH1 PE=3 SV=1;>sp|P20839-3|IMDH1_HUMAN Isoform 3 of Inosine-5-monophos	9	16	15	15	11	10	8	9	11	9	8	8	8	7	7	5	10	9	7	8	10	8	7	7	7	6	6	4	10	9	7	8	10	8	7	7	7	6	6	4	44.6	43
F8VV56;F8VZE2;Q8N6Z9;F8W022;F8VWK8;C9JV86;P08962;F8VNT9	F8VV56;F8VZE2;Q8N6Z9;F8W022;F8VWK8;C9JV86;P08962;F8VNT9	3;3;3;3;3;3;3;2	3;3;3;3;3;3;3;2	3;3;3;3;3;3;3;2	CD63 antigen	CD63	>tr|F8VV56|F8VV56_HUMAN CD63 molecule OS=Homo sapiens GN=CD63 PE=4 SV=1;>tr|F8VZE2|F8VZE2_HUMAN CD63 molecule OS=Homo sapiens GN=CD63 PE=4 SV=1;>tr|Q8N6Z9|Q8N6Z9_HUMAN CD63 molecule OS=Homo sapiens GN=CD63 PE=2 SV=1;>tr|F8W022|F8W022_HUMAN CD63 molecule (F	8	3	3	3	2	2	2	2	3	3	1	2	2	3	2	2	2	2	2	2	3	3	1	2	2	3	2	2	2	2	2	2	3	3	1	2	2	3	2	2	27.6	27.6
C9JV95;Q9NY93;G3V0G3;F8WDT8;F8WEI3	C9JV95;Q9NY93;G3V0G3	16;16;10;7;3	16;16;10;7;3	16;16;10;7;3	Probable ATP-dependent RNA helicase DDX56	DDX56	>tr|C9JV95|C9JV95_HUMAN DEAD (Asp-Glu-Ala-Asp) box polypeptide 56 OS=Homo sapiens GN=DDX56 PE=4 SV=1;>sp|Q9NY93|DDX56_HUMAN Probable ATP-dependent RNA helicase DDX56 OS=Homo sapiens GN=DDX56 PE=1 SV=1;>tr|G3V0G3|G3V0G3_HUMAN DEAD (Asp-Glu-Ala-Asp) box poly	5	16	16	16	7	9	11	9	7	7	2	2	2	2	3	2	7	9	11	9	7	7	2	2	2	2	3	2	7	9	11	9	7	7	2	2	2	2	3	2	32.9	32.9
Q9H9P8-2;C9JVN9;Q9H9P8;G3V5S1;G3V272	Q9H9P8-2;C9JVN9;Q9H9P8	5;5;5;1;1	5;5;5;1;1	5;5;5;1;1	L-2-hydroxyglutarate dehydrogenase, mitochondrial	L2HGDH	>sp|Q9H9P8-2|L2HDH_HUMAN Isoform 2 of L-2-hydroxyglutarate dehydrogenase, mitochondrial OS=Homo sapiens GN=L2HGDH;>tr|C9JVN9|C9JVN9_HUMAN L-2-hydroxyglutarate dehydrogenase OS=Homo sapiens GN=L2HGDH PE=4 SV=1;>sp|Q9H9P8|L2HDH_HUMAN L-2-hydroxyglutarate deh	5	5	5	5	3	3	3	1	3	3	3	3	2	2	1	1	3	3	3	1	3	3	3	3	2	2	1	1	3	3	3	1	3	3	3	3	2	2	1	1	12.5	12.5
C9JVP0;Q9UPW0-2;Q9UPW0;H0YJG3;H0YJ94;H0YJ22;H0YJ54;G3V3A7;C9JTA7;B9ZVT7;P32314-2;Q92949;P32314;O00409-2;P55316;O00409;Q96NZ1;Q9P0K8-2;Q9P0K8;O15353	C9JVP0;Q9UPW0-2;Q9UPW0;H0YJG3;H0YJ94;H0YJ22;H0YJ54;G3V3A7;C9JTA7;B9ZVT7;P32314-2;Q92949;P32314;O00409-2;P55316;O00409;Q96NZ1;Q9P0K8-2;Q9P0K8;O15353	2;2;2;1;1;1;1;1;1;1;1;1;1;1;1;1;1;1;1;1	2;2;2;1;1;1;1;1;1;1;1;1;1;1;1;1;1;1;1;1	2;2;2;1;1;1;1;1;1;1;1;1;1;1;1;1;1;1;1;1	Forkhead box protein J3;Forkhead box protein J1;Forkhead box protein N2;Forkhead box protein G1;Forkhead box protein N3;Forkhead box protein N4;Forkhead box protein J2;Forkhead box protein N1	FOXJ3;FOXN3;FOXN2;FOXJ1;FOXG1;FOXN4;FOXJ2;FOXN1	>tr|C9JVP0|C9JVP0_HUMAN Forkhead box J3 (Fragment) OS=Homo sapiens GN=FOXJ3 PE=4 SV=1;>sp|Q9UPW0-2|FOXJ3_HUMAN Isoform 2 of Forkhead box protein J3 OS=Homo sapiens GN=FOXJ3;>sp|Q9UPW0|FOXJ3_HUMAN Forkhead box protein J3 OS=Homo sapiens GN=FOXJ3 PE=1 SV=2;>	20	2	2	2	1	0	0	0	1	2	0	0	0	1	1	0	1	0	0	0	1	2	0	0	0	1	1	0	1	0	0	0	1	2	0	0	0	1	1	0	6.8	6.8
Q14847;C9JVR8;Q14847-2;C9J9W2;B4DGQ0;B4DIC4;Q70I54	Q14847;C9JVR8;Q14847-2;C9J9W2;B4DGQ0;B4DIC4	13;13;13;11;8;7;1	13;13;13;11;8;7;1	13;13;13;11;8;7;1	LIM and SH3 domain protein 1	LASP1	>sp|Q14847|LASP1_HUMAN LIM and SH3 domain protein 1 OS=Homo sapiens GN=LASP1 PE=1 SV=2;>tr|C9JVR8|C9JVR8_HUMAN Uncharacterized protein OS=Homo sapiens GN=LASP1 PE=4 SV=1;>sp|Q14847-2|LASP1_HUMAN Isoform 2 of LIM and SH3 domain protein 1 OS=Homo sapiens GN=	7	13	13	13	9	11	9	8	8	11	11	11	10	10	11	9	9	11	9	8	8	11	11	11	10	10	11	9	9	11	9	8	8	11	11	11	10	10	11	9	55.6	55.6
C9JVY5;Q9Y2D5;Q9Y2D5-5;Q9Y2D5-7;Q9Y2D5-6;Q9Y2D5-4	C9JVY5;Q9Y2D5;Q9Y2D5-5;Q9Y2D5-7;Q9Y2D5-6;Q9Y2D5-4	3;3;3;3;3;3	3;3;3;3;3;3	3;3;3;3;3;3	A-kinase anchor protein 2	AKAP2	>tr|C9JVY5|C9JVY5_HUMAN A kinase (PRKA) anchor protein 2 (Fragment) OS=Homo sapiens GN=AKAP2 PE=4 SV=1;>sp|Q9Y2D5|AKAP2_HUMAN A-kinase anchor protein 2 OS=Homo sapiens GN=AKAP2 PE=1 SV=3;>sp|Q9Y2D5-5|AKAP2_HUMAN Isoform 3 of A-kinase anchor protein 2 OS=Ho	6	3	3	3	1	1	1	0	1	1	1	1	0	0	0	0	1	1	1	0	1	1	1	1	0	0	0	0	1	1	1	0	1	1	1	1	0	0	0	0	4.5	4.5
Q9BSB7;C9JW63;Q9Y2D2;Q9Y2D2-2	Q9BSB7;C9JW63;Q9Y2D2;Q9Y2D2-2	1;1;1;1	1;1;1;1	1;1;1;1	UDP-N-acetylglucosamine transporter	SLC35A3	>tr|Q9BSB7|Q9BSB7_HUMAN SLC35A3 protein OS=Homo sapiens GN=SLC35A3 PE=2 SV=1;>tr|C9JW63|C9JW63_HUMAN Solute carrier family 35 (UDP-N-acetylglucosamine (UDP-GlcNAc) transporter), member A3 (Fragment) OS=Homo sapiens GN=SLC35A3 PE=4 SV=1;>sp|Q9Y2D2|S35A3_HUM	4	1	1	1	1	1	1	1	1	1	0	0	0	0	0	0	1	1	1	1	1	1	0	0	0	0	0	0	1	1	1	1	1	1	0	0	0	0	0	0	6.8	6.8
C9JW83;Q9UKF7-2;E7EU35;Q9UKF7	C9JW83;Q9UKF7-2;E7EU35;Q9UKF7	5;5;5;4	5;5;5;4	5;5;5;4	Cytoplasmic phosphatidylinositol transfer protein 1	PITPNC1	>tr|C9JW83|C9JW83_HUMAN Uncharacterized protein OS=Homo sapiens GN=PITPNC1 PE=4 SV=1;>sp|Q9UKF7-2|PITC1_HUMAN Isoform 2 of Cytoplasmic phosphatidylinositol transfer protein 1 OS=Homo sapiens GN=PITPNC1;>tr|E7EU35|E7EU35_HUMAN Phosphatidylinositol transfer	4	5	5	5	3	2	4	1	1	2	0	0	1	0	0	1	3	2	4	1	1	2	0	0	1	0	0	1	3	2	4	1	1	2	0	0	1	0	0	1	32.4	32.4
Q8IZP9-9;Q8IZP9-8;Q8IZP9-7;Q8IZP9-5;Q8IZP9-6;Q8IZP9-3;C9JWS0;Q8IZP9-4;Q8IZP9-2;Q8IZP9;Q14CE0;C9J179	Q8IZP9-9;Q8IZP9-8;Q8IZP9-7;Q8IZP9-5;Q8IZP9-6;Q8IZP9-3;C9JWS0;Q8IZP9-4;Q8IZP9-2;Q8IZP9;Q14CE0;C9J179	2;2;2;2;2;2;2;2;2;2;1;1	2;2;2;2;2;2;2;2;2;2;1;1	2;2;2;2;2;2;2;2;2;2;1;1	G-protein coupled receptor 64	GPR64	>sp|Q8IZP9-9|GPR64_HUMAN Isoform 9 of G-protein coupled receptor 64 OS=Homo sapiens GN=GPR64;>sp|Q8IZP9-8|GPR64_HUMAN Isoform 8 of G-protein coupled receptor 64 OS=Homo sapiens GN=GPR64;>sp|Q8IZP9-7|GPR64_HUMAN Isoform 7 of G-protein coupled receptor 64 OS	12	2	2	2	2	2	2	0	1	2	1	1	0	0	0	1	2	2	2	0	1	2	1	1	0	0	0	1	2	2	2	0	1	2	1	1	0	0	0	1	2.8	2.8
Q9UM00-2;C9JX01;Q9UM00	Q9UM00-2;C9JX01;Q9UM00	4;4;4	4;4;4	4;4;4	Transmembrane and coiled-coil domain-containing protein 1	TMCO1	>sp|Q9UM00-2|TMCO1_HUMAN Isoform 2 of Transmembrane and coiled-coil domain-containing protein 1 OS=Homo sapiens GN=TMCO1;>tr|C9JX01|C9JX01_HUMAN Transmembrane and coiled-coil domains 1 OS=Homo sapiens GN=TMCO1 PE=4 SV=2;>sp|Q9UM00|TMCO1_HUMAN Transmembrane	3	4	4	4	3	2	3	2	2	3	3	3	3	2	3	3	3	2	3	2	2	3	3	3	3	2	3	3	3	2	3	2	2	3	3	3	3	2	3	3	27.2	27.2
O95905;C9JX46;E9PAW8;C9J316;C9JGV1	O95905;C9JX46;E9PAW8	5;5;4;2;2	5;5;4;2;2	5;5;4;2;2	Protein SGT1	ECD	>sp|O95905|SGT1_HUMAN Protein SGT1 OS=Homo sapiens GN=ECD PE=1 SV=1;>tr|C9JX46|C9JX46_HUMAN Ecdysoneless homolog (Drosophila) OS=Homo sapiens GN=ECD PE=4 SV=1;>tr|E9PAW8|E9PAW8_HUMAN Ecdysoneless homolog (Drosophila) OS=Homo sapiens GN=ECD PE=4 SV=1	5	5	5	5	2	1	2	1	2	3	0	1	1	1	1	1	2	1	2	1	2	3	0	1	1	1	1	1	2	1	2	1	2	3	0	1	1	1	1	1	9.3	9.3
Q0VGL1;C9JXA7	Q0VGL1;C9JXA7	1;1	1;1	1;1	Ragulator complex protein LAMTOR4	LAMTOR4	>sp|Q0VGL1|CG059_HUMAN UPF0539 protein C7orf59 OS=Homo sapiens GN=C7orf59 PE=1 SV=1;>tr|C9JXA7|C9JXA7_HUMAN Chromosome 7 open reading frame 59 OS=Homo sapiens GN=C7orf59 PE=4 SV=1	2	1	1	1	0	0	0	0	1	0	0	0	0	0	1	1	0	0	0	0	1	0	0	0	0	0	1	1	0	0	0	0	1	0	0	0	0	0	1	1	10.1	10.1
O15504;C9JYA1;O15504-2;B4DT96;F8WC66;O15504-3	O15504;C9JYA1;O15504-2;B4DT96	4;4;3;2;1;1	4;4;3;2;1;1	4;4;3;2;1;1	Nucleoporin-like protein 2	NUPL2	>sp|O15504|NUPL2_HUMAN Nucleoporin-like protein 2 OS=Homo sapiens GN=NUPL2 PE=1 SV=1;>tr|C9JYA1|C9JYA1_HUMAN Nucleoporin-like 2 (Fragment) OS=Homo sapiens GN=NUPL2 PE=4 SV=1;>sp|O15504-2|NUPL2_HUMAN Isoform 2 of Nucleoporin-like protein 2 OS=Homo sapiens G	6	4	4	4	1	1	2	1	1	1	0	0	0	1	0	0	1	1	2	1	1	1	0	0	0	1	0	0	1	1	2	1	1	1	0	0	0	1	0	0	13.7	13.7
Q5W0Q3;C9JYC9;Q9UBW7	Q5W0Q3;C9JYC9;Q9UBW7	3;3;3	3;3;3	3;3;3	Zinc finger MYM-type protein 2	ZMYM2	>tr|Q5W0Q3|Q5W0Q3_HUMAN Uncharacterized protein OS=Homo sapiens GN=ZMYM2 PE=2 SV=1;>tr|C9JYC9|C9JYC9_HUMAN Uncharacterized protein OS=Homo sapiens GN=ZMYM2 PE=4 SV=1;>sp|Q9UBW7|ZMYM2_HUMAN Zinc finger MYM-type protein 2 OS=Homo sapiens GN=ZMYM2 PE=1 SV=1	3	3	3	3	1	0	0	0	0	0	1	0	0	1	0	0	1	0	0	0	0	0	1	0	0	1	0	0	1	0	0	0	0	0	1	0	0	1	0	0	3.6	3.6
C9JYM0;O75817	C9JYM0;O75817	5;5	5;5	5;5	Ribonuclease P protein subunit p20	POP7	>tr|C9JYM0|C9JYM0_HUMAN Processing of precursor 7, ribonuclease P/MRP subunit (S. cerevisiae) (Fragment) OS=Homo sapiens GN=POP7 PE=4 SV=1;>sp|O75817|POP7_HUMAN Ribonuclease P protein subunit p20 OS=Homo sapiens GN=POP7 PE=1 SV=2	2	5	5	5	2	4	3	0	2	4	0	1	1	2	2	1	2	4	3	0	2	4	0	1	1	2	2	1	2	4	3	0	2	4	0	1	1	2	2	1	43.1	43.1
C9JYQ9;Q6P5R6;H0Y8C2	C9JYQ9;Q6P5R6;H0Y8C2	3;3;3	2;2;2	2;2;2	60S ribosomal protein L22-like 1	RPL22L1	>tr|C9JYQ9|C9JYQ9_HUMAN Ribosomal protein L22-like 1 OS=Homo sapiens GN=RPL22L1 PE=4 SV=1;>sp|Q6P5R6|RL22L_HUMAN 60S ribosomal protein L22-like 1 OS=Homo sapiens GN=RPL22L1 PE=1 SV=2;>tr|H0Y8C2|H0Y8C2_HUMAN HCG15121, isoform CRA_a (Fragment) OS=Homo sapien	3	3	2	2	2	2	2	2	2	3	1	1	2	2	2	2	1	1	1	1	1	2	0	1	1	1	1	1	1	1	1	1	1	2	0	1	1	1	1	1	22.3	15.7
C9JZ40;Q7Z2E3-5;Q7Z2E3-9;Q7Z2E3-10;Q5T782;Q7Z2E3-8;Q7Z2E3-7;Q7Z2E3;C9J8U3;Q6JV81;F8W6G5;Q7Z2E3-4;Q7Z2E3-3;Q6JV82;F8WBD6;E7EUY4;F8WBM3;Q6JV79;E7EVB7;Q7Z2E3-6;Q7Z2E3-2	C9JZ40;Q7Z2E3-5;Q7Z2E3-9;Q7Z2E3-10;Q5T782;Q7Z2E3-8;Q7Z2E3-7;Q7Z2E3;C9J8U3;Q6JV81;F8W6G5;Q7Z2E3-4;Q7Z2E3-3	3;3;3;3;3;3;3;3;2;2;2;2;2;1;1;1;1;1;1;1;1	3;3;3;3;3;3;3;3;2;2;2;2;2;1;1;1;1;1;1;1;1	3;3;3;3;3;3;3;3;2;2;2;2;2;1;1;1;1;1;1;1;1	Aprataxin	APTX	>tr|C9JZ40|C9JZ40_HUMAN Aprataxin (Fragment) OS=Homo sapiens GN=APTX PE=4 SV=1;>sp|Q7Z2E3-5|APTX_HUMAN Isoform 5 of Aprataxin OS=Homo sapiens GN=APTX;>sp|Q7Z2E3-9|APTX_HUMAN Isoform 9 of Aprataxin OS=Homo sapiens GN=APTX;>sp|Q7Z2E3-10|APTX_HUMAN Isoform 10	21	3	3	3	0	0	0	0	1	1	0	0	1	1	1	1	0	0	0	0	1	1	0	0	1	1	1	1	0	0	0	0	1	1	0	0	1	1	1	1	12.5	12.5
C9JZ87;Q9NUM4	C9JZ87;Q9NUM4	1;1	1;1	1;1	Transmembrane protein 106B	TMEM106B	>tr|C9JZ87|C9JZ87_HUMAN Transmembrane protein 106B (Fragment) OS=Homo sapiens GN=TMEM106B PE=4 SV=1;>sp|Q9NUM4|T106B_HUMAN Transmembrane protein 106B OS=Homo sapiens GN=TMEM106B PE=1 SV=2	2	1	1	1	0	0	1	0	1	0	0	0	0	0	0	0	0	0	1	0	1	0	0	0	0	0	0	0	0	0	1	0	1	0	0	0	0	0	0	0	14.5	14.5
P20338;C9JZA1	P20338;C9JZA1	4;4	4;4	4;4	Ras-related protein Rab-4A	RAB4A	>sp|P20338|RAB4A_HUMAN Ras-related protein Rab-4A OS=Homo sapiens GN=RAB4A PE=1 SV=2;>tr|C9JZA1|C9JZA1_HUMAN Uncharacterized protein OS=Homo sapiens GN=RAB4A PE=3 SV=1	2	4	4	4	3	1	0	0	1	2	0	0	1	0	0	0	3	1	0	0	1	2	0	0	1	0	0	0	3	1	0	0	1	2	0	0	1	0	0	0	23.5	23.5
C9JZP6	C9JZP6	1	1	1		DHRS2	>tr|C9JZP6|C9JZP6_HUMAN Dehydrogenase/reductase (SDR family) member 2 (Fragment) OS=Homo sapiens GN=DHRS2 PE=3 SV=2	1	1	1	1	0	0	0	0	0	0	0	0	0	0	1	0	0	0	0	0	0	0	0	0	0	0	1	0	0	0	0	0	0	0	0	0	0	0	1	0	3.1	3.1
O60716-21;O60716-19;O60716-18;O60716-17;O60716-13;O60716-11;O60716-10;O60716-9;O60716-5;C9JZR2;O60716-3;O60716-2;O60716;O60716-24;O60716-23;O60716-22;O60716-20;O60716-16;O60716-15;O60716-14;O60716-12;O60716-8;E9PIE5;O60716-7;O60716-6;F8WA43;O60716-4;O60716-29;O60716-27;O60716-26;O60716-25;O60716-32;O60716-31;O60716-30;O60716-28;E9PKY0;H0YC95;E9PRE2	O60716-21;O60716-19;O60716-18;O60716-17;O60716-13;O60716-11;O60716-10;O60716-9;O60716-5;C9JZR2;O60716-3;O60716-2;O60716;O60716-24;O60716-23;O60716-22;O60716-20;O60716-16;O60716-15;O60716-14;O60716-12;O60716-8;E9PIE5;O60716-7;O60716-6;F8WA43;O60716-4;O60716-29;O60716-27;O60716-26;O60716-25;O60716-32;O60716-31;O60716-30;O60716-28	29;29;29;29;29;29;29;29;29;29;29;29;29;28;28;28;28;28;28;28;28;28;28;28;28;28;28;26;26;26;26;25;25;25;25;7;4;3	29;29;29;29;29;29;29;29;29;29;29;29;29;28;28;28;28;28;28;28;28;28;28;28;28;28;28;26;26;26;26;25;25;25;25;7;4;3	29;29;29;29;29;29;29;29;29;29;29;29;29;28;28;28;28;28;28;28;28;28;28;28;28;28;28;26;26;26;26;25;25;25;25;7;4;3	Catenin delta-1	CTNND1	>sp|O60716-21|CTND1_HUMAN Isoform 3A of Catenin delta-1 OS=Homo sapiens GN=CTNND1;>sp|O60716-19|CTND1_HUMAN Isoform 3AC of Catenin delta-1 OS=Homo sapiens GN=CTNND1;>sp|O60716-18|CTND1_HUMAN Isoform 3AB of Catenin delta-1 OS=Homo sapiens GN=CTNND1;>sp|O607	38	29	29	29	16	18	16	15	17	17	10	11	13	15	14	12	16	18	16	15	17	17	10	11	13	15	14	12	16	18	16	15	17	17	10	11	13	15	14	12	41.6	41.6
C9K0E5;E9PFM7;Q8IXQ6-2;Q8IXQ6	C9K0E5;E9PFM7;Q8IXQ6-2;Q8IXQ6	1;1;1;1	1;1;1;1	1;1;1;1	Poly [ADP-ribose] polymerase 9	PARP9	>tr|C9K0E5|C9K0E5_HUMAN Poly (ADP-ribose) polymerase family, member 9 (Fragment) OS=Homo sapiens GN=PARP9 PE=4 SV=1;>tr|E9PFM7|E9PFM7_HUMAN Poly (ADP-ribose) polymerase family, member 9 OS=Homo sapiens GN=PARP9 PE=4 SV=1;>sp|Q8IXQ6-2|PARP9_HUMAN Isoform 2	4	1	1	1	1	0	0	0	0	0	0	0	0	0	0	0	1	0	0	0	0	0	0	0	0	0	0	0	1	0	0	0	0	0	0	0	0	0	0	0	14.8	14.8
Q96NX8;O14662-2;O14662-4;C9K0W8;Q6GMS8;O14662;G8JLE0;F8W9Z6;B7ZBM8;B7ZBM7;E1P5M0;F8W1F9;O14662-3;B7ZBM4;B7ZBM5;E9PND6;H0YEW0;E9PRP8	Q96NX8;O14662-2;O14662-4;C9K0W8;Q6GMS8;O14662;G8JLE0;F8W9Z6;B7ZBM8;B7ZBM7;E1P5M0;F8W1F9;O14662-3;B7ZBM4;B7ZBM5	4;4;4;4;4;4;4;3;3;3;3;2;2;2;2;1;1;1	4;4;4;4;4;4;4;3;3;3;3;2;2;2;2;1;1;1	4;4;4;4;4;4;4;3;3;3;3;2;2;2;2;1;1;1	Syntaxin-16	STX16	>tr|Q96NX8|Q96NX8_HUMAN Syntaxin-16D OS=Homo sapiens GN=STX16 PE=2 SV=1;>sp|O14662-2|STX16_HUMAN Isoform A of Syntaxin-16 OS=Homo sapiens GN=STX16;>sp|O14662-4|STX16_HUMAN Isoform D of Syntaxin-16 OS=Homo sapiens GN=STX16;>tr|C9K0W8|C9K0W8_HUMAN Syntaxin 1	18	4	4	4	1	1	1	0	2	2	2	1	3	2	1	1	1	1	1	0	2	2	2	1	3	2	1	1	1	1	1	0	2	2	2	1	3	2	1	1	19.3	19.3
O95149;C9K0X5	O95149;C9K0X5	2;2	2;2	2;2	Snurportin-1	SNUPN	>sp|O95149|SPN1_HUMAN Snurportin-1 OS=Homo sapiens GN=SNUPN PE=1 SV=1;>tr|C9K0X5|C9K0X5_HUMAN Uncharacterized protein OS=Homo sapiens GN=SNUPN PE=4 SV=1	2	2	2	2	2	2	1	1	1	1	2	1	0	1	1	0	2	2	1	1	1	1	2	1	0	1	1	0	2	2	1	1	1	1	2	1	0	1	1	0	6.7	6.7
CON__ENSEMBL:ENSBTAP00000032840	CON__ENSEMBL:ENSBTAP00000032840	2	2	2			>ENSEMBL:ENSBTAP00000032840 (Bos taurus) similar to apolipoprotein B, partial	1	2	2	2	0	0	0	0	1	0	1	0	1	0	0	0	0	0	0	0	1	0	1	0	1	0	0	0	0	0	0	0	1	0	1	0	1	0	0	0	4.7	4.7
CON__ENSEMBL:ENSBTAP00000034412	CON__ENSEMBL:ENSBTAP00000034412	4	4	4			>ENSEMBL:ENSBTAP00000034412 (Bos taurus) similar to C4b-binding protein alpha chain	1	4	4	4	2	3	2	0	2	1	0	0	0	1	0	0	2	3	2	0	2	1	0	0	0	1	0	0	2	3	2	0	2	1	0	0	0	1	0	0	19.6	19.6
CON__P00735;E9PIT3;P00734;C9JV37	CON__P00735;E9PIT3;P00734	5;3;3;1	5;3;3;1	5;3;3;1	Prothrombin;Activation peptide fragment 1;Activation peptide fragment 2;Thrombin light chain;Thrombin heavy chain	F2	>P00735 SWISS-PROT:P00735 (Bos taurus) Prothrombin precursor (Fragment);>tr|E9PIT3|E9PIT3_HUMAN Coagulation factor II (thrombin) OS=Homo sapiens GN=F2 PE=3 SV=1;>sp|P00734|THRB_HUMAN Prothrombin OS=Homo sapiens GN=F2 PE=1 SV=2	4	5	5	5	3	1	2	2	2	2	0	0	0	1	1	1	3	1	2	2	2	2	0	0	0	1	1	1	3	1	2	2	2	2	0	0	0	1	1	1	9.4	9.4
CON__P00761	CON__P00761	7	7	7			>P00761 SWISS-PROT:P00761|TRYP_PIG Trypsin - Sus scrofa (Pig).	1	7	7	7	7	7	7	6	7	7	5	6	5	6	5	6	7	7	7	6	7	7	5	6	5	6	5	6	7	7	7	6	7	7	5	6	5	6	5	6	43.3	43.3
CON__P01966;G3V1N2;P69905;P02008	CON__P01966	9;4;4;1	9;4;4;1	9;4;4;1			>P01966 SWISS-PROT:P01966 (Bos taurus) Hemoglobin subunit alpha	4	9	9	9	6	8	8	8	7	7	8	8	8	6	6	7	6	8	8	8	7	7	8	8	8	6	6	7	6	8	8	8	7	7	8	8	8	6	6	7	83.1	83.1
CON__P02769;H0YA55;P02768;CON__P02768-1;E7ESU5;A6NBZ8;P02768-2;C9JKR2;D6RHD5;B7WNR0;Q8IUK7	CON__P02769	30;5;5;5;5;5;4;4;4;4;3	30;5;5;5;5;5;4;4;4;4;3	30;5;5;5;5;5;4;4;4;4;3			>P02769 SWISS-PROT:P02769 (Bos taurus) Bovine serum albumin precursor	11	30	30	30	21	24	18	12	23	23	16	16	16	18	14	14	21	24	18	12	23	23	16	16	16	18	14	14	21	24	18	12	23	23	16	16	16	18	14	14	52.7	52.7
P04264;CON__P04264	P04264;CON__P04264	4;4	1;1	1;1	Keratin, type II cytoskeletal 1	KRT1	>sp|P04264|K2C1_HUMAN Keratin, type II cytoskeletal 1 OS=Homo sapiens GN=KRT1 PE=1 SV=6;>P04264 SWISS-PROT:P04264 Tax_Id=9606 Gene_Symbol=KRT1 Keratin, type II cytoskeletal 1	2	4	1	1	4	4	4	3	4	4	3	4	3	4	4	4	1	1	1	1	1	1	1	1	1	1	1	1	1	1	1	1	1	1	1	1	1	1	1	1	3.3	1.7
CON__P05784	CON__P05784	17	1	1			>P05784 SWISS-PROT:P05784 Tax_Id=10090 Gene_Symbol=Krt18 Keratin, type I cytoskeletal 18	1	17	1	1	16	15	15	16	16	17	14	16	14	15	15	15	1	1	0	1	0	1	0	1	0	0	0	0	1	1	0	1	0	1	0	1	0	0	0	0	26.7	5.4
P05787;CON__P05787;F8VXB4;F8VU64;F8VUG2;F8W1U3;CON__H-INV:HIT000292931;F8VP67;F8VRG4;Q9H552;CON__Q9H552;CON__H-INV:HIT000016045;CON__Q922U2;CON__Q5XQN5;E7EUE8;E7EQV7;CON__Q8BGZ7;E7EU87;P48668;P04259;P02538;CON__P48668;CON__P04259;CON__P02538;P13647;CON__P13647;F8VVA1;F8W0C6;F8VQY3;CON__Q8VED5;O95678;CON__O95678;CON__P50446;H0YIB2;F5H6G5;Q9NSB2;CON__Q9NSB2;CON__Q6ISB0;P12035;CON__P12035;Q01546;CON…	P05787;CON__P05787;F8VXB4;F8VU64;F8VUG2	53;53;53;37;30;26;23;18;14;14;14;7;7;7;6;6;6;6;6;6;6;6;6;6;6;6;5;5;5;5;5;5;5;4;3;3;3;3;3;3;3;3;2;2;2;2;2;2;2;1;1;1;1;1;1;1;1;1;1;1;1;1;1;1;1;1;1	50;50;50;36;29;25;22;18;13;12;12;7;6;6;5;5;5;5;5;5;5;5;5;5;5;5;5;4;5;4;4;4;4;4;2;1;1;1;2;2;2;2;2;1;2;2;2;2;2;1;1;1;1;1;1;1;1;1;1;1;1;1;1;1;1;1;1	42;42;42;32;25;21;17;15;12;10;10;4;1;1;0;0;1;0;0;0;0;0;0;0;0;0;5;0;5;0;1;1;0;4;0;0;0;0;0;0;0;0;2;0;0;0;0;0;0;0;0;0;0;0;0;0;0;0;0;0;0;0;0;0;0;0;0	Keratin, type II cytoskeletal 8	KRT8	>sp|P05787|K2C8_HUMAN Keratin, type II cytoskeletal 8 OS=Homo sapiens GN=KRT8 PE=1 SV=7;>P05787 SWISS-PROT:P05787 Tax_Id=9606 Gene_Symbol=KRT8 Keratin, type II cytoskeletal 8;>tr|F8VXB4|F8VXB4_HUMAN Keratin 8 OS=Homo sapiens GN=KRT8 PE=3 SV=1;>tr|F8VU64|F8	67	53	50	42	47	46	48	47	44	46	43	43	43	41	41	44	44	43	45	44	42	43	40	40	40	38	38	41	37	36	38	38	35	36	35	34	35	32	32	34	88.4	87
H0Y8D1;Q8NHM4;P07478;P07477;CON__P07477;E7EQ64	H0Y8D1;Q8NHM4;P07478;P07477;CON__P07477;E7EQ64	1;1;1;1;1;1	1;1;1;1;1;1	1;1;1;1;1;1	Putative trypsin-6;Trypsin-2;Trypsin-1;Alpha-trypsin chain 1;Alpha-trypsin chain 2	PRSS1;TRY6;PRSS2	>tr|H0Y8D1|H0Y8D1_HUMAN Protease, serine, 1 (trypsin 1) (Fragment) OS=Homo sapiens GN=PRSS1 PE=3 SV=1;>sp|Q8NHM4|TRY6_HUMAN Putative trypsin-6 OS=Homo sapiens GN=TRY6 PE=5 SV=1;>sp|P07478|TRY2_HUMAN Trypsin-2 OS=Homo sapiens GN=PRSS2 PE=1 SV=1;>sp|P07477|T	6	1	1	1	1	1	1	0	0	1	1	1	1	1	1	1	1	1	1	0	0	1	1	1	1	1	1	1	1	1	1	0	0	1	1	1	1	1	1	1	14.1	14.1
CON__P08729	CON__P08729	38	32	2			>P08729 SWISS-PROT:P08729 Tax_Id=9606 Gene_Symbol=KRT7 Keratin, type II cytoskeletal 7	1	38	32	2	30	28	29	31	27	32	30	30	29	30	28	32	25	23	24	26	23	27	25	25	24	25	23	26	1	1	1	1	1	1	1	2	1	1	1	1	68.2	59.5
CON__P12763	CON__P12763	3	3	3			>P12763 SWISS-PROT:P12763 (Bos taurus) Alpha-2-HS-glycoprotein precursor	1	3	3	3	2	3	0	2	1	1	1	1	0	1	1	1	2	3	0	2	1	1	1	1	0	1	1	1	2	3	0	2	1	1	1	1	0	1	1	1	13.4	13.4
P13645;CON__P13645	P13645;CON__P13645	3;3	2;2	1;1	Keratin, type I cytoskeletal 10	KRT10	>sp|P13645|K1C10_HUMAN Keratin, type I cytoskeletal 10 OS=Homo sapiens GN=KRT10 PE=1 SV=6;>P13645 SWISS-PROT:P13645 Tax_Id=9606 Gene_Symbol=KRT10 Keratin, type I cytoskeletal 10	2	3	2	1	1	1	1	1	2	1	2	1	1	1	1	1	0	0	0	0	1	0	1	0	0	0	0	0	0	0	0	0	1	0	0	0	0	0	0	0	5.7	4.5
CON__P15497	CON__P15497	4	4	4			>P15497 SWISS-PROT:P15497 (Bos taurus) Apolipoprotein A-I precursor	1	4	4	4	0	0	0	0	1	2	0	0	1	2	2	1	0	0	0	0	1	2	0	0	1	2	2	1	0	0	0	0	1	2	0	0	1	2	2	1	17.7	17.7
CON__P15636	CON__P15636	14	14	14			>P15636 SWISS-PROT:P15636 Protease I precursor Lysyl endopeptidase Achromobacter lyticus.	1	14	14	14	14	13	13	12	14	13	12	13	11	13	12	12	14	13	13	12	14	13	12	13	11	13	12	12	14	13	13	12	14	13	12	13	11	13	12	12	28.5	28.5
P19012;CON__P19012;P13646-3;CON__ENSEMBL:ENSP00000377550;P13646;P13646-2;C9JA77;CON__P13646-1	P19012;CON__P19012;P13646-3;CON__ENSEMBL:ENSP00000377550;P13646;P13646-2;C9JA77;CON__P13646-1	4;4;3;3;3;2;2;2	1;1;1;1;1;1;1;1	1;1;1;1;1;1;1;1	Keratin, type I cytoskeletal 15;Keratin, type I cytoskeletal 13	KRT15;KRT13	>sp|P19012|K1C15_HUMAN Keratin, type I cytoskeletal 15 OS=Homo sapiens GN=KRT15 PE=1 SV=3;>P19012 SWISS-PROT:P19012 Tax_Id=9606 Gene_Symbol=KRT15 Keratin, type I cytoskeletal 15;>sp|P13646-3|K1C13_HUMAN Isoform 3 of Keratin, type I cytoskeletal 13 OS=Homo	8	4	1	1	3	3	4	4	4	3	3	3	3	3	3	3	1	1	1	1	1	1	1	1	1	1	1	1	1	1	1	1	1	1	1	1	1	1	1	1	7.9	2
CON__P34955	CON__P34955	2	2	2			>P34955 SWISS-PROT:P34955 (Bos taurus) Alpha-1-antiproteinase precursor	1	2	2	2	0	2	0	0	1	1	0	0	0	0	0	0	0	2	0	0	1	1	0	0	0	0	0	0	0	2	0	0	1	1	0	0	0	0	0	0	5.3	5.3
CON__P41361	CON__P41361	3	3	3			>P41361 SWISS-PROT:P41361 (Bos taurus) Antithrombin-III precursor	1	3	3	3	2	2	2	1	2	1	0	0	0	0	1	1	2	2	2	1	2	1	0	0	0	0	1	1	2	2	2	1	2	1	0	0	0	0	1	1	8.4	8.4
P60709;CON__P60712;B4E335;B4DW52;F5GYT4;E7EVS6;G5E9R0;C9JZR7;C9JUM1;C9JTX5;F8WCH0;Q9BYX7	P60709;CON__P60712;B4E335;B4DW52;F5GYT4	41;41;40;33;28;17;16;14;13;12;4;4	1;1;1;1;0;1;1;1;0;1;0;0	1;1;1;1;0;1;1;1;0;1;0;0	Actin, cytoplasmic 1;Actin, cytoplasmic 1, N-terminally processed	ACTB	>sp|P60709|ACTB_HUMAN Actin, cytoplasmic 1 OS=Homo sapiens GN=ACTB PE=1 SV=1;>P60712 SWISS-PROT:P60712 (Bos taurus) Actin, cytoplasmic 1;>tr|B4E335|B4E335_HUMAN Actin, beta OS=Homo sapiens GN=ACTB PE=2 SV=1;>tr|B4DW52|B4DW52_HUMAN Actin, beta OS=Homo sapie	12	41	1	1	37	38	39	37	38	38	32	32	32	28	33	34	1	1	1	1	1	1	1	1	1	1	1	1	1	1	1	1	1	1	1	1	1	1	1	1	95.2	4.5
Q04695;CON__Q04695;CON__Q9QWL7;A8MW45;CON__Q6IFX2;F5H7G6;C9JH30;B3KRA2;A8MT21;CON__P08730-1;CON__Q61782;C9JTG5;Q9C075;CON__Q9C075;CON__Q99PS0;P35900;CON__P35900;CON__Q9D312	Q04695;CON__Q04695;CON__Q9QWL7	18;18;13;6;6;2;2;2;2;2;1;1;1;1;1;1;1;1	4;4;2;2;0;2;2;0;0;0;0;0;1;1;1;0;0;0	4;4;2;2;0;2;2;0;0;0;0;0;1;1;1;0;0;0	Keratin, type I cytoskeletal 17	KRT17	>sp|Q04695|K1C17_HUMAN Keratin, type I cytoskeletal 17 OS=Homo sapiens GN=KRT17 PE=1 SV=2;>Q04695 SWISS-PROT:Q04695 Tax_Id=9606 Gene_Symbol=KRT17 Keratin, type I cytoskeletal 17;>Q9QWL7 SWISS-PROT:Q9QWL7 Tax_Id=10090 Gene_Symbol=Krt17 Keratin, type I cytos	18	18	4	4	9	12	10	12	12	11	6	6	8	8	7	7	1	3	2	2	3	2	1	1	1	2	2	2	1	3	2	2	3	2	1	1	1	2	2	2	41.7	8.6
CON__Q29443;CON__Q0IIK2;CON__Q2HJF0;B7Z4X2;E7EQB2;E7ER44;P02788	CON__Q29443;CON__Q0IIK2	15;15;1;1;1;1;1	15;15;1;1;1;1;1	15;15;1;1;1;1;1			>Q29443 SWISS-PROT:Q29443 Serotransferrin - Bos taurus (Bovine).;>Q0IIK2 TREMBL:Q0IIK2 (Bos taurus) Transferrin	7	15	15	15	6	7	6	2	7	3	5	4	4	1	3	2	6	7	6	2	7	3	5	4	4	1	3	2	6	7	6	2	7	3	5	4	4	1	3	2	26.4	26.4
CON__Q28065	CON__Q28065	2	1	1			>Q28065 SWISS-PROT:Q28065 (Bos taurus) C4b-binding protein alpha chain precursor	1	2	1	1	2	1	1	0	2	2	1	0	1	1	1	0	1	1	0	0	1	1	0	0	0	0	0	0	1	1	0	0	1	1	0	0	0	0	0	0	3.3	2
Q86Y46;CON__Q32MB2;H0YIC5	Q86Y46;CON__Q32MB2;H0YIC5	2;2;1	1;1;1	1;1;1	Keratin, type II cytoskeletal 73	KRT73	>sp|Q86Y46|K2C73_HUMAN Keratin, type II cytoskeletal 73 OS=Homo sapiens GN=KRT73 PE=1 SV=1;>Q32MB2 TREMBL:Q32MB2;Q86Y46 Tax_Id=9606 Gene_Symbol=KRT73 Keratin-73;>tr|H0YIC5|H0YIC5_HUMAN Keratin 73 (Fragment) OS=Homo sapiens GN=KRT73 PE=3 SV=1	3	2	1	1	2	1	2	1	2	1	1	1	1	1	1	1	1	0	1	0	1	0	0	0	0	0	0	0	1	0	1	0	1	0	0	0	0	0	0	0	3.3	2
P08729;CON__Q3KNV1;E7ES34;F8VZY5;F5GZD1;F5H8K9;Q14CN4-2;Q14CN4;CON__Q14CN4-1;F8VS64;CON__Q6IME9;P19013;CON__Q6NXH9;CON__P19013;B4DXK4	P08729;CON__Q3KNV1;E7ES34;F8VZY5;F5GZD1	37;37;35;27;20;3;3;3;3;3;3;3;3;3;2	2;2;2;2;2;0;0;0;0;0;0;0;0;0;0	2;2;2;2;2;0;0;0;0;0;0;0;0;0;0	Keratin, type II cytoskeletal 7	KRT7	>sp|P08729|K2C7_HUMAN Keratin, type II cytoskeletal 7 OS=Homo sapiens GN=KRT7 PE=1 SV=5;>Q3KNV1 TREMBL:Q3KNV1;Q96GE1 Tax_Id=9606 Gene_Symbol=KRT7 keratin 7;>tr|E7ES34|E7ES34_HUMAN Keratin 7 OS=Homo sapiens GN=KRT7 PE=3 SV=2;>tr|F8VZY5|F8VZY5_HUMAN Keratin	15	37	2	2	31	29	30	32	28	33	31	30	30	31	29	32	2	2	2	2	2	2	2	2	2	2	2	2	2	2	2	2	2	2	2	2	2	2	2	2	68	6
CON__Q3SX09;CON__P02070;E9PFT6;P68871;P02042;A8MUF7;F8W6P5;E9PBW4;P69892;P69891;P02100;E9PBX7	CON__Q3SX09	11;4;2;2;2;1;1;1;1;1;1;1	11;4;2;2;2;1;1;1;1;1;1;1	10;3;1;1;1;0;0;0;0;0;0;0			>Q3SX09 TREMBL:Q3SX09 (Bos taurus) similar to HBG protein	12	11	11	10	9	8	8	8	9	10	8	8	8	8	8	9	9	8	8	8	9	10	8	8	8	8	8	9	8	7	7	7	8	9	8	8	8	8	8	9	51.7	51.7
CON__Q3SZV7	CON__Q3SZV7	2	2	2			>Q3SZV7 TREMBL:Q3SZV7 (Bos taurus) Similar to hemopexin	1	2	2	2	0	0	0	1	0	0	0	1	0	0	0	0	0	0	0	1	0	0	0	1	0	0	0	0	0	0	0	1	0	0	0	1	0	0	0	0	4.3	4.3
CON__Q3ZBD7	CON__Q3ZBD7	11	2	2			>Q3ZBD7 SWISS-PROT:Q3ZBD7 (Bos taurus) Glucose-6-phosphate isomerase	1	11	2	2	9	9	10	11	9	11	10	7	10	9	10	10	2	2	2	2	2	2	2	1	2	1	2	2	2	2	2	2	2	2	2	1	2	1	2	2	33.9	4.8
CON__Q3ZBS7;P04004	CON__Q3ZBS7	7;2	7;2	7;2			>Q3ZBS7 TREMBL:Q3ZBS7 (Bos taurus) Vitronectin	2	7	7	7	1	3	2	1	2	3	2	3	2	1	1	1	1	3	2	1	2	3	2	3	2	1	1	1	1	3	2	1	2	3	2	3	2	1	1	1	13.4	13.4
CON__Q6IFZ6	CON__Q6IFZ6	5	1	1			>Q6IFZ6 SWISS-PROT:Q6IFZ6 Tax_Id=10090 Gene_Symbol=Krt77 Keratin, type II cytoskeletal 1b	1	5	1	1	5	5	5	4	5	5	4	5	4	5	5	5	1	1	1	1	1	1	1	1	1	1	1	1	1	1	1	1	1	1	1	1	1	1	1	1	5.1	2.1
D3DRR9;Q86WR7	D3DRR9;Q86WR7	1;1	1;1	1;1	Proline and serine-rich protein 2	C10orf47;PROSER2	>tr|D3DRR9|D3DRR9_HUMAN Chromosome 10 open reading frame 47 OS=Homo sapiens GN=C10orf47 PE=4 SV=1;>sp|Q86WR7|CJ047_HUMAN Uncharacterized protein C10orf47 OS=Homo sapiens GN=C10orf47 PE=1 SV=2	2	1	1	1	0	1	1	0	0	1	1	1	1	0	0	0	0	1	1	0	0	1	1	1	1	0	0	0	0	1	1	0	0	1	1	1	1	0	0	0	6.3	6.3
D3DTL2;E5RGZ4;E5RI09;E5RG95	D3DTL2;E5RGZ4;E5RI09;E5RG95	12;9;6;6	1;1;1;1	1;1;1;1	Beta-enolase;Enolase	ENO3	>tr|D3DTL2|D3DTL2_HUMAN Enolase 3 (Beta, muscle), isoform CRA_a OS=Homo sapiens GN=ENO3 PE=3 SV=1;>tr|E5RGZ4|E5RGZ4_HUMAN Enolase (Fragment) OS=Homo sapiens GN=ENO3 PE=3 SV=1;>tr|E5RI09|E5RI09_HUMAN Enolase 3 (beta, muscle) (Fragment) OS=Homo sapiens GN=EN	4	12	1	1	11	8	7	8	7	8	8	9	8	7	7	7	1	0	0	1	0	0	0	0	0	0	0	0	1	0	0	1	0	0	0	0	0	0	0	0	35.9	3.7
Q15599-2;D3DU85;Q15599	Q15599-2;D3DU85;Q15599	3;3;3	3;3;3	3;3;3	Na(+)/H(+) exchange regulatory cofactor NHE-RF2	SLC9A3R2	>sp|Q15599-2|NHRF2_HUMAN Isoform 2 of Na(+)/H(+) exchange regulatory cofactor NHE-RF2 OS=Homo sapiens GN=SLC9A3R2;>tr|D3DU85|D3DU85_HUMAN Solute carrier family 9 (Sodium/hydrogen exchanger), member 3 regulator 2, isoform CRA_b OS=Homo sapiens GN=SLC9A3R2 P	3	3	3	3	2	1	1	0	3	1	1	1	0	0	0	0	2	1	1	0	3	1	1	1	0	0	0	0	2	1	1	0	3	1	1	1	0	0	0	0	12.9	12.9
D3YLG5	D3YLG5	12	1	1	Basigin	BSG	>tr|D3YLG5|D3YLG5_HUMAN Basigin (Ok blood group), isoform CRA_b OS=Homo sapiens GN=BSG PE=2 SV=1	1	12	1	1	7	9	10	8	9	9	7	7	6	7	7	9	0	1	1	0	1	1	0	0	0	0	0	1	0	1	1	0	1	1	0	0	0	0	0	1	75.6	6.8
F6U1T9;P63098;D3YTA9	F6U1T9;P63098;D3YTA9	5;5;5	5;5;5	5;5;5	Calcineurin subunit B type 1	PPP3R1	>tr|F6U1T9|F6U1T9_HUMAN Protein phosphatase 3, regulatory subunit B, alpha OS=Homo sapiens GN=PPP3R1 PE=4 SV=1;>sp|P63098|CANB1_HUMAN Calcineurin subunit B type 1 OS=Homo sapiens GN=PPP3R1 PE=1 SV=2;>tr|D3YTA9|D3YTA9_HUMAN Protein phosphatase 3, regulatory	3	5	5	5	3	3	5	2	4	3	3	1	1	4	2	3	3	3	5	2	4	3	3	1	1	4	2	3	3	3	5	2	4	3	3	1	1	4	2	3	39.4	39.4
P51617-4;P51617-2;P51617-3;D3YTB5;P51617;F8WAB6	P51617-4;P51617-2;P51617-3;D3YTB5;P51617	3;3;3;3;3;1	3;3;3;3;3;1	3;3;3;3;3;1	Interleukin-1 receptor-associated kinase 1	IRAK1	>sp|P51617-4|IRAK1_HUMAN Isoform 4 of Interleukin-1 receptor-associated kinase 1 OS=Homo sapiens GN=IRAK1;>sp|P51617-2|IRAK1_HUMAN Isoform 2 of Interleukin-1 receptor-associated kinase 1 OS=Homo sapiens GN=IRAK1;>sp|P51617-3|IRAK1_HUMAN Isoform 3 of Interl	6	3	3	3	1	0	0	0	2	0	0	0	0	0	0	0	1	0	0	0	2	0	0	0	0	0	0	0	1	0	0	0	2	0	0	0	0	0	0	0	7.3	7.3
Q9NZE8-2;D3YTC1;Q9NZE8	Q9NZE8-2;D3YTC1;Q9NZE8	2;2;2	2;2;2	2;2;2	39S ribosomal protein L35, mitochondrial	MRPL35	>sp|Q9NZE8-2|RM35_HUMAN Isoform 2 of 39S ribosomal protein L35, mitochondrial OS=Homo sapiens GN=MRPL35;>tr|D3YTC1|D3YTC1_HUMAN Mitochondrial ribosomal protein L35 OS=Homo sapiens GN=MRPL35 PE=4 SV=1;>sp|Q9NZE8|RM35_HUMAN 39S ribosomal protein L35, mitocho	3	2	2	2	1	1	1	0	1	2	0	0	0	0	0	0	1	1	1	0	1	2	0	0	0	0	0	0	1	1	1	0	1	2	0	0	0	0	0	0	10	10
D3YTH9;D3YTG6;Q9UHB4;Q9UHB4-2	D3YTH9;D3YTG6;Q9UHB4;Q9UHB4-2	1;1;1;1	1;1;1;1	1;1;1;1	NADPH-dependent diflavin oxidoreductase 1	NDOR1	>tr|D3YTH9|D3YTH9_HUMAN NADPH-dependent diflavin oxidoreductase 1 OS=Homo sapiens GN=NDOR1 PE=4 SV=1;>tr|D3YTG6|D3YTG6_HUMAN NADPH-dependent diflavin oxidoreductase 1 OS=Homo sapiens GN=NDOR1 PE=4 SV=1;>sp|Q9UHB4|NDOR1_HUMAN NADPH-dependent diflavin oxidor	4	1	1	1	0	0	0	0	1	1	0	0	0	0	0	0	0	0	0	0	1	1	0	0	0	0	0	0	0	0	0	0	1	1	0	0	0	0	0	0	2.7	2.7
O75394;D3YTI5	O75394;D3YTI5	2;2	2;2	2;2	39S ribosomal protein L33, mitochondrial	MRPL33	>sp|O75394|RM33_HUMAN 39S ribosomal protein L33, mitochondrial OS=Homo sapiens GN=MRPL33 PE=1 SV=1;>tr|D3YTI5|D3YTI5_HUMAN Uncharacterized protein OS=Homo sapiens GN=MRPL33 PE=4 SV=1	2	2	2	2	2	2	2	1	2	2	1	0	0	0	0	0	2	2	2	1	2	2	1	0	0	0	0	0	2	2	2	1	2	2	1	0	0	0	0	0	38.5	38.5
D4QA03;E9PIL6;Q9Y2K7-2;Q9Y2K7;E7EMR1;Q9Y2K7-3	D4QA03;E9PIL6;Q9Y2K7-2;Q9Y2K7	6;6;6;6;2;1	6;6;6;6;2;1	6;6;6;6;2;1	Lysine-specific demethylase 2A	kdm2a;KDM2A	>tr|D4QA03|D4QA03_HUMAN Lysine (K)-specific demethylase 2A OS=Homo sapiens GN=kdm2a PE=2 SV=1;>tr|E9PIL6|E9PIL6_HUMAN Lysine (K)-specific demethylase 2A OS=Homo sapiens GN=KDM2A PE=4 SV=1;>sp|Q9Y2K7-2|KDM2A_HUMAN Isoform 2 of Lysine-specific demethylase 2A	6	6	6	6	1	2	2	0	3	3	0	1	0	0	0	1	1	2	2	0	3	3	0	1	0	0	0	1	1	2	2	0	3	3	0	1	0	0	0	1	12.1	12.1
O43852-2;D6QS48;F5H1Q9;H0Y875;F5H6K9;F5GZT6	O43852-2;D6QS48;F5H1Q9;H0Y875;F5H6K9	16;16;10;9;9;6	2;2;0;0;2;2	2;2;0;0;2;2	Calumenin	CALU	>sp|O43852-2|CALU_HUMAN Isoform 2 of Calumenin OS=Homo sapiens GN=CALU;>tr|D6QS48|D6QS48_HUMAN Calumenin OS=Homo sapiens GN=CALU PE=2 SV=1;>tr|F5H1Q9|F5H1Q9_HUMAN Calumenin OS=Homo sapiens GN=CALU PE=4 SV=1;>tr|H0Y875|H0Y875_HUMAN Calumenin (Fragment) OS=H	6	16	2	2	15	16	15	13	13	14	12	10	12	11	11	12	2	2	1	2	1	0	1	1	1	1	1	1	2	2	1	2	1	0	1	1	1	1	1	1	59.7	5.4
Q13557-8;Q13557-12;Q13557-9;Q13557-10;Q13557-5;D6R938;Q13557;Q13557-3;E9PBG7;Q13557-6;Q13557-4;Q13557-11;E9PF82;H0Y9C2;H0Y9J2	Q13557-8;Q13557-12;Q13557-9;Q13557-10;Q13557-5;D6R938;Q13557;Q13557-3;E9PBG7;Q13557-6;Q13557-4;Q13557-11;E9PF82;H0Y9C2	6;6;6;6;6;6;6;6;6;6;6;6;6;3;1	2;2;2;2;2;2;2;2;2;2;2;2;2;1;1	2;2;2;2;2;2;2;2;2;2;2;2;2;1;1	Calcium/calmodulin-dependent protein kinase type II subunit delta	CAMK2D	>sp|Q13557-8|KCC2D_HUMAN Isoform Delta 6 of Calcium/calmodulin-dependent protein kinase type II subunit delta OS=Homo sapiens GN=CAMK2D;>sp|Q13557-12|KCC2D_HUMAN Isoform Delta 12 of Calcium/calmodulin-dependent protein kinase type II subunit delta OS=Homo	15	6	2	2	4	4	3	2	4	4	3	4	5	4	3	3	1	1	1	0	1	1	0	1	1	1	0	0	1	1	1	0	1	1	0	1	1	1	0	0	16.5	6.7
D6R955;D6R9U1;P78337	D6R955;D6R9U1;P78337	1;1;1	1;1;1	1;1;1	Pituitary homeobox 1	PITX1	>tr|D6R955|D6R955_HUMAN Paired-like homeodomain 1 (Fragment) OS=Homo sapiens GN=PITX1 PE=3 SV=1;>tr|D6R9U1|D6R9U1_HUMAN Paired-like homeodomain 1 (Fragment) OS=Homo sapiens GN=PITX1 PE=3 SV=1;>sp|P78337|PITX1_HUMAN Pituitary homeobox 1 OS=Homo sapiens GN=P	3	1	1	1	0	1	0	0	1	0	1	0	0	0	0	0	0	1	0	0	1	0	1	0	0	0	0	0	0	1	0	0	1	0	1	0	0	0	0	0	20.2	20.2
D6R9G1;D6RAD4;P50613;D6REC6	D6R9G1;D6RAD4;P50613	3;3;3;1	3;3;3;1	3;3;3;1	Cyclin-dependent kinase 7	CDK7	>tr|D6R9G1|D6R9G1_HUMAN Cyclin-dependent kinase 7 OS=Homo sapiens GN=CDK7 PE=4 SV=1;>tr|D6RAD4|D6RAD4_HUMAN Cyclin-dependent kinase 7 OS=Homo sapiens GN=CDK7 PE=4 SV=1;>sp|P50613|CDK7_HUMAN Cyclin-dependent kinase 7 OS=Homo sapiens GN=CDK7 PE=1 SV=1	4	3	3	3	1	2	1	1	1	2	1	2	2	2	1	2	1	2	1	1	1	2	1	2	2	2	1	2	1	2	1	1	1	2	1	2	2	2	1	2	13.4	13.4
D6R9K1;D6RB31;D6RCP3;D6RIU2;D6RDP6;H0Y8T9;F2Z2D9;D6RHU6;D6RDY1;D6RA76;Q9NY35-2;D6RC11;D6R9S8;D6RCE6;D6RFX6;D6RDI6;D6RCR8;Q9NY35	D6R9K1;D6RB31;D6RCP3;D6RIU2;D6RDP6;H0Y8T9;F2Z2D9;D6RHU6;D6RDY1;D6RA76;Q9NY35-2;D6RC11;D6R9S8;D6RCE6;D6RFX6;D6RDI6;D6RCR8;Q9NY35	1;1;1;1;1;1;1;1;1;1;1;1;1;1;1;1;1;1	1;1;1;1;1;1;1;1;1;1;1;1;1;1;1;1;1;1	1;1;1;1;1;1;1;1;1;1;1;1;1;1;1;1;1;1	Claudin domain-containing protein 1	CLDND1	>tr|D6R9K1|D6R9K1_HUMAN Claudin domain-containing 1 OS=Homo sapiens GN=CLDND1 PE=4 SV=1;>tr|D6RB31|D6RB31_HUMAN Claudin domain-containing 1 (Fragment) OS=Homo sapiens GN=CLDND1 PE=4 SV=1;>tr|D6RCP3|D6RCP3_HUMAN Claudin domain-containing 1 (Fragment) OS=Hom	18	1	1	1	0	0	0	0	1	0	1	0	0	0	0	0	0	0	0	0	1	0	1	0	0	0	0	0	0	0	0	0	1	0	1	0	0	0	0	0	17.2	17.2
Q9BRQ6;D6R9U0;H0Y922;D6RIB4	Q9BRQ6;D6R9U0;H0Y922;D6RIB4	7;7;5;4	7;7;5;4	7;7;5;4	Coiled-coil-helix-coiled-coil-helix domain-containing protein 6, mitochondrial	CHCHD6	>sp|Q9BRQ6|CHCH6_HUMAN Coiled-coil-helix-coiled-coil-helix domain-containing protein 6 OS=Homo sapiens GN=CHCHD6 PE=1 SV=1;>tr|D6R9U0|D6R9U0_HUMAN Coiled-coil-helix-coiled-coil-helix domain-containing 6 OS=Homo sapiens GN=CHCHD6 PE=4 SV=1;>tr|H0Y922|H0Y922	4	7	7	7	4	3	4	2	2	4	5	4	2	2	2	2	4	3	4	2	2	4	5	4	2	2	2	2	4	3	4	2	2	4	5	4	2	2	2	2	40.4	40.4
[truncated: 4,882 more rows]
[truncated: 54 more columns]
