# Supplementary material for: The Q Exactive HF, a Benchtop Mass Spectrometer with a Pre-filter, High-performance Quadrupole and an Ultra-high-field Orbitrap Analyzer
Source: Mol Cell Proteomics. 2014 Oct 30;13(12):3698–708. doi: 10.1074/mcp.M114.043489 (PMC4256516; doi:10.1074/mcp.M114.043489)
Supplement: Supplemental Data [file supp_M114.043489_mcp.M114.043489-2.zip › qcompare_phospho_proteinGroups.txt]

Protein IDs	Majority protein IDs	Peptide counts (all)	Peptide counts (razor+unique)	Peptide counts (unique)	Protein names	Gene names	Fasta headers	Number of proteins	Peptides	Razor + unique peptides	Unique peptides	Peptides lowres01	Peptides lowres02	Peptides lowres03	Peptides oldq01	Peptides oldq02	Peptides oldq03	Razor + unique peptides lowres01	Razor + unique peptides lowres02	Razor + unique peptides lowres03	Razor + unique peptides oldq01	Razor + unique peptides oldq02	Razor + unique peptides oldq03	Unique peptides lowres01	Unique peptides lowres02	Unique peptides lowres03	Unique peptides oldq01	Unique peptides oldq02	Unique peptides oldq03	Sequence coverage [%]	Unique + razor sequence coverage [%]	Unique sequence coverage [%]	Mol. weight [kDa]	Sequence length	Sequence lengths	Experiment lowres01	Experiment lowres02	Experiment lowres03	Experiment oldq01	Experiment oldq02	Experiment oldq03	PEP	Sequence coverage lowres01 [%]	Sequence coverage lowres02 [%]	Sequence coverage lowres03 [%]	Sequence coverage oldq01 [%]	Sequence coverage oldq02 [%]	Sequence coverage oldq03 [%]	Intensity
F8WC54;Q13443-2;A0AVL1;Q13443	F8WC54;Q13443-2;A0AVL1;Q13443	3;3;3;3	3;3;3;3	3;3;3;3	Disintegrin and metalloproteinase domain-containing protein 9	ADAM9	>tr|F8WC54|F8WC54_HUMAN ADAM metallopeptidase domain 9 OS=Homo sapiens GN=ADAM9 PE=4 SV=1;>sp|Q13443-2|ADAM9_HUMAN Isoform 2 of Disintegrin and metalloproteinase domain-containing protein 9 OS=Homo sapiens GN=ADAM9;>tr|A0AVL1|A0AVL1_HUMAN ADAM metallopepti	4	3	3	3	2	2	3	2	2	2	2	2	3	2	2	2	2	2	3	2	2	2	8.1	8.1	8.1	69.323	628	628;655;712;819	2	2	3	2	2	2	1.3744E-13	4.5	4.5	8.1	4.5	4.5	4.5	1305700000
A0AVT1-4;A0AVT1-3;A0AVT1	A0AVT1-4;A0AVT1-3;A0AVT1	1;1;1	1;1;1	1;1;1	Ubiquitin-like modifier-activating enzyme 6	UBA6	>sp|A0AVT1-4|UBA6_HUMAN Isoform 4 of Ubiquitin-like modifier-activating enzyme 6 OS=Homo sapiens GN=UBA6;>sp|A0AVT1-3|UBA6_HUMAN Isoform 3 of Ubiquitin-like modifier-activating enzyme 6 OS=Homo sapiens GN=UBA6;>sp|A0AVT1|UBA6_HUMAN Ubiquitin-like modifier-	3	1	1	1	1	1	1	0	0	0	1	1	1	0	0	0	1	1	1	0	0	0	7.9	7.9	7.9	37.692	340	340;389;1052	1	1	1				5.6722E-156	7.9	7.9	7.9	0	0	0	144550000
A0FGR8-2;A0FGR8;A0FGR8-6;A6NFV7;F2Z3K9;A0FGR8-5;C9JGI7;A0FGR8-4	A0FGR8-2;A0FGR8;A0FGR8-6;A6NFV7;F2Z3K9;A0FGR8-5	3;3;3;2;2;2;1;1	3;3;3;2;2;2;1;1	3;3;3;2;2;2;1;1	Extended synaptotagmin-2	ESYT2	>sp|A0FGR8-2|ESYT2_HUMAN Isoform 2 of Extended synaptotagmin-2 OS=Homo sapiens GN=ESYT2;>sp|A0FGR8|ESYT2_HUMAN Extended synaptotagmin-2 OS=Homo sapiens GN=ESYT2 PE=1 SV=1;>sp|A0FGR8-6|ESYT2_HUMAN Isoform 6 of Extended synaptotagmin-2 OS=Homo sapiens GN=ESY	8	3	3	3	0	1	0	2	0	0	0	1	0	2	0	0	0	1	0	2	0	0	6.3	6.3	6.3	98.9	893	893;921;942;223;328;328;527;527		1		2			2.546E-05	0	3.6	0	2.7	0	0	50140000
A0JNW5;F8W665;A0JNW5-2	A0JNW5;F8W665;A0JNW5-2	2;1;1	2;1;1	2;1;1	UHRF1-binding protein 1-like	UHRF1BP1L	>sp|A0JNW5|UH1BL_HUMAN UHRF1-binding protein 1-like OS=Homo sapiens GN=UHRF1BP1L PE=1 SV=2;>tr|F8W665|F8W665_HUMAN UHRF1-binding protein 1-like (Fragment) OS=Homo sapiens GN=UHRF1BP1L PE=4 SV=1;>sp|A0JNW5-2|UH1BL_HUMAN Isoform 2 of UHRF1-binding protein 1-	3	2	2	2	2	2	2	1	1	1	2	2	2	1	1	1	2	2	2	1	1	1	1.6	1.6	1.6	164.2	1464	1464;130;522	3	3	3	2	2	2	3.0533E-17	1.6	1.6	1.6	1	1	1	0
A0MZ66;A0MZ66-5;A0MZ66-6;A0MZ66-3;A0MZ66-4;A0MZ66-2;B7Z7Z9;A0MZ66-7	A0MZ66;A0MZ66-5;A0MZ66-6;A0MZ66-3;A0MZ66-4;A0MZ66-2;B7Z7Z9	17;15;15;15;14;12;12;6	17;15;15;15;14;12;12;6	17;15;15;15;14;12;12;6	Shootin-1	KIAA1598	>sp|A0MZ66|SHOT1_HUMAN Shootin-1 OS=Homo sapiens GN=KIAA1598 PE=1 SV=4;>sp|A0MZ66-5|SHOT1_HUMAN Isoform 5 of Shootin-1 OS=Homo sapiens GN=KIAA1598;>sp|A0MZ66-6|SHOT1_HUMAN Isoform 6 of Shootin-1 OS=Homo sapiens GN=KIAA1598;>sp|A0MZ66-3|SHOT1_HUMAN Isoform	8	17	17	17	13	13	13	8	6	7	13	13	13	8	6	7	13	13	13	8	6	7	30	30	30	71.639	631	631;571;601;649;558;456;498;219	16	17	20	10	8	9	8.2339E-286	25.4	25.8	25.2	17.6	13.3	16.3	32931000000
A0T124;Q15652;Q15652-2	A0T124;Q15652;Q15652-2	9;9;6	9;9;6	9;9;6	Probable JmjC domain-containing histone demethylation protein 2C	JMJD1C	>tr|A0T124|A0T124_HUMAN Jumonji domain-containing 1 C splice variant OS=Homo sapiens GN=JMJD1C PE=2 SV=1;>sp|Q15652|JHD2C_HUMAN Probable JmjC domain-containing histone demethylation protein 2C OS=Homo sapiens GN=JMJD1C PE=1 SV=2;>sp|Q15652-2|JHD2C_HUMAN Is	3	9	9	9	4	6	5	1	5	4	4	6	5	1	5	4	4	6	5	1	5	4	4.9	4.9	4.9	263.15	2358	2358;2540;1480	5	9	7	1	7	5	5.9879E-58	1.9	2.8	2.4	0.5	2.6	2.4	725110000
A8W6Z8;E7ETC2;A1A441;A8W6Z7;Q08209-2;Q08209	A8W6Z8;E7ETC2;A1A441;A8W6Z7;Q08209-2;Q08209	2;2;2;2;2;2	2;2;2;2;2;2	2;2;2;2;2;2	Serine/threonine-protein phosphatase;Serine/threonine-protein phosphatase 2B catalytic subunit alpha isoform	PPP3CA	>tr|A8W6Z8|A8W6Z8_HUMAN Calcineurin isoform CNEX3-10 OS=Homo sapiens GN=PPP3CA PE=2 SV=1;>tr|E7ETC2|E7ETC2_HUMAN Serine/threonine-protein phosphatase OS=Homo sapiens GN=PPP3CA PE=3 SV=1;>tr|A1A441|A1A441_HUMAN Serine/threonine-protein phosphatase OS=Homo s	6	2	2	2	1	2	1	1	2	1	1	2	1	1	2	1	1	2	1	1	2	1	9.3	9.3	9.3	31.736	289	289;423;454;469;511;521	1	2	1	1	2	1	2.1354E-21	6.9	9.3	6.9	6.9	9.3	6.9	475160000
A1A4S6	A1A4S6	1	1	1	Rho GTPase-activating protein 10	ARHGAP10	>sp|A1A4S6|RHG10_HUMAN Rho GTPase-activating protein 10 OS=Homo sapiens GN=ARHGAP10 PE=1 SV=1	1	1	1	1	1	1	1	0	1	0	1	1	1	0	1	0	1	1	1	0	1	0	1.9	1.9	1.9	89.374	786	786	1	1	1		1		5.6739E-10	1.9	1.9	1.9	0	1.9	0	137550000
A1A5A9;Q9Y2K2-3;A1A5A8;H0Y494;Q9Y2K2;H0Y4E8	A1A5A9;Q9Y2K2-3;A1A5A8;H0Y494;Q9Y2K2;H0Y4E8	1;1;1;1;1;1	1;1;1;1;1;1	1;1;1;1;1;1	Serine/threonine-protein kinase SIK3	KIAA0999;SIK3	>tr|A1A5A9|A1A5A9_HUMAN KIAA0999 protein OS=Homo sapiens GN=KIAA0999 PE=2 SV=1;>sp|Q9Y2K2-3|SIK3_HUMAN Isoform 3 of Serine/threonine-protein kinase SIK3 OS=Homo sapiens GN=SIK3;>tr|A1A5A8|A1A5A8_HUMAN KIAA0999 protein OS=Homo sapiens GN=KIAA0999 PE=2 SV=1;	6	1	1	1	1	0	0	0	1	0	1	0	0	0	1	0	1	0	0	0	1	0	1	1	1	121.75	1102	1102;1129;1203;1261;1263;1363	1				1		9.5166E-10	1	0	0	0	1	0	82472000
A1BQX2;Q8N4S9-2;F8WBA0;D6RA09;Q8N4S9-3;Q8N4S9	A1BQX2;Q8N4S9-2;F8WBA0;D6RA09;Q8N4S9-3;Q8N4S9	1;1;1;1;1;1	1;1;1;1;1;1	1;1;1;1;1;1	MARVEL domain-containing protein 2	MARVELD2	>tr|A1BQX2|A1BQX2_HUMAN Tricellulin isoform c OS=Homo sapiens GN=MARVELD2 PE=2 SV=1;>sp|Q8N4S9-2|MALD2_HUMAN Isoform 2 of MARVEL domain-containing protein 2 OS=Homo sapiens GN=MARVELD2;>tr|F8WBA0|F8WBA0_HUMAN MARVEL domain-containing 2 OS=Homo sapiens GN=M	6	1	1	1	1	1	1	0	0	0	1	1	1	0	0	0	1	1	1	0	0	0	5	5	5	51.12	442	442;457;458;516;546;558	1	1	1				1.1456E-06	5	5	5	0	0	0	0
A1L170;A1L170-2	A1L170;A1L170-2	1;1	1;1	1;1	Uncharacterized protein C1orf226	C1orf226	>sp|A1L170|CA226_HUMAN Uncharacterized protein C1orf226 OS=Homo sapiens GN=C1orf226 PE=1 SV=1;>sp|A1L170-2|CA226_HUMAN Isoform 2 of Uncharacterized protein C1orf226 OS=Homo sapiens GN=C1orf226	2	1	1	1	1	1	1	0	0	0	1	1	1	0	0	0	1	1	1	0	0	0	6.2	6.2	6.2	29.057	272	272;315	1	1	1				0.00015106	6.2	6.2	6.2	0	0	0	0
B5MEH7;C9IYF0;Q86XK2-4;Q86XK2-3;A1L491;Q86XK2;Q86XK2-5	B5MEH7;C9IYF0;Q86XK2-4;Q86XK2-3;A1L491;Q86XK2;Q86XK2-5	1;1;1;1;1;1;1	1;1;1;1;1;1;1	1;1;1;1;1;1;1	F-box only protein 11	FBXO11	>tr|B5MEH7|B5MEH7_HUMAN F-box protein 11 OS=Homo sapiens GN=FBXO11 PE=4 SV=2;>tr|C9IYF0|C9IYF0_HUMAN F-box protein 11 (Fragment) OS=Homo sapiens GN=FBXO11 PE=4 SV=1;>sp|Q86XK2-4|FBX11_HUMAN Isoform 4 of F-box only protein 11 OS=Homo sapiens GN=FBXO11;>sp|Q	7	1	1	1	1	1	1	0	1	1	1	1	1	0	1	1	1	1	1	0	1	1	17.2	17.2	17.2	10.2	93	93;140;211;585;843;927;954	1	1	1		1	1	5.09E-06	17.2	17.2	17.2	0	17.2	17.2	131710000
A1X283;G3V144	A1X283;G3V144	3;2	3;2	3;2	SH3 and PX domain-containing protein 2B	SH3PXD2B	>sp|A1X283|SPD2B_HUMAN SH3 and PX domain-containing protein 2B OS=Homo sapiens GN=SH3PXD2B PE=1 SV=3;>tr|G3V144|G3V144_HUMAN SH3 and PX domains 2B OS=Homo sapiens GN=SH3PXD2B PE=4 SV=1	2	3	3	3	3	3	3	1	1	1	3	3	3	1	1	1	3	3	3	1	1	1	4.8	4.8	4.8	101.58	911	911;430	4	4	4	2	2	2	4.852E-14	4.8	4.8	4.8	2.1	2.1	2.1	209150000
Q99798;A2A274;F5H2A5;B4DEC3;B4DW08	Q99798;A2A274;F5H2A5;B4DEC3;B4DW08	7;7;6;5;4	7;7;6;5;4	7;7;6;5;4	Aconitate hydratase, mitochondrial	ACO2	>sp|Q99798|ACON_HUMAN Aconitate hydratase, mitochondrial OS=Homo sapiens GN=ACO2 PE=1 SV=2;>tr|A2A274|A2A274_HUMAN Aconitase 2, mitochondrial OS=Homo sapiens GN=ACO2 PE=4 SV=1;>tr|F5H2A5|F5H2A5_HUMAN Aconitase 2, mitochondrial OS=Homo sapiens GN=ACO2 PE=4	5	7	7	7	5	5	6	6	4	4	5	5	6	6	4	4	5	5	6	6	4	4	13.3	13.3	13.3	85.424	780	780;805;761;501;491	7	6	6	7	6	5	2.961E-64	10.3	9.6	11.5	11.4	7.8	6.9	2404700000
A2A2L5;Q9BY42;A8MSH5;A2A2L6	A2A2L5;Q9BY42;A8MSH5;A2A2L6	2;2;2;1	2;2;2;1	2;2;2;1	Protein RTF2 homolog	RTFDC1	>tr|A2A2L5|A2A2L5_HUMAN Chromosome 20 open reading frame 43 (Fragment) OS=Homo sapiens GN=C20orf43 PE=4 SV=1;>sp|Q9BY42|CT043_HUMAN UPF0549 protein C20orf43 OS=Homo sapiens GN=C20orf43 PE=1 SV=3;>tr|A8MSH5|A8MSH5_HUMAN Chromosome 20 open reading frame 43 O	4	2	2	2	2	2	2	1	1	2	2	2	2	1	1	2	2	2	2	1	1	2	10.8	10.8	10.8	31.151	277	277;306;336;230	3	3	3	1	1	3	1.5087E-12	10.8	10.8	10.8	6.9	6.9	10.8	2222100000
P42696-2;A2A2V2;E9PHU9;P42696;Q5TCT4	P42696-2;A2A2V2;E9PHU9;P42696;Q5TCT4	3;3;3;3;2	3;3;3;3;2	3;3;3;3;2	RNA-binding protein 34	RBM34	>sp|P42696-2|RBM34_HUMAN Isoform 2 of RNA-binding protein 34 OS=Homo sapiens GN=RBM34;>tr|A2A2V2|A2A2V2_HUMAN Novel protein (Fragment) OS=Homo sapiens GN=RBM34 PE=4 SV=1;>tr|E9PHU9|E9PHU9_HUMAN Uncharacterized protein OS=Homo sapiens GN=RBM34 PE=4 SV=1;>sp	5	3	3	3	2	3	3	0	1	1	2	3	3	0	1	1	2	3	3	0	1	1	24	24	24	25.577	225	225;408;410;430;211	2	3	3		1	1	4.8084E-17	15.1	24	24	0	9.3	9.3	1054900000
Q5W0W1;A2A2W8;Q14678	Q5W0W1;A2A2W8;Q14678	1;1;1	1;1;1	1;1;1	KN motif and ankyrin repeat domain-containing protein 1	KANK1	>tr|Q5W0W1|Q5W0W1_HUMAN KN motif and ankyrin repeat domains 1 OS=Homo sapiens GN=KANK1 PE=2 SV=1;>tr|A2A2W8|A2A2W8_HUMAN KN motif and ankyrin repeat domains 1 OS=Homo sapiens GN=KANK1 PE=4 SV=1;>sp|Q14678|KANK1_HUMAN KN motif and ankyrin repeat domain-cont	3	1	1	1	1	1	1	1	1	1	1	1	1	1	1	1	1	1	1	1	1	1	1.8	1.8	1.8	106.7	978	978;1194;1352	1	1	1	2	2	1	5.7576E-28	1.8	1.8	1.8	1.8	1.8	1.8	1502000000
A2A3N6;Q99755-4;Q99755-3;A6PW57;Q99755;A6PVX3;P55036-2	A2A3N6;Q99755-4;Q99755-3;A6PW57;Q99755	3;2;2;2;2;1;1	3;2;2;2;2;1;1	2;2;2;2;2;0;0	Putative PIP5K1A and PSMD4-like protein;Phosphatidylinositol 4-phosphate 5-kinase type-1 alpha	PIPSL;PIP5K1A	>sp|A2A3N6|PIPSL_HUMAN Putative PIP5K1A and PSMD4-like protein OS=Homo sapiens GN=PIPSL PE=5 SV=1;>sp|Q99755-4|PI51A_HUMAN Isoform 4 of Phosphatidylinositol-4-phosphate 5-kinase type-1 alpha OS=Homo sapiens GN=PIP5K1A;>sp|Q99755-3|PI51A_HUMAN Isoform 3 of	7	3	3	2	3	3	3	2	3	2	3	3	3	2	3	2	2	2	2	1	2	1	3.1	3.1	1.2	95.047	862	862;522;549;550;562;203;268	5	5	5	2	3	4	5.4645E-34	3.1	3.1	3.1	3	3.1	3	1941100000
A2AAT0;E7ESG6;E7EMT4;F5H0B5;Q92504	A2AAT0;E7ESG6;E7EMT4;F5H0B5;Q92504	2;2;2;2;2	2;2;2;2;2	2;2;2;2;2	Zinc transporter SLC39A7	SLC39A7	>tr|A2AAT0|A2AAT0_HUMAN Solute carrier family 39 (Zinc transporter), member 7 OS=Homo sapiens GN=SLC39A7 PE=4 SV=1;>tr|E7ESG6|E7ESG6_HUMAN Uncharacterized protein OS=Homo sapiens GN=SLC39A7 PE=4 SV=1;>tr|E7EMT4|E7EMT4_HUMAN Uncharacterized protein OS=Homo	5	2	2	2	1	1	1	1	1	1	1	1	1	1	1	1	1	1	1	1	1	1	10.5	10.5	10.5	24.003	220	220;374;374;450;469	3	2	3	1	1	1	5.5603E-06	5.9	5.9	5.9	5.9	5.9	4.5	5496600000
A2AB88;O15212	A2AB88;O15212	3;3	3;3	3;3	Prefoldin subunit 6	PFDN6	>tr|A2AB88|A2AB88_HUMAN Prefoldin subunit 6 OS=Homo sapiens GN=PFDN6 PE=4 SV=1;>sp|O15212|PFD6_HUMAN Prefoldin subunit 6 OS=Homo sapiens GN=PFDN6 PE=1 SV=1	2	3	3	3	2	3	2	2	1	1	2	3	2	2	1	1	2	3	2	2	1	1	19.4	19.4	19.4	11.561	103	103;129	2	3	2	2	1	1	4.0875E-17	18.4	19.4	18.4	18.4	11.7	11.7	1439100000
Q5HYZ1;A2ABB6;B0UZZ8;H0Y6G3;O15213	Q5HYZ1;A2ABB6;B0UZZ8;H0Y6G3;O15213	4;4;4;2;2	4;4;4;2;2	4;4;4;2;2	WD repeat-containing protein 46	WDR46	>tr|Q5HYZ1|Q5HYZ1_HUMAN WD repeat domain 46 (Fragment) OS=Homo sapiens GN=WDR46 PE=4 SV=2;>tr|A2ABB6|A2ABB6_HUMAN WD repeat domain 46 (Fragment) OS=Homo sapiens GN=WDR46 PE=4 SV=1;>tr|B0UZZ8|B0UZZ8_HUMAN Uncharacterized protein OS=Homo sapiens GN=WDR46 PE=	5	4	4	4	3	2	3	3	3	2	3	2	3	3	3	2	3	2	3	3	3	2	16.5	16.5	16.5	35.759	322	322;322;610;322;610	5	5	6	3	5	3	5.5726E-43	16.5	7.8	14.6	15.5	15.5	13.7	3449800000
H0Y489;H0Y487;E9PCL2;E7EVX1;B0S7V7;A2ABH1;A2ABE0;B4DIA2;Q8TD31;B0S7V6;E9PE84;Q8TD31-2	H0Y489;H0Y487;E9PCL2;E7EVX1;B0S7V7;A2ABH1;A2ABE0;B4DIA2;Q8TD31;B0S7V6;E9PE84;Q8TD31-2	1;1;1;1;1;1;1;1;1;1;1;1	1;1;1;1;1;1;1;1;1;1;1;1	1;1;1;1;1;1;1;1;1;1;1;1	Coiled-coil alpha-helical rod protein 1	CCHCR1	>tr|H0Y489|H0Y489_HUMAN Coiled-coil alpha-helical rod protein 1 (Fragment) OS=Homo sapiens GN=CCHCR1 PE=4 SV=1;>tr|H0Y487|H0Y487_HUMAN Coiled-coil alpha-helical rod protein 1 (Fragment) OS=Homo sapiens GN=CCHCR1 PE=4 SV=1;>tr|E9PCL2|E9PCL2_HUMAN Uncharacte	12	1	1	1	0	1	0	1	1	0	0	1	0	1	1	0	0	1	0	1	1	0	4.7	4.7	4.7	28.866	256	256;256;322;322;729;729;729;768;782;782;835;871		1		1	1		5.7245E-08	0	4.7	0	4.7	4.7	0	254120000
A2ABK4;A2ABK3;E9PD43;A2ABK2;A2ABK1;B4DUN1;E9PCL7;P18615;B4DYX9;E7ENC7;E7EWR7	A2ABK4;A2ABK3;E9PD43;A2ABK2;A2ABK1;B4DUN1;E9PCL7;P18615;B4DYX9	3;3;3;3;3;3;3;3;2;1;1	3;3;3;3;3;3;3;3;2;1;1	3;3;3;3;3;3;3;3;2;1;1	Negative elongation factor E	NELFE	>tr|A2ABK4|A2ABK4_HUMAN RD RNA binding protein OS=Homo sapiens GN=RDBP PE=4 SV=1;>tr|A2ABK3|A2ABK3_HUMAN RD RNA binding protein OS=Homo sapiens GN=RDBP PE=4 SV=1;>tr|E9PD43|E9PD43_HUMAN RD RNA-binding protein (Fragment) OS=Homo sapiens GN=RDBP PE=4 SV=1;>t	11	3	3	3	1	1	2	2	1	2	1	1	2	2	1	2	1	1	2	2	1	2	27.7	27.7	27.7	17.291	159	159;240;260;294;334;350;375;380;387;36;57	4	4	4	4	3	6	3.0531E-34	11.9	11.9	22.6	17	11.9	22.6	60786000
F5H5H3;A2AJT9-3;A2AJT9-2;A2AJT9	F5H5H3;A2AJT9-3;A2AJT9-2;A2AJT9	2;2;2;2	2;2;2;2	2;2;2;2	Uncharacterized protein CXorf23	CXorf23	>tr|F5H5H3|F5H5H3_HUMAN Chromosome X open reading frame 23 OS=Homo sapiens GN=CXorf23 PE=4 SV=1;>sp|A2AJT9-3|CX023_HUMAN Isoform 3 of Uncharacterized protein CXorf23 OS=Homo sapiens GN=CXorf23;>sp|A2AJT9-2|CX023_HUMAN Isoform 2 of Uncharacterized protein C	4	2	2	2	2	1	1	1	0	1	2	1	1	1	0	1	2	1	1	1	0	1	4.9	4.9	4.9	56.979	488	488;625;682;711	2	1	1	1		1	2.2668E-05	4.9	2.7	2.7	2.7	0	2.7	59358000
Q29960-2;E7ERM2;Q9TNN7;Q29963;Q29960;Q07000;P30508;P30505;Q95604;E7ERM1;B0UY14;B0S7Z5;A2BF25;E7ETS5;F5GXQ3;F8VZP0;F8VPX3;F8VPA0;Q5SUL6;Q5SRN7;B0UXQ1;A2BDY9;A2ARK8;B0S7Z4;E9PNV0;P01893;P30512;P30459;P30457;P30456;P30455;P30453;P30450;P30443;P18462;P16190;P16189;P16188;P13746;P10314;P04439;B0UXQ0;P30501;P10321;O19617;Q29865;P30510;P30504;P04222;B0UY12;A2BF24;A2ABE5;Q5SUL4;Q5SRN5;Q5SPM3;P13746-2;A2A…	Q29960-2;E7ERM2;Q9TNN7;Q29963;Q29960;Q07000;P30508;P30505;Q95604;E7ERM1;B0UY14;B0S7Z5;A2BF25;E7ETS5;F5GXQ3;F8VZP0;F8VPX3;F8VPA0;Q5SUL6;Q5SRN7;B0UXQ1;A2BDY9;A2ARK8;B0S7Z4;E9PNV0;P01893;P30512;P30459;P30457;P30456;P30455;P30453;P30450;P30443;P18462;P16190;P16189;P16188;P13746;P10314;P04439;B0UXQ0;P30501;P10321;O19617;Q29865;P30510;P30504;P04222;B0UY12;A2BF24;A2ABE5;Q5SUL4;Q5SRN5;Q5SPM3;P13746-2;A2A…	2;2;2;2;2;2;2;2;2;2;2;2;2;2;1;1;1;1;1;1;1;1;1;1;1;1;1;1;1;1;1;1;1;1;1;1;1;1;1;1;1;1;1;1;1;1;1;1;1;1;1;1;1;1;1;1;1;1;1;1;1;1;1;1;1;1	1;1;1;1;1;1;1;1;1;1;1;1;1;1;0;0;0;0;0;0;0;0;0;0;0;0;0;0;0;0;0;0;0;0;0;0;0;0;0;0;0;0;0;0;0;1;1;1;1;0;0;0;0;0;0;0;0;0;1;0;0;0;0;0;0;0	1;1;1;1;1;1;1;1;1;1;1;1;1;1;0;0;0;0;0;0;0;0;0;0;0;0;0;0;0;0;0;0;0;0;0;0;0;0;0;0;0;0;0;0;0;1;1;1;1;0;0;0;0;0;0;0;0;0;1;0;0;0;0;0;0;0	HLA class I histocompatibility antigen, Cw-5 alpha chain;HLA class I histocompatibility antigen, Cw-6 alpha chain;HLA class I histocompatibility antigen, Cw-16 alpha chain;HLA class I histocompatibility antigen, Cw-15 alpha chain;HLA class I histocompatibility antigen, Cw-12 alpha chain;HLA class I histocompatibility antigen, Cw-8 alpha chain;HLA class I histocompatibility antigen, Cw-17 alpha ch…	HLA-C;HLA-A;HLA-H	>sp|Q29960-2|1C16_HUMAN Isoform 2 of HLA class I histocompatibility antigen, Cw-16 alpha chain OS=Homo sapiens GN=HLA-C;>tr|E7ERM2|E7ERM2_HUMAN Major histocompatibility complex, class I, C OS=Homo sapiens GN=HLA-C PE=3 SV=1;>sp|Q9TNN7|1C05_HUMAN HLA class	66	2	1	1	2	2	2	2	2	2	1	1	1	1	1	1	1	1	1	1	1	1	14.7	7.4	7.4	36.797	326	326;326;366;366;366;366;366;366;372;372;372;372;372;396;114;295;295;295;299;299;299;299;299;339;342;362;365;365;365;365;365;365;365;365;365;365;365;365;365;365;365;365;366;366;366;366;366;366;366;368;368;368;371;371;371;371;372;372;372;397;397;397;397;397;403;403	1	1	2	1	1	2	0	14.7	14.7	14.7	14.7	14.7	14.7	2656100000
E9PMT1;A2NHM0;F8W830;P49662	E9PMT1;A2NHM0;F8W830;P49662	1;1;1;1	1;1;1;1	1;1;1;1	Caspase-4;Caspase-4 subunit 1;Caspase-4 subunit 2	CASP4	>tr|E9PMT1|E9PMT1_HUMAN Caspase 4, apoptosis-related cysteine peptidase (Fragment) OS=Homo sapiens GN=CASP4 PE=4 SV=1;>tr|A2NHM0|A2NHM0_HUMAN Caspase OS=Homo sapiens GN=mih1/Tx PE=2 SV=1;>tr|F8W830|F8W830_HUMAN Caspase OS=Homo sapiens GN=CASP4 PE=3 SV=1;>s	4	1	1	1	1	0	1	0	0	0	1	0	1	0	0	0	1	0	1	0	0	0	13.6	13.6	13.6	17.067	147	147;321;330;377	1		1				5.3341E-06	13.6	0	13.6	0	0	0	107900000
O94916-2;O94916-3;O94916;A2RRB4;E9PHR7	O94916-2;O94916-3;O94916;A2RRB4;E9PHR7	1;1;1;1;1	1;1;1;1;1	1;1;1;1;1	Nuclear factor of activated T-cells 5	NFAT5	>sp|O94916-2|NFAT5_HUMAN Isoform A of Nuclear factor of activated T-cells 5 OS=Homo sapiens GN=NFAT5;>sp|O94916-3|NFAT5_HUMAN Isoform B of Nuclear factor of activated T-cells 5 OS=Homo sapiens GN=NFAT5;>sp|O94916|NFAT5_HUMAN Nuclear factor of activated T-c	5	1	1	1	1	1	1	0	0	0	1	1	1	0	0	0	1	1	1	0	0	0	1	1	1	157.98	1455	1455;1484;1531;1548;1549	1	1	1				2.1898E-06	1	1	1	0	0	0	0
A2RRF3;Q9UBC2;Q9UBC2-2	A2RRF3;Q9UBC2;Q9UBC2-2	12;12;12	12;12;12	12;12;12	Epidermal growth factor receptor substrate 15-like 1	EPS15L1	>tr|A2RRF3|A2RRF3_HUMAN EPS15L1 protein OS=Homo sapiens GN=EPS15L1 PE=2 SV=1;>sp|Q9UBC2|EP15R_HUMAN Epidermal growth factor receptor substrate 15-like 1 OS=Homo sapiens GN=EPS15L1 PE=1 SV=1;>sp|Q9UBC2-2|EP15R_HUMAN Isoform 2 of Epidermal growth factor rece	3	12	12	12	11	9	9	8	7	6	11	9	9	8	7	6	11	9	9	8	7	6	26	26	26	83.247	754	754;864;910	16	15	16	12	12	10	8.362E-168	24.7	20.2	21	16.8	13.4	13.7	15612000000
A2RRP1-2;A2RRP1;H0Y5G7	A2RRP1-2;A2RRP1;H0Y5G7	3;3;2	3;3;2	3;3;2	Neuroblastoma-amplified sequence	NBAS	>sp|A2RRP1-2|NBAS_HUMAN Isoform 2 of Neuroblastoma-amplified sequence OS=Homo sapiens GN=NBAS;>sp|A2RRP1|NBAS_HUMAN Neuroblastoma-amplified sequence OS=Homo sapiens GN=NBAS PE=1 SV=2;>tr|H0Y5G7|H0Y5G7_HUMAN Neuroblastoma-amplified sequence (Fragment) OS=Ho	3	3	3	3	2	0	2	0	0	1	2	0	2	0	0	1	2	0	2	0	0	1	1.8	1.8	1.8	254.81	2251	2251;2371;1419	2		3			1	2.7575E-20	0.9	0	1.4	0	0	0.5	81093000
A2RTY3-5;A2RTY3-3;A2RTY3-2;A2RTY3-4;A2RTY3	A2RTY3-5;A2RTY3-3;A2RTY3-2;A2RTY3-4;A2RTY3	2;2;1;1;1	2;2;1;1;1	2;2;1;1;1	Uncharacterized protein C17orf66	C17orf66	>sp|A2RTY3-5|CQ066_HUMAN Isoform 5 of Uncharacterized protein C17orf66 OS=Homo sapiens GN=C17orf66;>sp|A2RTY3-3|CQ066_HUMAN Isoform 3 of Uncharacterized protein C17orf66 OS=Homo sapiens GN=C17orf66;>sp|A2RTY3-2|CQ066_HUMAN Isoform 2 of Uncharacterized prot	5	2	2	2	0	1	0	1	1	0	0	1	0	1	1	0	0	1	0	1	1	0	6.5	6.5	6.5	39.208	340	340;530;219;380;570		1		1	1		0.0024503	0	3.2	0	3.2	3.2	0	175240000
A2RU37	A2RU37	1	1	1	Uncharacterized protein C9orf170	C9orf170	>sp|A2RU37|CI170_HUMAN Uncharacterized protein C9orf170 OS=Homo sapiens GN=C9orf170 PE=2 SV=1	1	1	1	1	1	0	0	1	0	0	1	0	0	1	0	0	1	0	0	1	0	0	9.1	9.1	9.1	13.369	121	121	1			1			0.0028501	9.1	0	0	9.1	0	0	182890000
Q69YM1;A2RU67	Q69YM1;A2RU67	1;1	1;1	1;1	Uncharacterized protein KIAA1467	DKFZp762C0813;KIAA1467	>tr|Q69YM1|Q69YM1_HUMAN KIAA1467 (Fragment) OS=Homo sapiens GN=DKFZp762C0813 PE=2 SV=1;>sp|A2RU67|K1467_HUMAN Uncharacterized protein KIAA1467 OS=Homo sapiens GN=KIAA1467 PE=1 SV=1	2	1	1	1	0	0	0	0	1	0	0	0	0	0	1	0	0	0	0	0	1	0	4	4	4	35.153	324	324;622					1		0.00091598	0	0	0	0	4	0	39747000
Q9Y5W3;Q13351;A2TJX0;O43474-4;B4DL96;Q13887;O43474-1;B4DZE7;O14901;O43474	Q9Y5W3;Q13351;A2TJX0;O43474-4;B4DL96;Q13887;O43474-1;B4DZE7;O14901;O43474	1;1;1;1;1;1;1;1;1;1	1;1;1;1;1;1;1;1;1;1	1;1;1;1;1;1;1;1;1;1	Krueppel-like factor 2;Krueppel-like factor 1;Krueppel-like factor 5;Krueppel-like factor 11;Krueppel-like factor 4	KLF2;KLF1;KLF5;KLF11;KLF4	>sp|Q9Y5W3|KLF2_HUMAN Krueppel-like factor 2 OS=Homo sapiens GN=KLF2 PE=1 SV=2;>sp|Q13351|KLF1_HUMAN Krueppel-like factor 1 OS=Homo sapiens GN=KLF1 PE=1 SV=1;>tr|A2TJX0|A2TJX0_HUMAN Kruppel-like factor 5 OS=Homo sapiens GN=KLF5 PE=2 SV=1;>sp|O43474-4|KLF4_	10	1	1	1	0	0	0	0	0	1	0	0	0	0	0	1	0	0	0	0	0	1	2.8	2.8	2.8	37.419	355	355;362;366;429;437;457;479;495;512;513						1	0.038904	0	0	0	0	0	2.8	0
A2VDH9;O75420	A2VDH9;O75420	3;3	3;3	3;3	PERQ amino acid-rich with GYF domain-containing protein 1	GIGYF1	>tr|A2VDH9|A2VDH9_HUMAN GIGYF1 protein (Fragment) OS=Homo sapiens GN=GIGYF1 PE=2 SV=1;>sp|O75420|PERQ1_HUMAN PERQ amino acid-rich with GYF domain-containing protein 1 OS=Homo sapiens GN=GIGYF1 PE=1 SV=2	2	3	3	3	2	3	3	3	1	1	2	3	3	3	1	1	2	3	3	3	1	1	10.2	10.2	10.2	83.353	754	754;1035	2	4	4	3	1	1	4.0537E-47	9.2	10.2	10.2	10.2	4.6	4.6	372190000
A3KFI9;Q05048	A3KFI9;Q05048	1;1	1;1	1;1	Cleavage stimulation factor subunit 1	CSTF1	>tr|A3KFI9|A3KFI9_HUMAN Cleavage stimulation factor, 3 pre-RNA, subunit 1, 50kDa (Fragment) OS=Homo sapiens GN=CSTF1 PE=4 SV=1;>sp|Q05048|CSTF1_HUMAN Cleavage stimulation factor subunit 1 OS=Homo sapiens GN=CSTF1 PE=1 SV=1	2	1	1	1	0	0	0	1	0	0	0	0	0	1	0	0	0	0	0	1	0	0	11.3	11.3	11.3	15.594	142	142;431				1			0.00074972	0	0	0	11.3	0	0	0
Q5QPD2;A3KFJ1;Q5QPD4;A3KFJ0;O14965	Q5QPD2;A3KFJ1;Q5QPD4;A3KFJ0;O14965	1;1;1;1;1	1;1;1;1;1	1;1;1;1;1	Aurora kinase A	AURKA	>tr|Q5QPD2|Q5QPD2_HUMAN Aurora kinase A (Fragment) OS=Homo sapiens GN=AURKA PE=2 SV=2;>tr|A3KFJ1|A3KFJ1_HUMAN Aurora kinase A (Fragment) OS=Homo sapiens GN=AURKA PE=4 SV=1;>tr|Q5QPD4|Q5QPD4_HUMAN Aurora kinase A (Fragment) OS=Homo sapiens GN=AURKA PE=2 SV=	5	1	1	1	1	1	1	1	1	1	1	1	1	1	1	1	1	1	1	1	1	1	12.2	12.2	12.2	16.176	147	147;189;271;347;403	1	1	1	1	1	1	1.3513E-08	12.2	12.2	12.2	12.2	12.2	12.2	467050000
A3KMH1-2;E2QRD0;A3KMH1-3;A3KMH1	A3KMH1-2;E2QRD0;A3KMH1-3;A3KMH1	2;2;2;2	2;2;2;2	2;2;2;2	von Willebrand factor A domain-containing protein 8	VWA8	>sp|A3KMH1-2|K0564_HUMAN Isoform 2 of Uncharacterized protein KIAA0564 OS=Homo sapiens GN=KIAA0564;>tr|E2QRD0|E2QRD0_HUMAN KIAA0564 OS=Homo sapiens GN=KIAA0564 PE=4 SV=1;>sp|A3KMH1-3|K0564_HUMAN Isoform 3 of Uncharacterized protein KIAA0564 OS=Homo sapiens	4	2	2	2	2	2	2	2	1	1	2	2	2	2	1	1	2	2	2	2	1	1	3.1	3.1	3.1	116.94	1039	1039;1809;1872;1905	3	3	3	3	2	2	2.7889E-77	3.1	3.1	3.1	3.1	1.9	1.9	2626200000
A3KN83-3;A3KN83-2;A3KN83;F8W8H8;A3KN83-4	A3KN83-3;A3KN83-2;A3KN83;F8W8H8;A3KN83-4	4;4;4;2;2	4;4;4;2;2	4;4;4;2;2	Protein strawberry notch homolog 1	SBNO1	>sp|A3KN83-3|SBNO1_HUMAN Isoform 3 of Protein strawberry notch homolog 1 OS=Homo sapiens GN=SBNO1;>sp|A3KN83-2|SBNO1_HUMAN Isoform 2 of Protein strawberry notch homolog 1 OS=Homo sapiens GN=SBNO1;>sp|A3KN83|SBNO1_HUMAN Protein strawberry notch homolog 1 OS	5	4	4	4	3	1	1	0	0	1	3	1	1	0	0	1	3	1	1	0	0	1	4.2	4.2	4.2	154.06	1391	1391;1392;1393;732;732	3	2	1			1	1.147E-36	2.8	1.4	2.2	0	0	2.2	514150000
C9J7I0;A4D104	C9J7I0;A4D104	2;2	2;2	2;2		LOC401307	>tr|C9J7I0|C9J7I0_HUMAN Uncharacterized protein OS=Homo sapiens PE=4 SV=1;>tr|A4D104|A4D104_HUMAN HCG19535 OS=Homo sapiens GN=LOC401307 PE=2 SV=1	2	2	2	2	0	1	0	1	0	0	0	1	0	1	0	0	0	1	0	1	0	0	29.4	29.4	29.4	11.18	102	102;137		1		1			0.00012224	0	13.7	0	15.7	0	0	140950000
A4D1B5-4;A4D1B5	A4D1B5-4;A4D1B5	1;1	1;1	1;1	Gamma-secretase-activating protein;Gamma-secretase-activating protein 16 kDa C-terminal form	GSAP	>sp|A4D1B5-4|GSAP_HUMAN Isoform 4 of Gamma-secretase-activating protein OS=Homo sapiens GN=PION;>sp|A4D1B5|GSAP_HUMAN Gamma-secretase-activating protein OS=Homo sapiens GN=PION PE=1 SV=2	2	1	1	1	0	0	0	0	1	0	0	0	0	0	1	0	0	0	0	0	1	0	4.4	4.4	4.4	28.563	248	248;854					1		0.049349	0	0	0	0	4.4	0	0
A4D1E9;F8WBB5;A4D1E9-3;C9J8R7;C9JNI1;C9JEQ8;A4D1E9-2	A4D1E9;F8WBB5;A4D1E9-3;C9J8R7;C9JNI1;C9JEQ8;A4D1E9-2	2;1;1;1;1;1;1	2;1;1;1;1;1;1	2;1;1;1;1;1;1	GTP-binding protein 10	GTPBP10	>sp|A4D1E9|GTPBA_HUMAN GTP-binding protein 10 OS=Homo sapiens GN=GTPBP10 PE=1 SV=1;>tr|F8WBB5|F8WBB5_HUMAN GTP-binding protein 10 (putative) OS=Homo sapiens GN=GTPBP10 PE=4 SV=1;>sp|A4D1E9-3|GTPBA_HUMAN Isoform 3 of GTP-binding protein 10 OS=Homo sapiens G	7	2	2	2	1	2	2	2	2	2	1	2	2	2	2	2	1	2	2	2	2	2	8.5	8.5	8.5	42.932	387	387;107;116;210;236;243;308	1	3	3	3	3	3	6.0695E-43	3.9	8.5	8.5	8.5	8.5	8.5	2188600000
F5GZZ0;F5H5X2;A4PET2;F5H5S2;Q6NS38	F5GZZ0;F5H5X2;A4PET2;F5H5S2;Q6NS38	2;2;2;2;2	2;2;2;2;2	2;2;2;2;2	Alpha-ketoglutarate-dependent dioxygenase alkB homolog 2	ALKBH2	>tr|F5GZZ0|F5GZZ0_HUMAN AlkB, alkylation repair homolog 2 (E. coli) (Fragment) OS=Homo sapiens GN=ALKBH2 PE=4 SV=1;>tr|F5H5X2|F5H5X2_HUMAN AlkB, alkylation repair homolog 2 (E. coli) (Fragment) OS=Homo sapiens GN=ALKBH2 PE=4 SV=1;>tr|A4PET2|A4PET2_HUMAN Al	5	2	2	2	1	2	1	1	1	2	1	2	1	1	1	2	1	2	1	1	1	2	24.8	24.8	24.8	13.373	121	121;150;157;160;261	1	2	1	1	1	2	3.9212E-68	9.9	24.8	9.9	14.9	14.9	24.8	1446300000
A4QN19	A4QN19	6	6	1		SEC16A	>tr|A4QN19|A4QN19_HUMAN SEC16A protein (Fragment) OS=Homo sapiens GN=SEC16A PE=2 SV=1	1	6	6	1	5	5	5	5	5	4	5	5	5	5	5	4	1	1	1	1	1	1	4.5	4.5	1	186.49	1727	1727	10	9	9	7	7	5	1.0878E-63	3.9	3.9	3.9	3.9	3.9	3.4	9845500000
A4UHQ9;P16383;C9JII4;P16383-2	A4UHQ9;P16383;C9JII4;P16383-2	3;3;2;2	3;3;2;2	3;3;2;2	GC-rich sequence DNA-binding factor 2	C2orf3;GCFC2	>tr|A4UHQ9|A4UHQ9_HUMAN C2ORF3 variant 2 OS=Homo sapiens GN=C2orf3 PE=2 SV=1;>sp|P16383|GCFC2_HUMAN GC-rich sequence DNA-binding factor 2 OS=Homo sapiens GN=GCFC2 PE=1 SV=2;>tr|C9JII4|C9JII4_HUMAN GC-rich sequence DNA-binding factor 2 (Fragment) OS=Homo sa	4	3	3	3	2	1	2	2	2	1	2	1	2	2	2	1	2	1	2	2	2	1	16.9	16.9	16.9	28.048	254	254;781;185;743	3	2	3	2	2	1	4.7448E-16	10.6	6.3	12.6	12.6	12.6	6.3	1094300000
P81605;A5JHP3	P81605;A5JHP3	2;2	2;2	2;2	Dermcidin;Survival-promoting peptide;DCD-1	DCD	>sp|P81605|DCD_HUMAN Dermcidin OS=Homo sapiens GN=DCD PE=1 SV=2;>tr|A5JHP3|A5JHP3_HUMAN Dermcidin isoform 2 OS=Homo sapiens GN=DCD PE=2 SV=1	2	2	2	2	1	0	1	0	0	0	1	0	1	0	0	0	1	0	1	0	0	0	17.3	17.3	17.3	11.284	110	110;121	1		1				0.0017552	10.9	0	6.4	0	0	0	25465000
B5MDN3;A5YKK6-2;A5YKK6;B3KPW6;A5YKK6-4;F8WA87;A5YKK6-3	B5MDN3;A5YKK6-2;A5YKK6;B3KPW6;A5YKK6-4;F8WA87;A5YKK6-3	2;2;2;1;1;1;1	2;2;2;1;1;1;1	2;2;2;1;1;1;1	CCR4-NOT transcription complex subunit 1	CNOT1	>tr|B5MDN3|B5MDN3_HUMAN CCR4-NOT transcription complex, subunit 1 OS=Homo sapiens GN=CNOT1 PE=4 SV=2;>sp|A5YKK6-2|CNOT1_HUMAN Isoform 2 of CCR4-NOT transcription complex subunit 1 OS=Homo sapiens GN=CNOT1;>sp|A5YKK6|CNOT1_HUMAN CCR4-NOT transcription compl	7	2	2	2	1	1	1	1	2	1	1	1	1	1	2	1	1	1	1	1	2	1	1.6	1.6	1.6	139.69	1227	1227;2371;2376;1070;1551;2150;2150	1	1	1	2	3	1	1.1964E-07	0.7	0.7	0.7	1	1.6	0.7	630390000
Q5JPU3;P08559-3;P08559;P08559-2;A5YVE9	Q5JPU3;P08559-3;P08559;P08559-2;A5YVE9	2;2;2;2;2	2;2;2;2;2	2;2;2;2;2	Pyruvate dehydrogenase E1 component subunit alpha, somatic form, mitochondrial	PDHA1	>tr|Q5JPU3|Q5JPU3_HUMAN Pyruvate dehydrogenase (Lipoamide) alpha 1 OS=Homo sapiens GN=PDHA1 PE=2 SV=1;>sp|P08559-3|ODPA_HUMAN Isoform 3 of Pyruvate dehydrogenase E1 component subunit alpha, somatic form, mitochondrial OS=Homo sapiens GN=PDHA1;>sp|P08559|OD	5	2	2	2	2	1	1	1	1	0	2	1	1	1	1	0	2	1	1	1	1	0	21.1	21.1	21.1	12.588	109	109;359;390;397;428	3	2	2	1	1		1.5684E-06	21.1	13.8	13.8	13.8	13.8	0	272710000
E9PBB0;Q6Y7W6;A6H8W4;Q6Y7W6-3;C9JH18;C9JHW1;F5H3C2;E7ESB6;E9PC50	E9PBB0;Q6Y7W6;A6H8W4;Q6Y7W6-3;C9JH18	4;4;4;4;3;1;1;1;1	4;4;4;4;3;1;1;1;1	4;4;4;4;3;1;1;1;1	PERQ amino acid-rich with GYF domain-containing protein 2	GIGYF2	>tr|E9PBB0|E9PBB0_HUMAN GRB10-interacting GYF protein 2 OS=Homo sapiens GN=GIGYF2 PE=4 SV=1;>sp|Q6Y7W6|PERQ2_HUMAN PERQ amino acid-rich with GYF domain-containing protein 2 OS=Homo sapiens GN=GIGYF2 PE=1 SV=1;>tr|A6H8W4|A6H8W4_HUMAN GIGYF2 protein OS=Homo	9	4	4	4	3	2	4	2	2	1	3	2	4	2	2	1	3	2	4	2	2	1	3.4	3.4	3.4	149.48	1293	1293;1299;1320;1321;149;720;787;836;872	6	2	4	3	2	1	1.4096E-48	2.6	1.5	3.4	1.8	1.5	0.9	20314000000
A6H8Y1-4;A6H8Y1-3;A6H8Y1-2;A6H8Y1-7;A6H8Y1-6;A6H8Y1;A6H8Y1-5;F5H0W8;C9JGV8;C9J1I8	A6H8Y1-4;A6H8Y1-3;A6H8Y1-2;A6H8Y1-7;A6H8Y1-6;A6H8Y1;A6H8Y1-5;F5H0W8;C9JGV8;C9J1I8	3;3;3;3;3;3;2;2;2;2	3;3;3;3;3;3;2;2;2;2	3;3;3;3;3;3;2;2;2;2	Transcription factor TFIIIB component B homolog	BDP1	>sp|A6H8Y1-4|BDP1_HUMAN Isoform 4 of Transcription factor TFIIIB component B homolog OS=Homo sapiens GN=BDP1;>sp|A6H8Y1-3|BDP1_HUMAN Isoform 3 of Transcription factor TFIIIB component B homolog OS=Homo sapiens GN=BDP1;>sp|A6H8Y1-2|BDP1_HUMAN Isoform 2	10	3	3	3	1	1	1	1	2	2	1	1	1	1	2	2	1	1	1	1	2	2	4.1	4.1	4.1	154.7	1372	1372;1388;2254;2552;2604;2624;778;814;846;2132	1	1	1	1	2	2	3.1167E-14	1.9	1.9	1.2	1.2	2.2	2.2	516730000
A6H8Z3;Q15042;C9J837	A6H8Z3;Q15042;C9J837	3;3;3	3;3;3	3;3;3	Rab3 GTPase-activating protein catalytic subunit	RAB3GAP1	>tr|A6H8Z3|A6H8Z3_HUMAN RAB3GAP1 protein OS=Homo sapiens GN=RAB3GAP1 PE=2 SV=1;>sp|Q15042|RB3GP_HUMAN Rab3 GTPase-activating protein catalytic subunit OS=Homo sapiens GN=RAB3GAP1 PE=1 SV=3;>tr|C9J837|C9J837_HUMAN RAB3 GTPase-activating protein subunit 1 (c	3	3	3	3	3	2	2	1	1	1	3	2	2	1	1	1	3	2	2	1	1	1	4.9	4.9	4.9	105.29	935	935;981;988	3	3	2	1	1	1	3.9336E-37	4.9	4.1	4.1	2.9	1.2	2.9	615550000
A6NC58;Q96E26;A6NL54;A6NHN7;Q14202-2;Q14202;A6NHB5	A6NC58;Q96E26;A6NL54;A6NHN7;Q14202-2;Q14202;A6NHB5	1;1;1;1;1;1;1	1;1;1;1;1;1;1	1;1;1;1;1;1;1	Zinc finger MYM-type protein 3	ZMYM3	>tr|A6NC58|A6NC58_HUMAN Zinc finger, MYM-type 3 OS=Homo sapiens GN=ZMYM3 PE=4 SV=1;>tr|Q96E26|Q96E26_HUMAN Uncharacterized protein OS=Homo sapiens GN=ZMYM3 PE=2 SV=1;>tr|A6NL54|A6NL54_HUMAN Zinc finger, MYM-type 3 OS=Homo sapiens GN=ZMYM3 PE=4 SV=1;>tr|A6N	7	1	1	1	1	1	1	1	1	1	1	1	1	1	1	1	1	1	1	1	1	1	5.7	5.7	5.7	36.216	349	349;495;497;1280;1358;1370;1372	1	1	1	1	1	1	3.9349E-20	5.7	5.7	5.7	5.7	5.7	5.7	0
Q9Y6G3;A6NCI0	Q9Y6G3;A6NCI0	1;1	1;1	1;1	39S ribosomal protein L42, mitochondrial	MRPL42	>sp|Q9Y6G3|RM42_HUMAN 39S ribosomal protein L42, mitochondrial OS=Homo sapiens GN=MRPL42 PE=1 SV=1;>tr|A6NCI0|A6NCI0_HUMAN Mitochondrial ribosomal protein L42, isoform CRA_e OS=Homo sapiens GN=MRPL42 PE=4 SV=1	2	1	1	1	1	1	0	0	0	0	1	1	0	0	0	0	1	1	0	0	0	0	10.6	10.6	10.6	16.661	142	142;142	1	1					0.00010885	10.6	10.6	0	0	0	0	40205000
A8MU28;A6NFN4;Q13564;A6NCK0	A8MU28;A6NFN4;Q13564;A6NCK0	4;4;4;4	4;4;4;4	4;4;4;4	NEDD8-activating enzyme E1 regulatory subunit	NAE1	>tr|A8MU28|A8MU28_HUMAN NEDD8-activating enzyme E1 subunit 1 OS=Homo sapiens GN=NAE1 PE=4 SV=1;>tr|A6NFN4|A6NFN4_HUMAN Uncharacterized protein OS=Homo sapiens GN=NAE1 PE=2 SV=2;>sp|Q13564|ULA1_HUMAN NEDD8-activating enzyme E1 regulatory subunit OS=Homo sap	4	4	4	4	4	3	2	3	2	4	4	3	2	3	2	4	4	3	2	3	2	4	18.4	18.4	18.4	50.624	445	445;528;534;537	5	4	4	4	3	5	9.8217E-149	18.4	13.7	7.2	13.7	7.2	18.4	13840000000
A6ND36-2;A6ND36	A6ND36-2;A6ND36	1;1	1;1	1;1	Protein FAM83G	FAM83G	>sp|A6ND36-2|FA83G_HUMAN Isoform 2 of Protein FAM83G OS=Homo sapiens GN=FAM83G;>sp|A6ND36|FA83G_HUMAN Protein FAM83G OS=Homo sapiens GN=FAM83G PE=1 SV=2	2	1	1	1	0	1	1	1	1	1	0	1	1	1	1	1	0	1	1	1	1	1	1.5	1.5	1.5	51.539	477	477;823		1	1	1	1	1	0.024007	0	1.5	1.5	1.5	1.5	1.5	0
Q7LGA3-3;Q7LGA3-2;A6ND99;Q7LGA3	Q7LGA3-3;Q7LGA3-2;A6ND99;Q7LGA3	1;1;1;1	1;1;1;1	1;1;1;1	Heparan sulfate 2-O-sulfotransferase 1	HS2ST1	>sp|Q7LGA3-3|HS2ST_HUMAN Isoform 3 of Heparan sulfate 2-O-sulfotransferase 1 OS=Homo sapiens GN=HS2ST1;>sp|Q7LGA3-2|HS2ST_HUMAN Isoform 2 of Heparan sulfate 2-O-sulfotransferase 1 OS=Homo sapiens GN=HS2ST1;>tr|A6ND99|A6ND99_HUMAN Heparan sulfate 2-O-sulfot	4	1	1	1	1	1	1	1	1	1	1	1	1	1	1	1	1	1	1	1	1	1	7.4	7.4	7.4	26.757	229	229;303;322;356	1	1	1	1	1	1	7.0687E-20	7.4	7.4	7.4	7.4	7.4	7.4	1352500000
P79522-2;P79522;A6NDA2	P79522-2;P79522;A6NDA2	1;1;1	1;1;1	1;1;1	Proline-rich protein 3	PRR3	>sp|P79522-2|PRR3_HUMAN Isoform 2 of Proline-rich protein 3 OS=Homo sapiens GN=PRR3;>sp|P79522|PRR3_HUMAN Proline-rich protein 3 OS=Homo sapiens GN=PRR3 PE=2 SV=2;>tr|A6NDA2|A6NDA2_HUMAN Uncharacterized protein OS=Homo sapiens GN=PRR3 PE=2 SV=2	3	1	1	1	0	0	0	0	0	1	0	0	0	0	0	1	0	0	0	0	0	1	5.4	5.4	5.4	18.644	167	167;188;253						1	0.011398	0	0	0	0	0	5.4	30315000
A6NDG6	A6NDG6	2	2	2	Phosphoglycolate phosphatase	PGP	>sp|A6NDG6|PGP_HUMAN Phosphoglycolate phosphatase OS=Homo sapiens GN=PGP PE=1 SV=1	1	2	2	2	1	1	2	1	1	1	1	1	2	1	1	1	1	1	2	1	1	1	9	9	9	34.006	321	321	2	2	5	1	1	1	4.1073E-08	3.1	3.1	9	3.1	3.1	3.1	11440000000
A6NDU8	A6NDU8	2	2	2	UPF0600 protein C5orf51	C5orf51	>sp|A6NDU8|CE051_HUMAN UPF0600 protein C5orf51 OS=Homo sapiens GN=C5orf51 PE=1 SV=1	1	2	2	2	1	1	2	1	1	1	1	1	2	1	1	1	1	1	2	1	1	1	13.3	13.3	13.3	33.62	294	294	1	1	3	1	1	1	3.1745E-12	4.8	4.8	13.3	4.8	4.8	4.8	2028000000
B4DKL4;A6NDW3;Q86X29-2;Q86X29-3;E9PHD4;Q86X29	B4DKL4;A6NDW3;Q86X29-2;Q86X29-3;E9PHD4;Q86X29	1;1;1;1;1;1	1;1;1;1;1;1	1;1;1;1;1;1	Lipolysis-stimulated lipoprotein receptor	LSR	>tr|B4DKL4|B4DKL4_HUMAN Uncharacterized protein OS=Homo sapiens GN=LSR PE=2 SV=1;>tr|A6NDW3|A6NDW3_HUMAN Lipolysis-stimulated lipoprotein receptor OS=Homo sapiens GN=LSR PE=4 SV=1;>sp|Q86X29-2|LSR_HUMAN Isoform 2 of Lipolysis-stimulated lipoprotein recepto	6	1	1	1	1	1	1	0	1	0	1	1	1	0	1	0	1	1	1	0	1	0	2.2	2.2	2.2	54.498	493	493;581;591;629;630;649	1	1	1		1		0.0026368	2.2	2.2	2.2	0	2.2	0	0
H0YDQ1;H0YDD3;A6NDW6;Q9BVK2	H0YDQ1;H0YDD3;A6NDW6;Q9BVK2	1;1;1;1	1;1;1;1	1;1;1;1	Probable dolichyl pyrophosphate Glc1Man9GlcNAc2 alpha-1,3-glucosyltransferase	ALG8	>tr|H0YDQ1|H0YDQ1_HUMAN Asparagine-linked glycosylation 8, alpha-1,3-glucosyltransferase homolog (S. cerevisiae) (Fragment) OS=Homo sapiens GN=ALG8 PE=4 SV=1;>tr|H0YDD3|H0YDD3_HUMAN Asparagine-linked glycosylation 8, alpha-1,3-glucosyltransferase homolog (	4	1	1	1	1	1	1	1	1	1	1	1	1	1	1	1	1	1	1	1	1	1	10.3	10.3	10.3	9.6744	87	87;226;467;526	1	1	1	1	1	1	0.00095991	10.3	10.3	10.3	10.3	10.3	10.3	271320000
E7END0;A6NDY6;F5GZH7;P11217	E7END0;A6NDY6;F5GZH7;P11217	2;2;2;2	1;1;1;1	1;1;1;1	Glycogen phosphorylase, muscle form	PYGM	>tr|E7END0|E7END0_HUMAN Phosphorylase OS=Homo sapiens GN=PYGM PE=3 SV=1;>tr|A6NDY6|A6NDY6_HUMAN Phosphorylase OS=Homo sapiens GN=PYGM PE=2 SV=1;>tr|F5GZH7|F5GZH7_HUMAN Phosphorylase OS=Homo sapiens GN=PYGM PE=3 SV=1;>sp|P11217|PYGM_HUMAN Glycogen phosphory	4	2	1	1	2	2	2	1	0	1	1	1	1	1	0	1	1	1	1	1	0	1	5.7	4.2	4.2	67.719	595	595;754;832;842	1	2	1	1		1	1.4276E-11	5.7	5.7	5.7	4.2	0	4.2	399580000
F8VUY0;F8VVS9;A6NE42;Q15583-2;F8VZB6;Q15583	F8VUY0;F8VVS9;A6NE42;Q15583-2;F8VZB6;Q15583	1;1;1;1;1;1	1;1;1;1;1;1	1;1;1;1;1;1	Homeobox protein TGIF1	TGIF1	>tr|F8VUY0|F8VUY0_HUMAN TGFB-induced factor homeobox 1 (Fragment) OS=Homo sapiens GN=TGIF1 PE=3 SV=1;>tr|F8VVS9|F8VVS9_HUMAN TGFB-induced factor homeobox 1 (Fragment) OS=Homo sapiens GN=TGIF1 PE=3 SV=1;>tr|A6NE42|A6NE42_HUMAN TGFB-induced factor (TALE fami	6	1	1	1	1	1	1	1	1	1	1	1	1	1	1	1	1	1	1	1	1	1	11	11	11	24.103	219	219;246;252;272;286;401	1	1	1	1	1	1	6.0205E-14	11	11	11	11	11	11	211450000
F5H6P7;B1ARP8;A6NEC0;P61326;Q96A72	F5H6P7;B1ARP8;A6NEC0;P61326;Q96A72	1;1;1;1;1	1;1;1;1;1	1;1;1;1;1	Protein mago nashi homolog;Protein mago nashi homolog 2	MAGOHB;MAGOH	>tr|F5H6P7|F5H6P7_HUMAN Mago-nashi homolog B (Drosophila) OS=Homo sapiens GN=MAGOHB PE=4 SV=1;>tr|B1ARP8|B1ARP8_HUMAN Mago-nashi homolog, proliferation-associated (Drosophila) OS=Homo sapiens GN=MAGOH PE=4 SV=1;>tr|A6NEC0|A6NEC0_HUMAN Mago-nashi homolog B	5	1	1	1	1	1	1	1	1	1	1	1	1	1	1	1	1	1	1	1	1	1	10.8	10.8	10.8	11.799	102	102;109;111;146;148	2	1	1	1	1	1	6.1348E-12	10.8	10.8	10.8	10.8	10.8	10.8	0
E7EMG6;Q8IV63-2;A6NEG5;Q8IV63	E7EMG6;Q8IV63-2;A6NEG5;Q8IV63	2;2;2;2	2;2;2;2	2;2;2;2	Inactive serine/threonine-protein kinase VRK3	VRK3	>tr|E7EMG6|E7EMG6_HUMAN Uncharacterized protein OS=Homo sapiens GN=VRK3 PE=4 SV=1;>sp|Q8IV63-2|VRK3_HUMAN Isoform 2 of Inactive serine/threonine-protein kinase VRK3 OS=Homo sapiens GN=VRK3;>tr|A6NEG5|A6NEG5_HUMAN Uncharacterized protein OS=Homo sapiens GN=	4	2	2	2	1	1	1	1	1	1	1	1	1	1	1	1	1	1	1	1	1	1	12	12	12	31.341	284	284;412;424;474	1	1	2	2	2	2	7.1056E-32	3.9	8.1	8.1	8.1	8.1	8.1	843490000
P51610;A6NEM2;P51610-3;P51610-2	P51610;A6NEM2;P51610-3;P51610-2	2;2;1;1	2;2;1;1	2;2;1;1	Host cell factor 1;HCF N-terminal chain 1;HCF N-terminal chain 2;HCF N-terminal chain 3;HCF N-terminal chain 4;HCF N-terminal chain 5;HCF N-terminal chain 6;HCF C-terminal chain 1;HCF C-terminal chain 2;HCF C-terminal chain 3;HCF C-terminal chain 4;HCF C-terminal chain 5;HCF C-terminal chain 6	HCFC1	>sp|P51610|HCFC1_HUMAN Host cell factor 1 OS=Homo sapiens GN=HCFC1 PE=1 SV=2;>tr|A6NEM2|A6NEM2_HUMAN Host cell factor C1 (VP16-accessory protein) OS=Homo sapiens GN=HCFC1 PE=4 SV=2;>sp|P51610-3|HCFC1_HUMAN Isoform 3 of Host cell factor 1 OS=Homo sapiens GN	4	2	2	2	2	2	1	0	1	0	2	2	1	0	1	0	2	2	1	0	1	0	1.8	1.8	1.8	208.73	2035	2035;2080;428;1966	4	3	1		2		7.3051E-15	1.8	1.8	0.4	0	0.4	0	0
F8WD14;E7ERZ2;F8WDV1;A6NEV8;F8WDS5;Q9Y535-2;Q9Y535	F8WD14;E7ERZ2;F8WDV1;A6NEV8;F8WDS5;Q9Y535-2;Q9Y535	1;1;1;1;1;1;1	1;1;1;1;1;1;1	1;1;1;1;1;1;1	DNA-directed RNA polymerase III subunit RPC8	POLR3H	>tr|F8WD14|F8WD14_HUMAN Uncharacterized protein OS=Homo sapiens GN=POLR3H PE=4 SV=1;>tr|E7ERZ2|E7ERZ2_HUMAN Polymerase (RNA) III (DNA directed) polypeptide H (22.9kD) OS=Homo sapiens GN=POLR3H PE=4 SV=1;>tr|F8WDV1|F8WDV1_HUMAN Polymerase (RNA) III (DNA dir	7	1	1	1	0	0	1	0	1	0	0	0	1	0	1	0	0	0	1	0	1	0	22.9	22.9	22.9	5.6666	48	48;70;123;123;160;175;204			1		1		6.9969E-09	0	0	22.9	0	22.9	0	400980000
E9PN08;A6NEX8;Q99942;E7EM95	E9PN08;A6NEX8;Q99942;E7EM95	1;1;1;1	1;1;1;1	1;1;1;1	E3 ubiquitin-protein ligase RNF5	RNF5	>tr|E9PN08|E9PN08_HUMAN Ring finger protein 5 OS=Homo sapiens GN=RNF5 PE=4 SV=1;>tr|A6NEX8|A6NEX8_HUMAN Uncharacterized protein OS=Homo sapiens GN=RNF5 PE=4 SV=1;>sp|Q99942|RNF5_HUMAN E3 ubiquitin-protein ligase RNF5 OS=Homo sapiens GN=RNF5 PE=1 SV=1;>tr|E	4	1	1	1	1	1	1	0	0	1	1	1	1	0	0	1	1	1	1	0	0	1	18.7	18.7	18.7	10.013	91	91;178;180;182	1	1	1			1	0.0031334	18.7	18.7	18.7	0	0	18.7	142920000
F8WAH5;P24043;A6NGS5;A6NF00	F8WAH5;P24043;A6NGS5;A6NF00	2;2;2;2	2;2;2;2	2;2;2;2	Laminin subunit alpha-2	LAMA2	>tr|F8WAH5|F8WAH5_HUMAN Laminin, alpha 2 OS=Homo sapiens GN=LAMA2 PE=4 SV=1;>sp|P24043|LAMA2_HUMAN Laminin subunit alpha-2 OS=Homo sapiens GN=LAMA2 PE=1 SV=4;>tr|A6NGS5|A6NGS5_HUMAN Laminin, alpha 2 OS=Homo sapiens GN=LAMA2 PE=4 SV=2;>tr|A6NF00|A6NF00_HUMA	4	2	2	2	1	1	2	0	1	0	1	1	2	0	1	0	1	1	2	0	1	0	0.5	0.5	0.5	343.75	3121	3121;3122;3122;3123	1	1	2		1		0.0028298	0.3	0.3	0.5	0	0.3	0	248520000
A6NF31;O75665-3;O75665	A6NF31;O75665-3;O75665	2;2;2	2;2;2	2;2;2	Oral-facial-digital syndrome 1 protein	OFD1	>tr|A6NF31|A6NF31_HUMAN Oral-facial-digital syndrome 1 OS=Homo sapiens GN=OFD1 PE=4 SV=1;>sp|O75665-3|OFD1_HUMAN Isoform 3 of Oral-facial-digital syndrome 1 protein OS=Homo sapiens GN=OFD1;>sp|O75665|OFD1_HUMAN Oral-facial-digital syndrome 1 protein OS=Hom	3	2	2	2	2	1	1	1	1	1	2	1	1	1	1	1	2	1	1	1	1	1	2.9	2.9	2.9	100.96	872	872;972;1012	2	1	1	1	1	1	4.367E-22	2.9	1.5	1.5	1.5	1.5	1.5	5455500000
F5H1Z5;A6NF48;Q9Y2X9	F5H1Z5;A6NF48;Q9Y2X9	3;3;3	3;3;3	3;3;3	Zinc finger protein 281	ZNF281	>tr|F5H1Z5|F5H1Z5_HUMAN Zinc finger protein 281 OS=Homo sapiens GN=ZNF281 PE=4 SV=1;>tr|A6NF48|A6NF48_HUMAN Zinc finger protein 281 OS=Homo sapiens GN=ZNF281 PE=4 SV=1;>sp|Q9Y2X9|ZN281_HUMAN Zinc finger protein 281 OS=Homo sapiens GN=ZNF281 PE=1 SV=1	3	3	3	3	3	3	3	2	2	2	3	3	3	2	2	2	3	3	3	2	2	2	11.3	11.3	11.3	66.211	600	600;859;895	5	6	4	2	3	3	4.7617E-54	11.3	11.3	11.3	8.7	8.7	8.7	6510400000
F8VRY7;F8VVW8;B4DPS5;A6NF51;O95861;C9JI50;O95861-2	F8VRY7;F8VVW8;B4DPS5;A6NF51;O95861;C9JI50;O95861-2	1;1;1;1;1;1;1	1;1;1;1;1;1;1	1;1;1;1;1;1;1	3(2),5-bisphosphate nucleotidase 1	BPNT1	>tr|F8VRY7|F8VRY7_HUMAN 3(2), 5-bisphosphate nucleotidase 1 (Fragment) OS=Homo sapiens GN=BPNT1 PE=4 SV=1;>tr|F8VVW8|F8VVW8_HUMAN 3(2), 5-bisphosphate nucleotidase 1 (Fragment) OS=Homo sapiens GN=BPNT1 PE=4 SV=1;>tr|B4DPS5|B4DPS5_HUMAN Uncharacterize	7	1	1	1	0	0	1	0	0	0	0	0	1	0	0	0	0	0	1	0	0	0	25	25	25	12.921	116	116;128;253;291;308;324;325			1				5.1323E-22	0	0	25	0	0	0	101250000
Q5SVL1;A6NF73;Q5SVL2;P55210-2;B4DUB5;P55210;P55210-3	Q5SVL1;A6NF73;Q5SVL2;P55210-2;B4DUB5;P55210;P55210-3	1;1;1;1;1;1;1	1;1;1;1;1;1;1	1;1;1;1;1;1;1	Caspase-7;Caspase-7 subunit p20;Caspase-7 subunit p11	CASP7	>tr|Q5SVL1|Q5SVL1_HUMAN Caspase 7, apoptosis-related cysteine peptidase OS=Homo sapiens GN=CASP7 PE=2 SV=1;>tr|A6NF73|A6NF73_HUMAN Caspase 7, apoptosis-related cysteine peptidase OS=Homo sapiens GN=CASP7 PE=4 SV=2;>tr|Q5SVL2|Q5SVL2_HUMAN Caspase 7, apoptos	7	1	1	1	1	1	1	0	1	1	1	1	1	0	1	1	1	1	1	0	1	1	3.6	3.6	3.6	24.624	220	220;220;222;253;264;303;336	1	1	1		1	2	0.005381	3.6	3.6	3.6	0	3.6	3.6	0
A6NFI3	A6NFI3	1	1	1	Zinc finger protein 316	ZNF316	>sp|A6NFI3|ZN316_HUMAN Zinc finger protein 316 OS=Homo sapiens GN=ZNF316 PE=1 SV=1	1	1	1	1	0	0	0	1	1	0	0	0	0	1	1	0	0	0	0	1	1	0	0.7	0.7	0.7	108.44	1004	1004				1	1		0.048904	0	0	0	0.7	0.7	0	0
B4DQ58;Q8IZP0-10;Q8IZP0-8;F5H1G9;Q8IZP0-7;F8WA55;Q8IZP0-2;Q8IZP0-4;Q8IZP0-3;Q8IZP0-5;Q8IZP0-6;Q8IZP0-9;F8WA56;Q8IZP0;A6NFN2	B4DQ58;Q8IZP0-10;Q8IZP0-8;F5H1G9;Q8IZP0-7;F8WA55;Q8IZP0-2;Q8IZP0-4;Q8IZP0-3;Q8IZP0-5;Q8IZP0-6;Q8IZP0-9;F8WA56;Q8IZP0;A6NFN2	1;1;1;1;1;1;1;1;1;1;1;1;1;1;1	1;1;1;1;1;1;1;1;1;1;1;1;1;1;1	1;1;1;1;1;1;1;1;1;1;1;1;1;1;1	Abl interactor 1	ABI1	>tr|B4DQ58|B4DQ58_HUMAN Abl-interactor 1 OS=Homo sapiens GN=ABI1 PE=2 SV=1;>sp|Q8IZP0-10|ABI1_HUMAN Isoform 10 of Abl interactor 1 OS=Homo sapiens GN=ABI1;>sp|Q8IZP0-8|ABI1_HUMAN Isoform 8 of Abl interactor 1 OS=Homo sapiens GN=ABI1;>tr|F5H1G9|F5H1G9_HUMAN	15	1	1	1	1	0	1	0	1	0	1	0	1	0	1	0	1	0	1	0	1	0	4.6	4.6	4.6	35.92	329	329;388;393;394;422;423;446;451;452;476;480;481;482;508;509	1		1		1		0.00024259	4.6	0	4.6	0	4.6	0	126980000
Q9ULL5-2;A6NFN6;Q9ULL5;Q9ULL5-3	Q9ULL5-2;A6NFN6;Q9ULL5;Q9ULL5-3	3;3;3;3	3;3;3;3	3;3;3;3	Proline-rich protein 12	PRR12	>sp|Q9ULL5-2|PRR12_HUMAN Isoform 2 of Proline-rich protein 12 OS=Homo sapiens GN=PRR12;>tr|A6NFN6|A6NFN6_HUMAN Proline-rich 12 OS=Homo sapiens GN=PRR12 PE=4 SV=2;>sp|Q9ULL5|PRR12_HUMAN Proline-rich protein 12 OS=Homo sapiens GN=PRR12 PE=1 SV=2;>sp|Q9ULL5-3	4	3	3	3	3	2	2	2	0	0	3	2	2	2	0	0	3	2	2	2	0	0	4.8	4.8	4.8	121.92	1143	1143;1144;1215;2036	3	3	3	2			3.2243E-15	4.8	3.5	3.5	2.4	0	0	116150000
Q92599-3;Q92599-2;A6NMH6;C9J9B6;A6NFQ9;F6W7K9;F8W8I8;Q92599	Q92599-3;Q92599-2;A6NMH6;C9J9B6;A6NFQ9;F6W7K9;F8W8I8;Q92599	1;1;1;1;1;1;1;1	1;1;1;1;1;1;1;1	1;1;1;1;1;1;1;1	Septin-8	SEPT8	>sp|Q92599-3|SEPT8_HUMAN Isoform 3 of Septin-8 OS=Homo sapiens GN=SEPT8;>sp|Q92599-2|SEPT8_HUMAN Isoform 2 of Septin-8 OS=Homo sapiens GN=SEPT8;>tr|A6NMH6|A6NMH6_HUMAN Septin 8 OS=Homo sapiens GN=SEPT8 PE=3 SV=1;>tr|C9J9B6|C9J9B6_HUMAN Uncharacterized prot	8	1	1	1	1	1	1	0	1	1	1	1	1	0	1	1	1	1	1	0	1	1	6.8	6.8	6.8	43.519	369	369;429;430;433;440;442;460;483	1	1	1		1	1	2.3806E-78	6.8	6.8	6.8	0	6.8	6.8	250690000
A6NJU6;A6NHE8;Q9UKK9;A6NFX8;A6NCQ0;C9JYY9;H0YEY4	A6NJU6;A6NHE8;Q9UKK9;A6NFX8;A6NCQ0;C9JYY9	5;5;5;5;4;3;1	5;5;5;5;4;3;1	5;5;5;5;4;3;1	ADP-sugar pyrophosphatase	NUDT5	>tr|A6NJU6|A6NJU6_HUMAN Nudix (nucleoside diphosphate-linked moiety X)-type motif 5 OS=Homo sapiens GN=NUDT5 PE=3 SV=2;>tr|A6NHE8|A6NHE8_HUMAN Nudix (nucleoside diphosphate-linked moiety X)-type motif 5 OS=Homo sapiens GN=NUDT5 PE=3 SV=2;>sp|Q9UKK9|NUDT5_H	7	5	5	5	3	5	4	2	3	4	3	5	4	2	3	4	3	5	4	2	3	4	43	43	43	20.629	186	186;189;219;232;180;98;137	4	7	5	4	5	6	2.2057E-107	22	43	43	14.5	35.5	43	19996000000
A6NG32	A6NG32	1	1	1		CHMP1A	>tr|A6NG32|A6NG32_HUMAN Charged multivesicular body protein 1A OS=Homo sapiens GN=CHMP1A PE=4 SV=3	1	1	1	1	1	1	1	1	0	1	1	1	1	1	0	1	1	1	1	1	0	1	14.2	14.2	14.2	24.693	240	240	3	3	4	1		1	4.4515E-34	14.2	14.2	14.2	14.2	0	14.2	1299100000
B0QYP8;B0QYM8;Q9HBI1;A6NG58;Q9HBI1-2;B5MDI0	B0QYP8;B0QYM8;Q9HBI1;A6NG58;Q9HBI1-2;B5MDI0	1;1;1;1;1;1	1;1;1;1;1;1	1;1;1;1;1;1	Beta-parvin	PARVB	>tr|B0QYP8|B0QYP8_HUMAN Parvin, beta (Fragment) OS=Homo sapiens GN=PARVB PE=4 SV=1;>tr|B0QYM8|B0QYM8_HUMAN Parvin, beta OS=Homo sapiens GN=PARVB PE=4 SV=1;>sp|Q9HBI1|PARVB_HUMAN Beta-parvin OS=Homo sapiens GN=PARVB PE=1 SV=1;>tr|A6NG58|A6NG58_HUMAN Unchara	6	1	1	1	0	0	0	0	0	1	0	0	0	0	0	1	0	0	0	0	0	1	7.2	7.2	7.2	21.561	194	194;327;364;364;397;397						1	0.0052968	0	0	0	0	0	7.2	31068000
B7Z9S8;A6NGH2;P05026-2;P05026	B7Z9S8;A6NGH2;P05026-2;P05026	1;1;1;1	1;1;1;1	1;1;1;1	Sodium/potassium-transporting ATPase subunit beta-1	ATP1B1	>tr|B7Z9S8|B7Z9S8_HUMAN ATPase, Na+/K+ transporting, beta 1 polypeptide OS=Homo sapiens GN=ATP1B1 PE=2 SV=1;>tr|A6NGH2|A6NGH2_HUMAN ATPase, Na+/K+ transporting, beta 1 polypeptide OS=Homo sapiens GN=ATP1B1 PE=2 SV=3;>sp|P05026-2|AT1B1_HUMAN Isoform 2 of So	4	1	1	1	1	1	1	1	1	1	1	1	1	1	1	1	1	1	1	1	1	1	8.5	8.5	8.5	28.627	247	247;295;301;303	1	3	2	1	1	1	2.6467E-06	8.5	8.5	8.5	8.5	8.5	8.5	586170000
Q7Z7H8;A6NGJ4	Q7Z7H8;A6NGJ4	1;1	1;1	1;1	39S ribosomal protein L10, mitochondrial	MRPL10	>sp|Q7Z7H8|RM10_HUMAN 39S ribosomal protein L10, mitochondrial OS=Homo sapiens GN=MRPL10 PE=1 SV=3;>tr|A6NGJ4|A6NGJ4_HUMAN Mitochondrial ribosomal protein L10, isoform CRA_b OS=Homo sapiens GN=MRPL10 PE=2 SV=1	2	1	1	1	1	1	1	0	1	1	1	1	1	0	1	1	1	1	1	0	1	1	6.9	6.9	6.9	29.282	261	261;271	2	2	1		1	1	6.8612E-06	6.9	6.9	6.9	0	6.9	6.9	709910000
Q9H910-2;A6NGP5;Q9H910;B4DLH4;B4DL85	Q9H910-2;A6NGP5;Q9H910;B4DLH4	5;5;5;5;2	5;5;5;5;2	5;5;5;5;2	Hematological and neurological expressed 1-like protein	HN1L	>sp|Q9H910-2|HN1L_HUMAN Isoform 2 of Hematological and neurological expressed 1-like protein OS=Homo sapiens GN=HN1L;>tr|A6NGP5|A6NGP5_HUMAN Uncharacterized protein OS=Homo sapiens GN=HN1L PE=2 SV=2;>sp|Q9H910|HN1L_HUMAN Hematological and neurological expr	5	5	5	5	4	4	5	1	1	1	4	4	5	1	1	1	4	4	5	1	1	1	30.5	30.5	30.5	18.416	174	174;178;190;218;208	4	4	7	1	1	2	1.8883E-25	25.3	25.3	30.5	6.9	6.9	6.9	434240000
Q5T8N1;A6NGS4;F5H5C2;Q8WUM0;Q5TDI3	Q5T8N1;A6NGS4;F5H5C2;Q8WUM0	7;7;7;7;1	7;7;7;7;1	7;7;7;7;1	Nuclear pore complex protein Nup133	NUP133	>tr|Q5T8N1|Q5T8N1_HUMAN Nucleoporin 133kDa OS=Homo sapiens GN=NUP133 PE=2 SV=1;>tr|A6NGS4|A6NGS4_HUMAN Nucleoporin 133kDa OS=Homo sapiens GN=NUP133 PE=4 SV=2;>tr|F5H5C2|F5H5C2_HUMAN Nucleoporin 133kDa OS=Homo sapiens GN=NUP133 PE=4 SV=1;>sp|Q8WUM0|NU133_HU	5	7	7	7	4	4	6	2	2	3	4	4	6	2	2	3	4	4	6	2	2	3	8.6	8.6	8.6	118.27	1068	1068;1085;1140;1156;224	5	6	7	3	3	4	6.2783E-71	3.9	3.9	6.5	3.7	2.2	3.1	3594600000
A6NGV6;P27540-2;P27540-3;C9J0D7;F8WAP6;P27540;E7EN08	A6NGV6;P27540-2;P27540-3;C9J0D7;F8WAP6;P27540;E7EN08	3;3;3;3;3;3;2	3;3;3;3;3;3;2	3;3;3;3;3;3;2	Aryl hydrocarbon receptor nuclear translocator	ARNT	>tr|A6NGV6|A6NGV6_HUMAN Aryl hydrocarbon receptor nuclear translocator OS=Homo sapiens GN=ARNT PE=4 SV=4;>sp|P27540-2|ARNT_HUMAN Isoform 2 of Aryl hydrocarbon receptor nuclear translocator OS=Homo sapiens GN=ARNT;>sp|P27540-3|ARNT_HUMAN Isoform 3 of Aryl h	7	3	3	3	3	2	3	0	2	1	3	2	3	0	2	1	3	2	3	0	2	1	7	7	7	45.924	416	416;774;775;780;787;789;740	4	2	3		3	1	4.3901E-15	7	6.2	7	0	3.1	3.1	555470000
A6NGZ7;Q9H1C4	A6NGZ7;Q9H1C4	1;1	1;1	1;1	Putative protein unc-93 homolog B1-like protein;Protein unc-93 homolog B1	UNC93B1	>sp|A6NGZ7|U93BL_HUMAN Putative protein unc-93 homolog B1-like protein OS=Homo sapiens PE=5 SV=3;>sp|Q9H1C4|UN93B_HUMAN Protein unc-93 homolog B1 OS=Homo sapiens GN=UNC93B1 PE=1 SV=2	2	1	1	1	1	1	1	1	1	1	1	1	1	1	1	1	1	1	1	1	1	1	6.8	6.8	6.8	27.223	249	249;597	1	1	2	1	1	1	8.6512E-10	6.8	6.8	6.8	6.8	6.8	6.8	696690000
H0YF19;H0YEY6;Q9ULJ1-5;H0YD68;B4DZ83;B4E037;Q9ULJ1-3;Q9ULJ1-2;Q9ULJ1;A6NH38;Q9ULJ1-4;G5E956	H0YF19;H0YEY6;Q9ULJ1-5;H0YD68;B4DZ83;B4E037;Q9ULJ1-3;Q9ULJ1-2;Q9ULJ1;A6NH38;Q9ULJ1-4;G5E956	1;1;1;1;1;1;1;1;1;1;1;1	1;1;1;1;1;1;1;1;1;1;1;1	1;1;1;1;1;1;1;1;1;1;1;1	Outer dense fiber protein 2-like	ODF2L	>tr|H0YF19|H0YF19_HUMAN Outer dense fiber of sperm tails 2-like (Fragment) OS=Homo sapiens GN=ODF2L PE=4 SV=1;>tr|H0YEY6|H0YEY6_HUMAN Outer dense fiber of sperm tails 2-like (Fragment) OS=Homo sapiens GN=ODF2L PE=4 SV=1;>sp|Q9ULJ1-5|ODF2L_HUMAN Isoform 5 o	12	1	1	1	1	1	1	0	0	0	1	1	1	0	0	0	1	1	1	0	0	0	8.4	8.4	8.4	17.984	154	154;440;513;520;582;591;620;620;636;637;644;673	2	1	1				0.0046931	8.4	8.4	8.4	0	0	0	535850000
B7Z522;P30046;A6NHG4;B5MC82	B7Z522;P30046;A6NHG4;B5MC82	1;1;1;1	1;1;1;1	1;1;1;1	D-dopachrome decarboxylase;D-dopachrome decarboxylase-like protein	DDT;DDTL	>tr|B7Z522|B7Z522_HUMAN D-dopachrome tautomerase, isoform CRA_a OS=Homo sapiens GN=DDT PE=2 SV=1;>sp|P30046|DOPD_HUMAN D-dopachrome decarboxylase OS=Homo sapiens GN=DDT PE=1 SV=3;>sp|A6NHG4|DDTL_HUMAN D-dopachrome decarboxylase-like protein OS=Homo sapiens	4	1	1	1	1	1	0	0	1	1	1	1	0	0	1	1	1	1	0	0	1	1	18.7	18.7	18.7	11.323	107	107;118;134;166	1	1			1	1	1.8577E-06	18.7	18.7	0	0	18.7	18.7	126340000
A6NHK2;P62304	A6NHK2;P62304	1;1	1;1	1;1	Small nuclear ribonucleoprotein E	SNRPE	>tr|A6NHK2|A6NHK2_HUMAN Small nuclear ribonucleoprotein polypeptide E OS=Homo sapiens GN=SNRPE PE=4 SV=1;>sp|P62304|RUXE_HUMAN Small nuclear ribonucleoprotein E OS=Homo sapiens GN=SNRPE PE=1 SV=1	2	1	1	1	1	1	1	1	1	1	1	1	1	1	1	1	1	1	1	1	1	1	23.1	23.1	23.1	5.9248	52	52;92	2	8	2	3	2	2	1.6284E-18	23.1	23.1	23.1	23.1	23.1	23.1	57252000000
H0Y4J2;A6NHR2;E9PB99;Q9BZE1	H0Y4J2;A6NHR2;E9PB99;Q9BZE1	1;1;1;1	1;1;1;1	1;1;1;1	39S ribosomal protein L37, mitochondrial	MRPL37	>tr|H0Y4J2|H0Y4J2_HUMAN Mitochondrial ribosomal protein L37 (Fragment) OS=Homo sapiens GN=MRPL37 PE=4 SV=1;>tr|A6NHR2|A6NHR2_HUMAN Mitochondrial ribosomal protein L37 OS=Homo sapiens GN=MRPL37 PE=4 SV=2;>tr|E9PB99|E9PB99_HUMAN Mitochondrial ribosomal prote	4	1	1	1	1	0	1	0	0	0	1	0	1	0	0	0	1	0	1	0	0	0	6.1	6.1	6.1	29.485	264	264;292;416;423	1		1				0.0021119	6.1	0	6.1	0	0	0	41523000
A6NHR9;A6NHR9-2;A6NHR9-3	A6NHR9;A6NHR9-2	6;5;1	6;5;1	6;5;1	Structural maintenance of chromosomes flexible hinge domain-containing protein 1	SMCHD1	>sp|A6NHR9|SMHD1_HUMAN Structural maintenance of chromosomes flexible hinge domain-containing protein 1 OS=Homo sapiens GN=SMCHD1 PE=1 SV=2;>sp|A6NHR9-2|SMHD1_HUMAN Isoform 2 of Structural maintenance of chromosomes flexible hinge domain-containing protein	3	6	6	6	2	3	3	1	2	2	2	3	3	1	2	2	2	3	3	1	2	2	3.1	3.1	3.1	226.37	2005	2005;1917;762	4	4	5	1	3	2	1.8976E-29	1.2	1.6	1.2	0.5	1.4	1.5	613630000
Q5JRG1;Q9BVL2-2;C9JDH3;A6NI12;Q9BVL2	Q5JRG1;Q9BVL2-2;C9JDH3;A6NI12;Q9BVL2	1;1;1;1;1	1;1;1;1;1	1;1;1;1;1	Nucleoporin p58/p45	NUPL1	>tr|Q5JRG1|Q5JRG1_HUMAN Nucleoporin like 1 (Fragment) OS=Homo sapiens GN=NUPL1 PE=2 SV=1;>sp|Q9BVL2-2|NUPL1_HUMAN Isoform 2 of Nucleoporin p58/p45 OS=Homo sapiens GN=NUPL1;>tr|C9JDH3|C9JDH3_HUMAN Nucleoporin-like 1 OS=Homo sapiens GN=NUPL1 PE=4 SV=2;>tr|A6	5	1	1	1	1	1	1	1	1	1	1	1	1	1	1	1	1	1	1	1	1	1	3.7	3.7	3.7	49.095	463	463;485;504;587;599	2	2	2	3	1	3	2.6241E-14	3.7	3.7	3.7	3.7	3.7	3.7	21766000000
H0YBR0;Q96Q05-3;Q96Q05;Q96Q05-2;A6NIF0	H0YBR0;Q96Q05-3;Q96Q05;Q96Q05-2;A6NIF0	2;2;2;2;2	2;2;2;2;2	2;2;2;2;2	Trafficking protein particle complex subunit 9	TRAPPC9	>tr|H0YBR0|H0YBR0_HUMAN Trafficking protein particle complex 9 (Fragment) OS=Homo sapiens GN=TRAPPC9 PE=4 SV=1;>sp|Q96Q05-3|TPPC9_HUMAN Isoform 3 of Trafficking protein particle complex subunit 9 OS=Homo sapiens GN=TRAPPC9;>sp|Q96Q05|TPPC9_HUMAN Traffickin	5	2	2	2	2	1	2	0	0	0	2	1	2	0	0	0	2	1	2	0	0	0	2.4	2.4	2.4	110.09	992	992;1139;1148;1246;1258	2	1	2				7.3471E-23	2.4	1.3	2.4	0	0	0	37484000
C9JXC6;A6NK38;F2Z2C7;A6NIF9;C9JJV4;F8W776;Q8TC24;Q9H9S3-2;F8W773;Q9H9S3;P61619;B4DR61	C9JXC6;A6NK38;F2Z2C7;A6NIF9;C9JJV4;F8W776;Q8TC24;Q9H9S3-2;F8W773;Q9H9S3;P61619;B4DR61	1;1;1;1;1;1;1;1;1;1;1;1	1;1;1;1;1;1;1;1;1;1;1;1	1;1;1;1;1;1;1;1;1;1;1;1	Protein transport protein Sec61 subunit alpha isoform 2;Protein transport protein Sec61 subunit alpha isoform 1	SEC61A1;SEC61A2	>tr|C9JXC6|C9JXC6_HUMAN Sec61 alpha 1 subunit (S. cerevisiae) (Fragment) OS=Homo sapiens GN=SEC61A1 PE=3 SV=1;>tr|A6NK38|A6NK38_HUMAN Sec61 alpha 2 subunit (S. cerevisiae) OS=Homo sapiens GN=SEC61A2 PE=3 SV=1;>tr|F2Z2C7|F2Z2C7_HUMAN Sec61 alpha 2 subunit (	12	1	1	1	1	1	1	0	1	1	1	1	1	0	1	1	1	1	1	0	1	1	8.9	8.9	8.9	10.817	101	101;159;162;168;189;410;418;437;454;476;476;482	1	1	1		1	1	0.0042246	8.9	8.9	8.9	0	8.9	8.9	250640000
A6NIZ0;Q9GZM8;Q9GZM8-2	A6NIZ0;Q9GZM8;Q9GZM8-2	2;2;2	2;2;2	1;1;1	Nuclear distribution protein nudE-like 1	NDEL1	>tr|A6NIZ0|A6NIZ0_HUMAN NudE nuclear distribution gene E homolog (A. nidulans)-like 1 OS=Homo sapiens GN=NDEL1 PE=4 SV=3;>sp|Q9GZM8|NDEL1_HUMAN Nuclear distribution protein nudE-like 1 OS=Homo sapiens GN=NDEL1 PE=1 SV=1;>sp|Q9GZM8-2|NDEL1_HUMAN Isoform 2 o	3	2	2	1	1	1	2	0	2	0	1	1	2	0	2	0	1	1	1	0	1	0	6.4	6.4	3	37.039	328	328;345;367	1	2	2		2		5.0428E-18	3	3	6.4	0	6.4	0	1159400000
F5H823;B7ZB78;F5GZG1;B4DW74;E7ESV4;B4DQI8;F5H7Y6;P61224;A6NIZ1;B4DW94;F5GX62;F5H147;F5H6R7;F5H004	F5H823;B7ZB78;F5GZG1;B4DW74;E7ESV4;B4DQI8;F5H7Y6;P61224;A6NIZ1;B4DW94;F5GX62;F5H147	4;4;4;4;4;4;4;4;4;3;3;2;1;1	4;4;4;4;4;4;4;4;4;3;3;2;1;1	2;2;2;2;2;2;2;2;2;1;1;1;1;1	Ras-related protein Rap-1b;Ras-related protein Rap-1b-like protein	RAP1B	>tr|F5H823|F5H823_HUMAN RAP1B, member of RAS oncogene family (Fragment) OS=Homo sapiens GN=RAP1B PE=4 SV=1;>tr|B7ZB78|B7ZB78_HUMAN RAP1B, member of RAS oncogene family OS=Homo sapiens GN=RAP1B PE=4 SV=1;>tr|F5GZG1|F5GZG1_HUMAN RAP1B, member of RAS oncogene	14	4	4	2	3	3	2	4	3	3	3	3	2	4	3	3	2	2	2	2	1	1	43.7	43.7	25.2	11.916	103	103;118;122;142;157;165;179;184;184;137;139;142;122;127	5	5	4	5	4	4	1.4311E-12	33	33	25.2	43.7	31.1	31.1	10127000000
E7EPD6;A6NIZ6;Q8IXJ9;G3V3V0;Q8IXJ9-2	E7EPD6;A6NIZ6;Q8IXJ9	3;3;3;1;1	3;3;3;1;1	3;3;3;1;1	Putative Polycomb group protein ASXL1	ASXL1	>tr|E7EPD6|E7EPD6_HUMAN Additional sex combs-like 1 (Drosophila) OS=Homo sapiens GN=ASXL1 PE=4 SV=2;>tr|A6NIZ6|A6NIZ6_HUMAN Additional sex combs-like 1 (Drosophila) OS=Homo sapiens GN=ASXL1 PE=4 SV=3;>sp|Q8IXJ9|ASXL1_HUMAN Putative Polycomb group protein A	5	3	3	3	1	3	3	2	1	2	1	3	3	2	1	2	1	3	3	2	1	2	4	4	4	157.88	1462	1462;1536;1541;176;479	1	3	4	2	1	2	8.6825E-29	1.1	4	4	2.6	1.1	2.6	391910000
C9J3S4;Q8IUI4;A6NJ09;E9PDE2;G3XA99;Q8TEQ0-2;Q8TEQ0	C9J3S4;Q8IUI4;A6NJ09;E9PDE2;G3XA99;Q8TEQ0-2;Q8TEQ0	1;1;1;1;1;1;1	1;1;1;1;1;1;1	1;1;1;1;1;1;1	Putative protein SNX29P2;Sorting nexin-29	SNX29P2;SNX29	>tr|C9J3S4|C9J3S4_HUMAN Uncharacterized protein OS=Homo sapiens GN=RUNDC2B PE=4 SV=1;>sp|Q8IUI4|RUN2B_HUMAN Putative RUN domain-containing protein 2B OS=Homo sapiens GN=SNX29P1 PE=5 SV=2;>sp|A6NJ09|RUN2M_HUMAN Putative RUNDC2-like protein 2 OS=Homo sapiens	7	1	1	1	0	0	0	0	1	1	0	0	0	0	1	1	0	0	0	0	1	1	4.5	4.5	4.5	24.391	222	222;249;249;268;375;793;813					1	1	0.020118	0	0	0	0	4.5	4.5	0
A6NJ11;Q92890;Q92890-1;C9JS35;C9JNP9;A8MW31	A6NJ11;Q92890;Q92890-1;C9JS35;C9JNP9;A8MW31	4;4;4;4;3;3	4;4;4;4;3;3	4;4;4;4;3;3	Ubiquitin fusion degradation protein 1 homolog	UFD1L	>tr|A6NJ11|A6NJ11_HUMAN Ubiquitin fusion degradation 1-like (yeast) OS=Homo sapiens GN=UFD1L PE=4 SV=1;>sp|Q92890|UFD1_HUMAN Ubiquitin fusion degradation protein 1 homolog OS=Homo sapiens GN=UFD1L PE=1 SV=3;>sp|Q92890-1|UFD1_HUMAN Isoform Long of Ubiquitin	6	4	4	4	3	3	4	2	2	2	3	3	4	2	2	2	3	3	4	2	2	2	9.8	9.8	9.8	33.321	296	296;307;343;343;159;266	3	4	5	3	3	3	6.4758E-14	9.5	9.5	9.8	5.1	5.1	5.1	0
Q96I24-2;A6NJ37;Q96I24	Q96I24-2;A6NJ37;Q96I24	3;3;3	1;1;1	1;1;1	Far upstream element-binding protein 3	FUBP3	>sp|Q96I24-2|FUBP3_HUMAN Isoform 2 of Far upstream element-binding protein 3 OS=Homo sapiens GN=FUBP3;>tr|A6NJ37|A6NJ37_HUMAN Far upstream element (FUSE)-binding protein 3 OS=Homo sapiens GN=FUBP3 PE=4 SV=3;>sp|Q96I24|FUBP3_HUMAN Far upstream element-bindi	3	3	1	1	3	2	2	0	2	1	1	0	0	0	0	0	1	0	0	0	0	0	14.2	10.7	10.7	28.491	261	261;308;572	1						1.7642E-11	14.2	3.4	3.4	0	3.4	3.1	37752000
A6NJ78;B5MC64;A6NJ78-3;F8WD83;A6NJ78-2;A6NJ78-4	A6NJ78;B5MC64;A6NJ78-3;F8WD83;A6NJ78-2;A6NJ78-4	2;1;1;1;1;1	2;1;1;1;1;1	2;1;1;1;1;1	Probable methyltransferase-like protein 15	METTL15	>sp|A6NJ78|MET15_HUMAN Probable methyltransferase-like protein 15 OS=Homo sapiens GN=METTL15 PE=2 SV=1;>tr|B5MC64|B5MC64_HUMAN Methyltransferase-like 15 OS=Homo sapiens GN=METTL15 PE=4 SV=1;>sp|A6NJ78-3|MET15_HUMAN Isoform 3 of Probable methyltransferase-l	6	2	2	2	2	2	2	1	1	1	2	2	2	1	1	1	2	2	2	1	1	1	6.6	6.6	6.6	46.121	407	407;93;99;164;273;279	2	2	2	1	1	1	1.6529E-10	6.6	6.6	6.6	3.4	3.4	3.4	1091700000
Q5JS34;A6NJ97;Q86XN7	Q5JS34;A6NJ97;Q86XN7	1;1;1	1;1;1	1;1;1	Proline and serine-rich protein 1	PROSER1;C13orf23	>tr|Q5JS34|Q5JS34_HUMAN Chromosome 13 open reading frame 23 (Fragment) OS=Homo sapiens GN=C13orf23 PE=2 SV=1;>tr|A6NJ97|A6NJ97_HUMAN Chromosome 13 open reading frame 23, isoform CRA_a OS=Homo sapiens GN=C13orf23 PE=4 SV=2;>sp|Q86XN7|PRSR1_HUMAN Proline and	3	1	1	1	0	1	1	0	1	1	0	1	1	0	1	1	0	1	1	0	1	1	6.4	6.4	6.4	17.498	157	157;922;944		3	1		1	1	0.00048132	0	6.4	6.4	0	6.4	6.4	177390000
F8W8J2;Q14156-3;A6NJG4;Q14156-2;Q14156	F8W8J2;Q14156-3;A6NJG4;Q14156-2;Q14156	2;2;2;2;2	2;2;2;2;2	2;2;2;2;2	Protein EFR3 homolog A	EFR3A	>tr|F8W8J2|F8W8J2_HUMAN EFR3 homolog A (S. cerevisiae) OS=Homo sapiens GN=EFR3A PE=4 SV=1;>sp|Q14156-3|EFR3A_HUMAN Isoform 3 of Protein EFR3 homolog A OS=Homo sapiens GN=EFR3A;>tr|A6NJG4|A6NJG4_HUMAN EFR3 homolog A (S. cerevisiae) OS=Homo sapiens GN=EFR3A	5	2	2	2	2	2	2	0	1	1	2	2	2	0	1	1	2	2	2	0	1	1	12.5	12.5	12.5	22.778	200	200;777;777;785;821	2	2	2		1	1	4.461E-20	12.5	12.5	12.5	0	6.5	6.5	389410000
H0YNE3;Q06323;A6NJG9;H0YLU2	H0YNE3;Q06323;A6NJG9;H0YLU2	2;2;2;1	2;2;2;1	2;2;2;1	Proteasome activator complex subunit 1	PSME1	>tr|H0YNE3|H0YNE3_HUMAN Proteasome (prosome, macropain) activator subunit 1 (PA28 alpha) OS=Homo sapiens GN=PSME1 PE=4 SV=1;>sp|Q06323|PSME1_HUMAN Proteasome activator complex subunit 1 OS=Homo sapiens GN=PSME1 PE=1 SV=1;>tr|A6NJG9|A6NJG9_HUMAN Proteasome	4	2	2	2	2	2	2	1	1	2	2	2	2	1	1	2	2	2	2	1	1	2	10.7	10.7	10.7	26.87	233	233;249;250;114	2	2	2	1	1	2	2.9136E-16	10.7	10.7	10.7	5.6	5.6	10.7	1683800000
A6NJH9;P47813;O14602	A6NJH9;P47813;O14602	2;2;2	2;2;2	2;2;2	Eukaryotic translation initiation factor 1A, X-chromosomal;Eukaryotic translation initiation factor 1A, Y-chromosomal	EIF1AY;EIF1AX	>tr|A6NJH9|A6NJH9_HUMAN Eukaryotic translation initiation factor 1A, Y-linked OS=Homo sapiens GN=EIF1AY PE=4 SV=1;>sp|P47813|IF1AX_HUMAN Eukaryotic translation initiation factor 1A, X-chromosomal OS=Homo sapiens GN=EIF1AX PE=1 SV=2;>sp|O14602|IF1AY_HUMAN E	3	2	2	2	1	0	0	1	0	1	1	0	0	1	0	1	1	0	0	1	0	1	14.2	14.2	14.2	14.455	127	127;144;144	1			1		1	6.2911E-05	5.5	0	0	8.7	0	5.5	673970000
F5H101;Q76FK4-2;Q76FK4-4;A6NJK7;Q76FK4;F8WE42;Q76FK4-3;F5H7D5;F5H797;F5H8B8;F5H692;F5H540;F5GWN9	F5H101;Q76FK4-2;Q76FK4-4;A6NJK7;Q76FK4;F8WE42;Q76FK4-3	4;4;4;4;4;3;3;1;1;1;1;1;1	4;4;4;4;4;3;3;1;1;1;1;1;1	4;4;4;4;4;3;3;1;1;1;1;1;1	Nucleolar protein 8	NOL8	>tr|F5H101|F5H101_HUMAN Nucleolar protein 8 OS=Homo sapiens GN=NOL8 PE=4 SV=1;>sp|Q76FK4-2|NOL8_HUMAN Isoform 2 of Nucleolar protein 8 OS=Homo sapiens GN=NOL8;>sp|Q76FK4-4|NOL8_HUMAN Isoform 4 of Nucleolar protein 8 OS=Homo sapiens GN=NOL8;>tr|A6NJK7|A6NJK	13	4	4	4	1	3	2	2	2	1	1	3	2	2	2	1	1	3	2	2	2	1	3.9	3.9	3.9	121.59	1085	1085;1099;1129;1131;1167;970;1041;52;109;145;146;258;413	1	3	2	2	2	1	1.3906E-12	1.1	3.1	2	1.9	1.9	0.7	702700000
Q8WTT2;A6NJZ9;F5H677	Q8WTT2;A6NJZ9;F5H677	4;4;3	4;4;3	4;4;3	Nucleolar complex protein 3 homolog	NOC3L	>sp|Q8WTT2|NOC3L_HUMAN Nucleolar complex protein 3 homolog OS=Homo sapiens GN=NOC3L PE=1 SV=1;>tr|A6NJZ9|A6NJZ9_HUMAN Nucleolar complex-associated 3 homolog (S. cerevisiae) OS=Homo sapiens GN=NOC3L PE=4 SV=1;>tr|F5H677|F5H677_HUMAN Nucleolar complex-associ	3	4	4	4	3	4	4	1	2	2	3	4	4	1	2	2	3	4	4	1	2	2	5.9	5.9	5.9	92.547	800	800;800;501	4	6	6	1	3	3	3.5546E-26	5	5.9	5.9	1.2	1.6	1.6	3099200000
A6NKA3;O14579;A6NE29;F5H1E1	A6NKA3;O14579;A6NE29;F5H1E1	3;3;2;2	3;3;2;2	3;3;2;2	Coatomer subunit epsilon	COPE	>tr|A6NKA3|A6NKA3_HUMAN Coatomer protein complex, subunit epsilon, isoform CRA_b OS=Homo sapiens GN=COPE PE=2 SV=1;>sp|O14579|COPE_HUMAN Coatomer subunit epsilon OS=Homo sapiens GN=COPE PE=1 SV=3;>tr|A6NE29|A6NE29_HUMAN Coatomer protein complex, subunit ep	4	3	3	3	2	2	1	1	1	1	2	2	1	1	1	1	2	2	1	1	1	1	19.8	19.8	19.8	28.796	257	257;308;256;307	3	3	3	2	2	3	1.4098E-25	14	14.4	8.6	8.6	8.6	8.6	170390000
E7ENC6;Q8WZ42-3;E9PPD3;E7EQE6;E7ET18;Q8WZ42-5;A6NKB1;Q8WZ42-4;Q8WZ42-7;Q8WZ42-2;Q8WZ42;Q8WZ42-8;F5H050;O14576-3;G5E9K1;O14576-2;O14576;Q8WZ42-6;E7ESL2;E7EQE1	E7ENC6;Q8WZ42-3;E9PPD3;E7EQE6;E7ET18;Q8WZ42-5;A6NKB1;Q8WZ42-4;Q8WZ42-7;Q8WZ42-2;Q8WZ42;Q8WZ42-8;F5H050;O14576-3;G5E9K1;O14576-2;O14576;Q8WZ42-6;E7ESL2;E7EQE1	2;2;2;2;2;2;2;2;2;2;2;2;1;1;1;1;1;1;1;1	2;2;2;2;2;2;2;2;2;2;2;2;1;1;1;1;1;1;1;1	2;2;2;2;2;2;2;2;2;2;2;2;1;1;1;1;1;1;1;1	Titin;Cytoplasmic dynein 1 intermediate chain 1	TTN;DYNC1I1	>tr|E7ENC6|E7ENC6_HUMAN Titin OS=Homo sapiens GN=TTN PE=4 SV=2;>sp|Q8WZ42-3|TITIN_HUMAN Isoform 3 of Titin OS=Homo sapiens GN=TTN;>tr|E9PPD3|E9PPD3_HUMAN Titin OS=Homo sapiens GN=TTN PE=4 SV=1;>tr|E7EQE6|E7EQE6_HUMAN Titin OS=Homo sapiens GN=TTN PE=4 SV=2;	20	2	2	2	0	0	0	0	1	1	0	0	0	0	1	1	0	0	0	0	1	1	0.1	0.1	0.1	2992.7	26923	26923;26926;26926;27051;27118;32900;33423;33445;33615;34258;34350;34474;602;608;625;628;645;5604;5606;5606					1	1	0.0068398	0	0	0	0	0	0	214000000
A6NKB8;Q9H4A4;C9JMZ3	A6NKB8;Q9H4A4	3;3;1	3;3;1	3;3;1	Aminopeptidase B	RNPEP	>tr|A6NKB8|A6NKB8_HUMAN Arginyl aminopeptidase (aminopeptidase B) OS=Homo sapiens GN=RNPEP PE=4 SV=1;>sp|Q9H4A4|AMPB_HUMAN Aminopeptidase B OS=Homo sapiens GN=RNPEP PE=1 SV=2	3	3	3	3	2	2	3	2	1	2	2	2	3	2	1	2	2	2	3	2	1	2	6.5	6.5	6.5	68.168	611	611;650;344	4	2	3	2	1	2	1.8122E-10	4.4	5.1	6.5	5.1	2.9	5.1	351420000
A6NKD9;G3V5D5;G3V2D7;H0YJY5;H0YJE0	A6NKD9;G3V5D5;G3V2D7;H0YJY5;H0YJE0	2;1;1;1;1	2;1;1;1;1	2;1;1;1;1	Coiled-coil domain-containing protein 85C	CCDC85C	>sp|A6NKD9|CC85C_HUMAN Coiled-coil domain-containing protein 85C OS=Homo sapiens GN=CCDC85C PE=1 SV=1;>tr|G3V5D5|G3V5D5_HUMAN Coiled-coil domain-containing 85C (Fragment) OS=Homo sapiens GN=CCDC85C PE=4 SV=1;>tr|G3V2D7|G3V2D7_HUMAN Uncharacterized protein	5	2	2	2	1	1	1	2	1	2	1	1	1	2	1	2	1	1	1	2	1	2	8.1	8.1	8.1	45.209	419	419;47;64;123;190	1	1	1	2	1	2	1.2451E-26	3.1	3.1	3.1	8.1	3.1	8.1	597310000
A6NKH4;Q13596;H0Y2M5;H0YK58;H0YK42;Q13596-2	A6NKH4;Q13596;H0Y2M5;H0YK58;H0YK42;Q13596-2	2;2;2;1;1;1	2;2;2;1;1;1	2;2;2;1;1;1	Sorting nexin-1	SNX1	>tr|A6NKH4|A6NKH4_HUMAN Sorting nexin 1, isoform CRA_d OS=Homo sapiens GN=SNX1 PE=4 SV=2;>sp|Q13596|SNX1_HUMAN Sorting nexin-1 OS=Homo sapiens GN=SNX1 PE=1 SV=3;>tr|H0Y2M5|H0Y2M5_HUMAN Sorting nexin 1 OS=Homo sapiens GN=SNX1 PE=4 SV=1;>tr|H0YK58|H0YK58_HUM	6	2	2	2	1	0	1	1	1	1	1	0	1	1	1	1	1	0	1	1	1	1	9.3	9.3	9.3	53.303	474	474;522;557;128;304;457	1		1	1	1	1	5.9131E-30	2.3	0	7	2.3	2.3	2.3	382900000
A8MTZ9;A6NKN2;Q99708;E7ETY1	A8MTZ9;A6NKN2;Q99708;E7ETY1	1;1;1;1	1;1;1;1	1;1;1;1	DNA endonuclease RBBP8	RBBP8	>tr|A8MTZ9|A8MTZ9_HUMAN Uncharacterized protein OS=Homo sapiens GN=RBBP8 PE=4 SV=1;>tr|A6NKN2|A6NKN2_HUMAN Retinoblastoma binding protein 8, isoform CRA_b OS=Homo sapiens GN=RBBP8 PE=4 SV=1;>sp|Q99708|COM1_HUMAN DNA endonuclease RBBP8 OS=Homo sapiens GN=RB	4	1	1	1	1	0	0	1	0	1	1	0	0	1	0	1	1	0	0	1	0	1	2.2	2.2	2.2	98.121	865	865;867;897;902	1			1		2	7.7365E-06	2.2	0	0	2.2	0	2.2	173780000
A6NKT1;Q5JYR6;P04844	A6NKT1;Q5JYR6;P04844	2;2;2	2;2;2	2;2;2	Dolichyl-diphosphooligosaccharide--protein glycosyltransferase subunit 2	RPN2	>tr|A6NKT1|A6NKT1_HUMAN Uncharacterized protein OS=Homo sapiens GN=RPN2 PE=4 SV=1;>tr|Q5JYR6|Q5JYR6_HUMAN Ribophorin II OS=Homo sapiens GN=RPN2 PE=2 SV=1;>sp|P04844|RPN2_HUMAN Dolichyl-diphosphooligosaccharide--protein glycosyltransferase subunit 2 OS=Homo	3	2	2	2	0	1	1	1	1	1	0	1	1	1	1	1	0	1	1	1	1	1	6.1	6.1	6.1	56.36	506	506;615;631		1	1	1	1	1	1.9817E-10	0	3.4	3.4	2.8	2.8	2.8	921220000
A6NKY0;A6NN01;C9J0D1;Q71UI9;P0C0S5	A6NKY0;A6NN01;C9J0D1;Q71UI9;P0C0S5	2;2;2;2;2	1;1;1;1;1	1;1;1;1;1	Histone H2A.V;Histone H2A;Histone H2A.Z	H2AFV;H2AFZ	>tr|A6NKY0|A6NKY0_HUMAN Histone H2A OS=Homo sapiens GN=H2AFV PE=3 SV=1;>tr|A6NN01|A6NN01_HUMAN Histone H2A OS=Homo sapiens GN=H2AFV PE=3 SV=1;>tr|C9J0D1|C9J0D1_HUMAN Histone H2A OS=Homo sapiens GN=H2AFV PE=3 SV=1;>sp|Q71UI9|H2AV_HUMAN Histone H2A.V OS=Homo	5	2	1	1	1	0	0	1	1	1	0	0	0	1	1	1	0	0	0	1	1	1	35.3	28.4	28.4	10.999	102	102;114;122;128;128				2	2	1	2.8782E-136	6.9	0	0	28.4	28.4	28.4	228830000
A6NKZ9;E7ETJ9;E7ETC0;C9JTN7;Q01085;P31483-2;A8K4L9	A6NKZ9;E7ETJ9;E7ETC0;C9JTN7;Q01085;P31483-2;A8K4L9	1;1;1;1;1;1;1	1;1;1;1;1;1;1	1;1;1;1;1;1;1	Nucleolysin TIAR	TIAL1;TIA1	>tr|A6NKZ9|A6NKZ9_HUMAN TIA1 cytotoxic granule-associated RNA-binding protein-like 1 OS=Homo sapiens GN=TIAL1 PE=4 SV=1;>tr|E7ETJ9|E7ETJ9_HUMAN TIA1 cytotoxic granule-associated RNA-binding protein-like 1 (Fragment) OS=Homo sapiens GN=TIAL1 PE=4 SV=1;>tr|E	7	1	1	1	1	1	1	1	1	1	1	1	1	1	1	1	1	1	1	1	1	1	27.1	27.1	27.1	9.4465	85	85;132;135;285;375;375;392	1	1	1	2	2	2	9.0733E-09	27.1	27.1	27.1	27.1	27.1	27.1	508350000
Q5T8M8;A6NL76;P68133;P68032;P63267;P62736;E7EQV5;B4DUI8;F8WB63;B8ZZJ2;C9JFL5;F6UVQ4;F6QUT6	Q5T8M8;A6NL76;P68133;P68032;P63267;P62736;E7EQV5;B4DUI8;F8WB63;B8ZZJ2;C9JFL5;F6UVQ4;F6QUT6	10;10;10;10;9;9;8;7;5;5;5;5;5	2;2;2;2;2;2;2;2;2;2;2;2;2	2;2;2;2;2;2;2;2;2;2;2;2;2	Actin, alpha skeletal muscle;Actin, alpha cardiac muscle 1;Actin, gamma-enteric smooth muscle;Actin, aortic smooth muscle	ACTA1;ACTC1;ACTG2;ACTA2	>tr|Q5T8M8|Q5T8M8_HUMAN Actin, alpha 1, skeletal muscle OS=Homo sapiens GN=ACTA1 PE=2 SV=1;>tr|A6NL76|A6NL76_HUMAN Actin, alpha 1, skeletal muscle OS=Homo sapiens GN=ACTA1 PE=3 SV=2;>sp|P68133|ACTS_HUMAN Actin, alpha skeletal muscle OS=Homo sapiens GN=ACTA	13	10	2	2	8	9	7	6	5	5	2	2	2	1	1	1	2	2	2	1	1	1	35.9	8	8	32.048	287	287;289;377;377;376;377;254;332;105;119;145;151;151	8	7	6	5	4	7	8.9182E-66	28.6	32.1	27.9	25.4	21.6	21.6	52026000000
A6NL93;P05114;A6NEL0;F2Z2W6;F2Z2Y5;H0Y419	A6NL93;P05114;A6NEL0	5;5;3;2;2;2	5;5;3;2;2;2	5;5;3;2;2;2	Non-histone chromosomal protein HMG-14	HMGN1	>tr|A6NL93|A6NL93_HUMAN High mobility group nucleosome-binding domain 1 OS=Homo sapiens GN=HMGN1 PE=4 SV=1;>sp|P05114|HMGN1_HUMAN Non-histone chromosomal protein HMG-14 OS=Homo sapiens GN=HMGN1 PE=1 SV=3;>tr|A6NEL0|A6NEL0_HUMAN High mobility group nucleoso	6	5	5	5	5	3	4	3	3	4	5	3	4	3	3	4	5	3	4	3	3	4	50	50	50	9.5355	90	90;100;116;44;45;90	8	4	5	5	4	5	3.4048E-19	50	37.8	50	37.8	38.9	37.8	11978000000
H0YF61;E1B6W5;P22307-2;B4DHP6;A6NM69;C9JC79;P22307	H0YF61;E1B6W5;P22307-2;B4DHP6;A6NM69;C9JC79;P22307	1;1;1;1;1;1;1	1;1;1;1;1;1;1	1;1;1;1;1;1;1	Non-specific lipid-transfer protein	SCP2	>tr|H0YF61|H0YF61_HUMAN Sterol carrier protein 2 (Fragment) OS=Homo sapiens GN=SCP2 PE=4 SV=1;>tr|E1B6W5|E1B6W5_HUMAN Sterol carrier protein 2 OS=Homo sapiens GN=SCP2 PE=4 SV=1;>sp|P22307-2|NLTP_HUMAN Isoform SCP2 of Non-specific lipid-transfer protein OS=	7	1	1	1	1	1	0	0	0	0	1	1	0	0	0	0	1	1	0	0	0	0	7.9	7.9	7.9	14.874	140	140;140;143;466;503;523;547	1	1					0.0070056	7.9	7.9	0	0	0	0	79221000
A6NM98;P41227;Q6P4J0;F8W808;A8MWP7	A6NM98;P41227	4;4;1;1;1	4;4;1;1;1	4;4;1;1;1	N-alpha-acetyltransferase 10	NAA10	>tr|A6NM98|A6NM98_HUMAN ARD1 homolog A, N-acetyltransferase (S. cerevisiae), isoform CRA_b OS=Homo sapiens GN=NAA10 PE=4 SV=1;>sp|P41227|NAA10_HUMAN N-alpha-acetyltransferase 10 OS=Homo sapiens GN=NAA10 PE=1 SV=1	5	4	4	4	4	4	4	3	3	3	4	4	4	3	3	3	4	4	4	3	3	3	27.7	27.7	27.7	24.783	220	220;235;131;169;184	5	6	6	5	4	4	3.3496E-37	27.7	27.7	27.7	19.1	20.9	20.9	3545500000
A6NMB5;E7EUS9;Q96C36	A6NMB5;E7EUS9;Q96C36	1;1;1	1;1;1	1;1;1	Pyrroline-5-carboxylate reductase 2	PYCR2	>tr|A6NMB5|A6NMB5_HUMAN Pyrroline-5-carboxylate reductase family, member 2 OS=Homo sapiens GN=PYCR2 PE=4 SV=2;>tr|E7EUS9|E7EUS9_HUMAN Pyrroline-5-carboxylate reductase OS=Homo sapiens GN=PYCR2 PE=3 SV=2;>sp|Q96C36|P5CR2_HUMAN Pyrroline-5-carboxylate reduct	3	1	1	1	1	1	1	0	0	0	1	1	1	0	0	0	1	1	1	0	0	0	8.6	8.6	8.6	19.613	185	185;319;320	1	1	1				2.0616E-06	8.6	8.6	8.6	0	0	0	0
B7Z2L0;A6NME1;H0Y7N8;C9IYK6;C9JTE9;Q9UHQ4;G5E9L4	B7Z2L0;A6NME1;H0Y7N8;C9IYK6;C9JTE9;Q9UHQ4;G5E9L4	1;1;1;1;1;1;1	1;1;1;1;1;1;1	1;1;1;1;1;1;1	B-cell receptor-associated protein 29	BCAP29	>tr|B7Z2L0|B7Z2L0_HUMAN Uncharacterized protein OS=Homo sapiens GN=BCAP29 PE=2 SV=1;>tr|A6NME1|A6NME1_HUMAN Uncharacterized protein OS=Homo sapiens GN=BCAP29 PE=2 SV=2;>tr|H0Y7N8|H0Y7N8_HUMAN B-cell receptor-associated protein 29 (Fragment) OS=Homo sapiens	7	1	1	1	1	0	1	1	1	1	1	0	1	1	1	1	1	0	1	1	1	1	7.5	7.5	7.5	17.374	147	147;155;163;196;230;241;348	1		1	1	1	1	0.0002888	7.5	0	7.5	7.5	7.5	7.5	1004200000
H0Y9I4;A6NMH0;P19021-2;F8WE90;P19021-4;P19021-3;P19021-6;P19021;P19021-5	H0Y9I4;A6NMH0;P19021-2;F8WE90;P19021-4;P19021-3;P19021-6;P19021;P19021-5	1;1;1;1;1;1;1;1;1	1;1;1;1;1;1;1;1;1	1;1;1;1;1;1;1;1;1	Peptidyl-glycine alpha-amidating monooxygenase;Peptidylglycine alpha-hydroxylating monooxygenase;Peptidyl-alpha-hydroxyglycine alpha-amidating lyase	PAM	>tr|H0Y9I4|H0Y9I4_HUMAN Peptidylglycine alpha-amidating monooxygenase (Fragment) OS=Homo sapiens GN=PAM PE=4 SV=1;>tr|A6NMH0|A6NMH0_HUMAN Peptidylglycine alpha-amidating monooxygenase OS=Homo sapiens GN=PAM PE=4 SV=2;>sp|P19021-2|AMD_HUMAN Isoform 2 of Pep	9	1	1	1	0	0	1	0	0	1	0	0	1	0	0	1	0	0	1	0	0	1	4	4	4	27.649	250	250;335;866;875;887;905;955;973;974			1			1	0.0010672	0	0	4	0	0	4	0
O60879-2;A6NML8;O60879-3;C9J6U3;O60879;F5H7I1	O60879-2;A6NML8;O60879-3;C9J6U3;O60879;F5H7I1	4;4;4;4;4;4	4;4;4;4;4;4	4;4;4;4;4;4	Protein diaphanous homolog 2	DIAPH2	>sp|O60879-2|DIAP2_HUMAN Isoform 2 of Protein diaphanous homolog 2 OS=Homo sapiens GN=DIAPH2;>tr|A6NML8|A6NML8_HUMAN Diaphanous homolog 2 (Drosophila) OS=Homo sapiens GN=DIAPH2 PE=4 SV=3;>sp|O60879-3|DIAP2_HUMAN Isoform 3 of Protein diaphanous homolog 2 OS	6	4	4	4	4	4	3	2	3	2	4	4	3	2	3	2	4	4	3	2	3	2	5.5	5.5	5.5	124.83	1096	1096;1096;1097;1097;1101;1103	4	4	4	4	3	2	8.9371E-26	5.5	5.5	4.7	2.9	4.7	2.9	1164600000
P09884;A6NMQ1	P09884;A6NMQ1	11;11	11;11	11;11	DNA polymerase alpha catalytic subunit;DNA polymerase	POLA1	>sp|P09884|DPOLA_HUMAN DNA polymerase alpha catalytic subunit OS=Homo sapiens GN=POLA1 PE=1 SV=2;>tr|A6NMQ1|A6NMQ1_HUMAN DNA polymerase OS=Homo sapiens GN=POLA1 PE=3 SV=1	2	11	11	11	9	9	10	3	3	2	9	9	10	3	3	2	9	9	10	3	3	2	10.5	10.5	10.5	165.91	1462	1462;1468	13	13	15	3	4	6	6.3222E-148	8	8.7	9.8	2.8	2.8	2.3	17319000000
O43768-2;O43768;D6RE62;E9PB69;O43768-3;O43768-4;A6NMQ3;C9JUF4;Q5T5H1;O43768-8;O43768-6;O43768-5;O43768-7;P56211-2	O43768-2;O43768;D6RE62;E9PB69;O43768-3;O43768-4;A6NMQ3;C9JUF4;Q5T5H1;O43768-8;O43768-6;O43768-5;O43768-7	4;4;4;4;4;4;4;4;4;3;2;2;2;1	4;4;4;4;4;4;4;4;4;3;2;2;2;1	3;3;3;3;3;3;3;3;3;3;1;1;1;0	Alpha-endosulfine	ENSA	>sp|O43768-2|ENSA_HUMAN Isoform 2 of Alpha-endosulfine OS=Homo sapiens GN=ENSA;>sp|O43768|ENSA_HUMAN Alpha-endosulfine OS=Homo sapiens GN=ENSA PE=1 SV=1;>tr|D6RE62|D6RE62_HUMAN Endosulfine alpha OS=Homo sapiens GN=ENSA PE=4 SV=1;>tr|E9PB69|E9PB69_HUMAN End	14	4	4	3	3	3	3	1	2	2	3	3	3	1	2	2	2	2	2	1	2	2	34.2	34.2	24.8	12.975	117	117;121;121;133;137;140;140;144;187;105;113;117;133;96	4	4	5	2	4	3	1.6674E-60	31.6	31.6	31.6	12	22.2	14.5	31561000000
A6NMQ7;P60604	A6NMQ7;P60604	1;1	1;1	1;1	Ubiquitin-conjugating enzyme E2 G2	UBE2G2	>tr|A6NMQ7|A6NMQ7_HUMAN Ubiquitin-conjugating enzyme E2G 2 OS=Homo sapiens GN=UBE2G2 PE=3 SV=1;>sp|P60604|UB2G2_HUMAN Ubiquitin-conjugating enzyme E2 G2 OS=Homo sapiens GN=UBE2G2 PE=1 SV=1	2	1	1	1	1	1	1	0	0	0	1	1	1	0	0	0	1	1	1	0	0	0	17.5	17.5	17.5	15.614	137	137;165	1	1	1				1.8069E-13	17.5	17.5	17.5	0	0	0	114070000
C9JPJ2;A6NMY3;Q8TCU4-3;Q8TCU4-2;B8ZZJ3;Q8TCU4	C9JPJ2;A6NMY3;Q8TCU4-3;Q8TCU4-2;B8ZZJ3;Q8TCU4	1;1;1;1;1;1	1;1;1;1;1;1	1;1;1;1;1;1	Alstrom syndrome protein 1	ALMS1	>tr|C9JPJ2|C9JPJ2_HUMAN Uncharacterized protein OS=Homo sapiens GN=ALMS1 PE=4 SV=1;>tr|A6NMY3|A6NMY3_HUMAN Uncharacterized protein OS=Homo sapiens GN=ALMS1 PE=4 SV=1;>sp|Q8TCU4-3|ALMS1_HUMAN Isoform 3 of Alstrom syndrome protein 1 OS=Homo sapiens GN=ALMS1;	6	1	1	1	1	1	1	1	1	1	1	1	1	1	1	1	1	1	1	1	1	1	1.2	1.2	1.2	279.13	2561	2561;2561;3858;4120;4125;4167	1	1	1	1	1	1	8.6716E-23	1.2	1.2	1.2	1.2	1.2	1.2	413400000
Q5HYE7;A6NN60;Q08257;C9JH92;A6NP24	Q5HYE7;A6NN60;Q08257;C9JH92;A6NP24	2;2;2;1;1	2;2;2;1;1	2;2;2;1;1	Quinone oxidoreductase	CRYZ	>tr|Q5HYE7|Q5HYE7_HUMAN Crystallin, zeta (Quinone reductase), isoform CRA_a OS=Homo sapiens GN=DKFZp686C16101 PE=2 SV=1;>tr|A6NN60|A6NN60_HUMAN Crystallin, zeta (quinone reductase) OS=Homo sapiens GN=CRYZ PE=4 SV=1;>sp|Q08257|QOR_HUMAN Quinone oxidoreducta	5	2	2	2	1	1	1	2	1	1	1	1	1	2	1	1	1	1	1	2	1	1	15.1	15.1	15.1	20.42	192	192;295;329;206;243	1	1	1	2	1	1	2.739E-07	8.9	8.9	8.9	15.1	6.2	6.2	1187800000
E9PGK1;A6NN80;P08133;B7Z582;E5RK69;E5RJF5;E5RK63;E7EMC6;H0YC77;E5RI05;E5RFF0	E9PGK1;A6NN80;P08133;B7Z582;E5RK69	8;8;8;6;4;3;3;3;1;1;1	8;8;8;6;4;3;3;3;1;1;1	8;8;8;6;4;3;3;3;1;1;1	Annexin A6;Annexin	ANXA6	>tr|E9PGK1|E9PGK1_HUMAN Annexin OS=Homo sapiens GN=ANXA6 PE=3 SV=1;>tr|A6NN80|A6NN80_HUMAN Annexin OS=Homo sapiens GN=ANXA6 PE=3 SV=3;>sp|P08133|ANXA6_HUMAN Annexin A6 OS=Homo sapiens GN=ANXA6 PE=1 SV=3;>tr|B7Z582|B7Z582_HUMAN Annexin OS=Homo sapiens GN=AN	11	8	8	8	7	8	8	4	3	5	7	8	8	4	3	5	7	8	8	4	3	5	16.5	16.5	16.5	72.423	641	641;667;673;547;460;130;150;330;91;129;156	10	9	9	5	5	6	2.8749E-44	14.5	16.5	16.5	9	7.3	11.5	10857000000
Q16629-3;Q16629-2;A6NNE8;G5E9M3;C9JAB2;Q16629	Q16629-3;Q16629-2;A6NNE8;G5E9M3;C9JAB2;Q16629	1;1;1;1;1;1	1;1;1;1;1;1	1;1;1;1;1;1	Serine/arginine-rich splicing factor 7	SRSF7	>sp|Q16629-3|SRSF7_HUMAN Isoform 3 of Serine/arginine-rich splicing factor 7 OS=Homo sapiens GN=SRSF7;>sp|Q16629-2|SRSF7_HUMAN Isoform 2 of Serine/arginine-rich splicing factor 7 OS=Homo sapiens GN=SRSF7;>tr|A6NNE8|A6NNE8_HUMAN Uncharacterized protein OS=H	6	1	1	1	1	0	0	0	0	0	1	0	0	0	0	0	1	0	0	0	0	0	15.9	15.9	15.9	15.257	132	132;135;165;226;235;238	1						0.0052086	15.9	0	0	0	0	0	25412000
B4DPP0;A6NNI4;E7ERM7;P21926;G8JLH6	B4DPP0;A6NNI4;E7ERM7;P21926;G8JLH6	1;1;1;1;1	1;1;1;1;1	1;1;1;1;1	CD9 antigen	CD9	>tr|B4DPP0|B4DPP0_HUMAN CD9 molecule OS=Homo sapiens GN=CD9 PE=2 SV=1;>tr|A6NNI4|A6NNI4_HUMAN CD9 molecule OS=Homo sapiens GN=CD9 PE=4 SV=1;>tr|E7ERM7|E7ERM7_HUMAN CD9 molecule OS=Homo sapiens GN=CD9 PE=4 SV=2;>sp|P21926|CD9_HUMAN CD9 antigen OS=Homo sapie	5	1	1	1	1	1	1	0	0	0	1	1	1	0	0	0	1	1	1	0	0	0	6.4	6.4	6.4	15.906	141	141;159;181;228;228	1	1	1				0.0030236	6.4	6.4	6.4	0	0	0	158400000
A6NP15;O00232	A6NP15;O00232	6;6	6;6	6;6	26S proteasome non-ATPase regulatory subunit 12	PSMD12	>tr|A6NP15|A6NP15_HUMAN Proteasome (Prosome, macropain) 26S subunit, non-ATPase, 12, isoform CRA_c OS=Homo sapiens GN=PSMD12 PE=2 SV=1;>sp|O00232|PSD12_HUMAN 26S proteasome non-ATPase regulatory subunit 12 OS=Homo sapiens GN=PSMD12 PE=1 SV=3	2	6	6	6	6	4	4	3	1	3	6	4	4	3	1	3	6	4	4	3	1	3	19.5	19.5	19.5	50.578	436	436;456	6	4	4	4	1	3	2.8551E-111	19.5	13.1	15.6	8.3	2.1	9.2	6912400000
B7Z6Y0;B7Z7Q1;F5H2R4;A6P3A8;F5H0Y0;A6P3A7;Q14680;F5H689	B7Z6Y0;B7Z7Q1;F5H2R4;A6P3A8;F5H0Y0;A6P3A7;Q14680;F5H689	3;3;3;3;3;3;3;2	3;3;3;3;3;3;3;2	3;3;3;3;3;3;3;2	Maternal embryonic leucine zipper kinase	MELK	>tr|B7Z6Y0|B7Z6Y0_HUMAN Uncharacterized protein OS=Homo sapiens GN=MELK PE=2 SV=1;>tr|B7Z7Q1|B7Z7Q1_HUMAN Uncharacterized protein OS=Homo sapiens GN=MELK PE=2 SV=1;>tr|F5H2R4|F5H2R4_HUMAN Maternal embryonic leucine zipper kinase OS=Homo sapiens GN=MELK PE=	8	3	3	3	0	1	1	1	2	1	0	1	1	1	2	1	0	1	1	1	2	1	5.5	5.5	5.5	52.527	457	457;520;580;580;603;619;651;610		1	1	1	2	1	4.5987E-06	0	1.5	1.5	3.1	2.4	1.5	34160000
A6PVH9;Q99829;Q5JX55;Q5JX56;Q5JX58;Q5JX59;Q5JX60;Q5JX44;E7ENH5;F2Z2V0;Q5JX53;Q5JX54;Q5JX57;E7EV27;Q5JX61;Q5JX52;Q5JX45	A6PVH9;Q99829;Q5JX55;Q5JX56;Q5JX58;Q5JX59;Q5JX60;Q5JX44;E7ENH5;F2Z2V0	3;3;2;2;2;2;2;2;2;2;1;1;1;1;1;1;1	3;3;2;2;2;2;2;2;2;2;1;1;1;1;1;1;1	3;3;2;2;2;2;2;2;2;2;1;1;1;1;1;1;1	Copine-1	CPNE1	>tr|A6PVH9|A6PVH9_HUMAN Copine I OS=Homo sapiens GN=CPNE1 PE=4 SV=1;>sp|Q99829|CPNE1_HUMAN Copine-1 OS=Homo sapiens GN=CPNE1 PE=1 SV=1;>tr|Q5JX55|Q5JX55_HUMAN Copine I (Fragment) OS=Homo sapiens GN=CPNE1 PE=2 SV=1;>tr|Q5JX56|Q5JX56_HUMAN Copine I (Fragment	17	3	3	3	3	2	2	2	3	3	3	2	2	2	3	3	3	2	2	2	3	3	8.1	8.1	8.1	53.046	481	481;537;152;174;202;209;231;304;427;533;67;136;138;138;213;305;386	4	2	3	2	3	3	5.5883E-27	8.1	5.6	5.6	4.2	8.1	8.1	2915200000
Q68CR8;Q5T949;Q5T948;Q15257-4;Q15257-3;Q15257-2;A6PVN5;Q15257;B4DZF8	Q68CR8;Q5T949;Q5T948;Q15257-4;Q15257-3;Q15257-2;A6PVN5;Q15257;B4DZF8	1;1;1;1;1;1;1;1;1	1;1;1;1;1;1;1;1;1	1;1;1;1;1;1;1;1;1	Serine/threonine-protein phosphatase 2A activator	DKFZp781M17165;PPP2R4	>tr|Q68CR8|Q68CR8_HUMAN Protein phosphatase 2A activator, regulatory subunit 4 OS=Homo sapiens GN=DKFZp781M17165 PE=2 SV=1;>tr|Q5T949|Q5T949_HUMAN Protein phosphatase 2A activator, regulatory subunit 4 (Fragment) OS=Homo sapiens GN=PPP2R4 PE=2 SV=1;>tr|Q5T	9	1	1	1	1	1	1	0	1	1	1	1	1	0	1	1	1	1	1	0	1	1	25	25	25	11.738	104	104;250;254;281;294;323;329;358;374	3	3	3		2	3	3.5278E-14	25	25	25	0	25	25	5651500000
Q15906;A6PW55	Q15906;A6PW55	2;2	2;2	2;2	Vacuolar protein sorting-associated protein 72 homolog	VPS72	>sp|Q15906|VPS72_HUMAN Vacuolar protein sorting-associated protein 72 homolog OS=Homo sapiens GN=VPS72 PE=1 SV=1;>tr|A6PW55|A6PW55_HUMAN Uncharacterized protein (Fragment) OS=Homo sapiens GN=VPS72 PE=4 SV=1	2	2	2	2	1	2	1	0	0	0	1	2	1	0	0	0	1	2	1	0	0	0	7.1	7.1	7.1	40.594	364	364;375	1	2	1				1.2607E-07	2.7	7.1	4.4	0	0	0	85244000
A6PW79;Q8N884;Q8N884-2	A6PW79;Q8N884;Q8N884-2	2;2;1	2;2;1	2;2;1	Cyclic GMP-AMP synthase	MB21D1	>tr|A6PW79|A6PW79_HUMAN Chromosome 6 open reading frame 150 OS=Homo sapiens GN=C6orf150 PE=4 SV=1;>sp|Q8N884|M21D1_HUMAN Protein MB21D1 OS=Homo sapiens GN=MB21D1 PE=1 SV=2;>sp|Q8N884-2|M21D1_HUMAN Isoform 2 of Protein MB21D1 OS=Homo sapiens GN=MB21D1	3	2	2	2	0	0	1	0	0	1	0	0	1	0	0	1	0	0	1	0	0	1	3.4	3.4	3.4	56.68	505	505;522;447			1			1	4.9661E-05	0	0	1.4	0	0	2	78547000
H0YCW2;A7E2V4-5;A7E2V4;A7E2V4-3;A7E2V4-4;A7E2V4-2	H0YCW2;A7E2V4-5;A7E2V4;A7E2V4-3;A7E2V4-4;A7E2V4-2	1;1;1;1;1;1	1;1;1;1;1;1	1;1;1;1;1;1	Zinc finger SWIM domain-containing protein 8	ZSWIM8	>tr|H0YCW2|H0YCW2_HUMAN KIAA0913 (Fragment) OS=Homo sapiens GN=KIAA0913 PE=4 SV=1;>sp|A7E2V4-5|K0913_HUMAN Isoform 5 of Zinc finger SWIM domain-containing protein KIAA0913 OS=Homo sapiens GN=KIAA0913;>sp|A7E2V4|K0913_HUMAN Zinc finger SWIM domain-containin	6	1	1	1	0	1	0	0	0	1	0	1	0	0	0	1	0	1	0	0	0	1	1	1	1	96.044	904	904;1829;1837;1841;1842;1892		1				1	0.0071235	0	1	0	0	0	1	0
G3V174;H0Y810;A7KAX9-2;A7KAX9;O14559-10;O14559-11;O14559	G3V174;H0Y810;A7KAX9-2;A7KAX9;O14559-10;O14559-11;O14559	2;2;2;2;1;1;1	2;2;2;2;1;1;1	2;2;2;2;1;1;1	Rho GTPase-activating protein 32;Rho GTPase-activating protein 33	ARHGAP32;ARHGAP33	>tr|G3V174|G3V174_HUMAN Rho GTPase activating protein 32 OS=Homo sapiens GN=ARHGAP32 PE=4 SV=1;>tr|H0Y810|H0Y810_HUMAN Rho GTPase-activating protein 32 OS=Homo sapiens GN=ARHGAP32 PE=4 SV=1;>sp|A7KAX9-2|RHG32_HUMAN Isoform 2 of Rho GTPase-activating protei	7	2	2	2	2	1	1	0	0	0	2	1	1	0	0	0	2	1	1	0	0	0	2.3	2.3	2.3	104.57	946	946;954;1738;2087;1123;1126;1287	3	1	1				4.5149E-06	2.3	1.3	1.3	0	0	0	6398500
Q9ULV4;A7MAP0;B4E3S0;H0YHL7;F8VV53;F8W1H8;F8VUX3;F8VSA4;F8VRE9;F8VTT6;F8VVB7	Q9ULV4;A7MAP0;B4E3S0;H0YHL7	7;7;6;4;2;2;2;2;2;2;2	7;7;6;4;2;2;2;2;2;2;2	7;7;6;4;2;2;2;2;2;2;2	Coronin-1C;Coronin	CORO1C	>sp|Q9ULV4|COR1C_HUMAN Coronin-1C OS=Homo sapiens GN=CORO1C PE=1 SV=1;>tr|A7MAP0|A7MAP0_HUMAN Coronin, actin binding protein, 1C OS=Homo sapiens GN=CORO1C PE=2 SV=1;>tr|B4E3S0|B4E3S0_HUMAN Coronin, actin binding protein, 1C OS=Homo sapiens GN=CORO1C PE=2 S	11	7	7	7	4	6	6	2	1	2	4	6	6	2	1	2	4	6	6	2	1	2	13.9	13.9	13.9	53.248	474	474;480;369;165;125;151;159;162;163;169;181	4	6	6	2	1	2	2.8179E-23	7.4	12	11.4	2.5	1.9	4.2	12739000000
Q96HA1-2;A8CG34-2;Q96HA1-3;A8MXF9;A8CG34;Q96HA1;C9JFL1;A6NF01;F6STJ3;C9JER0;Q6PJE2;C9J370	Q96HA1-2;A8CG34-2;Q96HA1-3;A8MXF9;A8CG34;Q96HA1;C9JFL1;A6NF01	6;6;6;6;6;6;3;3;1;1;1;1	6;6;6;6;6;6;3;3;1;1;1;1	6;6;6;6;6;6;3;3;1;1;1;1	Nuclear envelope pore membrane protein POM 121C;Nuclear envelope pore membrane protein POM 121;Putative nuclear envelope pore membrane protein POM 121B	POM121;POM121C;POM121B	>sp|Q96HA1-2|P121A_HUMAN Isoform 2 of Nuclear envelope pore membrane protein POM 121 OS=Homo sapiens GN=POM121;>sp|A8CG34-2|P121C_HUMAN Isoform 2 of Nuclear envelope pore membrane protein POM 121C OS=Homo sapiens GN=POM121C;>sp|Q96HA1-3|P121A_HUMAN Isoform	12	6	6	6	2	2	4	2	2	2	2	2	4	2	2	2	2	2	4	2	2	2	6.5	6.5	6.5	99.036	984	984;987;999;999;1229;1249;107;834;115;154;187;250	3	4	5	3	3	2	2.4504E-86	3.2	2.4	6.3	2.6	2.6	0.9	2856100000
E9PEJ5;A8DPS6;E9PLP3;P68402	E9PEJ5;A8DPS6;E9PLP3;P68402	4;4;4;4	4;4;4;4	4;4;4;4	Platelet-activating factor acetylhydrolase IB subunit beta	PAFAH1B2	>tr|E9PEJ5|E9PEJ5_HUMAN Intracellular platelet-activating factor acetylhydrolase alpha 2 subunit variant 5 OS=Homo sapiens GN=PAFAH1B2 PE=2 SV=2;>tr|A8DPS6|A8DPS6_HUMAN Intracellular platelet-activating factor acetylhydrolase alpha 2 subunit variant 1 OS=H	4	4	4	4	2	3	4	3	3	3	2	3	4	3	3	3	2	3	4	3	3	3	28	28	28	14.888	132	132;155;202;229	4	7	8	6	6	6	1.9992E-59	22	22	28	28	28	28	1561400000
Q9H2P9-3;Q9H2P9-2;E7EPS3;E7EN60;A8JZY6;Q9H2P9-4;Q9H2P9;Q9H2P9-5;E7EQB6	Q9H2P9-3;Q9H2P9-2;E7EPS3;E7EN60;A8JZY6;Q9H2P9-4;Q9H2P9;Q9H2P9-5;E7EQB6	2;2;2;2;2;2;2;2;2	2;2;2;2;2;2;2;2;2	2;2;2;2;2;2;2;2;2	Diphthine synthase	DPH5	>sp|Q9H2P9-3|DPH5_HUMAN Isoform 3 of Diphthine synthase OS=Homo sapiens GN=DPH5;>sp|Q9H2P9-2|DPH5_HUMAN Isoform 2 of Diphthine synthase OS=Homo sapiens GN=DPH5;>tr|E7EPS3|E7EPS3_HUMAN DPH5 homolog (S. cerevisiae) OS=Homo sapiens GN=DPH5 PE=4 SV=1;>tr|E7EN6	9	2	2	2	2	2	2	1	1	1	2	2	2	1	1	1	2	2	2	1	1	1	10.7	10.7	10.7	26.025	234	234;234;234;284;284;285;285;297;297	2	2	3	2	2	1	2.3652E-07	10.7	10.7	10.7	7.7	7.7	7.7	1060000000
A8K0K6;Q9NQT5	A8K0K6;Q9NQT5	1;1	1;1	1;1	Exosome complex component RRP40	EXOSC3	>tr|A8K0K6|A8K0K6_HUMAN Uncharacterized protein OS=Homo sapiens GN=EXOSC3 PE=2 SV=1;>sp|Q9NQT5|EXOS3_HUMAN Exosome complex component RRP40 OS=Homo sapiens GN=EXOSC3 PE=1 SV=3	2	1	1	1	1	1	1	0	0	0	1	1	1	0	0	0	1	1	1	0	0	0	11	11	11	17.247	164	164;275	1	1	1				1.7704E-13	11	11	11	0	0	0	221620000
E7EX44;Q05682-3;A8K0X1;Q05682-2	E7EX44;Q05682-3;A8K0X1;Q05682-2	21;21;21;21	21;21;21;21	1;1;1;1	Caldesmon	CALD1	>tr|E7EX44|E7EX44_HUMAN Caldesmon 1 OS=Homo sapiens GN=CALD1 PE=4 SV=1;>sp|Q05682-3|CALD1_HUMAN Isoform 3 of Caldesmon OS=Homo sapiens GN=CALD1;>tr|A8K0X1|A8K0X1_HUMAN Uncharacterized protein OS=Homo sapiens GN=CALD1 PE=2 SV=1;>sp|Q05682-2|CALD1_HUMAN Isof	4	21	21	1	14	16	15	11	12	10	14	16	15	11	12	10	1	1	1	1	1	0	37	37	2.2	64.168	557	557;558;563;564	22	23	21	18	17	14	0	29.3	29.4	29.4	19.4	20.8	18.3	36317000000
P50570-2;A8K1B6;P50570;F5H4R9;E9PEQ4;F5H722;E5RIK2;Q6P2G1;E5RHK8;F8W9W1;Q05193-5;Q05193-3;Q05193-4;Q9UQ16-2;Q9UQ16-3;Q05193-2;Q05193;Q9UQ16;Q9UQ16-4;C9JXE5	P50570-2;A8K1B6;P50570;F5H4R9;E9PEQ4;F5H722	4;4;4;4;4;2;1;1;1;1;1;1;1;1;1;1;1;1;1;1	4;4;4;4;4;2;1;1;1;1;1;1;1;1;1;1;1;1;1;1	4;4;4;4;4;2;1;1;1;1;1;1;1;1;1;1;1;1;1;1	Dynamin-2	DNM2	>sp|P50570-2|DYN2_HUMAN Isoform 2 of Dynamin-2 OS=Homo sapiens GN=DNM2;>tr|A8K1B6|A8K1B6_HUMAN Dynamin 2 OS=Homo sapiens GN=DNM2 PE=2 SV=1;>sp|P50570|DYN2_HUMAN Dynamin-2 OS=Homo sapiens GN=DNM2 PE=1 SV=2;>tr|F5H4R9|F5H4R9_HUMAN Dynamin 2 OS=Homo sapiens G	20	4	4	4	4	4	4	2	2	3	4	4	4	2	2	3	4	4	4	2	2	3	6.8	6.8	6.8	97.651	866	866;866;870;870;870;399;445;555;639;662;851;851;856;859;863;864;864;869;873;873	7	7	5	4	5	4	2.0179E-65	6.8	6.8	6.8	3.8	3.8	6.5	4666700000
A8K1C9;Q96LT9	A8K1C9;Q96LT9	2;2	2;2	2;2	RNA-binding protein 40	RNPC3	>tr|A8K1C9|A8K1C9_HUMAN Uncharacterized protein OS=Homo sapiens GN=RNPC3 PE=2 SV=1;>sp|Q96LT9|RBM40_HUMAN RNA-binding protein 40 OS=Homo sapiens GN=RNPC3 PE=1 SV=1	2	2	2	2	2	1	1	1	1	1	2	1	1	1	1	1	2	1	1	1	1	1	6.6	6.6	6.6	58.487	516	516;517	2	2	2	2	1	2	6.9527E-07	6.6	3.1	3.1	3.1	3.1	3.1	19090000
Q8WWM7-6;Q8WWM7-5;Q8WWM7-4;A8K1R6;Q8WWM7-2;Q8WWM7;Q8WWM7-3;Q8WWM7-7;C9JXV8	Q8WWM7-6;Q8WWM7-5;Q8WWM7-4;A8K1R6;Q8WWM7-2;Q8WWM7;Q8WWM7-3	6;6;6;6;6;6;6;1;1	6;6;6;6;6;6;6;1;1	6;6;6;6;6;6;6;1;1	Ataxin-2-like protein	ATXN2L	>sp|Q8WWM7-6|ATX2L_HUMAN Isoform 6 of Ataxin-2-like protein OS=Homo sapiens GN=ATXN2L;>sp|Q8WWM7-5|ATX2L_HUMAN Isoform 5 of Ataxin-2-like protein OS=Homo sapiens GN=ATXN2L;>sp|Q8WWM7-4|ATX2L_HUMAN Isoform 4 of Ataxin-2-like protein OS=Homo sapiens GN=ATXN2	9	6	6	6	6	4	6	4	4	4	6	4	6	4	4	4	6	4	6	4	4	4	10.1	10.1	10.1	102.89	968	968;1044;1044;1044;1062;1075;1097;399;400	16	14	15	7	8	10	4.6843E-72	10.1	8.7	10.1	6.9	8.7	8.7	3007100000
A8K318;P14314	A8K318;P14314	13;12	13;12	1;0	Glucosidase 2 subunit beta	PRKCSH	>tr|A8K318|A8K318_HUMAN Protein kinase C substrate 80K-H OS=Homo sapiens GN=PRKCSH PE=2 SV=1;>sp|P14314|GLU2B_HUMAN Glucosidase 2 subunit beta OS=Homo sapiens GN=PRKCSH PE=1 SV=2	2	13	13	1	12	11	12	9	10	8	12	11	12	9	10	8	0	1	1	1	1	0	29.1	29.1	1.7	59.177	525	525;528	30	28	29	23	23	22	0	27.4	27.8	27.8	27.4	25.5	23.8	81648000000
F5H2U7;A8K3C2;Q8NC96	F5H2U7;A8K3C2;Q8NC96	1;1;1	1;1;1	1;1;1	Adaptin ear-binding coat-associated protein 1	NECAP1	>tr|F5H2U7|F5H2U7_HUMAN NECAP endocytosis-associated 1 (Fragment) OS=Homo sapiens GN=NECAP1 PE=4 SV=1;>tr|A8K3C2|A8K3C2_HUMAN NECAP endocytosis associated 1, isoform CRA_a OS=Homo sapiens GN=NECAP1 PE=2 SV=1;>sp|Q8NC96|NECP1_HUMAN Adaptin ear-binding coat-	3	1	1	1	1	1	1	0	1	1	1	1	1	0	1	1	1	1	1	0	1	1	19.7	19.7	19.7	11.868	117	117;133;275	2	1	1		1	2	7.4508E-08	19.7	19.7	19.7	0	19.7	19.7	0
Q9BVG8-4;B7Z896;A8K6S2;F5H3M2;F5H4I9;Q9BVG8-2;Q9BVG8;B7Z484	Q9BVG8-4;B7Z896;A8K6S2;F5H3M2;F5H4I9;Q9BVG8-2;Q9BVG8;B7Z484	3;3;3;3;3;3;3;3	3;3;3;3;3;3;3;3	3;3;3;3;3;3;3;3	Kinesin-like protein KIFC3	KIFC3	>sp|Q9BVG8-4|KIFC3_HUMAN Isoform 3 of Kinesin-like protein KIFC3 OS=Homo sapiens GN=KIFC3;>tr|B7Z896|B7Z896_HUMAN Kinesin family member C3 OS=Homo sapiens GN=KIFC3 PE=2 SV=1;>tr|A8K6S2|A8K6S2_HUMAN Kinesin family member C3 OS=Homo sapiens GN=KIFC3 PE=2 SV=	8	3	3	3	2	2	3	0	0	0	2	2	3	0	0	0	2	2	3	0	0	0	9.3	9.3	9.3	71.606	637	637;684;687;724;768;826;833;848	2	2	4				2.5779E-18	7.4	6.1	9.3	0	0	0	195790000
F8VYL7;A8K7X6;Q15366;Q6IPF4;B4DRD7;B4DLC0;F8VWQ4;F8VZX2;F8VRG9;Q68Y55;Q32Q82;F8VXH9;G3V0E8;B4DXP5;F8W0G4;P57721-2;P57721-3;P57721-5;E9PFP8;A8MX33;P57721-4;P57721;F8VRH0;F8VTZ0;F8W1G6	F8VYL7;A8K7X6;Q15366;Q6IPF4;B4DRD7;B4DLC0;F8VWQ4;F8VZX2;F8VRG9;Q68Y55;Q32Q82;F8VXH9;G3V0E8;B4DXP5;F8W0G4;P57721-2;P57721-3;P57721-5;E9PFP8;A8MX33;P57721-4;P57721	6;6;6;6;5;5;5;5;5;5;5;4;4;4;3;3;3;3;3;3;3;3;2;1;1	6;6;6;6;5;5;5;5;5;5;5;4;4;4;3;3;3;3;3;3;3;3;2;1;1	3;3;3;3;2;2;3;2;3;2;2;1;1;1;0;0;0;0;0;0;0;0;2;0;0	Poly(rC)-binding protein 2;Poly(rC)-binding protein 3	PCBP2;PCBP3	>tr|F8VYL7|F8VYL7_HUMAN Poly(rC)-binding protein 2 OS=Homo sapiens GN=PCBP2 PE=4 SV=1;>tr|A8K7X6|A8K7X6_HUMAN Poly(RC) binding protein 2, isoform CRA_b OS=Homo sapiens GN=PCBP2 PE=2 SV=1;>sp|Q15366|PCBP2_HUMAN Poly(rC)-binding protein 2 OS=Homo sapiens GN=	25	6	6	3	5	4	3	3	3	3	5	4	3	3	3	3	2	1	1	1	1	1	26.3	26.3	16.9	38.15	361	361;362;365;366;282;301;308;321;323;331;335;160;318;322;158;345;346;351;361;361;370;371;299;64;186	6	6	4	4	4	3	4.259E-109	22.4	18	17.2	12.5	17.2	17.2	1031500000
A8K8G0;Q5SZ08;P51858;Q5SZ07;B7Z525	A8K8G0;Q5SZ08;P51858;Q5SZ07;B7Z525	18;18;18;18;13	18;18;18;18;13	18;18;18;18;13	Hepatoma-derived growth factor	HDGF	>tr|A8K8G0|A8K8G0_HUMAN Uncharacterized protein OS=Homo sapiens GN=HDGF PE=2 SV=1;>tr|Q5SZ08|Q5SZ08_HUMAN Hepatoma-derived growth factor (High-mobility group protein 1-like) OS=Homo sapiens GN=HDGF PE=2 SV=1;>sp|P51858|HDGF_HUMAN Hepatoma-derived growth fa	5	18	18	18	16	15	15	13	14	12	16	15	15	13	14	12	16	15	15	13	14	12	73.1	73.1	73.1	22.964	208	208;233;240;256;262	38	38	33	27	29	22	5.4406E-172	73.1	68.3	73.1	60.6	60.6	54.8	80245000000
A8K8J9;F5H223;Q13561;Q13561-3;Q13561-2;F5H2S7;H0YI98;F8W1I6;F8WAG8	A8K8J9;F5H223;Q13561;Q13561-3;Q13561-2;F5H2S7;H0YI98;F8W1I6	3;3;3;3;3;3;2;2;1	3;3;3;3;3;3;2;2;1	3;3;3;3;3;3;2;2;1	Dynactin subunit 2	DCTN2	>tr|A8K8J9|A8K8J9_HUMAN Dynactin 2 (P50), isoform CRA_b OS=Homo sapiens GN=DCTN2 PE=2 SV=1;>tr|F5H223|F5H223_HUMAN Dynactin 2 (p50) OS=Homo sapiens GN=DCTN2 PE=4 SV=1;>sp|Q13561|DCTN2_HUMAN Dynactin subunit 2 OS=Homo sapiens GN=DCTN2 PE=1 SV=4;>sp|Q13561-3	9	3	3	3	2	2	3	0	1	1	2	2	3	0	1	1	2	2	3	0	1	1	17.2	17.2	17.2	34.486	314	314;378;401;403;406;406;268;315;377	2	2	3		1	1	6.7526E-10	7.6	7.6	17.2	0	3.5	3.5	6197500000
E5RFY9;A8K8R8;G5EA08;Q9H425	E5RFY9;A8K8R8;G5EA08;Q9H425	1;1;1;1	1;1;1;1	1;1;1;1	Uncharacterized protein C1orf198	C1orf198	>tr|E5RFY9|E5RFY9_HUMAN Chromosome 1 open reading frame 198 OS=Homo sapiens GN=C1orf198 PE=4 SV=1;>tr|A8K8R8|A8K8R8_HUMAN Uncharacterized protein OS=Homo sapiens GN=C1orf198 PE=2 SV=1;>tr|G5EA08|G5EA08_HUMAN Chromosome 1 open reading frame 198, isoform CRA	4	1	1	1	0	1	0	0	0	0	0	1	0	0	0	0	0	1	0	0	0	0	18.2	18.2	18.2	12.419	110	110;197;289;327		1					2.1674E-05	0	18.2	0	0	0	0	54010000
A8K8U5;P33981;D6RFY1;D6RF82;D6REX1;D6RIC6	A8K8U5;P33981	3;3;1;1;1;1	3;3;1;1;1;1	3;3;1;1;1;1	Dual specificity protein kinase TTK	TTK	>tr|A8K8U5|A8K8U5_HUMAN TTK protein kinase OS=Homo sapiens GN=TTK PE=2 SV=1;>sp|P33981|TTK_HUMAN Dual specificity protein kinase TTK OS=Homo sapiens GN=TTK PE=1 SV=2	6	3	3	3	3	3	2	2	2	2	3	3	2	2	2	2	3	3	2	2	2	2	4	4	4	96.943	856	856;857;79;139;150;176	3	3	2	2	2	2	3.3626E-27	4	4	2.9	2.9	2.5	2.9	2075500000
A8K979-3	A8K979-3	1	1	1			>sp|A8K979-3|ERI2_HUMAN Isoform 3 of ERI1 exoribonuclease 2 OS=Homo sapiens GN=ERI2	1	1	1	1	0	0	0	0	0	1	0	0	0	0	0	1	0	0	0	0	0	1	2.9	2.9	2.9	31.756	279	279						1	0.046525	0	0	0	0	0	2.9	0
F2Z2H2;A8KA46;Q15404	F2Z2H2;A8KA46;Q15404	2;2;2	2;2;2	2;2;2	Ras suppressor protein 1	RSU1	>tr|F2Z2H2|F2Z2H2_HUMAN Ras suppressor protein 1 OS=Homo sapiens GN=RSU1 PE=4 SV=1;>tr|A8KA46|A8KA46_HUMAN Ras suppressor protein 1 OS=Homo sapiens GN=RSU1 PE=2 SV=1;>sp|Q15404|RSU1_HUMAN Ras suppressor protein 1 OS=Homo sapiens GN=RSU1 PE=1 SV=3	3	2	2	2	2	2	2	1	0	0	2	2	2	1	0	0	2	2	2	1	0	0	18.8	18.8	18.8	19.737	176	176;224;277	2	2	2	1			2.9933E-182	18.8	18.8	18.8	13.6	0	0	898870000
A8MPZ0;B4DWZ0;B0V0L0;E7ETJ1;P36915-2;E7ENK5;P36915	A8MPZ0;B4DWZ0;B0V0L0;E7ETJ1;P36915-2;E7ENK5;P36915	1;1;1;1;1;1;1	1;1;1;1;1;1;1	1;1;1;1;1;1;1	Guanine nucleotide-binding protein-like 1	GNL1	>tr|A8MPZ0|A8MPZ0_HUMAN Uncharacterized protein OS=Homo sapiens GN=GNL1 PE=2 SV=3;>tr|B4DWZ0|B4DWZ0_HUMAN Uncharacterized protein OS=Homo sapiens GN=GNL1 PE=2 SV=1;>tr|B0V0L0|B0V0L0_HUMAN Guanine nucleotide binding protein-like 1 (Fragment) OS=Homo sapiens	7	1	1	1	1	1	1	1	1	1	1	1	1	1	1	1	1	1	1	1	1	1	4.2	4.2	4.2	28.705	262	262;404;407;429;430;464;607	1	1	1	1	1	1	2.5212E-06	4.2	4.2	4.2	4.2	4.2	4.2	204100000
P55196-3;C9JX92;P55196;A8MQ02;P55196-5;F8W9I4;E9PFY5;P55196-2;P55196-6;C9IYT9;Q5TIG5;P55196-1;H0Y8U8;H0Y948;H0Y8L4	P55196-3;C9JX92;P55196;A8MQ02;P55196-5;F8W9I4;E9PFY5;P55196-2;P55196-6;C9IYT9;Q5TIG5;P55196-1	3;3;3;3;3;2;2;2;2;2;2;2;1;1;1	3;3;3;3;3;2;2;2;2;2;2;2;1;1;1	3;3;3;3;3;2;2;2;2;2;2;2;1;1;1	Afadin	MLLT4	>sp|P55196-3|AFAD_HUMAN Isoform 3 of Afadin OS=Homo sapiens GN=MLLT4;>tr|C9JX92|C9JX92_HUMAN Myeloid/lymphoid or mixed-lineage leukemia (trithorax homolog, Drosophila); translocated to, 4 OS=Homo sapiens GN=MLLT4 PE=4 SV=1;>sp|P55196|AFAD_HUMAN Afadin OS=H	15	3	3	3	1	2	2	1	2	2	1	2	2	1	2	2	1	2	2	1	2	2	2	2	2	197.65	1743	1743;1743;1824;1824;1834;247;250;1612;1651;1661;1665;1816;124;191;313	1	4	3	1	2	2	2.8898E-23	0.8	1.4	1.4	0.8	1.4	1.4	904740000
Q9Y4B5-2;Q9Y4B5-3;A8MQ54;Q9Y4B5;Q9Y4B5-4	Q9Y4B5-2;Q9Y4B5-3;A8MQ54;Q9Y4B5	9;9;9;9;3	9;9;9;9;3	8;8;8;8;3	Protein SOGA2	SOGA2	>sp|Q9Y4B5-2|CC165_HUMAN Isoform 2 of Coiled-coil domain-containing protein 165 OS=Homo sapiens GN=CCDC165;>sp|Q9Y4B5-3|CC165_HUMAN Isoform 3 of Coiled-coil domain-containing protein 165 OS=Homo sapiens GN=CCDC165;>tr|A8MQ54|A8MQ54_HUMAN Coiled-coil domain	5	9	9	8	2	2	3	1	3	6	2	2	3	1	3	6	1	2	2	0	2	5	7.6	7.6	7.1	173.31	1545	1545;1586;1672;1896;976	4	3	5	1	3	7	7.777E-29	1.7	2.3	2.7	0.6	1.6	4.3	614020000
A8MQ55	A8MQ55	1	1	1			>tr|A8MQ55|A8MQ55_HUMAN Chromosome 9 open reading frame 93 OS=Homo sapiens GN=C9orf93 PE=4 SV=1	1	1	1	1	1	0	0	0	0	0	1	0	0	0	0	0	1	0	0	0	0	0	11.8	11.8	11.8	15.251	136	136	1						0.028413	11.8	0	0	0	0	0	0
A8MQB8;Q06787-8;Q06787-6;G3V0J0;Q06787-2;Q06787-4;Q06787-5;G8JL90;Q06787-7;Q06787-3;Q06787;G8JLE9;F8W871;Q8IXW7	A8MQB8;Q06787-8;Q06787-6;G3V0J0;Q06787-2;Q06787-4;Q06787-5;G8JL90;Q06787-7;Q06787-3;Q06787;G8JLE9;F8W871	5;5;5;5;5;5;5;5;5;5;5;4;3;1	5;5;5;5;5;5;5;5;5;5;5;4;3;1	5;5;5;5;5;5;5;5;5;5;5;4;3;1	Fragile X mental retardation protein 1	FMR1	>tr|A8MQB8|A8MQB8_HUMAN Fragile X mental retardation 1 OS=Homo sapiens GN=FMR1 PE=4 SV=1;>sp|Q06787-8|FMR1_HUMAN Isoform 8 of Fragile X mental retardation protein 1 OS=Homo sapiens GN=FMR1;>sp|Q06787-6|FMR1_HUMAN Isoform 5 of Fragile X mental retardation p	14	5	5	5	3	3	2	2	3	1	3	3	2	2	3	1	3	3	2	2	3	1	12.4	12.4	12.4	65.821	582	582;586;590;592;594;603;607;611;615;620;632;537;262;297	6	4	3	4	5	3	5.6068E-28	8.6	8.6	5.7	5.7	7.2	3.4	11202000000
A8MRB2;Q00059	A8MRB2;Q00059	1;1	1;1	1;1	Transcription factor A, mitochondrial	TFAM	>tr|A8MRB2|A8MRB2_HUMAN Transcription factor A, mitochondrial OS=Homo sapiens GN=TFAM PE=4 SV=1;>sp|Q00059|TFAM_HUMAN Transcription factor A, mitochondrial OS=Homo sapiens GN=TFAM PE=1 SV=1	2	1	1	1	0	0	1	0	0	0	0	0	1	0	0	0	0	0	1	0	0	0	6.1	6.1	6.1	25.465	214	214;246			1				0.01794	0	0	6.1	0	0	0	0
A8MRS1;Q8NHM5-2;E7ET57;Q8NHM5-3;E7EML5;Q8NHM5;F8WBN2;Q1RLM7;E9PBI6;B4DSN4	A8MRS1;Q8NHM5-2;E7ET57;Q8NHM5-3;E7EML5;Q8NHM5;F8WBN2;Q1RLM7;E9PBI6;B4DSN4	2;2;2;2;2;2;1;1;1;1	2;2;2;2;2;2;1;1;1;1	2;2;2;2;2;2;1;1;1;1	Lysine-specific demethylase 2B	KDM2B;FBXL10	>tr|A8MRS1|A8MRS1_HUMAN Lysine (K)-specific demethylase 2B OS=Homo sapiens GN=KDM2B PE=2 SV=1;>sp|Q8NHM5-2|KDM2B_HUMAN Isoform 2 of Lysine-specific demethylase 2B OS=Homo sapiens GN=KDM2B;>tr|E7ET57|E7ET57_HUMAN Lysine (K)-specific demethylase 2B OS=Homo s	10	2	2	2	1	1	2	1	1	1	1	1	2	1	1	1	1	1	2	1	1	1	1.6	1.6	1.6	144.77	1265	1265;1306;1306;1326;1326;1336;510;559;706;779	1	1	2	1	1	1	4.8161E-05	0.6	0.6	1.6	0.9	0.9	0.9	0
D6R958;E7EVT2;A8MS91;Q8NC56	D6R958;E7EVT2;A8MS91;Q8NC56	1;1;1;1	1;1;1;1	1;1;1;1	LEM domain-containing protein 2	LEMD2	>tr|D6R958|D6R958_HUMAN LEM domain-containing 2 (Fragment) OS=Homo sapiens GN=LEMD2 PE=4 SV=1;>tr|E7EVT2|E7EVT2_HUMAN LEM domain-containing 2 OS=Homo sapiens GN=LEMD2 PE=4 SV=1;>tr|A8MS91|A8MS91_HUMAN Uncharacterized protein OS=Homo sapiens GN=LEMD2 PE=4 S	4	1	1	1	0	0	1	1	0	0	0	0	1	1	0	0	0	0	1	1	0	0	24.1	24.1	24.1	5.9066	54	54;201;464;503			1	1			0.0005628	0	0	24.1	24.1	0	0	237760000
A8MSM5;Q2PPJ7-3;Q2PPJ7-2;Q2PPJ7	A8MSM5;Q2PPJ7-3;Q2PPJ7-2;Q2PPJ7	4;4;4;4	4;4;4;4	4;4;4;4	Ral GTPase-activating protein subunit alpha-2	RALGAPA2	>tr|A8MSM5|A8MSM5_HUMAN Uncharacterized protein OS=Homo sapiens GN=RALGAPA2 PE=4 SV=1;>sp|Q2PPJ7-3|RGPA2_HUMAN Isoform 3 of Ral GTPase-activating protein subunit alpha-2 OS=Homo sapiens GN=RALGAPA2;>sp|Q2PPJ7-2|RGPA2_HUMAN Isoform 2 of Ral GTPase-activatin	4	4	4	4	3	3	2	2	2	2	3	3	2	2	2	2	3	3	2	2	2	2	5.2	5.2	5.2	197.19	1761	1761;1835;1839;1873	4	4	3	2	2	2	1.2723E-165	3.4	4.4	2.8	2.8	2.8	2.8	2086100000
A8MSQ1;O94880;O94880-2	A8MSQ1;O94880;O94880-2	5;4;3	5;4;3	5;4;3	PHD finger protein 14	PHF14	>tr|A8MSQ1|A8MSQ1_HUMAN Uncharacterized protein OS=Homo sapiens GN=PHF14 PE=4 SV=2;>sp|O94880|PHF14_HUMAN PHD finger protein 14 OS=Homo sapiens GN=PHF14 PE=1 SV=2;>sp|O94880-2|PHF14_HUMAN Isoform 2 of PHD finger protein 14 OS=Homo sapiens GN=PHF14	3	5	5	5	3	2	3	2	0	0	3	2	3	2	0	0	3	2	3	2	0	0	6.9	6.9	6.9	106.99	948	948;888;663	3	2	3	2			2.4776E-32	3.7	2.7	4.7	2.1	0	0	650880000
B3KX27;A8MT19;Q8IUC4	B3KX27;A8MT19;Q8IUC4	1;1;1	1;1;1	1;1;1	Putative rhophilin-2-like protein RHPN2P1;Rhophilin-2	RHPN2;RHPN2P1	>tr|B3KX27|B3KX27_HUMAN Uncharacterized protein OS=Homo sapiens GN=RHPN2 PE=2 SV=1;>sp|A8MT19|RHN2L_HUMAN Putative rhophilin-2-like protein OS=Homo sapiens PE=5 SV=2;>sp|Q8IUC4|RHPN2_HUMAN Rhophilin-2 OS=Homo sapiens GN=RHPN2 PE=1 SV=1	3	1	1	1	1	1	0	0	0	0	1	1	0	0	0	0	1	1	0	0	0	0	2.4	2.4	2.4	46.592	416	416;583;686	1	1					0.0024547	2.4	2.4	0	0	0	0	0
Q7Z5J4-3;E7EVZ3;Q7Z5J4-2;C9JWB0;Q7Z5J4;A8MTC3;A8MXE8;Q7Z5J4-4;E7ETW1	Q7Z5J4-3;E7EVZ3;Q7Z5J4-2;C9JWB0;Q7Z5J4;A8MTC3	9;9;9;9;9;9;4;4;4	9;9;9;9;9;9;4;4;4	9;9;9;9;9;9;4;4;4	Retinoic acid-induced protein 1	RAI1	>sp|Q7Z5J4-3|RAI1_HUMAN Isoform 3 of Retinoic acid-induced protein 1 OS=Homo sapiens GN=RAI1;>tr|E7EVZ3|E7EVZ3_HUMAN Retinoic acid-induced 1 OS=Homo sapiens GN=RAI1 PE=4 SV=1;>sp|Q7Z5J4-2|RAI1_HUMAN Isoform 2 of Retinoic acid-induced protein 1 OS=Homo sapi	9	9	9	9	6	6	6	1	2	3	6	6	6	1	2	3	6	6	6	1	2	3	8.1	8.1	8.1	175.34	1640	1640;1640;1862;1862;1906;1993;942;966;966	7	7	6	1	2	4	4.7681E-38	5.4	5.8	6.3	1.3	2.8	3.5	537950000
O43670-3;A8MTG3;O43670-2;O43670;E1P660;H0Y3M2	O43670-3;A8MTG3;O43670-2;O43670;E1P660;H0Y3M2	2;2;2;2;2;2	2;2;2;2;2;2	2;2;2;2;2;2	Zinc finger protein 207	ZNF207	>sp|O43670-3|ZN207_HUMAN Isoform 3 of Zinc finger protein 207 OS=Homo sapiens GN=ZNF207;>tr|A8MTG3|A8MTG3_HUMAN Zinc finger protein 207 OS=Homo sapiens GN=ZNF207 PE=4 SV=1;>sp|O43670-2|ZN207_HUMAN Isoform 2 of Zinc finger protein 207 OS=Homo sapiens GN=ZNF	6	2	2	2	2	2	2	1	1	1	2	2	2	1	1	1	2	2	2	1	1	1	6.3	6.3	6.3	41.559	395	395;447;463;478;494;496	2	2	2	1	1	1	1.2647E-11	6.3	6.3	6.3	3.3	3.3	3.3	627140000
B7Z637;B7Z441;Q8IUR7-3;F5GWK4;Q8IUR7-2;A8MTG8;Q8IUR7;C9J8P8;C9JAA7;C9JBY2;G5E9V7;Q8IUR7-6;G5E9V6;H0YGM5	B7Z637;B7Z441;Q8IUR7-3;F5GWK4;Q8IUR7-2;A8MTG8;Q8IUR7;C9J8P8;C9JAA7;C9JBY2;G5E9V7;Q8IUR7-6;G5E9V6	3;3;3;3;3;3;3;2;2;2;2;2;2;1	3;3;3;3;3;3;3;2;2;2;2;2;2;1	3;3;3;3;3;3;3;2;2;2;2;2;2;1	Armadillo repeat-containing protein 8	ARMC8	>tr|B7Z637|B7Z637_HUMAN Armadillo repeat containing 8, isoform CRA_g OS=Homo sapiens GN=ARMC8 PE=2 SV=1;>tr|B7Z441|B7Z441_HUMAN Uncharacterized protein OS=Homo sapiens GN=ARMC8 PE=2 SV=1;>sp|Q8IUR7-3|ARMC8_HUMAN Isoform 3 of Armadillo repeat-containing pro	14	3	3	3	2	3	2	1	1	1	2	3	2	1	1	1	2	3	2	1	1	1	6.5	6.5	6.5	67.185	600	600;606;631;642;659;663;673;130;198;227;357;385;399;530	2	3	2	1	1	1	3.1477E-20	4.5	6.5	4.5	1.3	1.3	1.3	1899100000
E7EP14;A8MTM6;Q15398;Q15398-1;G3V543;G3V4E5	E7EP14;A8MTM6;Q15398;Q15398-1	9;9;9;8;1;1	9;9;9;8;1;1	9;9;9;8;1;1	Disks large-associated protein 5	DLGAP5	>tr|E7EP14|E7EP14_HUMAN Uncharacterized protein OS=Homo sapiens GN=DLGAP5 PE=4 SV=1;>tr|A8MTM6|A8MTM6_HUMAN Discs, large homolog 7 (Drosophila), isoform CRA_c OS=Homo sapiens GN=DLGAP5 PE=4 SV=1;>sp|Q15398|DLGP5_HUMAN Disks large-associated protein 5 OS=Ho	6	9	9	9	6	5	5	4	7	4	6	5	5	4	7	4	6	5	5	4	7	4	16.9	16.9	16.9	88.983	792	792;842;846;765;111;234	9	11	7	7	11	8	6.2999E-265	12.1	11.2	10.9	10.1	13.9	9.1	6951200000
A8MTP9;Q9Y2R4	A8MTP9;Q9Y2R4	1;1	1;1	1;1	Probable ATP-dependent RNA helicase DDX52	DDX52	>tr|A8MTP9|A8MTP9_HUMAN DEAD (Asp-Glu-Ala-Asp) box polypeptide 52 OS=Homo sapiens GN=DDX52 PE=4 SV=1;>sp|Q9Y2R4|DDX52_HUMAN Probable ATP-dependent RNA helicase DDX52 OS=Homo sapiens GN=DDX52 PE=1 SV=3	2	1	1	1	1	0	0	1	0	0	1	0	0	1	0	0	1	0	0	1	0	0	4.7	4.7	4.7	55.217	491	491;599	1			1			1.9415E-15	4.7	0	0	4.7	0	0	284530000
C9IYS5;A8MTS8;B1ALH6;O14832;C9JR86	C9IYS5;A8MTS8;B1ALH6;O14832;C9JR86	2;2;2;2;1	2;2;2;2;1	2;2;2;2;1	Phytanoyl-CoA dioxygenase, peroxisomal	PHYH	>tr|C9IYS5|C9IYS5_HUMAN Phytanoyl-CoA 2-hydroxylase (Fragment) OS=Homo sapiens GN=PHYH PE=4 SV=1;>tr|A8MTS8|A8MTS8_HUMAN Phytanoyl-CoA 2-hydroxylase OS=Homo sapiens GN=PHYH PE=4 SV=1;>tr|B1ALH6|B1ALH6_HUMAN Phytanoyl-CoA 2-hydroxylase OS=Homo sapiens GN=PH	5	2	2	2	0	2	0	0	1	1	0	2	0	0	1	1	0	2	0	0	1	1	11.4	11.4	11.4	20.313	176	176;238;321;338;211		2			1	1	1.5834E-06	0	11.4	0	0	4.5	4.5	252580000
A8MTZ6;Q96BU1-2;Q96BU1	A8MTZ6;Q96BU1-2;Q96BU1	1;1;1	1;1;1	1;1;1	S100P-binding protein	S100PBP	>tr|A8MTZ6|A8MTZ6_HUMAN Uncharacterized protein OS=Homo sapiens GN=S100PBP PE=4 SV=1;>sp|Q96BU1-2|S1PBP_HUMAN Isoform 2 of S100P-binding protein OS=Homo sapiens GN=S100PBP;>sp|Q96BU1|S1PBP_HUMAN S100P-binding protein OS=Homo sapiens GN=S100PBP PE=1 SV=1	3	1	1	1	1	1	1	0	0	0	1	1	1	0	0	0	1	1	1	0	0	0	5.6	5.6	5.6	37.323	341	341;342;408	1	1	1				1.5004E-05	5.6	5.6	5.6	0	0	0	73488000
F5H1K3;F5H6B6;Q86TN4-2;F5H2B2;Q86TN4;A8MU17	F5H1K3;F5H6B6;Q86TN4-2;F5H2B2;Q86TN4;A8MU17	1;1;1;1;1;1	1;1;1;1;1;1	1;1;1;1;1;1	tRNA 2-phosphotransferase 1	TRPT1	>tr|F5H1K3|F5H1K3_HUMAN tRNA phosphotransferase 1 OS=Homo sapiens GN=TRPT1 PE=4 SV=1;>tr|F5H6B6|F5H6B6_HUMAN tRNA phosphotransferase 1 OS=Homo sapiens GN=TRPT1 PE=4 SV=1;>sp|Q86TN4-2|TRPT1_HUMAN Isoform 2 of tRNA 2-phosphotransferase 1 OS=Homo sapiens GN=	6	1	1	1	1	0	1	0	0	0	1	0	1	0	0	0	1	0	1	0	0	0	15.3	15.3	15.3	12.337	111	111;167;204;216;253;255	1		1				5.4052E-09	15.3	0	15.3	0	0	0	0
A8MU38;Q14693;D6W506;E7ESE7;F5GY24	A8MU38;Q14693;D6W506;E7ESE7;F5GY24	2;2;2;2;2	2;2;2;2;2	2;2;2;2;2	Phosphatidate phosphatase LPIN1	LPIN1	>tr|A8MU38|A8MU38_HUMAN Lipin 1 OS=Homo sapiens GN=LPIN1 PE=4 SV=1;>sp|Q14693|LPIN1_HUMAN Phosphatidate phosphatase LPIN1 OS=Homo sapiens GN=LPIN1 PE=2 SV=2;>tr|D6W506|D6W506_HUMAN Lipin 1 OS=Homo sapiens GN=LPIN1 PE=4 SV=1;>tr|E7ESE7|E7ESE7_HUMAN Lipin 1	5	2	2	2	1	1	1	0	0	0	1	1	1	0	0	0	1	1	1	0	0	0	3.3	3.3	3.3	50.527	459	459;890;896;932;975	1	1	1				0.00055007	1.5	1.7	1.7	0	0	0	0
A8MU44;Q9UJC3	A8MU44;Q9UJC3	5;5	5;5	5;5	Protein Hook homolog 1	HOOK1	>tr|A8MU44|A8MU44_HUMAN Uncharacterized protein OS=Homo sapiens GN=HOOK1 PE=2 SV=2;>sp|Q9UJC3|HOOK1_HUMAN Protein Hook homolog 1 OS=Homo sapiens GN=HOOK1 PE=1 SV=2	2	5	5	5	4	4	4	2	3	2	4	4	4	2	3	2	4	4	4	2	3	2	10.9	10.9	10.9	80.021	686	686;728	6	7	7	4	4	4	5.021E-135	8.5	8.5	10.9	5.4	7.9	5.4	11775000000
A8MU58;Q13155;F8W950	A8MU58;Q13155;F8W950	2;2;1	2;2;1	2;2;1	Aminoacyl tRNA synthase complex-interacting multifunctional protein 2	AIMP2	>tr|A8MU58|A8MU58_HUMAN Aminoacyl tRNA synthetase complex-interacting multifunctional protein 2 OS=Homo sapiens GN=AIMP2 PE=4 SV=2;>sp|Q13155|AIMP2_HUMAN Aminoacyl tRNA synthase complex-interacting multifunctional protein 2 OS=Homo sapiens GN=AIMP2 PE=1 SV	3	2	2	2	0	1	1	2	2	2	0	1	1	2	2	2	0	1	1	2	2	2	17.8	17.8	17.8	26.76	242	242;320;251		1	2	4	3	2	2.361E-73	0	14.9	14.9	17.8	17.8	17.8	4534900000
A8MUB1;P68366;C9JDL2;C9JEV8;C9JDS9;C9JQ00;C9JJQ8;B3KPW9;Q9NY65;C9J2C0;C9K0S6;A6NHL2-2;A6NHL2	A8MUB1;P68366	8;8;2;2;2;2;2;2;2;2;1;1;1	2;2;1;1;0;1;1;0;0;0;0;0;0	2;2;1;1;0;1;1;0;0;0;0;0;0	Tubulin alpha-4A chain	TUBA4A	>tr|A8MUB1|A8MUB1_HUMAN Tubulin, alpha 1 (Testis specific), isoform CRA_a OS=Homo sapiens GN=TUBA4A PE=2 SV=1;>sp|P68366|TBA4A_HUMAN Tubulin alpha-4A chain OS=Homo sapiens GN=TUBA4A PE=1 SV=1	13	8	2	2	6	6	4	3	4	4	2	2	1	1	1	1	2	2	1	1	1	1	29.1	6.9	6.9	48.328	433	433;448;120;153;156;180;198;383;449;467;47;406;446	4	4	3	3	3	3	7.6218E-142	22.9	22.9	16.9	12.2	16.4	16.2	5647800000
G5E9D0;E9PM57;A8MW92-2;A8MUE8;A8MXR8;D3YTE1;A8MW92-4;F8W9L8;A8MW92	G5E9D0;E9PM57;A8MW92-2;A8MUE8;A8MXR8;D3YTE1;A8MW92-4;F8W9L8;A8MW92	1;1;1;1;1;1;1;1;1	1;1;1;1;1;1;1;1;1	1;1;1;1;1;1;1;1;1	PHD finger protein 20-like protein 1	PHF20L1	>tr|G5E9D0|G5E9D0_HUMAN PHD finger protein 20-like 1, isoform CRA_f OS=Homo sapiens GN=PHF20L1 PE=4 SV=1;>tr|E9PM57|E9PM57_HUMAN PHD finger protein 20-like 1 OS=Homo sapiens GN=PHF20L1 PE=4 SV=1;>sp|A8MW92-2|P20L1_HUMAN Isoform 2 of PHD finger protein 20-l	9	1	1	1	1	0	0	1	0	0	1	0	0	1	0	0	1	0	0	1	0	0	6.7	6.7	6.7	16.571	150	150;264;285;311;316;513;573;992;1017	1			1			0.00060192	6.7	0	0	6.7	0	0	229460000
A8MUN4;P36543;A8MUE4;C9J8H1;Q96A05	A8MUN4;P36543;A8MUE4	3;3;2;1;1	3;3;2;1;1	3;3;2;1;1	V-type proton ATPase subunit E 1	ATP6V1E1	>tr|A8MUN4|A8MUN4_HUMAN Uncharacterized protein OS=Homo sapiens GN=ATP6V1E1 PE=2 SV=1;>sp|P36543|VATE1_HUMAN V-type proton ATPase subunit E 1 OS=Homo sapiens GN=ATP6V1E1 PE=1 SV=1;>tr|A8MUE4|A8MUE4_HUMAN Uncharacterized protein OS=Homo sapiens GN=ATP6V1E1	5	3	3	3	2	2	1	1	2	2	2	2	1	1	2	2	2	2	1	1	2	2	24	24	24	22.706	196	196;226;204;203;226	2	2	1	1	2	2	4.0748E-27	19.4	19.4	4.6	4.6	19.4	19.4	666510000
P62750;A8MXA8;A8MUS3	P62750;A8MXA8;A8MUS3	3;3;3	3;3;3	3;3;3	60S ribosomal protein L23a	RPL23A	>sp|P62750|RL23A_HUMAN 60S ribosomal protein L23a OS=Homo sapiens GN=RPL23A PE=1 SV=1;>tr|A8MXA8|A8MXA8_HUMAN Ribosomal protein L23a OS=Homo sapiens GN=RPL23A PE=3 SV=1;>tr|A8MUS3|A8MUS3_HUMAN Ribosomal protein L23a OS=Homo sapiens GN=RPL23A PE=3 SV=1	3	3	3	3	3	3	3	3	3	2	3	3	3	3	3	2	3	3	3	3	3	2	25	25	25	17.695	156	156;158;194	6	4	7	4	3	3	2.585E-19	25	25	25	25	25	17.9	3049500000
O60832;A8MUT5;C9IYT0;O60832-2	O60832;A8MUT5	4;4;1;1	4;4;1;1	4;4;1;1	H/ACA ribonucleoprotein complex subunit 4	DKC1	>sp|O60832|DKC1_HUMAN H/ACA ribonucleoprotein complex subunit 4 OS=Homo sapiens GN=DKC1 PE=1 SV=3;>tr|A8MUT5|A8MUT5_HUMAN Uncharacterized protein OS=Homo sapiens GN=DKC1 PE=4 SV=1	4	4	4	4	4	4	4	2	4	3	4	4	4	2	4	3	4	4	4	2	4	3	9.5	9.5	9.5	57.673	514	514;514;259;420	11	13	13	3	5	7	4.4793E-35	9.5	9.5	9.5	4.9	9.5	5.1	0
Q0PRL4;O15409-2;A8MUV4;O15409;B4DLD9;O15409-4	Q0PRL4;O15409-2;A8MUV4;O15409;B4DLD9;O15409-4	1;1;1;1;1;1	1;1;1;1;1;1	1;1;1;1;1;1	Forkhead box protein P2	FOXP2	>tr|Q0PRL4|Q0PRL4_HUMAN Forkhead box P2 OS=Homo sapiens GN=FOXP2 PE=2 SV=1;>sp|O15409-2|FOXP2_HUMAN Isoform 3 of Forkhead box protein P2 OS=Homo sapiens GN=FOXP2;>tr|A8MUV4|A8MUV4_HUMAN Forkhead box P2 OS=Homo sapiens GN=FOXP2 PE=4 SV=1;>sp|O15409|FOXP2_HU	6	1	1	1	0	1	0	1	0	0	0	1	0	1	0	0	0	1	0	1	0	0	1.7	1.7	1.7	59.921	530	530;623;692;715;732;740		1		1			0.003273	0	1.7	0	1.7	0	0	0
A8MUZ4;O75575-2;C9J2T4;B4E198;O75575	A8MUZ4;O75575-2;C9J2T4;B4E198;O75575	2;2;2;2;2	2;2;2;2;2	2;2;2;2;2	DNA-directed RNA polymerase III subunit RPC9	CRCP	>tr|A8MUZ4|A8MUZ4_HUMAN CGRP receptor component OS=Homo sapiens GN=CRCP PE=4 SV=2;>sp|O75575-2|RPC9_HUMAN Isoform 2 of DNA-directed RNA polymerase III subunit RPC9 OS=Homo sapiens GN=CRCP;>tr|C9J2T4|C9J2T4_HUMAN CGRP receptor component OS=Homo sapiens GN=C	5	2	2	2	1	2	2	1	1	1	1	2	2	1	1	1	1	2	2	1	1	1	21.1	21.1	21.1	8.0109	71	71;115;115;141;148	2	3	2	2	2	1	2.2861E-09	19.7	21.1	21.1	19.7	19.7	19.7	2260600000
A8MV53;Q9NQ55-2;C9JW41;Q9NQ55;C9J3F9	A8MV53;Q9NQ55-2;C9JW41;Q9NQ55;C9J3F9	4;4;4;4;4	4;4;4;4;4	4;4;4;4;4	Suppressor of SWI4 1 homolog	PPAN	>tr|A8MV53|A8MV53_HUMAN HCG2033702, isoform CRA_a OS=Homo sapiens GN=PPAN PE=4 SV=1;>sp|Q9NQ55-2|SSF1_HUMAN Isoform 2 of Suppressor of SWI4 1 homolog OS=Homo sapiens GN=PPAN;>tr|C9JW41|C9JW41_HUMAN Peter pan homolog (Drosophila) OS=Homo sapiens GN=PPAN PE=	5	4	4	4	4	4	4	3	3	3	4	4	4	3	3	3	4	4	4	3	3	3	8.8	8.8	8.8	47.144	420	420;460;460;473;520	7	7	7	4	6	4	2.5351E-54	8.8	8.8	8.8	6.7	6.7	6	976170000
Q16643;Q16643-2;A8MV58;F8W9Z3;D6RFI1;D6R9Q9	Q16643;Q16643-2;A8MV58;F8W9Z3	4;4;4;3;1;1	4;4;4;3;1;1	4;4;4;3;1;1	Drebrin	DBN1	>sp|Q16643|DREB_HUMAN Drebrin OS=Homo sapiens GN=DBN1 PE=1 SV=4;>sp|Q16643-2|DREB_HUMAN Isoform 2 of Drebrin OS=Homo sapiens GN=DBN1;>tr|A8MV58|A8MV58_HUMAN Drebrin 1 OS=Homo sapiens GN=DBN1 PE=4 SV=1;>tr|F8W9Z3|F8W9Z3_HUMAN Drebrin 1 OS=Homo sapiens GN=DB	6	4	4	4	2	3	4	2	2	2	2	3	4	2	2	2	2	3	4	2	2	2	18	18	18	71.428	649	649;651;695;381;124;391	2	3	4	2	3	2	2.2683E-94	10.8	13.9	18	8.6	8.6	8.3	5818800000
Q5M775-5;Q5M775-3;Q5M775-2;Q5M775-4;A8MV89;Q5M775;F5H2Z1	Q5M775-5;Q5M775-3;Q5M775-2;Q5M775-4;A8MV89;Q5M775	11;11;11;11;11;11;2	11;11;11;11;11;11;2	10;10;10;10;10;10;1	Cytospin-B	SPECC1	>sp|Q5M775-5|CYTSB_HUMAN Isoform 5 of Cytospin-B OS=Homo sapiens GN=SPECC1;>sp|Q5M775-3|CYTSB_HUMAN Isoform 3 of Cytospin-B OS=Homo sapiens GN=SPECC1;>sp|Q5M775-2|CYTSB_HUMAN Isoform 2 of Cytospin-B OS=Homo sapiens GN=SPECC1;>sp|Q5M775-4|CYTSB_HUMAN Isofor	7	11	11	10	6	7	7	5	4	3	6	7	7	5	4	3	6	7	7	4	4	2	19.8	19.8	18.8	79.014	703	703;709;790;987;1029;1068;408	7	11	7	5	4	3	1.431E-149	11.9	11.9	16.5	9.4	5.5	3.7	2086800000
O75083;A8MVA9;B4DY05;O75083-3;D6RD66	O75083;A8MVA9;B4DY05;O75083-3	3;3;2;2;1	3;3;2;2;1	3;3;2;2;1	WD repeat-containing protein 1	WDR1	>sp|O75083|WDR1_HUMAN WD repeat-containing protein 1 OS=Homo sapiens GN=WDR1 PE=1 SV=4;>tr|A8MVA9|A8MVA9_HUMAN Uncharacterized protein OS=Homo sapiens GN=WDR1 PE=4 SV=2;>tr|B4DY05|B4DY05_HUMAN WD repeat domain 1 OS=Homo sapiens GN=WDR1 PE=2 SV=1;>sp|O75083	5	3	3	3	2	2	2	1	3	3	2	2	2	1	3	3	2	2	2	1	3	3	6.4	6.4	6.4	66.193	606	606;607;441;466;245	2	2	2	1	3	3	1.4369E-13	5.1	5.1	5.1	1.3	6.4	6.4	581560000
E9PFF8;E7EQH6;A8MVI8;E7EN80;E7EUG8;Q6NW34-2;Q6NW34	E9PFF8;E7EQH6;A8MVI8;E7EN80;E7EUG8;Q6NW34-2;Q6NW34	1;1;1;1;1;1;1	1;1;1;1;1;1;1	1;1;1;1;1;1;1	Uncharacterized protein C3orf17	C3orf17	>tr|E9PFF8|E9PFF8_HUMAN Chromosome 3 open reading frame 17 OS=Homo sapiens GN=C3orf17 PE=4 SV=1;>tr|E7EQH6|E7EQH6_HUMAN Uncharacterized protein OS=Homo sapiens GN=C3orf17 PE=4 SV=1;>tr|A8MVI8|A8MVI8_HUMAN Chromosome 3 open reading frame 17, isoform CRA_c O	7	1	1	1	1	1	0	0	0	0	1	1	0	0	0	0	1	1	0	0	0	0	5.9	5.9	5.9	26.879	238	238;364;431;456;470;497;567	1	1					0.0006917	5.9	5.9	0	0	0	0	59411000
C9JXR7;A8MVM1;P42574	C9JXR7;A8MVM1;P42574	1;1;1	1;1;1	1;1;1	Caspase-3;Caspase-3 subunit p17;Caspase-3 subunit p12	CASP3	>tr|C9JXR7|C9JXR7_HUMAN Caspase 3, apoptosis-related cysteine peptidase (Fragment) OS=Homo sapiens GN=CASP3 PE=4 SV=2;>tr|A8MVM1|A8MVM1_HUMAN Uncharacterized protein OS=Homo sapiens GN=CASP3 PE=4 SV=2;>sp|P42574|CASP3_HUMAN Caspase-3 OS=Homo sapiens GN=CAS	3	1	1	1	1	1	0	1	1	1	1	1	0	1	1	1	1	1	0	1	1	1	9.4	9.4	9.4	13.366	117	117;182;277	1	1		1	2	2	0.00019144	9.4	9.4	0	9.4	9.4	9.4	417850000
A8MVM7	A8MVM7	1	1	1	Putative uncharacterized protein ENSP00000382790		>sp|A8MVM7|YD021_HUMAN Putative uncharacterized protein ENSP00000382790 OS=Homo sapiens PE=5 SV=3	1	1	1	1	0	0	0	0	0	1	0	0	0	0	0	1	0	0	0	0	0	1	3.6	3.6	3.6	73.451	634	634						1	0.0031309	0	0	0	0	0	3.6	32160000
A8MVR0;Q9Y6Y0	A8MVR0;Q9Y6Y0	2;2	2;2	2;2	Influenza virus NS1A-binding protein	IVNS1ABP	>tr|A8MVR0|A8MVR0_HUMAN Influenza virus NS1A-binding protein OS=Homo sapiens GN=IVNS1ABP PE=4 SV=2;>sp|Q9Y6Y0|NS1BP_HUMAN Influenza virus NS1A-binding protein OS=Homo sapiens GN=IVNS1ABP PE=1 SV=3	2	2	2	2	2	2	2	1	2	1	2	2	2	1	2	1	2	2	2	1	2	1	9.4	9.4	9.4	46.759	424	424;642	8	4	5	1	2	2	1.3773E-241	9.4	9.4	9.4	3.3	9.4	3.3	5146100000
A8MVY7;Q9UMN6;Q9UMN6-2	A8MVY7;Q9UMN6	3;3;1	3;3;1	3;3;1	Histone-lysine N-methyltransferase MLL4	WBP7	>tr|A8MVY7|A8MVY7_HUMAN Uncharacterized protein OS=Homo sapiens PE=3 SV=1;>sp|Q9UMN6|MLL4_HUMAN Histone-lysine N-methyltransferase MLL4 OS=Homo sapiens GN=WBP7 PE=1 SV=1	3	3	3	3	1	1	1	0	1	1	1	1	1	0	1	1	1	1	1	0	1	1	1.3	1.3	1.3	288.34	2671	2671;2715;582	1	1	1		1	1	7.4799E-05	0.3	0.3	0.3	0	0.3	0.7	50986000
A8MVZ6;F8W113;Q96G01-3;Q96G01	A8MVZ6;F8W113;Q96G01-3;Q96G01	2;2;2;2	2;2;2;2	2;2;2;2	Protein bicaudal D homolog 1	BICD1	>tr|A8MVZ6|A8MVZ6_HUMAN BICD1 protein OS=Homo sapiens GN=BICD1 PE=2 SV=3;>tr|F8W113|F8W113_HUMAN Bicaudal D homolog 1 (Drosophila) OS=Homo sapiens GN=BICD1 PE=4 SV=1;>sp|Q96G01-3|BICD1_HUMAN Isoform 3 of Protein bicaudal D homolog 1 OS=Homo sapiens GN=BICD	4	2	2	2	1	2	1	1	1	1	1	2	1	1	1	1	1	2	1	1	1	1	3.1	3.1	3.1	94.885	827	827;835;873;975	1	2	1	1	1	1	1.5654E-09	1.6	3.1	1.6	1.6	1.6	1.6	1969300000
Q5T4B6;P62328;A8MW06;CON__P21752	Q5T4B6;P62328;A8MW06;CON__P21752	2;2;2;1	1;1;1;0	1;1;1;0	Thymosin beta-4;Hematopoietic system regulatory peptide	TMSB4XP4;TMSB4X	>tr|Q5T4B6|Q5T4B6_HUMAN HCG1780554 OS=Homo sapiens GN=TMSL4 PE=4 SV=1;>sp|P62328|TYB4_HUMAN Thymosin beta-4 OS=Homo sapiens GN=TMSB4X PE=1 SV=2;>sp|A8MW06|TMSL3_HUMAN Thymosin beta-4-like protein 3 OS=Homo sapiens GN=TMSL3 PE=2 SV=1;>P21752 SWISS-PROT:P217	4	2	1	1	2	2	2	2	2	2	1	1	1	1	1	1	1	1	1	1	1	1	40.9	25	25	5.1127	44	44;44;44;42	4	3	3	2	2	1	6.7624E-07	40.9	40.9	40.9	40.9	40.9	40.9	0
Q5THJ1;Q13029-3;Q13029-2;A8MWY4;A8MW16;Q13029	Q5THJ1;Q13029-3;Q13029-2;A8MWY4;A8MW16;Q13029	2;2;2;2;2;2	2;2;2;2;2;2	2;2;2;2;2;2	PR domain zinc finger protein 2	PRDM2	>tr|Q5THJ1|Q5THJ1_HUMAN PR domain containing 2, with ZNF domain OS=Homo sapiens GN=PRDM2 PE=2 SV=1;>sp|Q13029-3|PRDM2_HUMAN Isoform 3 of PR domain zinc finger protein 2 OS=Homo sapiens GN=PRDM2;>sp|Q13029-2|PRDM2_HUMAN Isoform 2 of PR domain zinc finger pr	6	2	2	2	1	1	1	1	1	1	1	1	1	1	1	1	1	1	1	1	1	1	0.5	0.5	0.5	162.11	1481	1481;1517;1682;1682;1682;1718	1	1	1	1	1	1	0.0012365	0.5	0.5	0.5	0.5	0.5	0.5	0
B4DVY1;A8MWD3;O15371;B0QYA5;B0QYA6;B0QYA4;B0QYA8;B0QYA3;B0QYA7	B4DVY1;A8MWD3;O15371;B0QYA5	7;7;7;4;3;2;1;1;1	7;7;7;4;3;2;1;1;1	7;7;7;4;3;2;1;1;1	Eukaryotic translation initiation factor 3 subunit D	EIF3D	>tr|B4DVY1|B4DVY1_HUMAN Eukaryotic translation initiation factor 3, subunit D OS=Homo sapiens GN=EIF3D PE=2 SV=1;>tr|A8MWD3|A8MWD3_HUMAN Eukaryotic translation initiation factor 3, subunit D OS=Homo sapiens GN=EIF3D PE=2 SV=2;>sp|O15371|EIF3D_HUMAN Eukaryo	9	7	7	7	5	5	6	3	3	4	5	5	6	3	3	4	5	5	6	3	3	4	21.2	21.2	21.2	58.14	499	499;533;548;269;173;165;123;172;186	8	8	8	3	4	5	6.8429E-82	16.8	18.8	18.8	11.6	12	14.6	4641600000
Q49AN9;F5H013;F5H5R7;P62308;A8MWD9;C9JVQ0	Q49AN9;F5H013;F5H5R7;P62308;A8MWD9;C9JVQ0	2;2;2;2;2;2	2;2;2;2;2;2	2;2;2;2;2;2	Small nuclear ribonucleoprotein G;Small nuclear ribonucleoprotein G-like protein	SNRPG	>tr|Q49AN9|Q49AN9_HUMAN SNRPG protein OS=Homo sapiens GN=SNRPG PE=4 SV=1;>tr|F5H013|F5H013_HUMAN Small nuclear ribonucleoprotein polypeptide G OS=Homo sapiens GN=SNRPG PE=4 SV=1;>tr|F5H5R7|F5H5R7_HUMAN Uncharacterized protein OS=Homo sapiens PE=4 SV=1;>sp|	6	2	2	2	2	2	2	0	1	1	2	2	2	0	1	1	2	2	2	0	1	1	18.8	18.8	18.8	7.1013	64	64;68;74;76;76;96	3	3	3		1	1	4.7271E-07	18.8	18.8	18.8	0	10.9	18.8	1256000000
A8MWR6;Q9Y3Q8	A8MWR6;Q9Y3Q8	1;1	1;1	1;1	TSC22 domain family protein 4	TSC22D4	>tr|A8MWR6|A8MWR6_HUMAN HCG1770615, isoform CRA_b OS=Homo sapiens GN=TSC22D4 PE=2 SV=1;>sp|Q9Y3Q8|T22D4_HUMAN TSC22 domain family protein 4 OS=Homo sapiens GN=TSC22D4 PE=1 SV=2	2	1	1	1	0	1	1	1	1	0	0	1	1	1	1	0	0	1	1	1	1	0	7.7	7.7	7.7	16.685	156	156;395		1	1	1	1		2.1802E-05	0	7.7	7.7	7.7	7.7	0	0
C9JKN2;B7Z6W2;F8WDT9;A8MWT1;C9JDT9;B7Z730;Q6ICL3-2;C9J695;Q6ICL3-3;Q6ICL3;C9JC99;B7WNV6	C9JKN2;B7Z6W2;F8WDT9;A8MWT1;C9JDT9;B7Z730;Q6ICL3-2;C9J695;Q6ICL3-3;Q6ICL3;C9JC99;B7WNV6	1;1;1;1;1;1;1;1;1;1;1;1	1;1;1;1;1;1;1;1;1;1;1;1	1;1;1;1;1;1;1;1;1;1;1;1	Transport and Golgi organization 2 homolog	TANGO2;C22orf25	>tr|C9JKN2|C9JKN2_HUMAN Chromosome 22 open reading frame 25 (Fragment) OS=Homo sapiens GN=C22orf25 PE=4 SV=1;>tr|B7Z6W2|B7Z6W2_HUMAN Chromosome 22 open reading frame 25 OS=Homo sapiens GN=C22orf25 PE=4 SV=1;>tr|F8WDT9|F8WDT9_HUMAN Chromosome 22 open readin	12	1	1	1	0	1	0	0	0	0	0	1	0	0	0	0	0	1	0	0	0	0	23.9	23.9	23.9	10.069	88	88;109;121;150;165;198;214;226;273;276;281;317		1					2.294E-49	0	23.9	0	0	0	0	131480000
Q9UMZ2-4;Q9UMZ2-3;A8MWU4;Q9UMZ2-5;Q9UMZ2	Q9UMZ2-4;Q9UMZ2-3;A8MWU4;Q9UMZ2-5;Q9UMZ2	2;2;2;2;2	2;2;2;2;2	2;2;2;2;2	Synergin gamma	SYNRG	>sp|Q9UMZ2-4|SYNRG_HUMAN Isoform 3 of Synergin gamma OS=Homo sapiens GN=SYNRG;>sp|Q9UMZ2-3|SYNRG_HUMAN Isoform 2 of Synergin gamma OS=Homo sapiens GN=SYNRG;>tr|A8MWU4|A8MWU4_HUMAN Synergin, gamma OS=Homo sapiens GN=SYNRG PE=4 SV=2;>sp|Q9UMZ2-5|SYNRG_HUMAN	5	2	2	2	1	0	1	1	2	2	1	0	1	1	2	2	1	0	1	1	2	2	1.9	1.9	1.9	131.22	1224	1224;1236;1259;1302;1314	1		1	1	2	2	1.3423E-07	1.2	0	1.2	1.2	1.9	1.9	0
E9PFS5;E9PGE1;E7EUR0;E7EX90;A8MWX9;A8MY36;Q14203;G5E9H4;Q14203-2;Q6AWB1;C9JJD0;C9JKG6;E9PCY0;C9JZA4;C9JTE5;C9JJN7	E9PFS5;E9PGE1;E7EUR0;E7EX90;A8MWX9;A8MY36;Q14203;G5E9H4;Q14203-2;Q6AWB1	13;13;13;13;13;13;13;11;11;9;2;2;2;1;1;1	13;13;13;13;13;13;13;11;11;9;2;2;2;1;1;1	13;13;13;13;13;13;13;11;11;9;2;2;2;1;1;1	Dynactin subunit 1	DCTN1;DKFZp686E0752	>tr|E9PFS5|E9PFS5_HUMAN Dynactin 1 OS=Homo sapiens GN=DCTN1 PE=4 SV=1;>tr|E9PGE1|E9PGE1_HUMAN Dynactin 1 OS=Homo sapiens GN=DCTN1 PE=4 SV=1;>tr|E7EUR0|E7EUR0_HUMAN Uncharacterized protein OS=Homo sapiens GN=DCTN1 PE=4 SV=1;>tr|E7EX90|E7EX90_HUMAN Uncharact	16	13	13	13	9	10	6	4	6	8	9	10	6	4	6	8	9	10	6	4	6	8	14.6	14.6	14.6	136.82	1236	1236;1253;1253;1256;1261;1271;1278;1139;1144;890;121;135;186;76;76;87	12	15	9	5	10	10	3.1682E-236	10.6	11.5	8	4.1	6.4	7.8	4648000000
Q9BZ29-3;Q9BZ29-5;Q9BZ29;A8MWZ5;Q9BZ29-4;E9PCD6;D3YTH2;E9PFM9;Q6ZSL5;Q5JUD3;Q5JUD8;H0Y3S1;F5H1Q4;F5GZE8	Q9BZ29-3;Q9BZ29-5;Q9BZ29;A8MWZ5;Q9BZ29-4;E9PCD6;D3YTH2;E9PFM9;Q6ZSL5	3;3;3;3;3;3;3;2;2;1;1;1;1;1	3;3;3;3;3;3;3;2;2;1;1;1;1;1	3;3;3;3;3;3;3;2;2;1;1;1;1;1	Dedicator of cytokinesis protein 9	DOCK9	>sp|Q9BZ29-3|DOCK9_HUMAN Isoform 3 of Dedicator of cytokinesis protein 9 OS=Homo sapiens GN=DOCK9;>sp|Q9BZ29-5|DOCK9_HUMAN Isoform 2 of Dedicator of cytokinesis protein 9 OS=Homo sapiens GN=DOCK9;>sp|Q9BZ29|DOCK9_HUMAN Dedicator of cytokinesis protein 9 OS	14	3	3	3	1	2	1	1	1	1	1	2	1	1	1	1	1	2	1	1	1	1	1.4	1.4	1.4	235.36	2061	2061;2068;2069;2079;2093;2094;2101;1253;1393;203;424;669;724;1009	1	2	1	1	1	1	5.2753E-07	0.5	0.9	0.5	0.5	0.5	0.5	732520000
O94967-2;O94967;O94967-3;A8MX09	O94967-2;O94967;O94967-3;A8MX09	1;1;1;1	1;1;1;1	1;1;1;1	WD repeat-containing protein 47	WDR47	>sp|O94967-2|WDR47_HUMAN Isoform 2 of WD repeat-containing protein 47 OS=Homo sapiens GN=WDR47;>sp|O94967|WDR47_HUMAN WD repeat-containing protein 47 OS=Homo sapiens GN=WDR47 PE=1 SV=1;>sp|O94967-3|WDR47_HUMAN Isoform 3 of WD repeat-containing protein 47 O	4	1	1	1	0	0	0	1	0	0	0	0	0	1	0	0	0	0	0	1	0	0	2.9	2.9	2.9	98.515	891	891;919;920;927				1			0.0040539	0	0	0	2.9	0	0	18657000
A8MX10;Q9NVN8	A8MX10;Q9NVN8	3;3	3;3	3;3	Guanine nucleotide-binding protein-like 3-like protein	GNL3L	>tr|A8MX10|A8MX10_HUMAN Uncharacterized protein OS=Homo sapiens GN=GNL3L PE=4 SV=1;>sp|Q9NVN8|GNL3L_HUMAN Guanine nucleotide-binding protein-like 3-like protein OS=Homo sapiens GN=GNL3L PE=1 SV=1	2	3	3	3	1	2	2	0	1	0	1	2	2	0	1	0	1	2	2	0	1	0	8.4	8.4	8.4	65.433	581	581;582	1	3	3		1		2.2532E-14	1.4	4.8	4.8	0	3.6	0	207450000
A8MX32;C9JU95;P40938	A8MX32;C9JU95;P40938	1;1;1	1;1;1	1;1;1	Replication factor C subunit 3	RFC3	>tr|A8MX32|A8MX32_HUMAN Uncharacterized protein OS=Homo sapiens GN=RFC3 PE=4 SV=1;>tr|C9JU95|C9JU95_HUMAN Replication factor C (activator 1) 3, 38kDa OS=Homo sapiens GN=RFC3 PE=4 SV=1;>sp|P40938|RFC3_HUMAN Replication factor C subunit 3 OS=Homo sapiens GN=	3	1	1	1	1	1	1	1	1	1	1	1	1	1	1	1	1	1	1	1	1	1	4.7	4.7	4.7	34.305	300	300;305;356	3	1	2	1	2	1	1.0694E-37	4.7	4.7	4.7	4.7	4.7	4.7	1178000000
A8MX49;P49593	A8MX49;P49593	1;1	1;1	1;1	Protein phosphatase 1F	PPM1F	>tr|A8MX49|A8MX49_HUMAN Protein phosphatase 1F (PP2C domain containing), isoform CRA_b OS=Homo sapiens GN=PPM1F PE=3 SV=2;>sp|P49593|PPM1F_HUMAN Protein phosphatase 1F OS=Homo sapiens GN=PPM1F PE=1 SV=3	2	1	1	1	0	0	0	1	0	1	0	0	0	1	0	1	0	0	0	1	0	1	4.7	4.7	4.7	40.148	361	361;454				1		1	0.00026384	0	0	0	4.7	0	4.7	138210000
H0YCY1;H0YEF7;H0YEH1;E9PN05;Q13492-3;Q13492-2;F8VPG7;Q13492;A8MX97;H0YE97;H0YEY8;H0YD48	H0YCY1;H0YEF7;H0YEH1;E9PN05;Q13492-3;Q13492-2;F8VPG7;Q13492;A8MX97;H0YE97;H0YEY8;H0YD48	3;3;3;3;3;3;3;3;3;2;2;2	3;3;3;3;3;3;3;3;3;2;2;2	3;3;3;3;3;3;3;3;3;2;2;2	Phosphatidylinositol-binding clathrin assembly protein	PICALM	>tr|H0YCY1|H0YCY1_HUMAN Phosphatidylinositol-binding clathrin assembly protein (Fragment) OS=Homo sapiens GN=PICALM PE=4 SV=1;>tr|H0YEF7|H0YEF7_HUMAN Phosphatidylinositol-binding clathrin assembly protein (Fragment) OS=Homo sapiens GN=PICALM PE=4 SV=1;>tr|	12	3	3	3	2	1	1	0	2	2	2	1	1	0	2	2	2	1	1	0	2	2	18.9	18.9	18.9	25.414	244	244;302;308;551;610;632;645;652;660;134;215;264	2	1	2		2	2	7.6054E-106	14.3	4.1	10.2	0	8.6	8.6	1264600000
A8MXC2;Q6UWP2	A8MXC2;Q6UWP2	1;1	1;1	1;1	Dehydrogenase/reductase SDR family member 11	DHRS11	>tr|A8MXC2|A8MXC2_HUMAN Dehydrogenase/reductase (SDR family) member 11 OS=Homo sapiens GN=DHRS11 PE=4 SV=1;>sp|Q6UWP2|DHR11_HUMAN Dehydrogenase/reductase SDR family member 11 OS=Homo sapiens GN=DHRS11 PE=1 SV=1	2	1	1	1	0	0	1	0	0	0	0	0	1	0	0	0	0	0	1	0	0	0	10.9	10.9	10.9	12.585	119	119;260			1				0.00077588	0	0	10.9	0	0	0	21356000
A8MXP9;B3KM87;B7ZAV5;P43243;D6REM6;Q68E03;H0Y8T4;D6RAM9;D6RAY2;D6RBI2;D6RBK5;D6RE02;D6RIA2;D6R991	A8MXP9;B3KM87;B7ZAV5;P43243;D6REM6;Q68E03	12;11;11;11;10;7;3;1;1;1;1;1;1;1	12;11;11;11;10;7;3;1;1;1;1;1;1;1	12;11;11;11;10;7;3;1;1;1;1;1;1;1	Matrin-3	MATR3;DKFZp686L22104	>tr|A8MXP9|A8MXP9_HUMAN Uncharacterized protein OS=Homo sapiens GN=MATR3 PE=4 SV=1;>tr|B3KM87|B3KM87_HUMAN Uncharacterized protein OS=Homo sapiens GN=MATR3 PE=2 SV=1;>tr|B7ZAV5|B7ZAV5_HUMAN Uncharacterized protein OS=Homo sapiens GN=MATR3 PE=2 SV=1;>sp|P43	14	12	12	12	8	7	8	6	5	6	8	7	8	6	5	6	8	7	8	6	5	6	14.5	14.5	14.5	99.966	895	895;509;559;847;794;283;334;81;86;109;121;125;172;433	14	15	16	12	15	13	8.0004E-251	11.1	10.9	11.3	9.9	8.8	9.8	10893000000
O95399;Q5H8X8;O95399-2;A8MXQ0	O95399;Q5H8X8;O95399-2;A8MXQ0	1;1;1;1	1;1;1;1	1;1;1;1	Urotensin-2	UTS2	>sp|O95399|UTS2_HUMAN Urotensin-2 OS=Homo sapiens GN=UTS2 PE=1 SV=1;>tr|Q5H8X8|Q5H8X8_HUMAN Uncharacterized protein OS=Homo sapiens GN=UTS2 PE=2 SV=1;>sp|O95399-2|UTS2_HUMAN Isoform 2 of Urotensin-2 OS=Homo sapiens GN=UTS2;>tr|A8MXQ0|A8MXQ0_HUMAN Urotensin	4	1	1	1	1	1	1	1	1	1	1	1	1	1	1	1	1	1	1	1	1	1	6.5	6.5	6.5	14.295	124	124;139;139;139	1	1	1	1	1	1	0.0071674	6.5	6.5	6.5	6.5	6.5	6.5	5151300000
C9JFM5;A8MXY0;Q12846	C9JFM5;A8MXY0;Q12846	1;1;1	1;1;1	1;1;1	Syntaxin-4	STX4	>tr|C9JFM5|C9JFM5_HUMAN Syntaxin 4 (Fragment) OS=Homo sapiens GN=STX4 PE=4 SV=1;>tr|A8MXY0|A8MXY0_HUMAN Syntaxin 4 OS=Homo sapiens GN=STX4 PE=2 SV=1;>sp|Q12846|STX4_HUMAN Syntaxin-4 OS=Homo sapiens GN=STX4 PE=1 SV=2	3	1	1	1	0	0	0	0	0	1	0	0	0	0	0	1	0	0	0	0	0	1	7.4	7.4	7.4	19.782	175	175;295;297						1	1.1865E-15	0	0	0	0	0	7.4	0
B4DU28;A8MY20;O14672	B4DU28;A8MY20;O14672	3;3;3	3;3;3	3;3;3	Disintegrin and metalloproteinase domain-containing protein 10	ADAM10	>tr|B4DU28|B4DU28_HUMAN ADAM metallopeptidase domain 10 OS=Homo sapiens GN=ADAM10 PE=2 SV=1;>tr|A8MY20|A8MY20_HUMAN ADAM metallopeptidase domain 10, isoform CRA_a OS=Homo sapiens GN=ADAM10 PE=4 SV=1;>sp|O14672|ADA10_HUMAN Disintegrin and metalloproteinase	3	3	3	3	2	2	2	2	2	2	2	2	2	2	2	2	2	2	2	2	2	2	5.8	5.8	5.8	49.047	447	447;567;748	3	3	3	3	3	3	1.8503E-44	5.8	5.8	5.8	3.1	3.1	3.1	2533300000
E9PF13;Q96G95;A8MY43;O14874	E9PF13;Q96G95;A8MY43;O14874	1;1;1;1	1;1;1;1	1;1;1;1	[3-methyl-2-oxobutanoate dehydrogenase [lipoamide]] kinase, mitochondrial	BCKDK	>tr|E9PF13|E9PF13_HUMAN Uncharacterized protein OS=Homo sapiens GN=BCKDK PE=4 SV=1;>tr|Q96G95|Q96G95_HUMAN BCKDK protein OS=Homo sapiens GN=BCKDK PE=2 SV=1;>tr|A8MY43|A8MY43_HUMAN Branched chain ketoacid dehydrogenase kinase, isoform CRA_c OS=Homo sapiens	4	1	1	1	1	1	1	0	1	0	1	1	1	0	1	0	1	1	1	0	1	0	5.1	5.1	5.1	30.607	274	274;335;365;412	1	2	2		1		0.0018718	5.1	5.1	5.1	0	5.1	0	0
A8MY67;F8W8G1;P30154;P30154-2;E7EUF3;B4DWW5;H0YDG7;E9PPI5;E9PHZ6	A8MY67;F8W8G1;P30154;P30154-2;E7EUF3;B4DWW5;H0YDG7	4;4;4;4;3;3;2;1;1	3;3;3;3;2;2;1;1;1	3;3;3;3;2;2;1;1;1	Serine/threonine-protein phosphatase 2A 65 kDa regulatory subunit A beta isoform	PPP2R1B	>tr|A8MY67|A8MY67_HUMAN Protein phosphatase 2, regulatory subunit A, beta OS=Homo sapiens GN=PPP2R1B PE=4 SV=2;>tr|F8W8G1|F8W8G1_HUMAN Protein phosphatase 2, regulatory subunit A, beta OS=Homo sapiens GN=PPP2R1B PE=4 SV=1;>sp|P30154|2AAB_HUMAN Serine/threo	9	4	3	3	3	2	2	1	0	0	2	1	2	1	0	0	2	1	2	1	0	0	14.6	13.1	13.1	52.213	474	474;556;601;667;454;603;224;83;135	2	1	2	2			7.3855E-62	11.8	3.6	11	2.1	0	0	1033000000
A8MY76;Q86U38	A8MY76;Q86U38	1;1	1;1	1;1	Nucleolar protein 9	NOP9	>tr|A8MY76|A8MY76_HUMAN Chromosome 14 open reading frame 21 OS=Homo sapiens GN=C14orf21 PE=4 SV=1;>sp|Q86U38|CN021_HUMAN Pumilio domain-containing protein C14orf21 OS=Homo sapiens GN=C14orf21 PE=1 SV=1	2	1	1	1	0	1	1	1	1	0	0	1	1	1	1	0	0	1	1	1	1	0	1.7	1.7	1.7	58.161	535	535;636		1	1	2	2		0.020849	0	1.7	1.7	1.7	1.7	0	0
A8MY80;Q13322-3;Q13322-2;Q13322-4;Q13322	A8MY80;Q13322-3;Q13322-2;Q13322-4;Q13322	1;1;1;1;1	1;1;1;1;1	1;1;1;1;1	Growth factor receptor-bound protein 10	GRB10	>tr|A8MY80|A8MY80_HUMAN Growth factor receptor-bound protein 10 OS=Homo sapiens GN=GRB10 PE=4 SV=1;>sp|Q13322-3|GRB10_HUMAN Isoform 2 of Growth factor receptor-bound protein 10 OS=Homo sapiens GN=GRB10;>sp|Q13322-2|GRB10_HUMAN Isoform 1 of Growth factor re	5	1	1	1	0	0	0	1	0	0	0	0	0	1	0	0	0	0	0	1	0	0	18.3	18.3	18.3	14.487	126	126;536;548;588;594				2			6.0986E-11	0	0	0	18.3	0	0	198460000
E5RHE3;G3V131;Q68EA5;A8MY82	E5RHE3;G3V131;Q68EA5;A8MY82	1;1;1;1	1;1;1;1	1;1;1;1	Zinc finger protein 57	ZNF57	>tr|E5RHE3|E5RHE3_HUMAN Zinc finger protein 57 (Fragment) OS=Homo sapiens GN=ZNF57 PE=4 SV=1;>tr|G3V131|G3V131_HUMAN Putative uncharacterized protein LOC126295 OS=Homo sapiens GN=ZNF57 PE=4 SV=1;>sp|Q68EA5|ZNF57_HUMAN Zinc finger protein 57 OS=Homo sapiens	4	1	1	1	0	1	0	0	0	0	0	1	0	0	0	0	0	1	0	0	0	0	12.9	12.9	12.9	16.597	147	147;523;555;557		1					8.1749E-05	0	12.9	0	0	0	0	42151000
P34896-3;P34896-2;A8MYA6;P34896;A8MX84;B4DPM9	P34896-3;P34896-2;A8MYA6;P34896;A8MX84;B4DPM9	2;2;2;2;1;1	2;2;2;2;1;1	2;2;2;2;1;1	Serine hydroxymethyltransferase, cytosolic;Serine hydroxymethyltransferase	SHMT1	>sp|P34896-3|GLYC_HUMAN Isoform 3 of Serine hydroxymethyltransferase, cytosolic OS=Homo sapiens GN=SHMT1;>sp|P34896-2|GLYC_HUMAN Isoform 2 of Serine hydroxymethyltransferase, cytosolic OS=Homo sapiens GN=SHMT1;>tr|A8MYA6|A8MYA6_HUMAN Serine hydroxymethyltr	6	2	2	2	1	1	1	0	0	2	1	1	1	0	0	2	1	1	1	0	0	2	7.7	7.7	7.7	44.551	403	403;444;446;483;94;345	1	1	1			2	8.9251E-19	3.2	4.5	4.5	0	0	7.7	307590000
C9JMC5;A8MYB8;E9PNN6;E7ERM4;P30838;H0Y3F3	C9JMC5;A8MYB8;E9PNN6;E7ERM4;P30838;H0Y3F3	1;1;1;1;1;1	1;1;1;1;1;1	1;1;1;1;1;1	Aldehyde dehydrogenase, dimeric NADP-preferring	ALDH3A1	>tr|C9JMC5|C9JMC5_HUMAN Aldehyde dehydrogenase 3 family, member A1 (Fragment) OS=Homo sapiens GN=ALDH3A1 PE=3 SV=1;>tr|A8MYB8|A8MYB8_HUMAN Aldehyde dehydrogenase 3 family, member A1 OS=Homo sapiens GN=ALDH3A1 PE=3 SV=1;>tr|E9PNN6|E9PNN6_HUMAN Aldehyde dehy	6	1	1	1	0	0	1	1	1	1	0	0	1	1	1	1	0	0	1	1	1	1	7.3	7.3	7.3	41.647	372	372;389;396;400;453;511			1	1	1	1	2.9682E-12	0	0	7.3	7.3	7.3	7.3	208380000
A8MYR5;Q15139;F8WBA3	A8MYR5;Q15139;F8WBA3	1;1;1	1;1;1	1;1;1	Serine/threonine-protein kinase D1;Serine/threonine-protein kinase D	PRKD1	>tr|A8MYR5|A8MYR5_HUMAN Uncharacterized protein OS=Homo sapiens GN=PRKD1 PE=4 SV=1;>sp|Q15139|KPCD1_HUMAN Serine/threonine-protein kinase D1 OS=Homo sapiens GN=PRKD1 PE=1 SV=2;>tr|F8WBA3|F8WBA3_HUMAN Protein kinase D1 OS=Homo sapiens GN=PRKD1 PE=4 SV=1	3	1	1	1	1	1	1	0	0	0	1	1	1	0	0	0	1	1	1	0	0	0	1.1	1.1	1.1	94.545	849	849;912;920	1	1	1				0.0022864	1.1	1.1	1.1	0	0	0	0
A8MYT4;Q8NEB9	A8MYT4;Q8NEB9	1;1	1;1	1;1	Phosphatidylinositol 3-kinase catalytic subunit type 3	PIK3C3	>tr|A8MYT4|A8MYT4_HUMAN Phosphoinositide-3-kinase, class 3 OS=Homo sapiens GN=PIK3C3 PE=4 SV=2;>sp|Q8NEB9|PK3C3_HUMAN Phosphatidylinositol 3-kinase catalytic subunit type 3 OS=Homo sapiens GN=PIK3C3 PE=1 SV=1	2	1	1	1	0	0	1	0	0	0	0	0	1	0	0	0	0	0	1	0	0	0	1.8	1.8	1.8	94.399	824	824;887			1				0.00087527	0	0	1.8	0	0	0	22437000
B4E179;Q5BKZ1;A8MYX1	B4E179;Q5BKZ1;A8MYX1	3;3;3	3;3;3	3;3;3	DBIRD complex subunit ZNF326	ZNF326	>tr|B4E179|B4E179_HUMAN Uncharacterized protein OS=Homo sapiens GN=ZNF326 PE=2 SV=1;>sp|Q5BKZ1|ZN326_HUMAN Zinc finger protein 326 OS=Homo sapiens GN=ZNF326 PE=1 SV=2;>tr|A8MYX1|A8MYX1_HUMAN Zinc finger protein 326 OS=Homo sapiens GN=ZNF326 PE=4 SV=1	3	3	3	3	3	3	3	2	3	2	3	3	3	2	3	2	3	3	3	2	3	2	13.3	13.3	13.3	43.1	376	376;582;582	4	4	4	4	5	3	7.527E-184	13.3	13.3	13.3	10.4	13.3	10.4	27621000000
Q9UPQ9-1;A8MYY3;C9J5L7;Q9UPQ9;H0Y720;Q9UPQ9-2	Q9UPQ9-1;A8MYY3;C9J5L7;Q9UPQ9;H0Y720	7;7;7;7;6;1	7;7;7;7;6;1	7;7;7;7;6;1	Trinucleotide repeat-containing gene 6B protein	TNRC6B	>sp|Q9UPQ9-1|TNR6B_HUMAN Isoform 2 of Trinucleotide repeat-containing gene 6B protein OS=Homo sapiens GN=TNRC6B;>tr|A8MYY3|A8MYY3_HUMAN Trinucleotide repeat-containing 6B OS=Homo sapiens GN=TNRC6B PE=4 SV=3;>tr|C9J5L7|C9J5L7_HUMAN Uncharacterized protein O	6	7	7	7	6	7	4	3	4	4	6	7	4	3	4	4	6	7	4	3	4	4	6.6	6.6	6.6	182.81	1723	1723;1723;1737;1833;1391;1029	7	8	5	4	4	4	1.1545E-82	6	6.6	4	3.1	3.4	3.7	2164500000
E9PKT8;C9J6D1;C9JZI7;Q99733;F5HFY4;A8MZ22;E9PS34;E9PNJ7;A8MXH2;E9PNW0;E9PJJ2;E9PKI2;C9J1B1;E9PP22;H0YCI4	E9PKT8;C9J6D1;C9JZI7;Q99733;F5HFY4;A8MZ22;E9PS34;E9PNJ7;A8MXH2;E9PNW0;E9PJJ2	4;4;4;4;4;4;3;3;3;2;2;1;1;1;1	3;3;3;3;3;3;2;2;2;1;1;1;1;1;1	3;3;3;3;3;3;2;2;2;1;1;1;1;1;1	Nucleosome assembly protein 1-like 4	NAP1L4;NAP1L4b	>tr|E9PKT8|E9PKT8_HUMAN Nucleosome assembly protein 1-like 4 (Fragment) OS=Homo sapiens GN=NAP1L4 PE=3 SV=1;>tr|C9J6D1|C9J6D1_HUMAN Nucleosome assembly protein 1-like 4 (Fragment) OS=Homo sapiens GN=NAP1L4 PE=3 SV=1;>tr|C9JZI7|C9JZI7_HUMAN Nucleosome assem	15	4	3	3	3	3	3	4	3	3	2	2	2	3	2	2	2	2	2	3	2	2	39.6	33.1	33.1	19.156	169	169;178;278;375;386;386;133;140;156;107;128;78;101;152;204	7	5	7	4	3	6	4.8652E-65	33.1	33.1	33.1	39.6	23.7	23.7	689590000
P14406;A8MZ71;D6RIE3;D6RGV5	P14406;A8MZ71;D6RIE3;D6RGV5	1;1;1;1	1;1;1;1	1;1;1;1	Cytochrome c oxidase subunit 7A2, mitochondrial	COX7A2	>sp|P14406|CX7A2_HUMAN Cytochrome c oxidase subunit 7A2, mitochondrial OS=Homo sapiens GN=COX7A2 PE=1 SV=1;>tr|A8MZ71|A8MZ71_HUMAN Uncharacterized protein OS=Homo sapiens GN=COX7A2 PE=4 SV=1;>tr|D6RIE3|D6RIE3_HUMAN Uncharacterized protein OS=Homo sapiens G	4	1	1	1	1	1	1	1	1	1	1	1	1	1	1	1	1	1	1	1	1	1	15.7	15.7	15.7	9.3959	83	83;83;91;103	1	1	1	1	1	1	2.2564E-08	15.7	15.7	15.7	15.7	15.7	15.7	1252400000
H0YM70;Q9UL46;A8MZ76;C9JE52;H0YLG1;H0YLD2;H0YKU2	H0YM70;Q9UL46;A8MZ76;C9JE52	5;5;5;5;2;2;1	5;5;5;5;2;2;1	5;5;5;5;2;2;1	Proteasome activator complex subunit 2	PSME2	>tr|H0YM70|H0YM70_HUMAN Proteasome (prosome, macropain) activator subunit 2 (PA28 beta) OS=Homo sapiens GN=PSME2 PE=4 SV=1;>sp|Q9UL46|PSME2_HUMAN Proteasome activator complex subunit 2 OS=Homo sapiens GN=PSME2 PE=1 SV=4;>tr|A8MZ76|A8MZ76_HUMAN Uncharacteri	7	5	5	5	4	2	2	1	2	2	4	2	2	1	2	2	4	2	2	1	2	2	16.2	16.2	16.2	26.011	228	228;239;249;254;39;48;85	5	3	3	2	5	3	8.2721E-38	15.8	9.6	9.6	3.5	8.8	8.8	2017900000
A8MZI2;Q9Y512	A8MZI2;Q9Y512	1;1	1;1	1;1	Sorting and assembly machinery component 50 homolog	SAMM50	>tr|A8MZI2|A8MZI2_HUMAN Sorting and assembly machinery component 50 homolog (S. cerevisiae) OS=Homo sapiens GN=SAMM50 PE=4 SV=2;>sp|Q9Y512|SAM50_HUMAN Sorting and assembly machinery component 50 homolog OS=Homo sapiens GN=SAMM50 PE=1 SV=3	2	1	1	1	1	1	1	1	1	1	1	1	1	1	1	1	1	1	1	1	1	1	3.5	3.5	3.5	28.495	259	259;469	1	1	1	1	1	1	0.00086294	3.5	3.5	3.5	3.5	3.5	3.5	2206000000
O75909-1;A8MZK4;G3V5E1;O75909;O75909-4;C9JI13;G3V235;G3V2Q3;O75909-2;C9J9Q3;C9JSW4	O75909-1;A8MZK4;G3V5E1;O75909;O75909-4;C9JI13	5;5;5;5;3;3;1;1;1;1;1	5;5;5;5;3;3;1;1;1;1;1	5;5;5;5;3;3;1;1;1;1;1	Cyclin-K	CCNK	>sp|O75909-1|CCNK_HUMAN Isoform 3 of Cyclin-K OS=Homo sapiens GN=CCNK;>tr|A8MZK4|A8MZK4_HUMAN Cyclin K OS=Homo sapiens GN=CCNK PE=3 SV=1;>tr|G3V5E1|G3V5E1_HUMAN Cyclin K OS=Homo sapiens GN=CCNK PE=3 SV=1;>sp|O75909|CCNK_HUMAN Cyclin-K OS=Homo sapiens GN=CC	11	5	5	5	3	3	3	3	3	4	3	3	3	3	3	4	3	3	3	3	3	4	15.1	15.1	15.1	41.293	357	357;359;378;580;600;600;110;227;354;354;357	5	4	5	5	5	6	1.0779E-101	11.8	11.8	12.3	12.3	11.2	12.3	30743000000
A8WI62;A8WI61;H0Y7B4;F6XDC4;E9PSF3;B7ZLN5;Q17RB6;E9PI60;Q9ULD4	A8WI62;A8WI61;H0Y7B4;F6XDC4;E9PSF3;B7ZLN5;Q17RB6;E9PI60;Q9ULD4	1;1;1;1;1;1;1;1;1	1;1;1;1;1;1;1;1;1	1;1;1;1;1;1;1;1;1	Bromodomain and PHD finger-containing protein 3	BRPF3	>tr|A8WI62|A8WI62_HUMAN Bromodomain and PHD finger containing, 3 (Fragment) OS=Homo sapiens GN=BRPF3 PE=4 SV=1;>tr|A8WI61|A8WI61_HUMAN Bromodomain and PHD finger containing, 3 (Fragment) OS=Homo sapiens GN=BRPF3 PE=4 SV=1;>tr|H0Y7B4|H0Y7B4_HUMAN Bromodomai	9	1	1	1	1	1	1	1	0	1	1	1	1	1	0	1	1	1	1	1	0	1	20	20	20	10.903	95	95;129;599;626;821;871;935;1106;1205	1	1	1	1		1	4.8779E-36	20	20	20	20	0	20	192560000
B0V3J0;A9C4B9;Q9BSV6;E7EQB3	B0V3J0;A9C4B9;Q9BSV6;E7EQB3	1;1;1;1	1;1;1;1	1;1;1;1	tRNA-splicing endonuclease subunit Sen34	TSEN34	>tr|B0V3J0|B0V3J0_HUMAN tRNA splicing endonuclease 34 homolog (S. cerevisiae) (Fragment) OS=Homo sapiens GN=TSEN34 PE=4 SV=1;>tr|A9C4B9|A9C4B9_HUMAN tRNA splicing endonuclease 34 homolog (S. cerevisiae) (Fragment) OS=Homo sapiens GN=TSEN34 PE=4 SV=2;>sp|Q9	4	1	1	1	1	1	1	1	1	1	1	1	1	1	1	1	1	1	1	1	1	1	8.3	8.3	8.3	26.101	242	242;251;310;312	2	1	1	1	1	1	1.0852E-37	8.3	8.3	8.3	8.3	8.3	8.3	570410000
F8VU18;P10316;P01892;P01891;A9R9N7;A9R9N8;Q09160;P30447;P05534	F8VU18;P10316;P01892;P01891;A9R9N7;A9R9N8;Q09160;P30447;P05534	3;3;3;3;3;2;2;2;2	3;3;3;3;3;2;2;2;2	2;2;2;2;2;1;1;1;1	HLA class I histocompatibility antigen, A-69 alpha chain;HLA class I histocompatibility antigen, A-2 alpha chain;HLA class I histocompatibility antigen, A-68 alpha chain;HLA class I histocompatibility antigen, A-80 alpha chain;HLA class I histocompatibility antigen, A-23 alpha chain;HLA class I histocompatibility antigen, A-24 alpha chain	HLA-A	>tr|F8VU18|F8VU18_HUMAN Major histocompatibility complex, class I, A OS=Homo sapiens GN=HLA-A PE=3 SV=1;>sp|P10316|1A69_HUMAN HLA class I histocompatibility antigen, A-69 alpha chain OS=Homo sapiens GN=HLA-A PE=1 SV=2;>sp|P01892|1A02_HUMAN HLA class I hist	9	3	3	2	3	3	2	2	2	2	3	3	2	2	2	2	2	2	1	1	1	1	18	18	11.3	40.634	362	362;365;365;365;371;299;365;365;365	7	5	4	3	3	3	1.0027E-298	18	18	13.3	13.3	13.3	13.3	6035600000
F8WBU8;A9UJP8;E7ES35;Q5R3I4	F8WBU8;A9UJP8;E7ES35;Q5R3I4	1;1;1;1	1;1;1;1	1;1;1;1	Tetratricopeptide repeat protein 38	TTC38	>tr|F8WBU8|F8WBU8_HUMAN Tetratricopeptide repeat domain 38 OS=Homo sapiens GN=TTC38 PE=4 SV=1;>tr|A9UJP8|A9UJP8_HUMAN Novel protein (Fragment) OS=Homo sapiens GN=TTC38 PE=4 SV=1;>tr|E7ES35|E7ES35_HUMAN Tetratricopeptide repeat domain 38 OS=Homo sapiens GN=	4	1	1	1	1	1	1	0	0	0	1	1	1	0	0	0	1	1	1	0	0	0	24.5	24.5	24.5	5.7533	53	53;263;411;469	1	1	1				0.010863	24.5	24.5	24.5	0	0	0	0
A9Z1X7;E9PCT1;Q8IYB3-2;Q8IYB3;B4DED5	A9Z1X7;E9PCT1;Q8IYB3-2;Q8IYB3	26;26;24;24;8	26;26;24;24;8	25;25;23;23;8	Serine/arginine repetitive matrix protein 1	SRRM1	>tr|A9Z1X7|A9Z1X7_HUMAN Serine/arginine repetitive matrix 1 OS=Homo sapiens GN=SRRM1 PE=4 SV=1;>tr|E9PCT1|E9PCT1_HUMAN Serine/arginine repetitive matrix 1 OS=Homo sapiens GN=SRRM1 PE=4 SV=2;>sp|Q8IYB3-2|SRRM1_HUMAN Isoform 2 of Serine/arginine repetitive m	5	26	26	25	20	21	20	15	16	20	20	21	20	15	16	20	19	21	20	15	15	19	26.8	26.8	26.1	103.39	913	913;916;902;904;318	38	39	36	24	28	34	3.9807E-180	20.3	18.7	19.1	16.5	17.5	20.2	712710000
B0AZV0;Q9Y3F4;B4DNJ6;H0YH33	B0AZV0;Q9Y3F4;B4DNJ6	6;6;6;1	6;6;6;1	6;6;6;1	Serine-threonine kinase receptor-associated protein	STRAP	>tr|B0AZV0|B0AZV0_HUMAN Serine/threonine kinase receptor associated protein OS=Homo sapiens GN=STRAP PE=2 SV=1;>sp|Q9Y3F4|STRAP_HUMAN Serine-threonine kinase receptor-associated protein OS=Homo sapiens GN=STRAP PE=1 SV=1;>tr|B4DNJ6|B4DNJ6_HUMAN Serine/thre	4	6	6	6	4	4	3	4	5	5	4	4	3	4	5	5	4	4	3	4	5	5	31.6	31.6	31.6	28.506	256	256;350;363;95	7	7	7	7	7	6	5.4877E-214	23.4	22.3	19.1	23.4	28.5	28.5	18124000000
B0I4X3;B5MD58;E7ERU1;P36956-3;P36956-2;B4DGV9;P36956;P36956-4	B0I4X3;B5MD58;E7ERU1;P36956-3;P36956-2;B4DGV9;P36956;P36956-4	1;1;1;1;1;1;1;1	1;1;1;1;1;1;1;1	1;1;1;1;1;1;1;1	Sterol regulatory element-binding protein 1;Processed sterol regulatory element-binding protein 1	SREBP-1a (delta);SREBF1	>tr|B0I4X3|B0I4X3_HUMAN Sterol regulatory element binding transcription factor 1 OS=Homo sapiens GN=SREBP-1a (delta) PE=2 SV=1;>tr|B5MD58|B5MD58_HUMAN Sterol regulatory element-binding transcription factor 1 OS=Homo sapiens GN=SREBF1 PE=4 SV=1;>tr|E7ERU1|E	8	1	1	1	1	1	1	0	0	0	1	1	1	0	0	0	1	1	1	0	0	0	4.3	4.3	4.3	48.275	470	470;893;984;1047;1071;1073;1147;1177	1	1	1				3.0488E-12	4.3	4.3	4.3	0	0	0	64649000
B0QY59;E9PBK9;O00178	B0QY59;E9PBK9;O00178	2;2;2	2;2;2	2;2;2	GTP-binding protein 1	GTPBP1	>tr|B0QY59|B0QY59_HUMAN GTP binding protein 1 (Fragment) OS=Homo sapiens GN=GTPBP1 PE=4 SV=1;>tr|E9PBK9|E9PBK9_HUMAN Uncharacterized protein OS=Homo sapiens GN=GTPBP1 PE=4 SV=1;>sp|O00178|GTPB1_HUMAN GTP-binding protein 1 OS=Homo sapiens GN=GTPBP1 PE=1 SV=	3	2	2	2	2	2	2	1	1	2	2	2	2	1	1	2	2	2	2	1	1	2	15.2	15.2	15.2	37.853	349	349;394;669	6	4	4	2	3	4	2.2033E-25	15.2	15.2	15.2	11.5	11.5	15.2	3537200000
G8JLH4;Q9Y262;B0QY89;C9JHP4;C9K0Q7;B3KNG0;B0QY90	G8JLH4;Q9Y262;B0QY89;C9JHP4;C9K0Q7	3;3;3;2;2;1;1	3;3;3;2;2;1;1	3;3;3;2;2;1;1	Eukaryotic translation initiation factor 3 subunit L	EIF3L	>tr|G8JLH4|G8JLH4_HUMAN Eukaryotic translation initiation factor 3, subunit L OS=Homo sapiens GN=EIF3L PE=4 SV=1;>sp|Q9Y262|EIF3L_HUMAN Eukaryotic translation initiation factor 3 subunit L OS=Homo sapiens GN=EIF3L PE=1 SV=1;>tr|B0QY89|B0QY89_HUMAN Eukaryot	7	3	3	3	1	2	3	1	1	1	1	2	3	1	1	1	1	2	3	1	1	1	5	5	5	61.013	516	516;564;607;150;183;297;466	1	2	3	1	1	1	2.262E-07	1.7	3.5	5	1.7	1.7	1.7	851900000
F8WDP1;Q8WUA7-3;Q8WUA7-2;B0QYI1;B0QYI3;Q8WUA7	F8WDP1;Q8WUA7-3;Q8WUA7-2;B0QYI1;B0QYI3;Q8WUA7	2;2;2;2;2;2	2;2;2;2;2;2	2;2;2;2;2;2	TBC1 domain family member 22A	TBC1D22A	>tr|F8WDP1|F8WDP1_HUMAN TBC1 domain family, member 22A OS=Homo sapiens GN=TBC1D22A PE=4 SV=1;>sp|Q8WUA7-3|TB22A_HUMAN Isoform 3 of TBC1 domain family member 22A OS=Homo sapiens GN=TBC1D22A;>sp|Q8WUA7-2|TB22A_HUMAN Isoform 2 of TBC1 domain family member 22A	6	2	2	2	1	1	1	1	1	2	1	1	1	1	1	2	1	1	1	1	1	2	9.7	9.7	9.7	25.766	237	237;324;439;458;470;517	1	1	1	1	1	2	0.0022056	6.8	6.8	6.8	6.8	6.8	9.7	0
Q01844-2;C9JGE3;B0QYK1;B0QYK0;Q96FE8;Q01844;Q96MX4	Q01844-2;C9JGE3;B0QYK1;B0QYK0;Q96FE8;Q01844;Q96MX4	1;1;1;1;1;1;1	1;1;1;1;1;1;1	1;1;1;1;1;1;1	RNA-binding protein EWS	EWSR1	>sp|Q01844-2|EWS_HUMAN Isoform EWS-B of RNA-binding protein EWS OS=Homo sapiens GN=EWSR1;>tr|C9JGE3|C9JGE3_HUMAN Ewing sarcoma breakpoint region 1, isoform CRA_e OS=Homo sapiens GN=EWSR1 PE=4 SV=1;>tr|B0QYK1|B0QYK1_HUMAN Ewing sarcoma breakpoint region 1 O	7	1	1	1	1	1	1	1	1	1	1	1	1	1	1	1	1	1	1	1	1	1	2.4	2.4	2.4	61.217	583	583;583;600;618;655;656;661	1	1	1	1	1	1	0.00032575	2.4	2.4	2.4	2.4	2.4	2.4	1374700000
P63279;B0QYN7	P63279;B0QYN7	1;1	1;1	1;1	SUMO-conjugating enzyme UBC9	UBE2I	>sp|P63279|UBC9_HUMAN SUMO-conjugating enzyme UBC9 OS=Homo sapiens GN=UBE2I PE=1 SV=1;>tr|B0QYN7|B0QYN7_HUMAN Ubiquitin-conjugating enzyme E2I OS=Homo sapiens GN=UBE2I PE=3 SV=1	2	1	1	1	1	0	0	0	0	0	1	0	0	0	0	0	1	0	0	0	0	0	5.7	5.7	5.7	18.007	158	158;184	1						0.0038747	5.7	0	0	0	0	0	12469000
B0QYR6;Q86YA9;B0QYR7;Q9UJY5-2;Q9UJY5;Q6IC75	B0QYR6;Q86YA9;B0QYR7;Q9UJY5-2;Q9UJY5;Q6IC75	1;1;1;1;1;1	1;1;1;1;1;1	1;1;1;1;1;1	ADP-ribosylation factor-binding protein GGA1	GGA1	>tr|B0QYR6|B0QYR6_HUMAN Golgi associated, gamma adaptin ear containing, ARF binding protein 1 (Fragment) OS=Homo sapiens GN=GGA1 PE=4 SV=1;>tr|Q86YA9|Q86YA9_HUMAN Golgi associated, gamma adaptin ear containing, ARF binding protein 1 OS=Homo sapiens GN=GGA1	6	1	1	1	1	1	1	1	1	1	1	1	1	1	1	1	1	1	1	1	1	1	5.3	5.3	5.3	27.88	246	246;552;566;606;639;656	2	2	2	2	2	2	2.7849E-19	5.3	5.3	5.3	5.3	5.3	5.3	16468000000
P41229-3;P41229-2;B0QZ44;P41229;F5H3T1	P41229-3;P41229-2;B0QZ44;P41229;F5H3T1	3;3;3;3;2	3;3;3;3;2	3;3;3;3;2	Lysine-specific demethylase 5C	KDM5C	>sp|P41229-3|KDM5C_HUMAN Isoform 3 of Lysine-specific demethylase 5C OS=Homo sapiens GN=KDM5C;>sp|P41229-2|KDM5C_HUMAN Isoform 2 of Lysine-specific demethylase 5C OS=Homo sapiens GN=KDM5C;>tr|B0QZ44|B0QZ44_HUMAN Jumonji, AT rich interactive domain 1C OS=Ho	5	3	3	3	2	2	2	1	0	0	2	2	2	1	0	0	2	2	2	1	0	0	3	3	3	170.56	1516	1516;1557;1559;1560;1379	2	2	2	1			1.7563E-10	2	1.8	1.8	0.8	0	0	22476000
B0QZ60;F8WCN1;F5H347;Q9H3R0-2;Q9H3R0	B0QZ60;F8WCN1;F5H347;Q9H3R0-2;Q9H3R0	1;1;1;1;1	1;1;1;1;1	1;1;1;1;1	Lysine-specific demethylase 4C	KDM4C	>tr|B0QZ60|B0QZ60_HUMAN Jumonji domain containing 2C OS=Homo sapiens GN=JMJD2C PE=4 SV=1;>tr|F8WCN1|F8WCN1_HUMAN Lysine (K)-specific demethylase 4C OS=Homo sapiens GN=KDM4C PE=4 SV=1;>tr|F5H347|F5H347_HUMAN Lysine (K)-specific demethylase 4C OS=Homo sapien	5	1	1	1	0	0	0	0	0	1	0	0	0	0	0	1	0	0	0	0	0	1	9.3	9.3	9.3	17.591	151	151;373;813;1047;1056						1	0.025591	0	0	0	0	0	9.3	0
B7Z3Z1;F5H449;Q5BJG6;B7Z293;B0QZE2;Q5VUI0;Q15326;F6UH50;Q2LD45;E7ENI9	B7Z3Z1;F5H449;Q5BJG6;B7Z293;B0QZE2;Q5VUI0;Q15326;F6UH50;Q2LD45;E7ENI9	2;2;2;2;2;2;2;2;2;2	2;2;2;2;2;2;2;2;2;2	2;2;2;2;2;2;2;2;2;2	Zinc finger MYND domain-containing protein 11	ZMYND11	>tr|B7Z3Z1|B7Z3Z1_HUMAN Uncharacterized protein OS=Homo sapiens GN=ZMYND11 PE=2 SV=1;>tr|F5H449|F5H449_HUMAN Zinc finger, MYND-type-containing 11 OS=Homo sapiens GN=ZMYND11 PE=4 SV=1;>tr|Q5BJG6|Q5BJG6_HUMAN Uncharacterized protein OS=Homo sapiens GN=ZMYND1	10	2	2	2	1	1	1	0	2	1	1	1	1	0	2	1	1	1	1	0	2	1	12.1	12.1	12.1	47.122	397	397;482;508;517;522;528;562;567;568;571	1	1	1		2	1	1.432E-09	5.5	5.5	6.5	0	12.1	5.5	298140000
E9PIQ3;B0V072;B0V073;P25440;P25440-2;B0S7P1;H0YDJ7;H0Y602;Q658Y7;F8VXF8;H0Y6K2;H0Y5T9;E9PKQ9	E9PIQ3;B0V072;B0V073;P25440;P25440-2;B0S7P1;H0YDJ7;H0Y602;Q658Y7;F8VXF8;H0Y6K2;H0Y5T9	3;3;3;3;3;3;2;2;2;2;2;2;1	3;3;3;3;3;3;2;2;2;2;2;2;1	3;3;3;3;3;3;2;2;2;2;2;2;1	Bromodomain-containing protein 2	BRD2;DKFZp313H139	>tr|E9PIQ3|E9PIQ3_HUMAN Bromodomain containing 2 OS=Homo sapiens GN=BRD2 PE=4 SV=1;>tr|B0V072|B0V072_HUMAN Bromodomain containing 2 (Fragment) OS=Homo sapiens GN=BRD2 PE=4 SV=1;>tr|B0V073|B0V073_HUMAN Bromodomain containing 2 (Fragment) OS=Homo sapiens GN=	13	3	3	3	2	2	3	2	2	1	2	2	3	2	2	1	2	2	3	2	2	1	12.5	12.5	12.5	43.885	401	401;613;648;801;836;836;137;619;681;681;807;807;147	4	4	4	3	4	2	3.7209E-33	10	10	12.5	10	10	3.2	7501100000
H0Y4S3;B0S8A9;F8VSI6;B0V109;B4DVY7;O75955	H0Y4S3;B0S8A9;F8VSI6;B0V109;B4DVY7;O75955	1;1;1;1;1;1	1;1;1;1;1;1	1;1;1;1;1;1	Flotillin-1	FLOT1	>tr|H0Y4S3|H0Y4S3_HUMAN Flotillin 1 (Fragment) OS=Homo sapiens GN=FLOT1 PE=4 SV=1;>tr|B0S8A9|B0S8A9_HUMAN Flotillin 1 (Fragment) OS=Homo sapiens GN=FLOT1 PE=4 SV=1;>tr|F8VSI6|F8VSI6_HUMAN Flotillin 1 OS=Homo sapiens GN=FLOT1 PE=4 SV=1;>tr|B0V109|B0V109_HUM	6	1	1	1	0	1	0	1	0	0	0	1	0	1	0	0	0	1	0	1	0	0	18.9	18.9	18.9	9.4478	90	90;186;286;357;379;427		1		1			1.3749E-13	0	18.9	0	18.9	0	0	118680000
B0S8I6;Q9Y247;Q14320	B0S8I6;Q9Y247;Q14320	2;2;2	2;2;2	2;2;2	Protein FAM50B;Protein FAM50A	FAM50A;FAM50B	>tr|B0S8I6|B0S8I6_HUMAN Family with sequence similarity 50, member A (Fragment) OS=Homo sapiens GN=FAM50A PE=4 SV=1;>sp|Q9Y247|FA50B_HUMAN Protein FAM50B OS=Homo sapiens GN=FAM50B PE=2 SV=1;>sp|Q14320|FA50A_HUMAN Protein FAM50A OS=Homo sapiens GN=FAM50A PE	3	2	2	2	2	1	1	0	1	2	2	1	1	0	1	2	2	1	1	0	1	2	12.7	12.7	12.7	30.693	260	260;325;339	2	1	2		1	2	1.8667E-15	12.7	5	5	0	7.7	12.7	504220000
B0S8I7;Q14657	B0S8I7;Q14657	2;2	2;2	2;2	L antigen family member 3	LAGE3	>tr|B0S8I7|B0S8I7_HUMAN L antigen family, member 3 OS=Homo sapiens GN=LAGE3 PE=4 SV=1;>sp|Q14657|LAGE3_HUMAN L antigen family member 3 OS=Homo sapiens GN=LAGE3 PE=1 SV=2	2	2	2	2	0	1	0	2	2	2	0	1	0	2	2	2	0	1	0	2	2	2	20.8	20.8	20.8	10.42	106	106;143		1		2	3	2	4.6303E-10	0	15.1	0	20.8	20.8	20.8	581370000
F6TC96;F6UR09;F6U1F2;F6XTU0;F6RG75;F6WML8;F6VEM6;F6X9W3;F6U341;F6S6P2;F6TH84;E7EMZ4;F8VXY4;F8VX53;P46379-2;B0UX83;P46379;P46379-3;G3V1Z5	F6TC96;F6UR09;F6U1F2;F6XTU0;F6RG75;F6WML8;F6VEM6;F6X9W3;F6U341;F6S6P2;F6TH84;E7EMZ4;F8VXY4;F8VX53;P46379-2;B0UX83;P46379;P46379-3;G3V1Z5	1;1;1;1;1;1;1;1;1;1;1;1;1;1;1;1;1;1;1	1;1;1;1;1;1;1;1;1;1;1;1;1;1;1;1;1;1;1	1;1;1;1;1;1;1;1;1;1;1;1;1;1;1;1;1;1;1	Large proline-rich protein BAG6	BAG6	>tr|F6TC96|F6TC96_HUMAN BCL2-associated athanogene 6 (Fragment) OS=Homo sapiens GN=BAG6 PE=4 SV=1;>tr|F6UR09|F6UR09_HUMAN BCL2-associated athanogene 6 (Fragment) OS=Homo sapiens GN=BAG6 PE=4 SV=1;>tr|F6U1F2|F6U1F2_HUMAN BCL2-associated athanogene 6 (Fragme	19	1	1	1	1	1	1	1	0	1	1	1	1	1	0	1	1	1	1	1	0	1	13.9	13.9	13.9	16.732	158	158;197;206;215;233;244;258;259;262;515;743;903;1077;1077;1126;1126;1132;1162;1162	2	2	1	1		2	2.0531E-07	13.9	13.9	13.9	13.9	0	13.9	411770000
Q5JNW7;B0UZC1;P28062-2;P28062	Q5JNW7;B0UZC1;P28062-2;P28062	2;2;2;2	2;2;2;2	2;2;2;2	Proteasome subunit beta type-8	PSMB8	>tr|Q5JNW7|Q5JNW7_HUMAN Proteasome (Prosome, macropain) subunit beta type 8 (Large multifunctional protease 7) OS=Homo sapiens GN=PSMB8 PE=4 SV=1;>tr|B0UZC1|B0UZC1_HUMAN Proteasome (Prosome, macropain) subunit, beta type, 8 (Large multifunctional peptidase	4	2	2	2	2	2	2	2	2	2	2	2	2	2	2	2	2	2	2	2	2	2	7.1	7.1	7.1	27.85	252	252;252;272;276	4	3	3	3	3	3	3.0994E-80	7.1	7.1	7.1	7.1	7.1	7.1	12554000000
Q96KQ7-3;Q96KQ7-2;B0UZY3;Q96KQ7;B0UZY0;A2ABF8;B0UZY1;A2ABF9	Q96KQ7-3;Q96KQ7-2;B0UZY3;Q96KQ7;B0UZY0;A2ABF8;B0UZY1;A2ABF9	2;2;2;2;1;1;1;1	2;2;2;2;1;1;1;1	2;2;2;2;1;1;1;1	Histone-lysine N-methyltransferase EHMT2	EHMT2	>sp|Q96KQ7-3|EHMT2_HUMAN Isoform 3 of Histone-lysine N-methyltransferase EHMT2 OS=Homo sapiens GN=EHMT2;>sp|Q96KQ7-2|EHMT2_HUMAN Isoform 2 of Histone-lysine N-methyltransferase EHMT2 OS=Homo sapiens GN=EHMT2;>tr|B0UZY3|B0UZY3_HUMAN Euchromatic histone-lysi	8	2	2	2	1	1	1	1	0	1	1	1	1	1	0	1	1	1	1	1	0	1	21.8	21.8	21.8	19.864	202	202;1176;1176;1210;1233;1233;1267;1267	1	1	1	1		1	8.6038E-05	8.4	8.4	8.4	13.4	0	8.4	52246000
H0Y4A6;P26640;B0V043;Q5SP20;E7EVJ6;B4DZ61	H0Y4A6;P26640;B0V043	6;6;6;2;2;1	6;6;6;2;2;1	6;6;6;2;2;1	Valine--tRNA ligase	VARS	>tr|H0Y4A6|H0Y4A6_HUMAN Valyl-tRNA synthetase (Fragment) OS=Homo sapiens GN=VARS PE=3 SV=1;>sp|P26640|SYVC_HUMAN Valine--tRNA ligase OS=Homo sapiens GN=VARS PE=1 SV=4;>tr|B0V043|B0V043_HUMAN Valyl-tRNA synthetase OS=Homo sapiens GN=VARS PE=3 SV=1	6	6	6	6	3	2	5	3	3	4	3	2	5	3	3	4	3	2	5	3	3	4	6.8	6.8	6.8	131.83	1183	1183;1264;1264;366;676;297	4	2	6	3	3	4	8.3721E-32	3.2	2.2	5.6	3.2	3.3	4.6	10196000000
Q03519-2;B0V2J7;Q03519;Q5HY71;E7ESQ3;E7EQ98;F8VX49;E7EUZ6;E7ENX8	Q03519-2;B0V2J7;Q03519;Q5HY71;E7ESQ3;E7EQ98;F8VX49;E7EUZ6;E7ENX8	2;2;2;2;2;2;2;2;2	2;2;2;2;2;2;2;2;2	2;2;2;2;2;2;2;2;2	Antigen peptide transporter 2	TAP2	>sp|Q03519-2|TAP2_HUMAN Isoform 2 of Antigen peptide transporter 2 OS=Homo sapiens GN=TAP2;>tr|B0V2J7|B0V2J7_HUMAN Transporter 2, ATP-binding cassette, sub-family B (MDR/TAP) OS=Homo sapiens GN=TAP2 PE=3 SV=1;>sp|Q03519|TAP2_HUMAN Antigen peptide transport	9	2	2	2	1	1	2	1	1	1	1	1	2	1	1	1	1	1	2	1	1	1	5.5	5.5	5.5	72.002	653	653;653;686;703;768;768;769;769;843	2	2	2	1	1	2	6.5431E-15	1.2	1.2	5.5	1.2	1.2	1.2	12214000000
E9PEU4;P48444;B0YIW6	E9PEU4;P48444;B0YIW6	2;2;2	2;2;2	2;2;2	Coatomer subunit delta	ARCN1	>tr|E9PEU4|E9PEU4_HUMAN Archain 1 OS=Homo sapiens GN=ARCN1 PE=4 SV=1;>sp|P48444|COPD_HUMAN Coatomer subunit delta OS=Homo sapiens GN=ARCN1 PE=1 SV=1;>tr|B0YIW6|B0YIW6_HUMAN Archain 1 OS=Homo sapiens GN=ARCN1 PE=4 SV=1	3	2	2	2	2	2	2	0	2	1	2	2	2	0	2	1	2	2	2	0	2	1	4.7	4.7	4.7	47.204	423	423;511;552	2	3	2		2	1	1.8493E-06	4.7	4.7	4.7	0	4.7	1.9	1653100000
B1A8Z4;B1A8Z7;B1A8Z6;B1A8Z5;P51532;Q9HBD4;F5H0X5;H0YGM3	B1A8Z4;B1A8Z7;B1A8Z6;B1A8Z5;P51532;Q9HBD4;F5H0X5	13;13;13;13;13;13;13;5	13;13;13;13;13;13;13;5	11;11;11;11;11;11;11;3	Transcription activator BRG1	SMARCA4	>tr|B1A8Z4|B1A8Z4_HUMAN SMARCA4 isoform 3 OS=Homo sapiens GN=SMARCA4 PE=2 SV=1;>tr|B1A8Z7|B1A8Z7_HUMAN SMARCA4 isoform 1 OS=Homo sapiens GN=SMARCA4 PE=2 SV=1;>tr|B1A8Z6|B1A8Z6_HUMAN SMARCA4 isoform 4 OS=Homo sapiens GN=SMARCA4 PE=2 SV=1;>tr|B1A8Z5|B1A8Z5_H	8	13	13	11	9	8	11	6	7	9	9	8	11	6	7	9	8	7	10	5	5	7	8.1	8.1	7.1	181.26	1613	1613;1614;1616;1617;1647;1679;1681;212	17	14	17	12	10	15	5.5108E-119	7.1	7.1	7.6	5.5	5.5	5.5	8797300000
B1AH87;P30536	B1AH87;P30536	1;1	1;1	1;1	Translocator protein	TSPO	>tr|B1AH87|B1AH87_HUMAN Translocator protein (18kDa) (Fragment) OS=Homo sapiens GN=TSPO PE=4 SV=1;>sp|P30536|TSPOA_HUMAN Translocator protein OS=Homo sapiens GN=TSPO PE=1 SV=3	2	1	1	1	1	1	1	0	0	0	1	1	1	0	0	0	1	1	1	0	0	0	7.5	7.5	7.5	11.896	107	107;169	1	1	1				0.012127	7.5	7.5	7.5	0	0	0	64939000
B1AH89;Q14166	B1AH89;Q14166	1;1	1;1	1;1	Tubulin--tyrosine ligase-like protein 12	TTLL12	>tr|B1AH89|B1AH89_HUMAN Tubulin tyrosine ligase-like family, member 12 OS=Homo sapiens GN=TTLL12 PE=4 SV=1;>sp|Q14166|TTL12_HUMAN Tubulin--tyrosine ligase-like protein 12 OS=Homo sapiens GN=TTLL12 PE=1 SV=2	2	1	1	1	1	0	1	0	0	0	1	0	1	0	0	0	1	0	1	0	0	0	2.4	2.4	2.4	73.547	636	636;644	1		1				0.0056306	2.4	0	2.4	0	0	0	92318000
F8WEZ7;E9PH80;P85299;B1AHF6;B1AHC3;B1AHC4	F8WEZ7;E9PH80;P85299;B1AHF6;B1AHC3;B1AHC4	1;1;1;1;1;1	1;1;1;1;1;1	1;1;1;1;1;1	Proline-rich protein 5	PRR5;PRR5-ARHGAP8;ARHGAP8	>tr|F8WEZ7|F8WEZ7_HUMAN Proline-rich 5 (renal) OS=Homo sapiens GN=PRR5 PE=4 SV=1;>tr|E9PH80|E9PH80_HUMAN Proline-rich 5 (renal) (Fragment) OS=Homo sapiens GN=PRR5 PE=4 SV=1;>sp|P85299|PRR5_HUMAN Proline-rich protein 5 OS=Homo sapiens GN=PRR5 PE=1 SV=1;>tr|	6	1	1	1	1	1	1	1	0	0	1	1	1	1	0	0	1	1	1	1	0	0	9.8	9.8	9.8	13.784	122	122;177;388;411;564;643	1	1	1	1			0.00047136	9.8	9.8	9.8	9.8	0	0	0
B1AHM7;B1AHM9;P23142-2;B1AHL4;P23142-4;P23142-3;P23142;F8W7M9;B1AHL2	B1AHM7;B1AHM9;P23142-2;B1AHL4;P23142-4;P23142-3;P23142;F8W7M9;B1AHL2	2;2;2;2;2;2;2;2;2	2;2;2;2;2;2;2;2;2	2;2;2;2;2;2;2;2;2	Fibulin-1	FBLN1	>tr|B1AHM7|B1AHM7_HUMAN Fibulin 1 (Fragment) OS=Homo sapiens GN=FBLN1 PE=4 SV=1;>tr|B1AHM9|B1AHM9_HUMAN Fibulin 1 (Fragment) OS=Homo sapiens GN=FBLN1 PE=4 SV=1;>sp|P23142-2|FBLN1_HUMAN Isoform A of Fibulin-1 OS=Homo sapiens GN=FBLN1;>tr|B1AHL4|B1AHL4_HUMAN	9	2	2	2	0	2	1	0	0	0	0	2	1	0	0	0	0	2	1	0	0	0	23.7	23.7	23.7	15.432	139	139;189;566;601;683;703;703;703;721		2	1				4.9841E-12	0	23.7	12.2	0	0	0	218950000
B1AJR3	B1AJR3	1	1	1		LL22NC03-75H12.2-001	>tr|B1AJR3|B1AJR3_HUMAN Novel protein OS=Homo sapiens GN=LL22NC03-75H12.2-001 PE=4 SV=1	1	1	1	1	1	1	0	0	0	0	1	1	0	0	0	0	1	1	0	0	0	0	16.5	16.5	16.5	9.5078	85	85	1	1					0.029588	16.5	16.5	0	0	0	0	0
B1AJY5;B1AJY7;O75832	B1AJY5;B1AJY7;O75832	2;2;2	2;2;2	2;2;2	26S proteasome non-ATPase regulatory subunit 10	PSMD10	>tr|B1AJY5|B1AJY5_HUMAN Proteasome (Prosome, macropain) 26S subunit, non-ATPase, 10 OS=Homo sapiens GN=PSMD10 PE=4 SV=1;>tr|B1AJY7|B1AJY7_HUMAN Proteasome (Prosome, macropain) 26S subunit, non-ATPase, 10 OS=Homo sapiens GN=PSMD10 PE=4 SV=1;>sp|O75832|PSD10	3	2	2	2	2	2	2	2	1	2	2	2	2	2	1	2	2	2	2	2	1	2	14.6	14.6	14.6	20.217	185	185;193;226	4	4	5	4	2	3	6.6704E-26	14.6	14.6	14.6	14.6	14.6	14.6	26645000000
B1AK63;Q9HAF1-2;Q9HAF1;B1AK64;Q9HAF1-3	B1AK63;Q9HAF1-2;Q9HAF1;B1AK64;Q9HAF1-3	1;1;1;1;1	1;1;1;1;1	1;1;1;1;1	Chromatin modification-related protein MEAF6	MEAF6	>tr|B1AK63|B1AK63_HUMAN Chromosome 1 open reading frame 149 OS=Homo sapiens GN=C1orf149 PE=4 SV=1;>sp|Q9HAF1-2|EAF6_HUMAN Isoform 2 of Chromatin modification-related protein MEAF6 OS=Homo sapiens GN=MEAF6;>sp|Q9HAF1|EAF6_HUMAN Chromatin modification-relate	5	1	1	1	0	0	1	0	0	0	0	0	1	0	0	0	0	0	1	0	0	0	13	13	13	19.164	169	169;191;191;192;201			2				2.314E-07	0	0	13	0	0	0	34604000
B1AKC7;F8W755;Q9UJF2	B1AKC7;F8W755;Q9UJF2	2;2;1	2;2;1	1;1;0	Ras GTPase-activating protein nGAP	RASAL2	>tr|B1AKC7|B1AKC7_HUMAN RAS protein activator like 2 OS=Homo sapiens GN=RASAL2 PE=4 SV=1;>tr|F8W755|F8W755_HUMAN RAS protein activator-like 2 OS=Homo sapiens GN=RASAL2 PE=4 SV=1;>sp|Q9UJF2|NGAP_HUMAN Ras GTPase-activating protein nGAP OS=Homo sapiens GN=RA	3	2	2	1	2	2	2	2	2	2	2	2	2	2	2	2	1	1	1	1	1	1	2.4	2.4	1.3	142.87	1269	1269;1280;1139	2	2	3	2	2	2	3.1032E-10	2.4	2.4	2.4	2.4	2.4	2.4	2231800000
B1AKD8;Q5TZA2	B1AKD8;Q5TZA2	1;1	1;1	1;1	Rootletin	CROCC	>tr|B1AKD8|B1AKD8_HUMAN Ciliary rootlet coiled-coil, rootletin (Fragment) OS=Homo sapiens GN=CROCC PE=4 SV=1;>sp|Q5TZA2|CROCC_HUMAN Rootletin OS=Homo sapiens GN=CROCC PE=1 SV=1	2	1	1	1	0	1	0	1	0	0	0	1	0	1	0	0	0	1	0	1	0	0	0.7	0.7	0.7	214.56	1898	1898;2017		1		1			1.3894E-07	0	0.7	0	0.7	0	0	75631000
F5H6R2;O43847;O43847-2;B1AKJ5;G3V1R5;H0Y5G9;E9PHF8;F5H7V1	F5H6R2;O43847;O43847-2;B1AKJ5	7;7;7;7;2;1;1;1	7;7;7;7;2;1;1;1	7;7;7;7;2;1;1;1	Nardilysin	NRD1	>tr|F5H6R2|F5H6R2_HUMAN Nardilysin (N-arginine dibasic convertase) OS=Homo sapiens GN=NRD1 PE=3 SV=1;>sp|O43847|NRDC_HUMAN Nardilysin OS=Homo sapiens GN=NRD1 PE=1 SV=2;>sp|O43847-2|NRDC_HUMAN Isoform 2 of Nardilysin OS=Homo sapiens GN=NRD1;>tr|B1AKJ5|B1AKJ	8	7	7	7	7	6	7	5	4	3	7	6	7	5	4	3	7	6	7	5	4	3	5.7	5.7	5.7	131.14	1148	1148;1150;1218;1219;1087;538;553;747	9	8	10	7	6	6	1.4011E-34	5.7	4.6	5.7	3.9	3.9	3.9	1666400000
Q96SU4-5;Q96SU4-4;Q96SU4-3;E9PJW9;Q86YQ3;Q96SU4-2;Q96SU4;B1AKJ6;B3KPQ4	Q96SU4-5;Q96SU4-4;Q96SU4-3;E9PJW9;Q86YQ3;Q96SU4-2;Q96SU4;B1AKJ6;B3KPQ4	2;2;2;2;2;2;2;2;2	2;2;2;2;2;2;2;2;2	2;2;2;2;2;2;2;2;2	Oxysterol-binding protein;Oxysterol-binding protein-related protein 9	OSBPL9	>sp|Q96SU4-5|OSBL9_HUMAN Isoform 5 of Oxysterol-binding protein-related protein 9 OS=Homo sapiens GN=OSBPL9;>sp|Q96SU4-4|OSBL9_HUMAN Isoform 4 of Oxysterol-binding protein-related protein 9 OS=Homo sapiens GN=OSBPL9;>sp|Q96SU4-3|OSBL9_HUMAN Isoform 3 of Ox	9	2	2	2	1	2	1	1	1	1	1	2	1	1	1	1	1	2	1	1	1	1	3.8	3.8	3.8	62.528	558	558;571;626;655;719;723;736;741;746	1	2	1	1	1	1	6.6179E-06	1.8	3.8	1.8	1.8	1.8	1.8	1480700000
B4DR76;Q9NRA8-2;B1AKL3;B1AKL4;Q9NRA8;B0QYZ7	B4DR76;Q9NRA8-2;B1AKL3;B1AKL4;Q9NRA8;B0QYZ7	2;2;2;2;2;1	2;2;2;2;2;1	2;2;2;2;2;1	Eukaryotic translation initiation factor 4E transporter	EIF4ENIF1	>tr|B4DR76|B4DR76_HUMAN Uncharacterized protein OS=Homo sapiens GN=EIF4ENIF1 PE=2 SV=1;>sp|Q9NRA8-2|4ET_HUMAN Isoform 2 of Eukaryotic translation initiation factor 4E transporter OS=Homo sapiens GN=EIF4ENIF1;>tr|B1AKL3|B1AKL3_HUMAN Eukaryotic translation i	6	2	2	2	2	1	1	0	0	0	2	1	1	0	0	0	2	1	1	0	0	0	5	5	5	68.93	640	640;810;811;961;985;239	2	1	1				1.0134E-08	5	3.3	3.3	0	0	0	118620000
D6RA28;Q9P2R6-2;B1AKN3;Q9P2R6	D6RA28;Q9P2R6-2;B1AKN3;Q9P2R6	2;2;2;2	2;2;2;2	2;2;2;2	Arginine-glutamic acid dipeptide repeats protein	RERE	>tr|D6RA28|D6RA28_HUMAN Arginine-glutamic acid dipeptide (RE) repeats (Fragment) OS=Homo sapiens GN=RERE PE=4 SV=1;>sp|Q9P2R6-2|RERE_HUMAN Isoform 2 of Arginine-glutamic acid dipeptide repeats protein OS=Homo sapiens GN=RERE;>tr|B1AKN3|B1AKN3_HUMAN Arginin	4	2	2	2	1	1	1	1	1	2	1	1	1	1	1	2	1	1	1	1	1	2	12.4	12.4	12.4	19.101	178	178;1012;1298;1566	1	1	1	1	1	3	6.7821E-09	4.5	4.5	4.5	4.5	7.9	12.4	0
B1AKN6;B1AKN7;B1AKN5;Q12857-2;F5H0R0;Q12857;B1AKN8;F8W8W3;E2QRI7	B1AKN6;B1AKN7;B1AKN5;Q12857-2;F5H0R0;Q12857;B1AKN8;F8W8W3;E2QRI7	1;1;1;1;1;1;1;1;1	1;1;1;1;1;1;1;1;1	1;1;1;1;1;1;1;1;1	Nuclear factor 1;Nuclear factor 1 A-type	NFIA	>tr|B1AKN6|B1AKN6_HUMAN Nuclear factor 1 OS=Homo sapiens GN=NFIA PE=3 SV=1;>tr|B1AKN7|B1AKN7_HUMAN Nuclear factor 1 OS=Homo sapiens GN=NFIA PE=3 SV=1;>tr|B1AKN5|B1AKN5_HUMAN Nuclear factor 1 OS=Homo sapiens GN=NFIA PE=3 SV=1;>sp|Q12857-2|NFIA_HUMAN Isoform	9	1	1	1	1	1	1	0	1	1	1	1	1	0	1	1	1	1	1	0	1	1	7.6	7.6	7.6	42.304	380	380;466;487;498;501;509;532;554;554	2	1	1		1	1	2.1668E-33	7.6	7.6	7.6	0	7.6	7.6	743560000
B1AKP7;G3V162;Q13148;Q13148-2	B1AKP7;G3V162;Q13148;Q13148-2	1;1;1;1	1;1;1;1	1;1;1;1	TAR DNA-binding protein 43	TARDBP	>tr|B1AKP7|B1AKP7_HUMAN TAR DNA binding protein OS=Homo sapiens GN=TARDBP PE=4 SV=1;>tr|G3V162|G3V162_HUMAN TAR DNA binding protein, isoform CRA_d OS=Homo sapiens GN=TARDBP PE=4 SV=1;>sp|Q13148|TADBP_HUMAN TAR DNA-binding protein 43 OS=Homo sapiens GN=TARD	4	1	1	1	1	1	1	1	1	1	1	1	1	1	1	1	1	1	1	1	1	1	3.7	3.7	3.7	33.462	295	295;298;414;416	2	1	2	1	2	1	7.9055E-05	3.7	3.7	3.7	3.7	3.7	3.7	0
F8WCR2;F5H4C5;B1AKV4;B1AKV2;B1AKV6;B1AKV3;Q9NVA1-4;Q9NVA1-2;Q9NVA1	F8WCR2;F5H4C5;B1AKV4;B1AKV2;B1AKV6;B1AKV3;Q9NVA1-4;Q9NVA1-2;Q9NVA1	1;1;1;1;1;1;1;1;1	1;1;1;1;1;1;1;1;1	1;1;1;1;1;1;1;1;1	Ubiquinol-cytochrome c reductase complex chaperone CBP3 homolog	UQCC	>tr|F8WCR2|F8WCR2_HUMAN Ubiquinol-cytochrome c reductase complex chaperone OS=Homo sapiens GN=UQCC PE=4 SV=1;>tr|F5H4C5|F5H4C5_HUMAN Ubiquinol-cytochrome c reductase complex chaperone OS=Homo sapiens GN=UQCC PE=4 SV=1;>tr|B1AKV4|B1AKV4_HUMAN Ubiquinol-cyto	9	1	1	1	1	1	1	0	1	0	1	1	1	0	1	0	1	1	1	0	1	0	7.3	7.3	7.3	13.821	124	124;148;219;221;243;249;272;273;299	1	1	1		1		0.00094195	7.3	7.3	7.3	0	7.3	0	1044400000
B1AKZ5;Q15121	B1AKZ5;Q15121	6;6	6;6	6;6	Astrocytic phosphoprotein PEA-15	PEA15	>tr|B1AKZ5|B1AKZ5_HUMAN Phosphoprotein enriched in astrocytes 15 OS=Homo sapiens GN=PEA15 PE=4 SV=1;>sp|Q15121|PEA15_HUMAN Astrocytic phosphoprotein PEA-15 OS=Homo sapiens GN=PEA15 PE=1 SV=2	2	6	6	6	5	4	4	5	3	3	5	4	4	5	3	3	5	4	4	5	3	3	57.4	57.4	57.4	12.53	108	108;130	8	6	5	7	6	4	1.2439E-161	56.5	35.2	35.2	48.1	40.7	40.7	1967700000
B1AL16;Q8IX21;B1AL17	B1AL16;Q8IX21;B1AL17	3;3;3	3;3;3	3;3;3	Protein FAM178A	FAM178A	>tr|B1AL16|B1AL16_HUMAN Family with sequence similarity 178, member A OS=Homo sapiens GN=FAM178A PE=4 SV=1;>sp|Q8IX21|F178A_HUMAN Protein FAM178A OS=Homo sapiens GN=FAM178A PE=1 SV=2;>tr|B1AL17|B1AL17_HUMAN Family with sequence similarity 178, member A OS=	3	3	3	3	2	0	2	1	1	1	2	0	2	1	1	1	2	0	2	1	1	1	4.7	4.7	4.7	84.342	758	758;1173;1186	2		2	1	1	1	1.8742E-09	2.2	0	3.6	1.2	1.2	1.2	45163000
B1ALA9;B4DNL6;P60891;P11908;P11908-2;P21108	B1ALA9;B4DNL6;P60891;P11908;P11908-2	3;3;3;2;2;1	3;3;3;2;2;1	3;3;3;2;2;1	Ribose-phosphate pyrophosphokinase;Ribose-phosphate pyrophosphokinase 1;Ribose-phosphate pyrophosphokinase 2	PRPS1;PRPS2	>tr|B1ALA9|B1ALA9_HUMAN Phosphoribosyl pyrophosphate synthetase 1 OS=Homo sapiens GN=PRPS1 PE=3 SV=1;>tr|B4DNL6|B4DNL6_HUMAN Ribose-phosphate pyrophosphokinase OS=Homo sapiens GN=PRPS1 PE=2 SV=1;>sp|P60891|PRPS1_HUMAN Ribose-phosphate pyrophosphokinase 1 O	6	3	3	3	1	1	3	1	2	1	1	1	3	1	2	1	1	1	3	1	2	1	27.5	27.5	27.5	24.084	218	218;251;318;318;321;318	1	2	4	1	2	1	1.9865E-39	10.6	10.6	27.5	9.2	19.7	10.6	799200000
B1ALC0;O15511;O15511-2	B1ALC0;O15511;O15511-2	6;6;4	6;6;4	6;6;4	Actin-related protein 2/3 complex subunit 5	ARPC5	>tr|B1ALC0|B1ALC0_HUMAN Actin-related protein 2/3 complex subunit 5 OS=Homo sapiens GN=ARPC5 PE=3 SV=1;>sp|O15511|ARPC5_HUMAN Actin-related protein 2/3 complex subunit 5 OS=Homo sapiens GN=ARPC5 PE=1 SV=3;>sp|O15511-2|ARPC5_HUMAN Isoform 2 of Actin-related	3	6	6	6	4	5	6	3	3	3	4	5	6	3	3	3	4	5	6	3	3	3	55.6	55.6	55.6	14.807	135	135;151;154	7	9	9	4	4	4	1.3486E-162	34.8	48.9	55.6	34.8	34.8	34.8	18522000000
F5H570;F5H628;Q15063-4;Q15063-2;CON__Q2KJC7;Q15063-3;B1ALD9;B1ALD8;Q15063	F5H570;F5H628;Q15063-4;Q15063-2;CON__Q2KJC7;Q15063-3;B1ALD9;B1ALD8;Q15063	1;1;1;1;1;1;1;1;1	1;1;1;1;1;1;1;1;1	1;1;1;1;1;1;1;1;1	Periostin	POSTN	>tr|F5H570|F5H570_HUMAN Periostin, osteoblast-specific factor OS=Homo sapiens GN=POSTN PE=4 SV=1;>tr|F5H628|F5H628_HUMAN Periostin, osteoblast-specific factor OS=Homo sapiens GN=POSTN PE=4 SV=1;>sp|Q15063-4|POSTN_HUMAN Isoform 4 of Periostin OS=Homo sapien	9	1	1	1	0	1	0	0	0	0	0	1	0	0	0	0	0	1	0	0	0	0	2.9	2.9	2.9	30.482	277	277;749;751;779;779;781;808;809;836		1					0.0087459	0	2.9	0	0	0	0	0
Q14155-1;B1ALK7;B7Z6G2;Q14155-5;E7EUY6;Q14155-6;H0YFH7;Q14155-2;Q14155-3;Q14155;E7EU80;E9PDQ5;C9JAD7;C9JDI6;B1ANY6	Q14155-1;B1ALK7;B7Z6G2;Q14155-5;E7EUY6;Q14155-6	7;7;6;6;4;4;3;3;3;3;2;2;1;1;1	7;7;6;6;4;4;3;3;3;3;2;2;1;1;1	7;7;6;6;4;4;3;3;3;3;2;2;1;1;1		ARHGEF7	>sp|Q14155-1|ARHG7_HUMAN Isoform 1 of Rho guanine nucleotide exchange factor 7 OS=Homo sapiens GN=ARHGEF7;>tr|B1ALK7|B1ALK7_HUMAN Rho guanine nucleotide exchange factor (GEF) 7 OS=Homo sapiens GN=ARHGEF7 PE=4 SV=1;>tr|B7Z6G2|B7Z6G2_HUMAN Rho guanine nucleo	15	7	7	7	5	5	5	0	3	2	5	5	5	0	3	2	5	5	5	0	3	2	13.8	13.8	13.8	73.139	646	646;705;721;731;447;625;689;753;782;803;151;547;39;61;66	5	6	6		3	2	3.1287E-36	11.3	9.8	9.8	0	4.5	3.1	3468900000
B4E049;Q14141-2;Q14141-4;B1AMS2;Q14141;F5H1J5;E7ETH8;Q14141-3;F8W8Q8	B4E049;Q14141-2;Q14141-4;B1AMS2;Q14141;F5H1J5;E7ETH8;Q14141-3;F8W8Q8	2;2;2;2;2;2;2;1;1	2;2;2;2;2;2;2;1;1	2;2;2;2;2;2;2;1;1	Septin-6	SEPT6	>tr|B4E049|B4E049_HUMAN Septin 6 OS=Homo sapiens GN=SEPT6 PE=2 SV=1;>sp|Q14141-2|SEPT6_HUMAN Isoform I of Septin-6 OS=Homo sapiens GN=SEPT6;>sp|Q14141-4|SEPT6_HUMAN Isoform V of Septin-6 OS=Homo sapiens GN=SEPT6;>tr|B1AMS2|B1AMS2_HUMAN Septin 6 OS=Homo sap	9	2	2	2	2	2	2	1	2	2	2	2	2	1	2	2	2	2	2	1	2	2	13	13	13	42.894	369	369;427;429;431;434;457;457;267;267	4	4	3	1	2	2	2.9688E-143	13	13	13	5.4	13	13	5331300000
B1AMT4;F8WAK8;Q8N3U4;Q8N3U4-2;B1AMT2;B1AMT3	B1AMT4;F8WAK8;Q8N3U4;Q8N3U4-2;B1AMT2;B1AMT3	2;2;2;2;1;1	2;2;2;2;1;1	2;2;2;2;1;1	Cohesin subunit SA-2	STAG2	>tr|B1AMT4|B1AMT4_HUMAN Stromal antigen 2 (Fragment) OS=Homo sapiens GN=STAG2 PE=4 SV=1;>tr|F8WAK8|F8WAK8_HUMAN Stromal antigen 2 OS=Homo sapiens GN=STAG2 PE=4 SV=1;>sp|Q8N3U4|STAG2_HUMAN Cohesin subunit SA-2 OS=Homo sapiens GN=STAG2 PE=1 SV=3;>sp|Q8N3U4-2	6	2	2	2	2	2	2	0	0	0	2	2	2	0	0	0	2	2	2	0	0	0	7.3	7.3	7.3	62.57	548	548;1162;1231;1268;169;208	3	3	3				9.729E-76	7.3	7.3	7.3	0	0	0	726040000
H0YDI1;E9PGV2;P19256-2;B1AMW1;P19256-3;P19256	H0YDI1;E9PGV2;P19256-2;B1AMW1;P19256-3;P19256	1;1;1;1;1;1	1;1;1;1;1;1	1;1;1;1;1;1	Lymphocyte function-associated antigen 3	CD58	>tr|H0YDI1|H0YDI1_HUMAN CD58 molecule (Fragment) OS=Homo sapiens GN=CD58 PE=4 SV=1;>tr|E9PGV2|E9PGV2_HUMAN Uncharacterized protein OS=Homo sapiens GN=CD58 PE=4 SV=1;>sp|P19256-2|LFA3_HUMAN Isoform 2 of Lymphocyte function-associated antigen 3 OS=Homo sapie	6	1	1	1	1	1	1	0	0	0	1	1	1	0	0	0	1	1	1	0	0	0	7.6	7.6	7.6	15.136	131	131;162;237;240;248;250	1	1	1				0.00016788	7.6	7.6	7.6	0	0	0	65068000
B1AMX5;G8JLF3;Q3YEC7;Q3YEC7-2;G3V154	B1AMX5;G8JLF3;Q3YEC7;Q3YEC7-2;G3V154	2;2;2;2;1	2;2;2;2;1	2;2;2;2;1	Rab-like protein 6	RABL6	>tr|B1AMX5|B1AMX5_HUMAN Chromosome 9 open reading frame 86 (Fragment) OS=Homo sapiens GN=C9orf86 PE=4 SV=1;>tr|G8JLF3|G8JLF3_HUMAN Chromosome 9 open reading frame 86 OS=Homo sapiens GN=C9orf86 PE=4 SV=1;>sp|Q3YEC7|RBEL1_HUMAN Rab-like protein 1 OS=Homo sap	5	2	2	2	1	2	2	1	1	1	1	2	2	1	1	1	1	2	2	1	1	1	8.5	8.5	8.5	46.55	448	448;614;729;730;471	1	2	3	2	1	1	8.1782E-09	3.3	8.5	8.5	3.3	3.3	3.3	0
B1AMX9;Q12933-4;Q12933-3;Q12933;Q12933-2;B1AMY1;B1AMX7;B1AMX8	B1AMX9;Q12933-4;Q12933-3;Q12933;Q12933-2;B1AMY1;B1AMX7;B1AMX8	2;2;2;2;2;1;1;1	2;2;2;2;2;1;1;1	2;2;2;2;2;1;1;1	TNF receptor-associated factor 2	TRAF2	>tr|B1AMX9|B1AMX9_HUMAN TNF receptor-associated factor 2 OS=Homo sapiens GN=TRAF2 PE=4 SV=1;>sp|Q12933-4|TRAF2_HUMAN Isoform 4 of TNF receptor-associated factor 2 OS=Homo sapiens GN=TRAF2;>sp|Q12933-3|TRAF2_HUMAN Isoform 3 of TNF receptor-associated factor	8	2	2	2	2	2	1	2	0	1	2	2	1	2	0	1	2	2	1	2	0	1	7.1	7.1	7.1	46.566	422	422;476;490;501;553;121;172;193	2	3	1	3		1	2.0179E-19	7.1	7.1	2.4	7.1	0	4.7	121060000
B1AN62;Q9HAN9	B1AN62;Q9HAN9	1;1	1;1	1;1	Nicotinamide mononucleotide adenylyltransferase 1	NMNAT1	>tr|B1AN62|B1AN62_HUMAN Nicotinamide nucleotide adenylyltransferase 1 OS=Homo sapiens GN=NMNAT1 PE=4 SV=1;>sp|Q9HAN9|NMNA1_HUMAN Nicotinamide mononucleotide adenylyltransferase 1 OS=Homo sapiens GN=NMNAT1 PE=1 SV=1	2	1	1	1	0	1	1	1	1	1	0	1	1	1	1	1	0	1	1	1	1	1	13.1	13.1	13.1	18.311	160	160;279		2	2	1	1	1	1.4791E-07	0	13.1	13.1	13.1	13.1	13.1	0
B1ANM7;Q9UNN5-2;F5GZD2;Q9UNN5;B4DEJ6;B3KT28	B1ANM7;Q9UNN5-2;F5GZD2;Q9UNN5;B4DEJ6	3;3;3;3;2;1	3;3;3;3;2;1	3;3;3;3;2;1	FAS-associated factor 1	FAF1	>tr|B1ANM7|B1ANM7_HUMAN Fas (TNFRSF6) associated factor 1 OS=Homo sapiens GN=FAF1 PE=4 SV=1;>sp|Q9UNN5-2|FAF1_HUMAN Isoform Short of FAS-associated factor 1 OS=Homo sapiens GN=FAF1;>tr|F5GZD2|F5GZD2_HUMAN Fas (TNFRSF6)-associated factor 1 OS=Homo sapiens G	6	3	3	3	3	3	3	1	2	1	3	3	3	1	2	1	3	3	3	1	2	1	7.3	7.3	7.3	55.998	490	490;498;498;650;408;464	3	3	3	1	2	1	1.1869E-26	7.3	7.3	7.3	2.7	4.7	2	1214300000
H0Y5F5;B1ANR0;Q13310-2;Q13310;Q4VC03;H0YCC8;H0YEQ8;H0YEU6;P0CB38	H0Y5F5;B1ANR0;Q13310-2;Q13310;Q4VC03;H0YCC8	5;5;5;5;5;3;2;1;1	4;4;4;4;4;3;1;1;1	4;4;4;4;4;3;1;1;1	Polyadenylate-binding protein 4	PABPC4	>tr|H0Y5F5|H0Y5F5_HUMAN Poly(A)-binding protein, cytoplasmic 4 (inducible form) (Fragment) OS=Homo sapiens GN=PABPC4 PE=4 SV=1;>tr|B1ANR0|B1ANR0_HUMAN Poly(A) binding protein, cytoplasmic 4 (Inducible form) OS=Homo sapiens GN=PABPC4 PE=4 SV=1;>sp|Q13310-2|	9	5	4	4	3	4	4	3	3	3	3	3	4	3	3	3	3	3	4	3	3	3	10	8.4	8.4	60.133	550	550;615;631;644;660;197;112;249;370	8	8	10	4	5	6	9.9164E-26	6.2	7.8	8.4	6.7	6.7	6.7	28097000000
F5H2H0;B1AP15;Q14UF5;E9PSH2;P08174;Q14UF4;Q14UF6;P08174-2;B1AP13	F5H2H0;B1AP15;Q14UF5;E9PSH2;P08174;Q14UF4;Q14UF6;P08174-2;B1AP13	1;1;1;1;1;1;1;1;1	1;1;1;1;1;1;1;1;1	1;1;1;1;1;1;1;1;1	Complement decay-accelerating factor	CD55;DAF	>tr|F5H2H0|F5H2H0_HUMAN CD55 molecule, decay accelerating factor for complement (Cromer blood group) OS=Homo sapiens GN=CD55 PE=4 SV=1;>tr|B1AP15|B1AP15_HUMAN CD55 antigen, decay accelerating factor for complement (Cromer blood group), isoform CRA_d OS=Hom	9	1	1	1	1	1	1	0	1	0	1	1	1	0	1	0	1	1	1	0	1	0	9.1	9.1	9.1	34.051	317	317;317;364;377;381;384;439;440;444	1	1	2		1		1.615E-16	9.1	9.1	9.1	0	9.1	0	235530000
B1APE1;B1APE2;Q00403	B1APE1;B1APE2;Q00403	3;3;3	3;3;3	3;3;3	Transcription initiation factor IIB	GTF2B	>tr|B1APE1|B1APE1_HUMAN General transcription factor IIB (Fragment) OS=Homo sapiens GN=GTF2B PE=4 SV=1;>tr|B1APE2|B1APE2_HUMAN General transcription factor IIB (Fragment) OS=Homo sapiens GN=GTF2B PE=4 SV=1;>sp|Q00403|TF2B_HUMAN Transcription initiation fac	3	3	3	3	0	0	0	2	1	1	0	0	0	2	1	1	0	0	0	2	1	1	17	17	17	24.988	224	224;231;316				2	1	1	2.4474E-14	0	0	0	15.2	10.7	10.7	154750000
B1APG2;B1APF8;B7Z708;B1APF9;P22694-8;B1APG3;F8W831;B1APG4;P22694-4;P22694-3;P17612-2;P22694;P22612;P17612;P22694-5;P22694-7;P22694-6;C9JK39;B4DKB0;P22694-2	B1APG2;B1APF8;B7Z708;B1APF9;P22694-8;B1APG3;F8W831;B1APG4;P22694-4;P22694-3;P17612-2;P22694;P22612;P17612;P22694-5;P22694-7;P22694-6;C9JK39;B4DKB0;P22694-2	1;1;1;1;1;1;1;1;1;1;1;1;1;1;1;1;1;1;1;1	1;1;1;1;1;1;1;1;1;1;1;1;1;1;1;1;1;1;1;1	1;1;1;1;1;1;1;1;1;1;1;1;1;1;1;1;1;1;1;1	cAMP-dependent protein kinase catalytic subunit beta;cAMP-dependent protein kinase catalytic subunit gamma;cAMP-dependent protein kinase catalytic subunit alpha	PRKACB;PRKACG;PRKACA	>tr|B1APG2|B1APG2_HUMAN Protein kinase, cAMP-dependent, catalytic, beta (Fragment) OS=Homo sapiens GN=PRKACB PE=3 SV=1;>tr|B1APF8|B1APF8_HUMAN Protein kinase, cAMP-dependent, catalytic, beta (Fragment) OS=Homo sapiens GN=PRKACB PE=3 SV=1;>tr|B7Z708|B7Z708_	20	1	1	1	0	0	0	1	0	0	0	0	0	1	0	0	0	0	0	1	0	0	10	10	10	24.324	209	209;214;230;245;257;264;313;321;338;339;343;351;351;351;354;355;357;357;358;398				1			2.0578E-05	0	0	0	10	0	0	0
E7EP42;E9PB91;B1APJ0;O14925;Q5SRD1	E7EP42;E9PB91;B1APJ0;O14925;Q5SRD1	2;2;2;2;2	2;2;2;2;2	2;2;2;2;2	Mitochondrial import inner membrane translocase subunit Tim23;Putative mitochondrial import inner membrane translocase subunit Tim23B	TIMM23B;TIMM23	>tr|E7EP42|E7EP42_HUMAN Translocase of inner mitochondrial membrane 23 homolog B (yeast) OS=Homo sapiens GN=TIMM23B PE=4 SV=2;>tr|E9PB91|E9PB91_HUMAN Translocase of inner mitochondrial membrane 23 homolog (yeast) OS=Homo sapiens GN=TIMM23 PE=4 SV=2;>tr|B1A	5	2	2	2	1	1	2	1	1	1	1	1	2	1	1	1	1	1	2	1	1	1	22	22	22	12.701	123	123;161;172;209;257	5	3	7	1	3	1	1.0845E-05	8.1	8.1	22	8.1	8.1	8.1	2599300000
B1APM4;P35610;B4DU95;A8K3P4	B1APM4;P35610	7;7;3;3	7;7;3;3	7;7;3;3	Sterol O-acyltransferase 1	SOAT1	>tr|B1APM4|B1APM4_HUMAN Sterol O-acyltransferase (Acyl-Coenzyme A: cholesterol acyltransferase) 1 (Fragment) OS=Homo sapiens GN=SOAT1 PE=4 SV=1;>sp|P35610|SOAT1_HUMAN Sterol O-acyltransferase 1 OS=Homo sapiens GN=SOAT1 PE=1 SV=3	4	7	7	7	6	6	7	3	5	2	6	6	7	3	5	2	6	6	7	3	5	2	33.1	33.1	33.1	29.892	260	260;550;485;492	9	9	11	5	8	5	3.4036E-153	33.1	33.1	33.1	17.7	27.7	14.2	5376300000
B1APQ0;E7ES23;E9PDX7;E9PDX6;Q5JRX3;Q5JRX3-2;C9JSL2	B1APQ0;E7ES23;E9PDX7;E9PDX6;Q5JRX3;Q5JRX3-2;C9JSL2	1;1;1;1;1;1;1	1;1;1;1;1;1;1	1;1;1;1;1;1;1	Presequence protease, mitochondrial	PITRM1	>tr|B1APQ0|B1APQ0_HUMAN Pitrilysin metallopeptidase 1 (Fragment) OS=Homo sapiens GN=PITRM1 PE=4 SV=1;>tr|E7ES23|E7ES23_HUMAN Pitrilysin metallopeptidase 1 OS=Homo sapiens GN=PITRM1 PE=3 SV=1;>tr|E9PDX7|E9PDX7_HUMAN Uncharacterized protein OS=Homo sapiens G	7	1	1	1	1	1	1	0	1	1	1	1	1	0	1	1	1	1	1	0	1	1	5.4	5.4	5.4	20.206	184	184;939;972;1030;1037;1038;1038	1	1	1		1	1	1.0065E-08	5.4	5.4	5.4	0	5.4	5.4	0
F5H7T0;B1APS8;Q96S38;B4DHE1	F5H7T0;B1APS8;Q96S38;B4DHE1	2;2;2;1	2;2;2;1	2;2;2;1	Ribosomal protein S6 kinase delta-1	RPS6KC1	>tr|F5H7T0|F5H7T0_HUMAN Ribosomal protein S6 kinase, 52kDa, polypeptide 1 OS=Homo sapiens GN=RPS6KC1 PE=4 SV=1;>tr|B1APS8|B1APS8_HUMAN Ribosomal protein S6 kinase, 52kDa, polypeptide 1 OS=Homo sapiens GN=RPS6KC1 PE=4 SV=1;>sp|Q96S38|KS6C1_HUMAN Ribosomal p	4	2	2	2	1	1	1	0	0	0	1	1	1	0	0	0	1	1	1	0	0	0	3.6	3.6	3.6	94.456	854	854;1054;1066;660	1	1	1				1.6085E-12	2.1	2.1	1.5	0	0	0	0
B1APT6;B1APT5;B7Z755;P42568;B7Z4N5	B1APT6;B1APT5;B7Z755;P42568;B7Z4N5	1;1;1;1;1	1;1;1;1;1	1;1;1;1;1	Protein AF-9	MLLT3	>tr|B1APT6|B1APT6_HUMAN Myeloid/lymphoid or mixed-lineage leukemia (Trithorax homolog, Drosophila); translocated to, 3 OS=Homo sapiens GN=MLLT3 PE=4 SV=1;>tr|B1APT5|B1APT5_HUMAN Myeloid/lymphoid or mixed-lineage leukemia (Trithorax homolog, Drosophila); tr	5	1	1	1	0	0	0	1	0	0	0	0	0	1	0	0	0	0	0	1	0	0	7.2	7.2	7.2	15.419	138	138;162;565;568;607				1			0.00069188	0	0	0	7.2	0	0	24924000
B1AQP8;B1AQP9;P07099	B1AQP8;B1AQP9;P07099	1;1;1	1;1;1	1;1;1	Epoxide hydrolase 1	EPHX1	>tr|B1AQP8|B1AQP8_HUMAN Epoxide hydrolase 1, microsomal (Xenobiotic) (Fragment) OS=Homo sapiens GN=EPHX1 PE=4 SV=1;>tr|B1AQP9|B1AQP9_HUMAN Epoxide hydrolase 1, microsomal (Xenobiotic) (Fragment) OS=Homo sapiens GN=EPHX1 PE=4 SV=1;>sp|P07099|HYEP_HUMAN Epox	3	1	1	1	0	0	0	0	1	0	0	0	0	0	1	0	0	0	0	0	1	0	10.3	10.3	10.3	16.383	136	136;161;455					1		3.5917E-05	0	0	0	0	10.3	0	33005000
B1AR63;P19367-4;B4DG62;P19367-2;P19367;P19367-3;E7ENR4	B1AR63;P19367-4;B4DG62;P19367-2;P19367;P19367-3;E7ENR4	1;1;1;1;1;1;1	1;1;1;1;1;1;1	1;1;1;1;1;1;1	Hexokinase-1	HK1	>tr|B1AR63|B1AR63_HUMAN Hexokinase 1 (Fragment) OS=Homo sapiens GN=HK1 PE=3 SV=1;>sp|P19367-4|HXK1_HUMAN Isoform 4 of Hexokinase-1 OS=Homo sapiens GN=HK1;>tr|B4DG62|B4DG62_HUMAN Hexokinase 1 OS=Homo sapiens GN=HK1 PE=2 SV=1;>sp|P19367-2|HXK1_HUMAN Isoform	7	1	1	1	0	1	1	0	0	0	0	1	1	0	0	0	0	1	1	0	0	0	13.4	13.4	13.4	32.663	291	291;905;915;916;917;921;952		1	1				2.7558E-06	0	13.4	13.4	0	0	0	193200000
F5H0X6;P07602;P07602-2;C9JIZ6;P07602-3;F8W6Z6;B1AVU8;Q5BJH1	F5H0X6;P07602;P07602-2;C9JIZ6;P07602-3;F8W6Z6;B1AVU8	5;5;5;5;5;5;5;2	5;5;5;5;5;5;5;2	5;5;5;5;5;5;5;2	Proactivator polypeptide;Saposin-A;Saposin-B-Val;Saposin-B;Saposin-C;Saposin-D	PSAP	>tr|F5H0X6|F5H0X6_HUMAN Prosaposin OS=Homo sapiens GN=PSAP PE=4 SV=1;>sp|P07602|SAP_HUMAN Proactivator polypeptide OS=Homo sapiens GN=PSAP PE=1 SV=2;>sp|P07602-2|SAP_HUMAN Isoform Sap-mu-6 of Proactivator polypeptide OS=Homo sapiens GN=PSAP;>tr|C9JIZ6|C9JI	8	5	5	5	4	4	4	3	2	3	4	4	4	3	2	3	4	4	4	3	2	3	11.6	11.6	11.6	50.435	450	450;524;526;526;527;527;559;240	5	5	5	4	2	5	8.2512E-14	8.7	8.7	8.7	6.7	3.8	5.8	3655900000
F5H648;Q03518;B1AZV3	F5H648;Q03518;B1AZV3	1;1;1	1;1;1	1;1;1	Antigen peptide transporter 1	TAP1	>tr|F5H648|F5H648_HUMAN Transporter 1, ATP-binding cassette, sub-family B (MDR/TAP) OS=Homo sapiens GN=TAP1 PE=3 SV=1;>sp|Q03518|TAP1_HUMAN Antigen peptide transporter 1 OS=Homo sapiens GN=TAP1 PE=1 SV=2;>tr|B1AZV3|B1AZV3_HUMAN Transporter 1 ATP-binding ca	3	1	1	1	1	1	1	1	0	0	1	1	1	1	0	0	1	1	1	1	0	0	2	2	2	59.999	547	547;808;808	1	1	1	1			0.00026891	2	2	2	2	0	0	316590000
B1B0M1;Q4V328-4;F5H504;Q4V328;Q4V328-3;Q4V328-2	B1B0M1;Q4V328-4;F5H504;Q4V328;Q4V328-3	7;7;7;7;4;2	7;7;7;7;4;2	7;7;7;7;4;2	GRIP1-associated protein 1	GRIPAP1	>tr|B1B0M1|B1B0M1_HUMAN GRIP1 associated protein 1 OS=Homo sapiens GN=GRIPAP1 PE=4 SV=1;>sp|Q4V328-4|GRAP1_HUMAN Isoform 4 of GRIP1-associated protein 1 OS=Homo sapiens GN=GRIPAP1;>tr|F5H504|F5H504_HUMAN GRIP1-associated protein 1 OS=Homo sapiens GN=GRIPAP	6	7	7	7	6	6	4	3	3	5	6	6	4	3	3	5	6	6	4	3	3	5	14.3	14.3	14.3	90.84	796	796;810;810;841;594;625	9	7	5	3	3	8	2.0385E-294	11.8	12.8	8.3	6.3	7.3	10.8	8196800000
H0YH95;H0YHK3;E7ETG6;B7Z663;B1N949;G3V200;B3KXA0;Q2M3G8;B7ZKZ5;O75334;F8VP68;H0YFQ4	H0YH95;H0YHK3;E7ETG6;B7Z663;B1N949;G3V200;B3KXA0;Q2M3G8;B7ZKZ5;O75334;F8VP68;H0YFQ4	1;1;1;1;1;1;1;1;1;1;1;1	1;1;1;1;1;1;1;1;1;1;1;1	1;1;1;1;1;1;1;1;1;1;1;1	Liprin-alpha-2	PPFIA2;PPFIA4	>tr|H0YH95|H0YH95_HUMAN Protein tyrosine phosphatase, receptor type, f polypeptide (PTPRF),-interacting protein (liprin), alpha 2 (Fragment) OS=Homo sapiens GN=PPFIA2 PE=4 SV=1;>tr|H0YHK3|H0YHK3_HUMAN Protein tyrosine phosphatase, receptor type, f polypept	12	1	1	1	1	0	1	1	0	0	1	0	1	1	0	0	1	0	1	1	0	0	2.8	2.8	2.8	32.763	284	284;1136;1152;1156;1185;1210;1232;1236;1251;1257;1257;1260	1		1	1			0.0056879	2.8	0	2.8	2.8	0	0	472990000
B1P7G3;Q9H1K1-2;F5H5N2;B4DNC9;B3KQ30;Q9H1K1	B1P7G3;Q9H1K1-2;F5H5N2;B4DNC9;B3KQ30;Q9H1K1	1;1;1;1;1;1	1;1;1;1;1;1	1;1;1;1;1;1	Iron-sulfur cluster assembly enzyme ISCU, mitochondrial	ISCU	>tr|B1P7G3|B1P7G3_HUMAN ICSU OS=Homo sapiens GN=ISCU PE=2 SV=1;>sp|Q9H1K1-2|ISCU_HUMAN Isoform 2 of Iron-sulfur cluster assembly enzyme ISCU, mitochondrial OS=Homo sapiens GN=ISCU;>tr|F5H5N2|F5H5N2_HUMAN Iron-sulfur cluster scaffold homolog (E. coli) OS=Ho	6	1	1	1	1	1	1	0	0	0	1	1	1	0	0	0	1	1	1	0	0	0	6.2	6.2	6.2	13.819	129	129;142;154;154;156;167	1	1	1				0.0056478	6.2	6.2	6.2	0	0	0	153820000
P21675;P21675-2;B1Q2X3;P21675-3;P21675-4;Q8IZX4	P21675;P21675-2;B1Q2X3;P21675-3;P21675-4;Q8IZX4	2;2;2;2;2;1	2;2;2;2;2;1	2;2;2;2;2;1	Transcription initiation factor TFIID subunit 1;Transcription initiation factor TFIID subunit 1-like	TAF1;N-TAF1;TAF1L	>sp|P21675|TAF1_HUMAN Transcription initiation factor TFIID subunit 1 OS=Homo sapiens GN=TAF1 PE=1 SV=2;>sp|P21675-2|TAF1_HUMAN Isoform 2 of Transcription initiation factor TFIID subunit 1 OS=Homo sapiens GN=TAF1;>tr|B1Q2X3|B1Q2X3_HUMAN TAF1 RNA polymerase	6	2	2	2	1	0	2	0	0	0	1	0	2	0	0	0	1	0	2	0	0	0	1.1	1.1	1.1	212.67	1872	1872;1893;1895;1903;1906;1826	1		3				0.0012847	0.5	0	1.1	0	0	0	21406000
B2R5P6;E2QRB9;B7Z2S5;E7EW10;F5H780;E9PIR7;Q16881-5;Q16881-2;Q16881-4;E9PNQ6;E7ESI6;Q16881-3;Q16881-6;Q16881;E9PQI3;E9PLT3;E9PKI4;E9PJU2;E9PIZ5;E9PKD3;E9PMY9	B2R5P6;E2QRB9;B7Z2S5;E7EW10;F5H780;E9PIR7;Q16881-5;Q16881-2;Q16881-4;E9PNQ6;E7ESI6;Q16881-3;Q16881-6;Q16881	3;3;3;3;2;2;2;2;2;2;2;2;2;2;1;1;1;1;1;1;1	3;3;3;3;2;2;2;2;2;2;2;2;2;2;1;1;1;1;1;1;1	3;3;3;3;2;2;2;2;2;2;2;2;2;2;1;1;1;1;1;1;1	Thioredoxin reductase 1, cytoplasmic	TXNRD1	>tr|B2R5P6|B2R5P6_HUMAN Thioredoxin reductase 1 OS=Homo sapiens GN=TXNRD1 PE=2 SV=1;>tr|E2QRB9|E2QRB9_HUMAN Thioredoxin reductase 1 OS=Homo sapiens GN=TXNRD1 PE=3 SV=1;>tr|B7Z2S5|B7Z2S5_HUMAN Thioredoxin reductase 1 OS=Homo sapiens GN=TXNRD1 PE=2 SV=1;>tr|	21	3	3	3	2	2	1	1	0	2	2	2	1	1	0	2	2	2	1	1	0	2	8.7	8.7	8.7	54.546	497	497;541;547;612;459;482;499;543;551;568;581;598;614;649;53;70;72;96;139;175;461	2	3	1	1		2	1.3749E-12	6.4	6.4	4.6	1.8	0	4	376280000
Q5HYJ3-2;B2R9C2;F5GX09;Q5HYJ3;B4DWT3;Q8TAV0-2;E7EMC2;E9PQL1;Q8TAV0;Q8TAV0-4;Q8TAV0-3	Q5HYJ3-2;B2R9C2;F5GX09;Q5HYJ3;B4DWT3;Q8TAV0-2;E7EMC2;E9PQL1;Q8TAV0;Q8TAV0-4;Q8TAV0-3	2;2;2;2;1;1;1;1;1;1;1	2;2;2;2;1;1;1;1;1;1;1	2;2;2;2;1;1;1;1;1;1;1	Protein FAM76B;Protein FAM76A	FAM76B;FAM76A	>sp|Q5HYJ3-2|FA76B_HUMAN Isoform 2 of Protein FAM76B OS=Homo sapiens GN=FAM76B;>tr|B2R9C2|B2R9C2_HUMAN Family with sequence similarity 76, member B, isoform CRA_a OS=Homo sapiens GN=FAM76B PE=2 SV=1;>tr|F5GX09|F5GX09_HUMAN Family with sequence similarity 7	11	2	2	2	2	2	2	0	0	1	2	2	2	0	0	1	2	2	2	0	0	1	10.7	10.7	10.7	26.771	233	233;233;338;339;227;278;282;288;307;312;341	2	2	2			1	3.9245E-09	10.7	10.7	10.7	0	0	6	471420000
B2RAX6;Q9Y5J1	B2RAX6;Q9Y5J1	1;1	1;1	1;1	U3 small nucleolar RNA-associated protein 18 homolog	UTP18	>tr|B2RAX6|B2RAX6_HUMAN UTP18 small subunit (SSU) processome component homolog (yeast) OS=Homo sapiens GN=UTP18 PE=2 SV=1;>sp|Q9Y5J1|UTP18_HUMAN U3 small nucleolar RNA-associated protein 18 homolog OS=Homo sapiens GN=UTP18 PE=1 SV=3	2	1	1	1	1	1	1	0	0	1	1	1	1	0	0	1	1	1	1	0	0	1	4	4	4	57.707	521	521;556	1	1	1			1	7.8989E-11	4	4	4	0	0	4	166010000
H0YHD0;B2RD65;Q5PSV4	H0YHD0;B2RD65;Q5PSV4	2;2;2	2;2;2	2;2;2	Breast cancer metastasis-suppressor 1-like protein	BRMS1L	>tr|H0YHD0|H0YHD0_HUMAN Breast cancer metastasis-suppressor 1-like (Fragment) OS=Homo sapiens GN=BRMS1L PE=4 SV=1;>tr|B2RD65|B2RD65_HUMAN Uncharacterized protein OS=Homo sapiens GN=BRMS1L PE=2 SV=1;>sp|Q5PSV4|BRM1L_HUMAN Breast cancer metastasis-suppressor	3	2	2	2	2	1	1	1	1	1	2	1	1	1	1	1	2	1	1	1	1	1	3.7	3.7	3.7	24.974	215	215;275;323	3	2	1	1	1	1	5.5407E-06	3.7	3.3	3.3	3.7	3.7	3.3	0
B2RDM2;Q86UY0;Q8NBS9	B2RDM2;Q86UY0;Q8NBS9	4;4;4	4;4;4	4;4;4	Thioredoxin domain-containing protein 5	TXNDC5	>tr|B2RDM2|B2RDM2_HUMAN HCG1811539, isoform CRA_b OS=Homo sapiens GN=TXNDC5 PE=2 SV=1;>tr|Q86UY0|Q86UY0_HUMAN TXNDC5 protein OS=Homo sapiens GN=TXNDC5 PE=2 SV=1;>sp|Q8NBS9|TXND5_HUMAN Thioredoxin domain-containing protein 5 OS=Homo sapiens GN=TXNDC5 PE=1 S	3	4	4	4	3	3	3	1	1	2	3	3	3	1	1	2	3	3	3	1	1	2	25.6	25.6	25.6	36.177	324	324;360;432	4	4	4	1	2	3	2.1399E-168	18.5	18.5	20.7	7.1	7.1	17.3	2762600000
P17544-4;P17544-2;B2RMP1;P17544-5;P17544-3;P17544	P17544-4;P17544-2;B2RMP1;P17544-5;P17544-3;P17544	2;2;2;1;1;1	2;2;2;1;1;1	2;2;2;1;1;1	Cyclic AMP-dependent transcription factor ATF-7	ATF7	>sp|P17544-4|ATF7_HUMAN Isoform 4 of Cyclic AMP-dependent transcription factor ATF-7 OS=Homo sapiens GN=ATF7;>sp|P17544-2|ATF7_HUMAN Isoform 1 of Cyclic AMP-dependent transcription factor ATF-7 OS=Homo sapiens GN=ATF7;>tr|B2RMP1|B2RMP1_HUMAN Activating tra	6	2	2	2	1	2	2	2	2	1	1	2	2	2	2	1	1	2	2	2	2	1	10.7	10.7	10.7	33.68	307	307;462;483;117;473;494	1	2	2	2	2	1	4.0893E-09	5.5	10.7	10.7	10.7	10.7	5.2	911200000
H0YJS3;B2RTQ9;Q8IYD8	H0YJS3;B2RTQ9;Q8IYD8	1;1;1	1;1;1	1;1;1	Fanconi anemia group M protein	FANCM	>tr|H0YJS3|H0YJS3_HUMAN Fanconi anemia, complementation group M (Fragment) OS=Homo sapiens GN=FANCM PE=4 SV=1;>tr|B2RTQ9|B2RTQ9_HUMAN FANCM protein OS=Homo sapiens GN=FANCM PE=2 SV=1;>sp|Q8IYD8|FANCM_HUMAN Fanconi anemia group M protein OS=Homo sapiens GN=	3	1	1	1	1	1	1	0	1	0	1	1	1	0	1	0	1	1	1	0	1	0	1.9	1.9	1.9	178.14	1564	1564;2022;2048	1	1	1		1		1.1481E-17	1.9	1.9	1.9	0	1.9	0	208040000
E7ETA3;H0YLM8;B2RTR3;Q8TDJ6;F5GWF1	E7ETA3;H0YLM8;B2RTR3;Q8TDJ6;F5GWF1	1;1;1;1;1	1;1;1;1;1	1;1;1;1;1	DmX-like protein 2	DMXL2	>tr|E7ETA3|E7ETA3_HUMAN Dmx-like 2 OS=Homo sapiens GN=DMXL2 PE=4 SV=2;>tr|H0YLM8|H0YLM8_HUMAN Dmx-like 2 (Fragment) OS=Homo sapiens GN=DMXL2 PE=4 SV=1;>tr|B2RTR3|B2RTR3_HUMAN DMXL2 protein OS=Homo sapiens GN=DMXL2 PE=2 SV=1;>sp|Q8TDJ6|DMXL2_HUMAN DmX-like	5	1	1	1	0	1	0	0	0	1	0	1	0	0	0	1	0	1	0	0	0	1	2	2	2	67.56	602	602;1183;2400;3036;3037		1				1	0.0029126	0	2	0	0	0	2	37673000
C9JVN5;B2RXI1;Q9Y6N7-4;Q9Y6N7-3;Q9Y6N7;Q9Y6N7-2;F8WAA2;E9PD49	C9JVN5;B2RXI1;Q9Y6N7-4;Q9Y6N7-3;Q9Y6N7;Q9Y6N7-2;F8WAA2;E9PD49	5;5;5;5;5;5;5;3	5;5;5;5;5;5;5;3	5;5;5;5;5;5;5;3	Roundabout homolog 1	ROBO1	>tr|C9JVN5|C9JVN5_HUMAN Roundabout, axon guidance receptor, homolog 1 (Drosophila) OS=Homo sapiens GN=ROBO1 PE=4 SV=2;>tr|B2RXI1|B2RXI1_HUMAN ROBO1 protein OS=Homo sapiens GN=ROBO1 PE=2 SV=1;>sp|Q9Y6N7-4|ROBO1_HUMAN Isoform 4 of Roundabout homolog 1 OS=Hom	8	5	5	5	2	3	2	2	3	4	2	3	2	2	3	4	2	3	2	2	3	4	3.7	3.7	3.7	175.85	1606	1606;1606;1612;1615;1651;1655;1655;1551	3	3	3	3	4	7	3.4758E-42	1.4	2.7	1.4	2	2	2.5	1523100000
B2WTI4;Q6NYC1-2;Q6NYC1;Q6NYC1-3	B2WTI4;Q6NYC1-2;Q6NYC1;Q6NYC1-3	1;1;1;1	1;1;1;1	1;1;1;1	Bifunctional arginine demethylase and lysyl-hydroxylase JMJD6	JMJD6	>tr|B2WTI4|B2WTI4_HUMAN Phosphatidylserine receptor transcript variant 2 OS=Homo sapiens GN=JMJD6 PE=2 SV=1;>sp|Q6NYC1-2|JMJD6_HUMAN Isoform 2 of Bifunctional arginine demethylase and lysyl-hydroxylase JMJD6 OS=Homo sapiens GN=JMJD6;>sp|Q6NYC1|JMJD6_HUMAN	4	1	1	1	1	0	0	0	1	0	1	0	0	0	1	0	1	0	0	0	1	0	3	3	3	42.002	361	361;372;403;414	1				1		0.00012741	3	0	0	0	3	0	131220000
O75369-2;Q60FE7;O75369;B2ZZ83;E7EN95;O75369-7;O75369-6;O75369-3;O75369-5;O75369-4;Q14315-2;Q14315	O75369-2;Q60FE7;O75369;B2ZZ83;E7EN95;O75369-7;O75369-6;O75369-3;O75369-5;O75369-4	34;34;34;34;33;33;33;33;30;30;2;2	34;34;34;34;33;33;33;33;30;30;2;2	33;33;33;33;33;33;32;32;29;29;1;1	Filamin-B	FLNB	>sp|O75369-2|FLNB_HUMAN Isoform 2 of Filamin-B OS=Homo sapiens GN=FLNB;>tr|Q60FE7|Q60FE7_HUMAN Filamin B OS=Homo sapiens GN=FLNB PE=2 SV=1;>sp|O75369|FLNB_HUMAN Filamin-B OS=Homo sapiens GN=FLNB PE=1 SV=2;>tr|B2ZZ83|B2ZZ83_HUMAN Filamin B OS=Homo sapiens G	12	34	34	33	27	27	29	18	19	18	27	27	29	18	19	18	26	26	28	18	18	17	19.5	19.5	19.2	275.66	2578	2578;2591;2602;2633;2409;2422;2537;2561;2146;2150;2692;2725	37	38	39	24	25	24	0	15.9	15.6	17.2	9.7	10.7	11	80813000000
B3KMI0;Q9P2I0;H0YJF4	B3KMI0;Q9P2I0;H0YJF4	5;5;3	5;5;3	5;5;3	Cleavage and polyadenylation specificity factor subunit 2	CPSF2	>tr|B3KMI0|B3KMI0_HUMAN Uncharacterized protein OS=Homo sapiens GN=CPSF2 PE=2 SV=1;>sp|Q9P2I0|CPSF2_HUMAN Cleavage and polyadenylation specificity factor subunit 2 OS=Homo sapiens GN=CPSF2 PE=1 SV=2;>tr|H0YJF4|H0YJF4_HUMAN Cleavage and polyadenylation-spec	3	5	5	5	3	3	3	3	2	2	3	3	3	3	2	2	3	3	3	3	2	2	10.2	10.2	10.2	73.013	644	644;782;269	6	6	6	5	5	3	4.9703E-103	5.6	5.6	8.2	9	5.6	9	6720200000
B3KN04;H0YJL1;Q96KQ4;E7EUG7	B3KN04;H0YJL1;Q96KQ4;E7EUG7	2;2;2;1	2;2;2;1	2;2;2;1	Apoptosis-stimulating of p53 protein 1	PPP1R13B	>tr|B3KN04|B3KN04_HUMAN Protein phosphatase 1, regulatory subunit 13B OS=Homo sapiens GN=PPP1R13B PE=2 SV=1;>tr|H0YJL1|H0YJL1_HUMAN Protein phosphatase 1, regulatory subunit 13B (Fragment) OS=Homo sapiens GN=PPP1R13B PE=4 SV=1;>sp|Q96KQ4|ASPP1_HUMAN Apopto	4	2	2	2	1	1	1	0	2	0	1	1	1	0	2	0	1	1	1	0	2	0	11.1	11.1	11.1	42.208	398	398;635;1090;627	1	1	1		2		4.7257E-09	4.3	4.3	4.3	0	11.1	0	0
B3KN26;Q9NWW6-2;B3KUG3;Q9NWW6;Q5W125	B3KN26;Q9NWW6-2;B3KUG3;Q9NWW6;Q5W125	1;1;1;1;1	1;1;1;1;1	1;1;1;1;1	Nicotinamide riboside kinase 1	NMRK1	>tr|B3KN26|B3KN26_HUMAN Uncharacterized protein OS=Homo sapiens GN=C9orf95 PE=4 SV=1;>sp|Q9NWW6-2|NRK1_HUMAN Isoform 2 of Nicotinamide riboside kinase 1 OS=Homo sapiens GN=NRK1;>tr|B3KUG3|B3KUG3_HUMAN Uncharacterized protein OS=Homo sapiens GN=C9orf95 PE=2	5	1	1	1	0	1	0	0	0	0	0	1	0	0	0	0	0	1	0	0	0	0	22.6	22.6	22.6	11.938	106	106;175;185;199;203		1					2.2501E-10	0	22.6	0	0	0	0	40174000
F5GXX7;G3XAK6;B3KNJ4;Q9UBE0;B4DY66	F5GXX7;G3XAK6;B3KNJ4;Q9UBE0;B4DY66	4;4;4;4;2	4;4;4;4;2	4;4;4;4;2	SUMO-activating enzyme subunit 1	SAE1	>tr|F5GXX7|F5GXX7_HUMAN SUMO1-activating enzyme subunit 1 OS=Homo sapiens GN=SAE1 PE=4 SV=1;>tr|G3XAK6|G3XAK6_HUMAN SUMO-1 activating enzyme subunit 1, isoform CRA_c OS=Homo sapiens GN=SAE1 PE=4 SV=1;>tr|B3KNJ4|B3KNJ4_HUMAN SUMO-1 activating enzyme subunit	5	4	4	4	3	3	3	2	3	1	3	3	3	2	3	1	3	3	3	2	3	1	18	18	18	29.811	266	266;299;299;346;172	3	3	3	2	4	1	3.3406E-26	13.9	13.9	13.9	10.9	15	6.4	3468300000
F8VY35;B3KNT8;F5H4R6;H0YIV4;P55209;F8VUX1;F8W0J6;F8W020;F8VXI6;F5H1X5;F8VVB5	F8VY35;B3KNT8;F5H4R6;H0YIV4;P55209;F8VUX1;F8W0J6;F8W020;F8VXI6	5;5;5;5;5;4;4;3;3;2;2	5;5;5;5;5;4;4;3;3;2;2	1;1;1;1;1;1;1;1;1;1;1	Nucleosome assembly protein 1-like 1	NAP1L1	>tr|F8VY35|F8VY35_HUMAN Nucleosome assembly protein 1-like 1 (Fragment) OS=Homo sapiens GN=NAP1L1 PE=3 SV=1;>tr|B3KNT8|B3KNT8_HUMAN Nucleosome assembly protein 1-like 1 OS=Homo sapiens GN=NAP1L1 PE=2 SV=1;>tr|F5H4R6|F5H4R6_HUMAN Nucleosome assembly protein	11	5	5	1	5	5	5	3	3	4	5	5	5	3	3	4	1	1	1	1	1	1	43.2	43.2	9.5	31.02	264	264;368;383;385;391;237;379;207;215;131;161	13	12	12	6	7	8	0	43.2	43.2	43.2	20.5	20.5	31.4	29257000000
B3KPW0;F5H5I6;B3KP14;H0Y8R1;H0YAK1;Q12849;H0YAM1	B3KPW0;F5H5I6;B3KP14;H0Y8R1;H0YAK1;Q12849;H0YAM1	2;2;2;2;2;2;1	2;2;2;2;2;2;1	2;2;2;2;2;2;1	G-rich sequence factor 1	GRSF1	>tr|B3KPW0|B3KPW0_HUMAN G-rich RNA sequence binding factor 1, isoform CRA_a OS=Homo sapiens GN=GRSF1 PE=2 SV=1;>tr|F5H5I6|F5H5I6_HUMAN G-rich RNA sequence-binding factor 1 OS=Homo sapiens GN=GRSF1 PE=4 SV=1;>tr|B3KP14|B3KP14_HUMAN Uncharacterized protein O	7	2	2	2	2	2	1	1	1	1	2	2	1	1	1	1	2	2	1	1	1	1	14.2	14.2	14.2	36.613	318	318;362;412;417;453;480;114	5	4	3	3	3	3	5.465E-71	14.2	14.2	8.8	8.8	8.8	8.8	5306700000
B3KPE7;B7Z238;Q9BXK5	B3KPE7;B7Z238;Q9BXK5	1;1;1	1;1;1	1;1;1	Bcl-2-like protein 13	BCL2L13	>tr|B3KPE7|B3KPE7_HUMAN Uncharacterized protein OS=Homo sapiens GN=BCL2L13 PE=2 SV=1;>tr|B7Z238|B7Z238_HUMAN Uncharacterized protein OS=Homo sapiens GN=BCL2L13 PE=2 SV=1;>sp|Q9BXK5|B2L13_HUMAN Bcl-2-like protein 13 OS=Homo sapiens GN=BCL2L13 PE=1 SV=1	3	1	1	1	1	1	1	1	0	1	1	1	1	1	0	1	1	1	1	1	0	1	4.6	4.6	4.6	34.6	323	323;361;485	2	2	2	1		2	1.0805E-21	4.6	4.6	4.6	4.6	0	4.6	1169100000
F5H8E6;B3KPG5;B3KR43;H0YJJ1;B5MBZ9;G3V2F8;Q8TBZ3;Q8TBZ3-2;E7EUY8	F5H8E6;B3KPG5;B3KR43;H0YJJ1;B5MBZ9;G3V2F8;Q8TBZ3;Q8TBZ3-2;E7EUY8	1;1;1;1;1;1;1;1;1	1;1;1;1;1;1;1;1;1	1;1;1;1;1;1;1;1;1	WD repeat-containing protein 20	WDR20	>tr|F5H8E6|F5H8E6_HUMAN WD repeat domain 20 OS=Homo sapiens GN=WDR20 PE=4 SV=1;>tr|B3KPG5|B3KPG5_HUMAN WD repeat domain 20 OS=Homo sapiens GN=WDR20 PE=2 SV=1;>tr|B3KR43|B3KR43_HUMAN WD repeat domain 20 OS=Homo sapiens GN=WDR20 PE=2 SV=1;>tr|H0YJJ1|H0YJJ1_H	9	1	1	1	1	1	1	1	0	0	1	1	1	1	0	0	1	1	1	1	0	0	3.2	3.2	3.2	34.179	312	312;396;445;508;511;520;569;581;600	2	2	2	1			0.00085378	3.2	3.2	3.2	3.2	0	0	0
Q8IXK0-3;C9J3D2;Q8IXK0-2;B3KPJ4;Q8IXK0-4;Q8IXK0;Q8IXK0-5	Q8IXK0-3;C9J3D2;Q8IXK0-2;B3KPJ4;Q8IXK0-4;Q8IXK0;Q8IXK0-5	1;1;1;1;1;1;1	1;1;1;1;1;1;1	1;1;1;1;1;1;1	Polyhomeotic-like protein 2	PHC2	>sp|Q8IXK0-3|PHC2_HUMAN Isoform 3 of Polyhomeotic-like protein 2 OS=Homo sapiens GN=PHC2;>tr|C9J3D2|C9J3D2_HUMAN Polyhomeotic homolog 2 (Drosophila) OS=Homo sapiens GN=PHC2 PE=4 SV=1;>sp|Q8IXK0-2|PHC2_HUMAN Isoform 2 of Polyhomeotic-like protein 2 OS=Homo	7	1	1	1	1	1	1	0	0	0	1	1	1	0	0	0	1	1	1	0	0	0	8.6	8.6	8.6	30.053	267	267;317;323;464;829;858;859	1	1	1				1.0204E-08	8.6	8.6	8.6	0	0	0	110820000
B5MBX1;Q9NQC1-3;Q9NQC1-2;Q9NQC1;D3DQA3;G3XAA4;B3KPL2	B5MBX1;Q9NQC1-3;Q9NQC1-2;Q9NQC1;D3DQA3;G3XAA4;B3KPL2	1;1;1;1;1;1;1	1;1;1;1;1;1;1	1;1;1;1;1;1;1	Protein Jade-2	PHF15	>tr|B5MBX1|B5MBX1_HUMAN PHD finger protein 15 OS=Homo sapiens GN=PHF15 PE=4 SV=1;>sp|Q9NQC1-3|JADE2_HUMAN Isoform 3 of Protein Jade-2 OS=Homo sapiens GN=PHF15;>sp|Q9NQC1-2|JADE2_HUMAN Isoform 2 of Protein Jade-2 OS=Homo sapiens GN=PHF15;>sp|Q9NQC1|JADE2_HU	7	1	1	1	0	1	1	1	1	1	0	1	1	1	1	1	0	1	1	1	1	1	3.7	3.7	3.7	57.377	509	509;562;789;790;791;834;850		1	1	1	1	1	2.2805E-06	0	3.7	3.7	3.7	3.7	3.7	551850000
Q7Z773;F8WCH9;C9JJM7;C9J306;B3KPX4;B4DXI5;E9PEN4;B4DWI1;Q9UJ83	Q7Z773;F8WCH9;C9JJM7;C9J306;B3KPX4;B4DXI5;E9PEN4;B4DWI1;Q9UJ83	1;1;1;1;1;1;1;1;1	1;1;1;1;1;1;1;1;1	1;1;1;1;1;1;1;1;1	2-hydroxyacyl-CoA lyase 1	HACL1;PHYH2	>tr|Q7Z773|Q7Z773_HUMAN HACL1 protein OS=Homo sapiens GN=HACL1 PE=2 SV=1;>tr|F8WCH9|F8WCH9_HUMAN 2-hydroxyacyl-CoA lyase 1 OS=Homo sapiens GN=HACL1 PE=4 SV=1;>tr|C9JJM7|C9JJM7_HUMAN 2-hydroxyacyl-CoA lyase 1 (Fragment) OS=Homo sapiens GN=HACL1 PE=4 SV=1;>t	9	1	1	1	0	1	1	1	1	1	0	1	1	1	1	1	0	1	1	1	1	1	14.3	14.3	14.3	12.499	119	119;137;157;244;337;496;518;551;578		1	1	1	1	1	2.3408E-05	0	14.3	14.3	14.3	14.3	14.3	417630000
Q9BQQ3-3;B3KPY8;B4E1H8;Q9BQQ3	Q9BQQ3-3;B3KPY8;B4E1H8;Q9BQQ3	1;1;1;1	1;1;1;1	1;1;1;1	Golgi reassembly-stacking protein 1	GORASP1	>sp|Q9BQQ3-3|GORS1_HUMAN Isoform 3 of Golgi reassembly-stacking protein 1 OS=Homo sapiens GN=GORASP1;>tr|B3KPY8|B3KPY8_HUMAN Golgi reassembly stacking protein 1, 65kDa, isoform CRA_f OS=Homo sapiens GN=GORASP1 PE=2 SV=1;>tr|B4E1H8|B4E1H8_HUMAN Uncharacteri	4	1	1	1	1	0	1	0	1	1	1	0	1	0	1	1	1	0	1	0	1	1	15.4	15.4	15.4	26.236	246	246;285;345;440	1		1		1	1	0.030186	15.4	0	15.4	0	15.4	15.4	0
B3KQ25;P61289;P61289-2	B3KQ25;P61289;P61289-2	2;2;2	2;2;2	2;2;2	Proteasome activator complex subunit 3	PSME3	>tr|B3KQ25|B3KQ25_HUMAN Uncharacterized protein OS=Homo sapiens GN=PSME3 PE=2 SV=1;>sp|P61289|PSME3_HUMAN Proteasome activator complex subunit 3 OS=Homo sapiens GN=PSME3 PE=1 SV=1;>sp|P61289-2|PSME3_HUMAN Isoform 2 of Proteasome activator complex subunit 3	3	2	2	2	2	2	2	2	1	1	2	2	2	2	1	1	2	2	2	2	1	1	13	13	13	22.455	193	193;254;267	3	3	3	2	1	1	9.2657E-15	13	13	13	13	5.7	5.7	1262200000
B3KQ55;Q5RGS4;Q9HB21	B3KQ55;Q5RGS4;Q9HB21	2;2;2	2;2;2	2;2;2	Pleckstrin homology domain-containing family A member 1	PLEKHA1	>tr|B3KQ55|B3KQ55_HUMAN Pleckstrin homology domain containing, family A (Phosphoinositide binding specific) member 1, isoform CRA_c OS=Homo sapiens GN=PLEKHA1 PE=2 SV=1;>tr|Q5RGS4|Q5RGS4_HUMAN Pleckstrin homology domain containing, family A (Phosphoinositi	3	2	2	2	2	2	2	1	1	1	2	2	2	1	1	1	2	2	2	1	1	1	8.7	8.7	8.7	38.113	334	334;383;404	2	3	2	2	2	2	7.9933E-55	8.7	8.7	8.7	4.8	4.8	4.8	6294200000
B3KQ59;Q9Y230	B3KQ59;Q9Y230	5;5	5;5	5;5	RuvB-like 2	RUVBL2	>tr|B3KQ59|B3KQ59_HUMAN RuvB-like 2 (E. coli) OS=Homo sapiens GN=RUVBL2 PE=2 SV=1;>sp|Q9Y230|RUVB2_HUMAN RuvB-like 2 OS=Homo sapiens GN=RUVBL2 PE=1 SV=3	2	5	5	5	2	3	2	2	2	2	2	3	2	2	2	2	2	3	2	2	2	2	12.2	12.2	12.2	46.306	418	418;463	2	4	3	2	2	2	1.917E-19	5.5	8.1	5.5	4.5	5.3	5.5	3347100000
B3KQ63;H0YF74;P32754	B3KQ63;H0YF74;P32754	7;7;7	7;7;7	7;7;7	4-hydroxyphenylpyruvate dioxygenase	HPD	>tr|B3KQ63|B3KQ63_HUMAN 4-hydroxyphenylpyruvate dioxygenase OS=Homo sapiens GN=HPD PE=2 SV=1;>tr|H0YF74|H0YF74_HUMAN 4-hydroxyphenylpyruvate dioxygenase OS=Homo sapiens GN=HPD PE=3 SV=1;>sp|P32754|HPPD_HUMAN 4-hydroxyphenylpyruvate dioxygenase OS=Homo sapi	3	7	7	7	6	3	3	2	4	5	6	3	3	2	4	5	6	3	3	2	4	5	21.8	21.8	21.8	40.497	354	354;390;393	6	3	3	5	5	6	9.1117E-32	21.8	11.9	10.2	9.6	13.8	16.9	13920000000
B3KQF6;F5GWU6;F5H008;Q9H267	B3KQF6;F5GWU6;F5H008;Q9H267	2;2;2;2	2;2;2;2	2;2;2;2	Vacuolar protein sorting-associated protein 33B	VPS33B	>tr|B3KQF6|B3KQF6_HUMAN Vacuolar protein sorting 33 homolog B (yeast) OS=Homo sapiens GN=VPS33B PE=2 SV=1;>tr|F5GWU6|F5GWU6_HUMAN Vacuolar protein sorting 33 homolog B (yeast) OS=Homo sapiens GN=VPS33B PE=4 SV=1;>tr|F5H008|F5H008_HUMAN Vacuolar protein sor	4	2	2	2	1	0	1	0	1	1	1	0	1	0	1	1	1	0	1	0	1	1	3.6	3.6	3.6	60.031	526	526;572;590;617	1		1		2	1	1.6675E-06	1.5	0	1.5	0	2.1	2.1	799000000
C9J0C6;G5E9X1;B3KQH5;Q9UL03-3;Q9UL03	C9J0C6;G5E9X1;B3KQH5;Q9UL03-3;Q9UL03	2;2;2;2;2	2;2;2;2;2	2;2;2;2;2	Integrator complex subunit 6	INTS6	>tr|C9J0C6|C9J0C6_HUMAN Integrator complex subunit 6 OS=Homo sapiens GN=INTS6 PE=4 SV=2;>tr|G5E9X1|G5E9X1_HUMAN Integrator complex subunit 6, isoform CRA_c OS=Homo sapiens GN=INTS6 PE=4 SV=1;>tr|B3KQH5|B3KQH5_HUMAN Integrator complex subunit 6, isoform CRA	5	2	2	2	2	2	1	0	1	0	2	2	1	0	1	0	2	2	1	0	1	0	8.4	8.4	8.4	51.902	455	455;571;709;874;887	3	3	1		1		8.9051E-36	8.4	8.4	3.3	0	3.3	0	746230000
B3KQT9;G5EA52;P30101;F5H119	B3KQT9;G5EA52;P30101;F5H119	15;15;15;9	15;15;15;9	15;15;15;9	Protein disulfide-isomerase A3	PDIA3	>tr|B3KQT9|B3KQT9_HUMAN Protein disulfide isomerase family A, member 3 OS=Homo sapiens GN=PDIA3 PE=2 SV=1;>tr|G5EA52|G5EA52_HUMAN Protein disulfide isomerase family A, member 3 OS=Homo sapiens GN=PDIA3 PE=3 SV=1;>sp|P30101|PDIA3_HUMAN Protein disulfide-iso	4	15	15	15	12	11	13	11	11	9	12	11	13	11	11	9	12	11	13	11	11	9	38.5	38.5	38.5	54.102	480	480;485;505;279	27	26	27	26	24	24	1.522E-220	33.8	32.5	34.8	26.5	27.7	20.8	303990000000
B3KXC6;F2Z2Y8;B3KR28;E7EN89;Q9H0E2	B3KXC6;F2Z2Y8;B3KR28;E7EN89;Q9H0E2	1;1;1;1;1	1;1;1;1;1	1;1;1;1;1	Toll-interacting protein	TOLLIP	>tr|B3KXC6|B3KXC6_HUMAN Uncharacterized protein OS=Homo sapiens GN=TOLLIP PE=2 SV=1;>tr|F2Z2Y8|F2Z2Y8_HUMAN Toll-interacting protein OS=Homo sapiens GN=TOLLIP PE=4 SV=1;>tr|B3KR28|B3KR28_HUMAN Uncharacterized protein OS=Homo sapiens GN=TOLLIP PE=2 SV=1;>tr	5	1	1	1	1	1	1	1	0	0	1	1	1	1	0	0	1	1	1	1	0	0	6.8	6.8	6.8	22.812	205	205;213;224;246;274	2	1	2	1			0.00088981	6.8	6.8	6.8	6.8	0	0	175770000
B3KRB7;B4E0U4;O14920-2;O14920	B3KRB7;B4E0U4;O14920-2;O14920	1;1;1;1	1;1;1;1	1;1;1;1	Inhibitor of nuclear factor kappa-B kinase subunit beta	IKBKB	>tr|B3KRB7|B3KRB7_HUMAN Inhibitor of kappa light polypeptide gene enhancer in B-cells, kinase beta, isoform CRA_a OS=Homo sapiens GN=IKBKB PE=2 SV=1;>tr|B4E0U4|B4E0U4_HUMAN Uncharacterized protein OS=Homo sapiens GN=IKBKB PE=2 SV=1;>sp|O14920-2|IKKB_HUMAN	4	1	1	1	1	1	0	0	0	0	1	1	0	0	0	0	1	1	0	0	0	0	2.4	2.4	2.4	60.819	533	533;697;754;756	1	1					5.1581E-05	2.4	2.4	0	0	0	0	48507000
B3KRS5;Q92769	B3KRS5;Q92769	1;1	1;1	1;1	Histone deacetylase;Histone deacetylase 2	HDAC2	>tr|B3KRS5|B3KRS5_HUMAN Histone deacetylase OS=Homo sapiens GN=HDAC2 PE=2 SV=1;>sp|Q92769|HDAC2_HUMAN Histone deacetylase 2 OS=Homo sapiens GN=HDAC2 PE=1 SV=2	2	1	1	1	1	1	1	1	1	1	1	1	1	1	1	1	1	1	1	1	1	1	4.1	4.1	4.1	51.998	458	458;488	5	4	5	4	4	4	8.2474E-65	4.1	4.1	4.1	4.1	4.1	4.1	6820800000
Q6NZI2-3;Q6NZI2-2;B3KRY5;Q6NZI2	Q6NZI2-3;Q6NZI2-2;B3KRY5;Q6NZI2	2;2;2;2	2;2;2;2	2;2;2;2	Polymerase I and transcript release factor	PTRF	>sp|Q6NZI2-3|PTRF_HUMAN Isoform 3 of Polymerase I and transcript release factor OS=Homo sapiens GN=PTRF;>sp|Q6NZI2-2|PTRF_HUMAN Isoform 2 of Polymerase I and transcript release factor OS=Homo sapiens GN=PTRF;>tr|B3KRY5|B3KRY5_HUMAN Uncharacterized protein	4	2	2	2	2	2	2	2	2	2	2	2	2	2	2	2	2	2	2	2	2	2	13.1	13.1	13.1	22.596	198	198;300;345;390	4	5	4	3	4	2	4.6653E-22	13.1	13.1	13.1	13.1	13.1	13.1	3679000000
B3KSC2;B4E1A0;P49356;H0YHI0	B3KSC2;B4E1A0;P49356;H0YHI0	1;1;1;1	1;1;1;1	1;1;1;1	Protein farnesyltransferase subunit beta	CHURC1-FNTB;FNTB	>tr|B3KSC2|B3KSC2_HUMAN CHURC1-FNTB readthrough OS=Homo sapiens GN=CHURC1-FNTB PE=2 SV=1;>tr|B4E1A0|B4E1A0_HUMAN CHURC1-FNTB readthrough OS=Homo sapiens GN=CHURC1-FNTB PE=2 SV=1;>sp|P49356|FNTB_HUMAN Protein farnesyltransferase subunit beta OS=Homo sapiens	4	1	1	1	0	1	1	0	1	0	0	1	1	0	1	0	0	1	1	0	1	0	5.2	5.2	5.2	21.428	193	193;391;437;472		1	1		1		0.00087032	0	5.2	5.2	0	5.2	0	427640000
H0YDT6;B4DMT5;O00303;B3KSH1	H0YDT6;B4DMT5;O00303;B3KSH1	1;1;1;1	1;1;1;1	1;1;1;1	Eukaryotic translation initiation factor 3 subunit F	EIF3F	>tr|H0YDT6|H0YDT6_HUMAN Eukaryotic translation initiation factor 3, subunit F (Fragment) OS=Homo sapiens GN=EIF3F PE=4 SV=1;>tr|B4DMT5|B4DMT5_HUMAN Uncharacterized protein OS=Homo sapiens GN=EIF3F PE=2 SV=1;>sp|O00303|EIF3F_HUMAN Eukaryotic translation ini	4	1	1	1	0	0	0	1	0	0	0	0	0	1	0	0	0	0	0	1	0	0	19	19	19	10.807	100	100;307;357;372				1			1.1742E-05	0	0	0	19	0	0	15904000
B3KSY4;P57737-2;P57737;E7EP81	B3KSY4;P57737-2;P57737;E7EP81	3;3;3;2	3;3;3;2	3;3;3;2	Coronin;Coronin-7	CORO7	>tr|B3KSY4|B3KSY4_HUMAN Coronin 7 OS=Homo sapiens GN=CORO7 PE=2 SV=1;>sp|P57737-2|CORO7_HUMAN Isoform 2 of Coronin-7 OS=Homo sapiens GN=CORO7;>sp|P57737|CORO7_HUMAN Coronin-7 OS=Homo sapiens GN=CORO7 PE=1 SV=2;>tr|E7EP81|E7EP81_HUMAN Coronin 7 OS=Homo sapi	4	3	3	3	3	2	3	2	2	3	3	2	3	2	2	3	3	2	3	2	2	3	10.4	10.4	10.4	76.604	705	705;840;925;367	5	2	5	3	3	6	3.7061E-43	10.4	7.9	10.4	5.5	5.5	10.4	6075400000
C9JEN9;C9JVQ8;C9JLX3;B3KT86;E7EM89;O60266	C9JEN9;C9JVQ8;C9JLX3;B3KT86;E7EM89;O60266	1;1;1;1;1;1	1;1;1;1;1;1	1;1;1;1;1;1	Adenylate cyclase type 3	ADCY3	>tr|C9JEN9|C9JEN9_HUMAN Adenylate cyclase 3 (Fragment) OS=Homo sapiens GN=ADCY3 PE=3 SV=1;>tr|C9JVQ8|C9JVQ8_HUMAN Uncharacterized protein OS=Homo sapiens GN=ADCY3 PE=3 SV=1;>tr|C9JLX3|C9JLX3_HUMAN Adenylate cyclase 3 (Fragment) OS=Homo sapiens GN=ADCY3 PE=	6	1	1	1	1	1	1	0	0	0	1	1	1	0	0	0	1	1	1	0	0	0	10.9	10.9	10.9	19.555	184	184;291;482;731;1119;1144	1	1	1				8.9301E-05	10.9	10.9	10.9	0	0	0	72223000
B3KTG2;Q8WX93-3;Q8WX93-2;B7ZMM5;Q8WX93-5;Q8WX93;Q8WX93-4;H0YA05;Q8WX93-7	B3KTG2;Q8WX93-3;Q8WX93-2;B7ZMM5;Q8WX93-5;Q8WX93;Q8WX93-4	3;3;3;3;3;3;2;1;1	3;3;3;3;3;3;2;1;1	3;3;3;3;3;3;2;1;1	Palladin	PALLD	>tr|B3KTG2|B3KTG2_HUMAN Uncharacterized protein OS=Homo sapiens GN=PALLD PE=2 SV=1;>sp|Q8WX93-3|PALLD_HUMAN Isoform 3 of Palladin OS=Homo sapiens GN=PALLD;>sp|Q8WX93-2|PALLD_HUMAN Isoform 2 of Palladin OS=Homo sapiens GN=PALLD;>tr|B7ZMM5|B7ZMM5_HUMAN PALLD	9	3	3	3	3	3	2	1	1	1	3	3	2	1	1	1	3	3	2	1	1	1	4.2	4.2	4.2	85.893	777	777;1001;1106;1123;1159;1383;672;160;385	3	3	2	1	1	1	1.0358E-11	4.2	4.2	3.1	1.7	1.7	1.7	0
B3KTM6;P46777	B3KTM6;P46777	3;3	3;3	3;3	60S ribosomal protein L5	RPL5	>tr|B3KTM6|B3KTM6_HUMAN Ribosomal protein L5, isoform CRA_b OS=Homo sapiens GN=RPL5 PE=2 SV=1;>sp|P46777|RL5_HUMAN 60S ribosomal protein L5 OS=Homo sapiens GN=RPL5 PE=1 SV=3	2	3	3	3	2	2	2	1	2	2	2	2	2	1	2	2	2	2	2	1	2	2	14.6	14.6	14.6	28.044	247	247;297	2	3	2	1	2	3	1.1705E-09	10.5	10.5	10.5	5.3	9.3	9.3	878340000
H0YNE0;H0YMJ0;Q9UBU8-2;B3KTM8;Q9UBU8;H0YLJ3	H0YNE0;H0YMJ0;Q9UBU8-2;B3KTM8;Q9UBU8;H0YLJ3	2;2;2;2;2;1	2;2;2;2;2;1	2;2;2;2;2;1	Mortality factor 4-like protein 1	MORF4L1	>tr|H0YNE0|H0YNE0_HUMAN Mortality factor 4-like 1 (Fragment) OS=Homo sapiens GN=MORF4L1 PE=4 SV=1;>tr|H0YMJ0|H0YMJ0_HUMAN Mortality factor 4-like 1 (Fragment) OS=Homo sapiens GN=MORF4L1 PE=4 SV=1;>sp|Q9UBU8-2|MO4L1_HUMAN Isoform 2 of Mortality factor 4-lik	6	2	2	2	1	1	0	0	0	0	1	1	0	0	0	0	1	1	0	0	0	0	8.5	8.5	8.5	24.422	213	213;245;323;348;362;269	1	1					0.00021186	3.8	4.7	0	0	0	0	35906000
B3KTU7;F2Z2B9;F5H4E0;Q9BSJ2;F5H4L0	B3KTU7;F2Z2B9;F5H4E0;Q9BSJ2;F5H4L0	1;1;1;1;1	1;1;1;1;1	1;1;1;1;1	Gamma-tubulin complex component 2	TUBGCP2	>tr|B3KTU7|B3KTU7_HUMAN Uncharacterized protein OS=Homo sapiens GN=TUBGCP2 PE=2 SV=1;>tr|F2Z2B9|F2Z2B9_HUMAN Tubulin, gamma complex-associated protein 2 OS=Homo sapiens GN=TUBGCP2 PE=4 SV=1;>tr|F5H4E0|F5H4E0_HUMAN Tubulin, gamma complex-associated protein	5	1	1	1	1	1	1	1	1	1	1	1	1	1	1	1	1	1	1	1	1	1	2	2	2	57.183	495	495;721;772;902;930	2	1	1	1	1	1	9.1637E-06	2	2	2	2	2	2	2177300000
B4DUG3;B3KUC0;B7Z6Y1;P15884	B4DUG3;B3KUC0;B7Z6Y1;P15884	1;1;1;1	1;1;1;1	1;1;1;1	Transcription factor 4	TCF4	>tr|B4DUG3|B4DUG3_HUMAN Transcription factor 4 OS=Homo sapiens GN=TCF4 PE=2 SV=1;>tr|B3KUC0|B3KUC0_HUMAN Transcription factor 4 OS=Homo sapiens GN=TCF4 PE=2 SV=1;>tr|B7Z6Y1|B7Z6Y1_HUMAN Transcription factor 4 OS=Homo sapiens GN=TCF4 PE=2 SV=1;>sp|P15884|IT	4	1	1	1	1	1	0	1	0	0	1	1	0	1	0	0	1	1	0	1	0	0	3	3	3	57.425	537	537;625;643;667	1	1		1			0.00013543	3	3	0	3	0	0	130430000
G8JLJ2;F5H3C5;G5E9P6;F5GXZ9;B4E3K9;B3KUK2;P04179-2;F5H4R2;F5GYZ5;P04179	G8JLJ2;F5H3C5;G5E9P6;F5GXZ9;B4E3K9;B3KUK2;P04179-2;F5H4R2;F5GYZ5;P04179	1;1;1;1;1;1;1;1;1;1	1;1;1;1;1;1;1;1;1;1	1;1;1;1;1;1;1;1;1;1	Superoxide dismutase;Superoxide dismutase [Mn], mitochondrial	SOD2	>tr|G8JLJ2|G8JLJ2_HUMAN Superoxide dismutase 2, mitochondrial (Fragment) OS=Homo sapiens GN=SOD2 PE=3 SV=1;>tr|F5H3C5|F5H3C5_HUMAN Superoxide dismutase 2, mitochondrial (Fragment) OS=Homo sapiens GN=SOD2 PE=3 SV=1;>tr|G5E9P6|G5E9P6_HUMAN Superoxide dismuta	10	1	1	1	1	1	1	1	0	0	1	1	1	1	0	0	1	1	1	1	0	0	24.6	24.6	24.6	6.7725	61	61;111;140;141;162;176;183;183;190;222	3	2	2	1			5.2252E-49	24.6	24.6	24.6	24.6	0	0	566570000
B3KUS5;Q70CQ3	B3KUS5;Q70CQ3	1;1	1;1	1;1	Ubiquitin carboxyl-terminal hydrolase;Ubiquitin carboxyl-terminal hydrolase 30	USP30	>tr|B3KUS5|B3KUS5_HUMAN Ubiquitin carboxyl-terminal hydrolase OS=Homo sapiens GN=USP30 PE=2 SV=1;>sp|Q70CQ3|UBP30_HUMAN Ubiquitin carboxyl-terminal hydrolase 30 OS=Homo sapiens GN=USP30 PE=1 SV=1	2	1	1	1	0	0	0	0	0	1	0	0	0	0	0	1	0	0	0	0	0	1	5.3	5.3	5.3	55.108	486	486;517						1	1.148E-09	0	0	0	0	0	5.3	24987000
B3KUV7;B4E0V2;P37287-2;P37287	B3KUV7;B4E0V2;P37287-2;P37287	1;1;1;1	1;1;1;1	1;1;1;1	Phosphatidylinositol N-acetylglucosaminyltransferase subunit A	PIGA	>tr|B3KUV7|B3KUV7_HUMAN Phosphatidylinositol glycan, class A (Paroxysmal nocturnal hemoglobinuria), isoform CRA_b OS=Homo sapiens GN=PIGA PE=2 SV=1;>tr|B4E0V2|B4E0V2_HUMAN Uncharacterized protein OS=Homo sapiens GN=PIGA PE=2 SV=1;>sp|P37287-2|PIGA_HUMAN Is	4	1	1	1	1	1	1	0	1	1	1	1	1	0	1	1	1	1	1	0	1	1	7.1	7.1	7.1	18.794	169	169;250;315;484	1	1	1		1	1	0.0032406	7.1	7.1	7.1	0	7.1	7.1	255320000
B9A066;E9PDC4;B7Z4T5;B3KUX4;F5GYS8;H0YNY8;O00470;O00470-2;F8W8U3	B9A066;E9PDC4;B7Z4T5;B3KUX4;F5GYS8;H0YNY8;O00470;O00470-2;F8W8U3	1;1;1;1;1;1;1;1;1	1;1;1;1;1;1;1;1;1	1;1;1;1;1;1;1;1;1	Homeobox protein Meis1	MEIS1	>tr|B9A066|B9A066_HUMAN Meis homeobox 1 (Fragment) OS=Homo sapiens GN=MEIS1 PE=4 SV=1;>tr|E9PDC4|E9PDC4_HUMAN Meis homeobox 1 (Fragment) OS=Homo sapiens GN=MEIS1 PE=4 SV=1;>tr|B7Z4T5|B7Z4T5_HUMAN Uncharacterized protein OS=Homo sapiens GN=MEIS1 PE=2 SV=1;>	9	1	1	1	1	1	0	0	0	0	1	1	0	0	0	0	1	1	0	0	0	0	28.4	28.4	28.4	8.2854	81	81;103;220;253;325;370;390;463;465	1	1					3.6378E-07	28.4	28.4	0	0	0	0	0
Q8NBZ7-3;B3KV61;Q8NBZ7;Q8NBZ7-2	Q8NBZ7-3;B3KV61;Q8NBZ7;Q8NBZ7-2	2;2;2;2	2;2;2;2	2;2;2;2	UDP-glucuronic acid decarboxylase 1	UXS1	>sp|Q8NBZ7-3|UXS1_HUMAN Isoform 3 of UDP-glucuronic acid decarboxylase 1 OS=Homo sapiens GN=UXS1;>tr|B3KV61|B3KV61_HUMAN UDP-glucuronate decarboxylase 1, isoform CRA_a OS=Homo sapiens GN=UXS1 PE=2 SV=1;>sp|Q8NBZ7|UXS1_HUMAN UDP-glucuronic acid decarboxylas	4	2	2	2	1	1	1	2	2	1	1	1	1	2	2	1	1	1	1	2	2	1	13.5	13.5	13.5	28.275	252	252;363;420;425	1	1	1	3	2	2	1.1871E-24	5.2	5.2	5.2	13.5	13.5	8.3	544770000
B3KVH1;B7ZM82;O95785;O95785-2	B3KVH1;B7ZM82;O95785	5;5;5;2	5;5;5;2	5;5;5;2	Protein Wiz	WIZ	>tr|B3KVH1|B3KVH1_HUMAN Uncharacterized protein OS=Homo sapiens GN=WIZ PE=2 SV=1;>tr|B7ZM82|B7ZM82_HUMAN Uncharacterized protein OS=Homo sapiens GN=WIZ PE=2 SV=1;>sp|O95785|WIZ_HUMAN Protein Wiz OS=Homo sapiens GN=WIZ PE=1 SV=2	4	5	5	5	3	4	4	3	3	4	3	4	4	3	3	4	3	4	4	3	3	4	6.8	6.8	6.8	89.355	835	835;965;1651;794	5	5	5	4	4	5	1.5117E-20	3	5.5	5.5	3	4.2	5.5	569190000
B3KVU0;Q8WUM9	B3KVU0;Q8WUM9	1;1	1;1	1;1	Sodium-dependent phosphate transporter 1	SLC20A1	>tr|B3KVU0|B3KVU0_HUMAN Uncharacterized protein OS=Homo sapiens GN=SLC20A1 PE=2 SV=1;>sp|Q8WUM9|S20A1_HUMAN Sodium-dependent phosphate transporter 1 OS=Homo sapiens GN=SLC20A1 PE=1 SV=1	2	1	1	1	1	1	1	0	0	1	1	1	1	0	0	1	1	1	1	0	0	1	5	5	5	41.931	378	378;679	1	1	1			1	8.4921E-06	5	5	5	0	0	5	0
B3KVZ3;Q9H3R5;D6RBJ6	B3KVZ3;Q9H3R5;D6RBJ6	2;2;1	2;2;1	2;2;1	Centromere protein H	CENPH	>tr|B3KVZ3|B3KVZ3_HUMAN Centromere protein H, isoform CRA_b OS=Homo sapiens GN=CENPH PE=2 SV=1;>sp|Q9H3R5|CENPH_HUMAN Centromere protein H OS=Homo sapiens GN=CENPH PE=1 SV=1;>tr|D6RBJ6|D6RBJ6_HUMAN Centromere protein H OS=Homo sapiens GN=CENPH PE=4 SV=1	3	2	2	2	2	2	2	1	1	1	2	2	2	1	1	1	2	2	2	1	1	1	14.5	14.5	14.5	26.239	228	228;247;98	3	2	3	1	1	1	2.9127E-31	14.5	14.5	14.5	5.3	5.3	5.3	870450000
B3KWB9;Q9UBT2;F5H4L5	B3KWB9;Q9UBT2;F5H4L5	8;8;4	8;8;4	8;8;4	SUMO-activating enzyme subunit 2	UBA2	>tr|B3KWB9|B3KWB9_HUMAN Ubiquitin-like modifier activating enzyme 2 OS=Homo sapiens GN=UBA2 PE=2 SV=1;>sp|Q9UBT2|SAE2_HUMAN SUMO-activating enzyme subunit 2 OS=Homo sapiens GN=UBA2 PE=1 SV=2;>tr|F5H4L5|F5H4L5_HUMAN Ubiquitin-like modifier-activating enzyme	3	8	8	8	5	5	8	5	6	5	5	5	8	5	6	5	5	5	8	5	6	5	19.7	19.7	19.7	60.838	544	544;640;292	10	10	11	7	9	7	3.8368E-188	15.6	15.6	19.7	15.3	17.6	16.2	21570000000
G5EA50;Q6ZN18-3;B3KXA1;Q6ZN18-2;Q6ZN18	G5EA50;Q6ZN18-3;B3KXA1;Q6ZN18-2;Q6ZN18	1;1;1;1;1	1;1;1;1;1	1;1;1;1;1	Zinc finger protein AEBP2	AEBP2	>tr|G5EA50|G5EA50_HUMAN AE binding protein 2, isoform CRA_a OS=Homo sapiens GN=AEBP2 PE=4 SV=1;>sp|Q6ZN18-3|AEBP2_HUMAN Isoform 3 of Zinc finger protein AEBP2 OS=Homo sapiens GN=AEBP2;>tr|B3KXA1|B3KXA1_HUMAN Uncharacterized protein OS=Homo sapiens GN=AEBP2	5	1	1	1	0	0	0	0	0	1	0	0	0	0	0	1	0	0	0	0	0	1	2.9	2.9	2.9	30.729	274	274;301;437;503;517						1	0.047225	0	0	0	0	0	2.9	0
B3KXD6;B5MCF9;O00541-2;O00541	B3KXD6;B5MCF9;O00541-2;O00541	7;7;7;7	7;7;7;7	7;7;7;7	Pescadillo homolog	PES1	>tr|B3KXD6|B3KXD6_HUMAN Pescadillo homolog 1, containing BRCT domain (Zebrafish), isoform CRA_b OS=Homo sapiens GN=PES1 PE=2 SV=1;>tr|B5MCF9|B5MCF9_HUMAN Pescadillo homolog 1,-containing BRCT domain (zebrafish) OS=Homo sapiens GN=PES1 PE=4 SV=1;>sp|O00541-	4	7	7	7	3	3	3	2	6	7	3	3	3	2	6	7	3	3	3	2	6	7	14.5	14.5	14.5	51.464	449	449;571;583;588	4	4	5	2	6	8	1.2629E-27	7.1	6.5	7.1	4.5	12.2	14.5	5921800000
E9PI26;E9PM51;B3KXE0;P32780	E9PI26;E9PM51;B3KXE0;P32780	1;1;1;1	1;1;1;1	1;1;1;1	General transcription factor IIH subunit 1	GTF2H1	>tr|E9PI26|E9PI26_HUMAN General transcription factor IIH, polypeptide 1, 62kDa OS=Homo sapiens GN=GTF2H1 PE=4 SV=1;>tr|E9PM51|E9PM51_HUMAN General transcription factor IIH, polypeptide 1, 62kDa OS=Homo sapiens GN=GTF2H1 PE=4 SV=1;>tr|B3KXE0|B3KXE0_HUMAN Ge	4	1	1	1	0	1	0	0	0	0	0	1	0	0	0	0	0	1	0	0	0	0	16	16	16	20.404	181	181;236;432;548		1					2.7606E-16	0	16	0	0	0	0	47446000
G3V531;E7ES38;B3KXI2;F5H6C4;F5H365;Q15436	G3V531;E7ES38;B3KXI2;F5H6C4;F5H365;Q15436	1;1;1;1;1;1	1;1;1;1;1;1	1;1;1;1;1;1	Protein transport protein Sec23A	SEC23A	>tr|G3V531|G3V531_HUMAN Sec23 homolog A (S. cerevisiae) OS=Homo sapiens GN=SEC23A PE=4 SV=1;>tr|E7ES38|E7ES38_HUMAN Uncharacterized protein OS=Homo sapiens GN=SEC23A PE=4 SV=1;>tr|B3KXI2|B3KXI2_HUMAN Sec23 homolog A (S. cerevisiae) OS=Homo sapiens GN=SEC23	6	1	1	1	1	0	0	0	0	0	1	0	0	0	0	0	1	0	0	0	0	0	4.5	4.5	4.5	44.06	399	399;409;563;663;736;765	1						2.2079E-13	4.5	0	0	0	0	0	110910000
F5GZ27;B3KXS5;P36776	F5GZ27;B3KXS5;P36776	4;4;4	4;4;4	4;4;4	Lon protease homolog, mitochondrial	LONP1	>tr|F5GZ27|F5GZ27_HUMAN Lon protease homolog OS=Homo sapiens GN=LONP1 PE=3 SV=1;>tr|B3KXS5|B3KXS5_HUMAN Lon protease homolog OS=Homo sapiens GN=LONP1 PE=2 SV=1;>sp|P36776|LONM_HUMAN Lon protease homolog, mitochondrial OS=Homo sapiens GN=LONP1 PE=1 SV=2	3	4	4	4	2	2	3	2	2	0	2	2	3	2	2	0	2	2	3	2	2	0	10.7	10.7	10.7	85.64	763	763;923;959	4	3	4	3	2		1.3409E-132	4.7	4.7	9.6	3	4.1	0	3647200000
F5GZV5;O43747;O43747-2;B3KXW5	F5GZV5;O43747;O43747-2;B3KXW5	1;1;1;1	1;1;1;1	1;1;1;1	AP-1 complex subunit gamma-1	AP1G1	>tr|F5GZV5|F5GZV5_HUMAN Adaptor-related protein complex 1, gamma 1 subunit OS=Homo sapiens GN=AP1G1 PE=4 SV=1;>sp|O43747|AP1G1_HUMAN AP-1 complex subunit gamma-1 OS=Homo sapiens GN=AP1G1 PE=1 SV=5;>sp|O43747-2|AP1G1_HUMAN Isoform 2 of AP-1 complex subunit	4	1	1	1	1	1	1	1	1	1	1	1	1	1	1	1	1	1	1	1	1	1	5.5	5.5	5.5	39.189	348	348;822;825;845	1	2	3	1	2	2	9.7997E-10	5.5	5.5	5.5	5.5	5.5	5.5	570540000
B3KY56;Q9BSJ8;Q9BSJ8-2	B3KY56;Q9BSJ8;Q9BSJ8-2	4;4;4	4;4;4	4;4;4	Extended synaptotagmin-1	ESYT1	>tr|B3KY56|B3KY56_HUMAN Extended synaptotagmin-like protein 1 OS=Homo sapiens GN=ESYT1 PE=2 SV=1;>sp|Q9BSJ8|ESYT1_HUMAN Extended synaptotagmin-1 OS=Homo sapiens GN=ESYT1 PE=1 SV=1;>sp|Q9BSJ8-2|ESYT1_HUMAN Isoform 2 of Extended synaptotagmin-1 OS=Homo sapie	3	4	4	4	4	4	4	1	2	2	4	4	4	1	2	2	4	4	4	1	2	2	5.7	5.7	5.7	117.39	1058	1058;1104;1114	5	4	4	1	2	2	4.0436E-37	5.7	5.7	5.7	1.5	3.2	3.2	1937100000
B3KY83;P19793	B3KY83;P19793	1;1	1;1	1;1	Retinoic acid receptor RXR-alpha	RXRA	>tr|B3KY83|B3KY83_HUMAN Retinoid X receptor, alpha OS=Homo sapiens GN=RXRA PE=2 SV=1;>sp|P19793|RXRA_HUMAN Retinoic acid receptor RXR-alpha OS=Homo sapiens GN=RXRA PE=1 SV=1	2	1	1	1	1	1	1	1	1	0	1	1	1	1	1	0	1	1	1	1	1	0	5.8	5.8	5.8	41.06	365	365;462	1	3	2	1	1		1.0461E-10	5.8	5.8	5.8	5.8	5.8	0	768690000
Q13188;B3KYA7	Q13188;B3KYA7	1;1	1;1	1;1	Serine/threonine-protein kinase 3;Serine/threonine-protein kinase 3 36kDa subunit;Serine/threonine-protein kinase 3 20kDa subunit	STK3	>sp|Q13188|STK3_HUMAN Serine/threonine-protein kinase 3 OS=Homo sapiens GN=STK3 PE=1 SV=2;>tr|B3KYA7|B3KYA7_HUMAN Serine/threonine kinase 3 OS=Homo sapiens GN=STK3 PE=2 SV=1	2	1	1	1	1	0	0	0	0	0	1	0	0	0	0	0	1	0	0	0	0	0	1.8	1.8	1.8	56.3	491	491;519	1						0.062377	1.8	0	0	0	0	0	11274000
B4DDD1;F5H6I4;Q8IZ73	B4DDD1;F5H6I4;Q8IZ73	3;3;3	3;3;3	3;3;3	RNA pseudouridylate synthase domain-containing protein 2	RPUSD2	>tr|B4DDD1|B4DDD1_HUMAN RNA pseudouridylate synthase domain containing 2 OS=Homo sapiens GN=RPUSD2 PE=2 SV=1;>tr|F5H6I4|F5H6I4_HUMAN RNA pseudouridylate synthase domain-containing 2 OS=Homo sapiens GN=RPUSD2 PE=3 SV=1;>sp|Q8IZ73|RUSD2_HUMAN RNA pseudouridy	3	3	3	3	2	2	2	3	3	3	2	2	2	3	3	3	2	2	2	3	3	3	9.1	9.1	9.1	54.097	484	484;524;545	2	2	3	3	3	3	2.2437E-12	6.2	6.2	6.2	9.1	9.1	9.1	334930000
B4DDD2;P00374	B4DDD2;P00374	1;1	1;1	1;1	Dihydrofolate reductase	DHFR	>tr|B4DDD2|B4DDD2_HUMAN Uncharacterized protein OS=Homo sapiens GN=DHFR PE=2 SV=1;>sp|P00374|DYR_HUMAN Dihydrofolate reductase OS=Homo sapiens GN=DHFR PE=1 SV=2	2	1	1	1	1	1	1	1	1	1	1	1	1	1	1	1	1	1	1	1	1	1	11.9	11.9	11.9	15.672	135	135;187	1	1	1	1	2	2	1.3216E-06	11.9	11.9	11.9	11.9	11.9	11.9	1307400000
P11177-2;B4DDD7;P11177;F8WF02;C9J634	P11177-2;B4DDD7;P11177;F8WF02;C9J634	5;5;5;4;4	5;5;5;4;4	5;5;5;4;4	Pyruvate dehydrogenase E1 component subunit beta, mitochondrial	PDHB	>sp|P11177-2|ODPB_HUMAN Isoform 2 of Pyruvate dehydrogenase E1 component subunit beta, mitochondrial OS=Homo sapiens GN=PDHB;>tr|B4DDD7|B4DDD7_HUMAN Uncharacterized protein OS=Homo sapiens GN=PDHB PE=2 SV=1;>sp|P11177|ODPB_HUMAN Pyruvate dehydrogenase E1 c	5	5	5	5	4	5	4	2	2	2	4	5	4	2	2	2	4	5	4	2	2	2	23.8	23.8	23.8	37.2	341	341;341;359;251;350	5	6	6	3	3	3	1.1162E-31	19.1	23.8	19.1	7.9	7.9	7.9	2973900000
B4E1C5;B4DDD8;B4DY73;D6REN6;P12081;E7ETE2;F5GZR5;C9JWK3;B3KWE1;D6RF05;B4DQ67;F5HHF0;E9PD60;C9JHI8;E9PG66;C9JW95;C9JV49;B4DDY8;P49590	B4E1C5;B4DDD8;B4DY73;D6REN6;P12081;E7ETE2;F5GZR5;C9JWK3;B3KWE1	5;5;5;5;5;4;4;3;3;2;2;2;2;2;2;2;2;2;2	5;5;5;5;5;4;4;3;3;2;2;2;2;2;2;2;2;2;2	5;5;5;5;5;4;4;3;3;2;2;2;2;2;2;2;2;2;2	Histidine--tRNA ligase, cytoplasmic	HARS	>tr|B4E1C5|B4E1C5_HUMAN Uncharacterized protein OS=Homo sapiens GN=HARS PE=2 SV=1;>tr|B4DDD8|B4DDD8_HUMAN Uncharacterized protein OS=Homo sapiens GN=HARS PE=2 SV=1;>tr|B4DY73|B4DY73_HUMAN Uncharacterized protein OS=Homo sapiens GN=HARS PE=2 SV=1;>tr|D6REN6	19	5	5	5	3	4	3	2	2	2	3	4	3	2	2	2	3	4	3	2	2	2	16.5	16.5	16.5	43.878	395	395;435;469;489;509;288;301;314;440;60;334;345;359;392;432;446;466;481;506	3	4	3	2	2	2	1.0493E-22	7.8	10.1	7.6	9.4	9.4	5.3	1888900000
B4DDE4;Q5JRR6	B4DDE4;Q5JRR6	9;6	1;0	1;0		UBA1	>tr|B4DDE4|B4DDE4_HUMAN Uncharacterized protein OS=Homo sapiens GN=UBA1 PE=2 SV=1;>tr|Q5JRR6|Q5JRR6_HUMAN Ubiquitin-like modifier activating enzyme 1 OS=Homo sapiens GN=UBA1 PE=2 SV=1	2	9	1	1	5	5	6	6	4	4	1	1	1	0	0	1	1	1	1	0	0	1	21.8	3.7	3.7	64.73	570	570;506	1	2	1			2	0	15.4	14.6	17.9	12.8	10.5	10.2	445770000
F5H0W5;B4DDE8;Q9BR77	F5H0W5;B4DDE8;Q9BR77	1;1;1	1;1;1	1;1;1	Coiled-coil domain-containing protein 77	CCDC77	>tr|F5H0W5|F5H0W5_HUMAN Coiled-coil domain-containing 77 (Fragment) OS=Homo sapiens GN=CCDC77 PE=4 SV=1;>tr|B4DDE8|B4DDE8_HUMAN Coiled-coil domain containing 77, isoform CRA_a OS=Homo sapiens GN=CCDC77 PE=2 SV=1;>sp|Q9BR77|CCD77_HUMAN Coiled-coil domain-co	3	1	1	1	0	0	0	0	1	1	0	0	0	0	1	1	0	0	0	0	1	1	4.4	4.4	4.4	45.883	386	386;456;488					1	1	1.1277E-06	0	0	0	0	4.4	4.4	105300000
B4DDF7;P30153;E9PH38;F5H3X9;B4E1Q0;C9J9C1	B4DDF7;P30153;E9PH38;F5H3X9;B4E1Q0	8;8;7;7;5;1	8;8;7;7;5;1	7;7;6;6;5;1	Serine/threonine-protein phosphatase 2A 65 kDa regulatory subunit A alpha isoform	PPP2R1A	>tr|B4DDF7|B4DDF7_HUMAN Uncharacterized protein OS=Homo sapiens GN=PPP2R1A PE=2 SV=1;>sp|P30153|2AAA_HUMAN Serine/threonine-protein phosphatase 2A 65 kDa regulatory subunit A alpha isoform OS=Homo sapiens GN=PPP2R1A PE=1 SV=4;>tr|E9PH38|E9PH38_HUMAN Protei	6	8	8	7	5	6	5	4	5	3	5	6	5	4	5	3	4	5	5	4	5	3	15.4	15.4	14.2	64.181	579	579;589;509;534;156;156	7	7	6	4	5	3	2.7332E-34	8.3	10	10.5	8.8	9	5.4	7527900000
B4DDF9;Q6P452;P09525	B4DDF9;Q6P452;P09525	3;3;3	3;3;3	3;3;3	Annexin;Annexin A4	ANXA4	>tr|B4DDF9|B4DDF9_HUMAN Annexin OS=Homo sapiens GN=ANXA4 PE=2 SV=1;>tr|Q6P452|Q6P452_HUMAN Annexin OS=Homo sapiens GN=ANXA4 PE=2 SV=1;>sp|P09525|ANXA4_HUMAN Annexin A4 OS=Homo sapiens GN=ANXA4 PE=1 SV=4	3	3	3	3	1	1	3	1	1	1	1	1	3	1	1	1	1	1	3	1	1	1	12.2	12.2	12.2	27.062	237	237;299;319	2	2	3	3	3	3	1.4566E-12	4.2	4.2	12.2	4.2	4.2	4.2	13411000000
B4DDG1;P68036;E7EWS7	B4DDG1;P68036;E7EWS7	2;2;2	2;2;2	2;2;2	Ubiquitin-conjugating enzyme E2 L3	UBE2L3	>tr|B4DDG1|B4DDG1_HUMAN Ubiquitin-conjugating enzyme E2L 3 OS=Homo sapiens GN=UBE2L3 PE=2 SV=1;>sp|P68036|UB2L3_HUMAN Ubiquitin-conjugating enzyme E2 L3 OS=Homo sapiens GN=UBE2L3 PE=1 SV=1;>tr|E7EWS7|E7EWS7_HUMAN Ubiquitin-conjugating enzyme E2L 3 OS=Homo	3	2	2	2	2	1	1	0	1	0	2	1	1	0	1	0	2	1	1	0	1	0	13.1	13.1	13.1	14.121	122	122;154;212	2	1	1		1		4.1575E-05	13.1	7.4	7.4	0	7.4	0	150520000
B4DDG7;E7ENJ6;Q9BXS5;Q9BXS5-2;Q9Y6Q5;Q9Y6Q5-2	B4DDG7;E7ENJ6;Q9BXS5;Q9BXS5-2;Q9Y6Q5;Q9Y6Q5-2	2;2;2;2;1;1	2;2;2;2;1;1	2;2;2;2;1;1	AP-1 complex subunit mu-1;AP-1 complex subunit mu-2	AP1M1;AP1M2	>tr|B4DDG7|B4DDG7_HUMAN Adaptor-related protein complex 1, mu 1 subunit OS=Homo sapiens GN=AP1M1 PE=2 SV=1;>tr|E7ENJ6|E7ENJ6_HUMAN Adaptor-related protein complex 1, mu 1 subunit OS=Homo sapiens GN=AP1M1 PE=4 SV=1;>sp|Q9BXS5|AP1M1_HUMAN AP-1 complex subuni	6	2	2	2	2	2	2	0	0	0	2	2	2	0	0	0	2	2	2	0	0	0	7.7	7.7	7.7	40.254	351	351;370;423;435;423;425	2	2	2				2.6537E-07	7.7	7.7	7.7	0	0	0	124380000
B4DDG8;B4DWR4;O95453;F5H1Z4;B4DSB0	B4DDG8;B4DWR4;O95453;F5H1Z4;B4DSB0	6;6;6;3;3	6;6;6;3;3	6;6;6;3;3	Poly(A)-specific ribonuclease PARN	PARN	>tr|B4DDG8|B4DDG8_HUMAN Uncharacterized protein OS=Homo sapiens GN=PARN PE=2 SV=1;>tr|B4DWR4|B4DWR4_HUMAN Uncharacterized protein OS=Homo sapiens GN=PARN PE=2 SV=1;>sp|O95453|PARN_HUMAN Poly(A)-specific ribonuclease PARN OS=Homo sapiens GN=PARN PE=1 SV=1;>	5	6	6	6	3	4	3	3	1	3	3	4	3	3	1	3	3	4	3	3	1	3	10.4	10.4	10.4	66.574	578	578;593;639;207;464	3	4	3	3	1	3	3.9404E-36	6.1	8.1	5.9	5.9	1.7	6.1	1921100000
B4DDM2;F5H7Y9;Q8TB61-3;Q8TB61-2;Q8TB61	B4DDM2;F5H7Y9;Q8TB61-3;Q8TB61-2;Q8TB61	2;2;2;2;2	2;2;2;2;2	2;2;2;2;2	Adenosine 3-phospho 5-phosphosulfate transporter 1	SLC35B2	>tr|B4DDM2|B4DDM2_HUMAN Solute carrier family 35, member B2 OS=Homo sapiens GN=SLC35B2 PE=2 SV=1;>tr|F5H7Y9|F5H7Y9_HUMAN Solute carrier family 35, member B2 OS=Homo sapiens GN=SLC35B2 PE=4 SV=1;>sp|Q8TB61-3|S35B2_HUMAN Isoform 3 of Adenosine 3-phospho 5-	5	2	2	2	2	2	2	1	1	2	2	2	2	1	1	2	2	2	2	1	1	2	3.7	3.7	3.7	32.663	299	299;339;383;392;432	2	2	2	1	1	2	0.00012955	3.7	3.7	3.7	3.7	3.7	3.7	0
B4DDR1;Q9H788;H0YAT1	B4DDR1;Q9H788;H0YAT1	7;7;4	7;7;4	7;7;4	SH2 domain-containing protein 4A	SH2D4A	>tr|B4DDR1|B4DDR1_HUMAN Uncharacterized protein OS=Homo sapiens GN=SH2D4A PE=2 SV=1;>sp|Q9H788|SH24A_HUMAN SH2 domain-containing protein 4A OS=Homo sapiens GN=SH2D4A PE=1 SV=1;>tr|H0YAT1|H0YAT1_HUMAN SH2 domain-containing 4A (Fragment) OS=Homo sapiens GN=S	3	7	7	7	6	7	6	3	3	2	6	7	6	3	3	2	6	7	6	3	3	2	21.3	21.3	21.3	46.978	409	409;454;189	8	10	7	5	5	3	3.8118E-77	18.6	21.3	18.6	12.5	12.5	9.3	4789800000
B4DDS0;Q9H0V1	B4DDS0;Q9H0V1	1;1	1;1	1;1	Transmembrane protein 168	FLJ13576;TMEM168	>tr|B4DDS0|B4DDS0_HUMAN Putative uncharacterized protein FLJ13576 OS=Homo sapiens GN=TMEM168 PE=2 SV=1;>sp|Q9H0V1|TM168_HUMAN Transmembrane protein 168 OS=Homo sapiens GN=TMEM168 PE=1 SV=2	2	1	1	1	0	0	0	0	1	0	0	0	0	0	1	0	0	0	0	0	1	0	5.4	5.4	5.4	35.634	313	313;697					1		0.00020922	0	0	0	0	5.4	0	43911000
B4DDT5	B4DDT5	1	1	1	DAZ-associated protein 2	DAZAP2	>tr|B4DDT5|B4DDT5_HUMAN Uncharacterized protein OS=Homo sapiens GN=DAZAP2 PE=2 SV=1	1	1	1	1	1	1	1	1	1	1	1	1	1	1	1	1	1	1	1	1	1	1	13.7	13.7	13.7	16.187	153	153	2	2	2	2	2	1	4.218E-29	13.7	13.7	13.7	13.7	13.7	13.7	696160000
B4DDV3;Q8N6T7-4;Q8N6T7-2;Q8N6T7	B4DDV3;Q8N6T7-4;Q8N6T7-2;Q8N6T7	2;2;2;2	2;2;2;2	2;2;2;2	NAD-dependent protein deacetylase sirtuin-6	SIRT6	>tr|B4DDV3|B4DDV3_HUMAN Uncharacterized protein OS=Homo sapiens GN=SIRT6 PE=2 SV=1;>sp|Q8N6T7-4|SIRT6_HUMAN Isoform 3 of NAD-dependent deacetylase sirtuin-6 OS=Homo sapiens GN=SIRT6;>sp|Q8N6T7-2|SIRT6_HUMAN Isoform 2 of NAD-dependent deacetylase sirtuin-6	4	2	2	2	2	2	2	0	1	2	2	2	2	0	1	2	2	2	2	0	1	2	11.3	11.3	11.3	31.319	283	283;286;328;355	4	3	4		1	2	2.4155E-07	11.3	11.3	11.3	0	5.7	11.3	0
B4DDZ8;P53041;A8MU39;H0YDU8	B4DDZ8;P53041;A8MU39;H0YDU8	3;3;2;2	3;3;2;2	3;3;2;2	Serine/threonine-protein phosphatase 5;Serine/threonine-protein phosphatase	PPP5C	>tr|B4DDZ8|B4DDZ8_HUMAN Serine/threonine-protein phosphatase OS=Homo sapiens GN=PPP5C PE=2 SV=1;>sp|P53041|PPP5_HUMAN Serine/threonine-protein phosphatase 5 OS=Homo sapiens GN=PPP5C PE=1 SV=1;>tr|A8MU39|A8MU39_HUMAN Serine/threonine-protein phosphatase OS=	4	3	3	3	2	1	1	1	2	1	2	1	1	1	2	1	2	1	1	1	2	1	10.1	10.1	10.1	55.35	486	486;499;371;485	2	1	1	1	2	1	2.3106E-07	7.4	2.3	2.3	2.3	4.9	2.3	432990000
P20839-2;B4DE09;C9J381;P20839;E7EQS0;P20839-3;C9JV30;C9K0R9	P20839-2;B4DE09;C9J381;P20839;E7EQS0;P20839-3;C9JV30;C9K0R9	2;2;2;2;2;2;2;1	1;1;1;1;1;1;1;0	1;1;1;1;1;1;1;0	Inosine-5-monophosphate dehydrogenase 1;Inosine-5-monophosphate dehydrogenase	IMPDH1	>sp|P20839-2|IMDH1_HUMAN Isoform 2 of Inosine-5-monophosphate dehydrogenase 1 OS=Homo sapiens GN=IMPDH1;>tr|B4DE09|B4DE09_HUMAN Inosine-5-monophosphate dehydrogenase OS=Homo sapiens GN=IMPDH1 PE=2 SV=1;>tr|C9J381|C9J381_HUMAN Inosine-5-monophosphate deh	8	2	1	1	2	2	1	1	1	1	1	1	0	0	0	0	1	1	0	0	0	0	4.1	2.5	2.5	52.597	489	489;509;513;514;530;563;566;289	1	1					3.1307E-05	4.1	4.1	1.6	1.6	1.6	1.6	0
Q3HM38;O14737;B4DE64	Q3HM38;O14737;B4DE64	2;2;2	2;2;2	2;2;2	Programmed cell death protein 5	PDCD5	>tr|Q3HM38|Q3HM38_HUMAN Programmed cell death 5 short isoform OS=Homo sapiens GN=PDCD5 PE=2 SV=1;>sp|O14737|PDCD5_HUMAN Programmed cell death protein 5 OS=Homo sapiens GN=PDCD5 PE=1 SV=3;>tr|B4DE64|B4DE64_HUMAN Uncharacterized protein OS=Homo sapiens GN=PD	3	2	2	2	1	1	1	1	1	2	1	1	1	1	1	2	1	1	1	1	1	2	57.5	57.5	57.5	4.4748	40	40;125;129	4	3	3	3	3	4	7.7223E-31	32.5	32.5	32.5	32.5	32.5	57.5	21576000000
B4DE85;Q9BUQ5;P48651	B4DE85;Q9BUQ5;P48651	2;2;2	2;2;2	2;2;2	Phosphatidylserine synthase 1	PTDSS1	>tr|B4DE85|B4DE85_HUMAN Uncharacterized protein OS=Homo sapiens GN=PTDSS1 PE=2 SV=1;>tr|Q9BUQ5|Q9BUQ5_HUMAN PTDSS1 protein OS=Homo sapiens GN=PTDSS1 PE=2 SV=2;>sp|P48651|PTSS1_HUMAN Phosphatidylserine synthase 1 OS=Homo sapiens GN=PTDSS1 PE=1 SV=1	3	2	2	2	1	2	1	1	1	1	1	2	1	1	1	1	1	2	1	1	1	1	3.7	3.7	3.7	34.579	301	301;327;473	2	3	2	1	1	1	0.00045334	2.7	3.7	2.7	2.7	2.7	2.7	0
B4DE93;P49821-2;G3V0I5;P49821;E9PPD6;E9PJL9;E9PLC6;E9PPR0;E9PQP1;E9PMX3;E7ETQ4	B4DE93;P49821-2;G3V0I5;P49821;E9PPD6;E9PJL9;E9PLC6;E9PPR0;E9PQP1;E9PMX3;E7ETQ4	2;2;2;2;1;1;1;1;1;1;1	2;2;2;2;1;1;1;1;1;1;1	2;2;2;2;1;1;1;1;1;1;1	NADH dehydrogenase [ubiquinone] flavoprotein 1, mitochondrial	NDUFV1	>tr|B4DE93|B4DE93_HUMAN Uncharacterized protein OS=Homo sapiens GN=NDUFV1 PE=2 SV=1;>sp|P49821-2|NDUV1_HUMAN Isoform 2 of NADH dehydrogenase [ubiquinone] flavoprotein 1, mitochondrial OS=Homo sapiens GN=NDUFV1;>tr|G3V0I5|G3V0I5_HUMAN NADH dehydrogenase (Ub	11	2	2	2	0	0	1	1	0	0	0	0	1	1	0	0	0	0	1	1	0	0	6.3	6.3	6.3	39.462	363	363;455;457;464;53;96;136;144;178;178;335			1	1			4.7147E-16	0	0	2.2	4.1	0	0	207920000
B4DEB1;P84243	B4DEB1;P84243	2;2	1;1	1;1	Histone H3;Histone H3.3	H3F3A	>tr|B4DEB1|B4DEB1_HUMAN Histone H3 OS=Homo sapiens GN=H3F3A PE=2 SV=1;>sp|P84243|H33_HUMAN Histone H3.3 OS=Homo sapiens GN=H3F3A PE=1 SV=2	2	2	1	1	0	1	1	0	0	0	0	0	1	0	0	0	0	0	1	0	0	0	16.3	7.3	7.3	14.052	123	123;136			1				0.0014481	0	8.9	7.3	0	0	0	0
P26639;B4DEG8;E7ERI3;G3XAN9;D6RCA5;D6R9F8;D6RDJ6;D6RBR8;D6RJ97;D6RHV7;D6RCS6	P26639;B4DEG8;E7ERI3;G3XAN9	7;7;4;4;3;3;3;2;1;1;1	7;7;4;4;3;3;3;2;1;1;1	7;7;4;4;3;3;3;2;1;1;1	Threonine--tRNA ligase, cytoplasmic	TARS	>sp|P26639|SYTC_HUMAN Threonine--tRNA ligase, cytoplasmic OS=Homo sapiens GN=TARS PE=1 SV=3;>tr|B4DEG8|B4DEG8_HUMAN Threonyl-tRNA synthetase OS=Homo sapiens GN=TARS PE=2 SV=1;>tr|E7ERI3|E7ERI3_HUMAN Threonyl-tRNA synthetase OS=Homo sapiens GN=TARS PE=3 SV=	11	7	7	7	7	6	7	5	6	5	7	6	7	5	6	5	7	6	7	5	6	5	11.1	11.1	11.1	83.434	723	723;756;602;619;118;129;131;50;55;56;66	11	10	9	6	6	5	1.0864E-56	11.1	10	11.1	8.6	10	8.6	6497400000
Q9H8Y8-2;B4DEI4;Q9H8Y8;B4DKT0	Q9H8Y8-2;B4DEI4;Q9H8Y8;B4DKT0	5;5;5;5	5;5;5;5	5;5;5;5	Golgi reassembly-stacking protein 2	GORASP2	>sp|Q9H8Y8-2|GORS2_HUMAN Isoform 2 of Golgi reassembly-stacking protein 2 OS=Homo sapiens GN=GORASP2;>tr|B4DEI4|B4DEI4_HUMAN Uncharacterized protein OS=Homo sapiens GN=GORASP2 PE=2 SV=1;>sp|Q9H8Y8|GORS2_HUMAN Golgi reassembly-stacking protein 2 OS=Homo sap	4	5	5	5	5	4	5	3	3	3	5	4	5	3	3	3	5	4	5	3	3	3	16.9	16.9	16.9	39.768	384	384;405;452;464	8	7	7	5	5	7	2.0278E-43	16.9	16.9	16.9	12.5	12.5	12.5	1773100000
B4DEK4;O60749;D6RC15	B4DEK4;O60749	3;3;1	3;3;1	3;3;1	Sorting nexin-2	SNX2	>tr|B4DEK4|B4DEK4_HUMAN Uncharacterized protein OS=Homo sapiens GN=SNX2 PE=2 SV=1;>sp|O60749|SNX2_HUMAN Sorting nexin-2 OS=Homo sapiens GN=SNX2 PE=1 SV=2	3	3	3	3	3	2	3	1	2	1	3	2	3	1	2	1	3	2	3	1	2	1	9.2	9.2	9.2	46.097	402	402;519;266	4	3	4	2	3	2	6.7217E-12	9.2	6	9.2	3.2	6	3.2	3977900000
B4DEM7;G5E9B2;P50990;B4DQH4	B4DEM7;G5E9B2;P50990;B4DQH4	19;19;19;18	19;19;19;18	19;19;19;18	T-complex protein 1 subunit theta	CCT8	>tr|B4DEM7|B4DEM7_HUMAN Chaperonin containing TCP1, subunit 8 (theta) OS=Homo sapiens GN=CCT8 PE=2 SV=1;>tr|G5E9B2|G5E9B2_HUMAN Chaperonin containing TCP1, subunit 8 (Theta), isoform CRA_a OS=Homo sapiens GN=CCT8 PE=3 SV=1;>sp|P50990|TCPQ_HUMAN T-complex p	4	19	19	19	13	13	14	10	8	9	13	13	14	10	8	9	13	13	14	10	8	9	36.9	36.9	36.9	57.645	529	529;547;548;475	19	20	20	12	11	13	2.2225E-108	23.6	24.6	25.7	21.4	15.3	18	33753000000
C9JB50;G5E9L2;H0YLP6;H0YMF4;P46779;B4DEP9;E9PB24;H0YKD8	C9JB50;G5E9L2;H0YLP6;H0YMF4;P46779;B4DEP9;E9PB24;H0YKD8	3;3;3;3;3;3;3;3	3;3;3;3;3;3;3;3	3;3;3;3;3;3;3;3	60S ribosomal protein L28	RPL28	>tr|C9JB50|C9JB50_HUMAN Ribosomal protein L28, isoform CRA_c OS=Homo sapiens GN=RPL28 PE=4 SV=1;>tr|G5E9L2|G5E9L2_HUMAN Ribosomal protein L28, isoform CRA_b OS=Homo sapiens GN=RPL28 PE=4 SV=1;>tr|H0YLP6|H0YLP6_HUMAN Ribosomal protein L28 OS=Homo sapiens GN	8	3	3	3	2	2	3	3	2	2	2	2	3	3	2	2	2	2	3	3	2	2	43.5	43.5	43.5	7.888	69	69;87;89;112;137;163;169;170	3	2	4	3	2	3	7.2419E-10	31.9	31.9	43.5	43.5	31.9	31.9	27738000000
B4DER1;Q9P2J5;B4DJ10;F5H698;Q2TU79;E7EN15	B4DER1;Q9P2J5;B4DJ10;F5H698	12;12;11;11;4;2	12;12;11;11;4;2	12;12;11;11;4;2	Leucine--tRNA ligase, cytoplasmic	LARS	>tr|B4DER1|B4DER1_HUMAN Leucyl-tRNA synthetase OS=Homo sapiens GN=LARS PE=2 SV=1;>sp|Q9P2J5|SYLC_HUMAN Leucine--tRNA ligase, cytoplasmic OS=Homo sapiens GN=LARS PE=1 SV=2;>tr|B4DJ10|B4DJ10_HUMAN Uncharacterized protein OS=Homo sapiens GN=LARS PE=2 SV=1;>tr	6	12	12	12	10	8	8	5	6	5	10	8	8	5	6	5	10	8	8	5	6	5	12.5	12.5	12.5	131.47	1149	1149;1176;1122;1130;485;159	15	11	10	6	7	5	3.8985E-49	10.3	7.7	6.9	6.4	7	5.3	12972000000
O43414-3;B4DEX5;H0Y4B0;E9PDK8;O43414-2;C9JA75;O43414	O43414-3;B4DEX5;H0Y4B0;E9PDK8;O43414-2;C9JA75;O43414	1;1;1;1;1;1;1	1;1;1;1;1;1;1	1;1;1;1;1;1;1	ERI1 exoribonuclease 3	PRNPIP;ERI3	>sp|O43414-3|ERI3_HUMAN Isoform 3 of ERI1 exoribonuclease 3 OS=Homo sapiens GN=ERI3;>tr|B4DEX5|B4DEX5_HUMAN Prion protein interacting protein, isoform CRA_d OS=Homo sapiens GN=PRNPIP PE=2 SV=1;>tr|H0Y4B0|H0Y4B0_HUMAN ERI1 exoribonuclease family member 3 (F	7	1	1	1	1	1	1	1	1	1	1	1	1	1	1	1	1	1	1	1	1	1	6.2	6.2	6.2	14.542	128	128;160;204;219;222;231;337	1	1	1	1	1	1	0.0067776	6.2	6.2	6.2	6.2	6.2	6.2	285240000
B4DF14;Q4JCQ8;P43003	B4DF14;Q4JCQ8;P43003	2;2;2	2;2;2	2;2;2	Excitatory amino acid transporter 1	SLC1A3	>tr|B4DF14|B4DF14_HUMAN Uncharacterized protein OS=Homo sapiens GN=SLC1A3 PE=2 SV=1;>tr|Q4JCQ8|Q4JCQ8_HUMAN Glutamate transporter variant EAAT1ex9skip OS=Homo sapiens GN=SLC1A3 PE=2 SV=1;>sp|P43003|EAA1_HUMAN Excitatory amino acid transporter 1 OS=Homo sap	3	2	2	2	2	1	1	1	1	1	2	1	1	1	1	1	2	1	1	1	1	1	6.3	6.3	6.3	53.624	490	490;497;542	3	2	2	1	1	2	2.306E-07	6.3	2	2	2	2	2	2036900000
B4DF41;P52701;F5H769;P52701-2;F5H2F9;E7ER38;F8W7G9;C9J7Y7;F8WAX8;F5H3S1	B4DF41;P52701;F5H769;P52701-2;F5H2F9	8;8;7;7;5;2;1;1;1;1	8;8;7;7;5;2;1;1;1;1	8;8;7;7;5;2;1;1;1;1	DNA mismatch repair protein Msh6	MSH6	>tr|B4DF41|B4DF41_HUMAN MutS homolog 6 (E. coli) OS=Homo sapiens GN=MSH6 PE=2 SV=1;>sp|P52701|MSH6_HUMAN DNA mismatch repair protein Msh6 OS=Homo sapiens GN=MSH6 PE=1 SV=2;>tr|F5H769|F5H769_HUMAN MutS homolog 6 (E. coli) OS=Homo sapiens GN=MSH6 PE=3 SV=1;>	10	8	8	8	5	7	8	3	4	4	5	7	8	3	4	4	5	7	8	3	4	4	9.4	9.4	9.4	137.96	1230	1230;1360;1066;1068;1058;252;104;151;160;324	6	8	9	3	4	4	3.0475E-99	5.9	8.7	9.4	2.8	4.2	4.2	1157600000
B4DF47;Q9BUK6-7;Q9BUK6-3;Q9BUK6-2;Q9BUK6	B4DF47;Q9BUK6-7;Q9BUK6-3;Q9BUK6-2;Q9BUK6	1;1;1;1;1	1;1;1;1;1	1;1;1;1;1	Protein misato homolog 1	MSTO1	>tr|B4DF47|B4DF47_HUMAN Uncharacterized protein OS=Homo sapiens GN=MSTO1 PE=2 SV=1;>sp|Q9BUK6-7|MSTO1_HUMAN Isoform 7 of Protein misato homolog 1 OS=Homo sapiens GN=MSTO1;>sp|Q9BUK6-3|MSTO1_HUMAN Isoform 3 of Protein misato homolog 1 OS=Homo sapiens GN=MST	5	1	1	1	1	1	0	0	0	0	1	1	0	0	0	0	1	1	0	0	0	0	3.8	3.8	3.8	34.737	315	315;524;558;569;570	1	1					0.017379	3.8	3.8	0	0	0	0	0
Q5T1H5;B4DF57;Q86YB8	Q5T1H5;B4DF57;Q86YB8	1;1;1	1;1;1	1;1;1	ERO1-like protein beta	ERO1LB	>tr|Q5T1H5|Q5T1H5_HUMAN ERO1-like beta (S. cerevisiae) (Fragment) OS=Homo sapiens GN=ERO1LB PE=2 SV=1;>tr|B4DF57|B4DF57_HUMAN Uncharacterized protein OS=Homo sapiens GN=ERO1LB PE=2 SV=1;>sp|Q86YB8|ERO1B_HUMAN ERO1-like protein beta OS=Homo sapiens GN=ERO1L	3	1	1	1	1	1	1	0	0	0	1	1	1	0	0	0	1	1	1	0	0	0	14.1	14.1	14.1	8.1908	71	71;144;467	1	1	1				0.00011513	14.1	14.1	14.1	0	0	0	440190000
F8WE76;B8ZZQ4;B4DF73;Q96EY7	F8WE76;B8ZZQ4;B4DF73;Q96EY7	1;1;1;1	1;1;1;1	1;1;1;1	Pentatricopeptide repeat domain-containing protein 3, mitochondrial	PTCD3	>tr|F8WE76|F8WE76_HUMAN Pentatricopeptide repeat domain 3 OS=Homo sapiens GN=PTCD3 PE=4 SV=1;>tr|B8ZZQ4|B8ZZQ4_HUMAN Pentatricopeptide repeat domain 3 (Fragment) OS=Homo sapiens GN=PTCD3 PE=4 SV=2;>tr|B4DF73|B4DF73_HUMAN Uncharacterized protein OS=Homo sap	4	1	1	1	1	1	1	1	1	0	1	1	1	1	1	0	1	1	1	1	1	0	23.2	23.2	23.2	7.4536	69	69;177;208;689	1	1	1	1	1		0.0031796	23.2	23.2	23.2	23.2	23.2	0	161590000
B4DFA2;F5H2E1;P46459	B4DFA2;F5H2E1;P46459	3;3;3	2;2;2	2;2;2	Vesicle-fusing ATPase	NSF	>tr|B4DFA2|B4DFA2_HUMAN N-ethylmaleimide-sensitive factor OS=Homo sapiens GN=NSF PE=2 SV=1;>tr|F5H2E1|F5H2E1_HUMAN Uncharacterized protein OS=Homo sapiens GN=NSF PE=3 SV=1;>sp|P46459|NSF_HUMAN Vesicle-fusing ATPase OS=Homo sapiens GN=NSF PE=1 SV=3	3	3	2	2	2	1	2	1	1	0	1	1	1	0	0	0	1	1	1	0	0	0	5.4	4.3	4.3	71.583	644	644;702;744	2	1	1				5.9236E-09	3.4	2.3	3.1	1.1	1.1	0	18896000
B4DFC9;Q99747	B4DFC9;Q99747	1;1	1;1	1;1	Gamma-soluble NSF attachment protein	NAPG	>tr|B4DFC9|B4DFC9_HUMAN Uncharacterized protein OS=Homo sapiens GN=NAPG PE=2 SV=1;>sp|Q99747|SNAG_HUMAN Gamma-soluble NSF attachment protein OS=Homo sapiens GN=NAPG PE=1 SV=1	2	1	1	1	0	1	0	0	0	0	0	1	0	0	0	0	0	1	0	0	0	0	12.6	12.6	12.6	25.662	230	230;312		1					6.06E-08	0	12.6	0	0	0	0	41944000
B4DFF5;Q53HC5	B4DFF5;Q53HC5	1;1	1;1	1;1	Kelch-like protein 26	KLHL26	>tr|B4DFF5|B4DFF5_HUMAN Kelch-like 26 (Drosophila) OS=Homo sapiens GN=KLHL26 PE=2 SV=1;>sp|Q53HC5|KLH26_HUMAN Kelch-like protein 26 OS=Homo sapiens GN=KLHL26 PE=1 SV=2	2	1	1	1	1	1	1	1	1	1	1	1	1	1	1	1	1	1	1	1	1	1	21.4	21.4	21.4	14.838	145	145;615	1	2	2	2	2	2	1.5338E-54	21.4	21.4	21.4	21.4	21.4	21.4	1524200000
B4DFG0;P35659;B4DN37;D6R9L5;H0Y8X0	B4DFG0;P35659;B4DN37	3;3;2;1;1	3;3;2;1;1	3;3;2;1;1	Protein DEK	DEK	>tr|B4DFG0|B4DFG0_HUMAN Uncharacterized protein OS=Homo sapiens GN=DEK PE=2 SV=1;>sp|P35659|DEK_HUMAN Protein DEK OS=Homo sapiens GN=DEK PE=1 SV=1;>tr|B4DN37|B4DN37_HUMAN Uncharacterized protein OS=Homo sapiens GN=DEK PE=2 SV=1	5	3	3	3	3	3	3	2	2	2	3	3	3	2	2	2	3	3	3	2	2	2	10.7	10.7	10.7	39.5	347	347;375;341;151;161	5	6	5	4	5	5	1.1433E-41	10.7	10.7	10.7	7.8	7.8	7.8	0
B4DFI9;O60921	B4DFI9;O60921	1;1	1;1	1;1	Checkpoint protein HUS1	HUS1	>tr|B4DFI9|B4DFI9_HUMAN Uncharacterized protein OS=Homo sapiens GN=HUS1 PE=2 SV=1;>sp|O60921|HUS1_HUMAN Checkpoint protein HUS1 OS=Homo sapiens GN=HUS1 PE=1 SV=1	2	1	1	1	1	1	1	0	0	1	1	1	1	0	0	1	1	1	1	0	0	1	3.5	3.5	3.5	29.287	259	259;280	1	1	1			1	0.0051666	3.5	3.5	3.5	0	0	3.5	123270000
B4DFL2;P48735	B4DFL2;P48735	1;1	1;1	1;1	Isocitrate dehydrogenase [NADP];Isocitrate dehydrogenase [NADP], mitochondrial	IDH2	>tr|B4DFL2|B4DFL2_HUMAN Isocitrate dehydrogenase [NADP] OS=Homo sapiens GN=IDH2 PE=2 SV=1;>sp|P48735|IDHP_HUMAN Isocitrate dehydrogenase [NADP], mitochondrial OS=Homo sapiens GN=IDH2 PE=1 SV=2	2	1	1	1	1	1	0	1	1	1	1	1	0	1	1	1	1	1	0	1	1	1	6.5	6.5	6.5	45.179	400	400;452	1	1		1	1	1	1.6592E-06	6.5	6.5	0	6.5	6.5	6.5	487370000
B4DUF5;E9PF16;B4DHT5;Q96CM8;B4DFQ6	B4DUF5;E9PF16;B4DHT5;Q96CM8;B4DFQ6	1;1;1;1;1	1;1;1;1;1	1;1;1;1;1	Acyl-CoA synthetase family member 2, mitochondrial	ACSF2	>tr|B4DUF5|B4DUF5_HUMAN Uncharacterized protein OS=Homo sapiens GN=ACSF2 PE=2 SV=1;>tr|E9PF16|E9PF16_HUMAN Acyl-CoA synthetase family member 2 OS=Homo sapiens GN=ACSF2 PE=4 SV=1;>tr|B4DHT5|B4DHT5_HUMAN Uncharacterized protein OS=Homo sapiens GN=ACSF2 PE=2	5	1	1	1	1	1	1	0	0	0	1	1	1	0	0	0	1	1	1	0	0	0	2.4	2.4	2.4	50.879	455	455;572;602;615;640	1	1	1				0.00027489	2.4	2.4	2.4	0	0	0	94088000
B4DFR4;B4DGM3;Q969G3;C0IMW5;Q969G3-2	B4DFR4;B4DGM3;Q969G3;C0IMW5;Q969G3-2	6;6;6;5;5	6;6;6;5;5	5;5;5;4;4	SWI/SNF-related matrix-associated actin-dependent regulator of chromatin subfamily E member 1	SMARCE1	>tr|B4DFR4|B4DFR4_HUMAN SWI/SNF related, matrix associated, actin dependent regulator of chromatin, subfamily e, member 1 OS=Homo sapiens GN=SMARCE1 PE=2 SV=1;>tr|B4DGM3|B4DGM3_HUMAN SWI/SNF related, matrix associated, actin dependent regulator of chromati	5	6	6	5	6	5	3	2	3	3	6	5	3	2	3	3	5	5	2	1	2	3	22.9	22.9	20.8	39.26	341	341;393;411;328;363	6	5	3	2	3	3	4.2197E-46	22.9	20.8	8.8	6.5	8.8	10.6	3086300000
B4DFR7;Q969S2-3;Q969S2-2;E7EU31;Q969S2	B4DFR7;Q969S2-3;Q969S2-2;E7EU31;Q969S2	1;1;1;1;1	1;1;1;1;1	1;1;1;1;1	Endonuclease 8-like 2	NEIL2	>tr|B4DFR7|B4DFR7_HUMAN Uncharacterized protein OS=Homo sapiens GN=NEIL2 PE=2 SV=1;>sp|Q969S2-3|NEIL2_HUMAN Isoform 3 of Endonuclease 8-like 2 OS=Homo sapiens GN=NEIL2;>sp|Q969S2-2|NEIL2_HUMAN Isoform 2 of Endonuclease 8-like 2 OS=Homo sapiens GN=NEIL2;>tr	5	1	1	1	1	1	1	0	0	0	1	1	1	0	0	0	1	1	1	0	0	0	5.1	5.1	5.1	24.135	216	216;271;316;317;332	1	1	1				0.00021362	5.1	5.1	5.1	0	0	0	171520000
P06744;B4DG39;Q8N196	P06744;B4DG39	7;7;1	7;7;1	5;5;1	Glucose-6-phosphate isomerase	GPI	>sp|P06744|G6PI_HUMAN Glucose-6-phosphate isomerase OS=Homo sapiens GN=GPI PE=1 SV=4;>tr|B4DG39|B4DG39_HUMAN Glucose-6-phosphate isomerase OS=Homo sapiens GN=GPI PE=2 SV=1	3	7	7	5	4	5	4	6	3	4	4	5	4	6	3	4	3	3	2	5	2	3	14.7	14.7	10.8	63.146	558	558;569;739	4	7	5	8	5	5	1.2854E-65	10.9	11.5	10.2	13.4	5.4	10.2	10190000000
H0YL49;H0YKW0;B4DG44;Q6PD74	H0YL49;H0YKW0;B4DG44;Q6PD74	1;1;1;1	1;1;1;1	1;1;1;1	Alpha- and gamma-adaptin-binding protein p34	AAGAB	>tr|H0YL49|H0YL49_HUMAN Alpha- and gamma-adaptin-binding protein (Fragment) OS=Homo sapiens GN=AAGAB PE=4 SV=1;>tr|H0YKW0|H0YKW0_HUMAN Alpha- and gamma-adaptin-binding protein OS=Homo sapiens GN=AAGAB PE=4 SV=1;>tr|B4DG44|B4DG44_HUMAN Alpha- and gamma-adap	4	1	1	1	1	1	1	1	1	1	1	1	1	1	1	1	1	1	1	1	1	1	46.6	46.6	46.6	6.6574	58	58;194;206;315	1	1	1	1	1	1	4.0063E-25	46.6	46.6	46.6	46.6	46.6	46.6	1108200000
B4DG72;E9PBS5;O15211	B4DG72;E9PBS5;O15211	1;1;1	1;1;1	1;1;1	Ral guanine nucleotide dissociation stimulator-like 2	RGL2	>tr|B4DG72|B4DG72_HUMAN Ral guanine nucleotide dissociation stimulator-like 2 OS=Homo sapiens GN=RGL2 PE=2 SV=1;>tr|E9PBS5|E9PBS5_HUMAN Ral guanine nucleotide dissociation stimulator-like 2 OS=Homo sapiens GN=RGL2 PE=4 SV=1;>sp|O15211|RGL2_HUMAN Ral guanin	3	1	1	1	0	0	1	0	1	0	0	0	1	0	1	0	0	0	1	0	1	0	2.2	2.2	2.2	50.293	460	460;658;777			1		1		0.00017463	0	0	2.2	0	2.2	0	0
F5GZU5;Q96RN5-3;B4DGD6;G3V1P5;Q96RN5-2;Q96RN5	F5GZU5;Q96RN5-3;B4DGD6;G3V1P5;Q96RN5-2;Q96RN5	1;1;1;1;1;1	1;1;1;1;1;1	1;1;1;1;1;1	Mediator of RNA polymerase II transcription subunit 15	MED15	>tr|F5GZU5|F5GZU5_HUMAN Mediator complex subunit 15 OS=Homo sapiens GN=MED15 PE=4 SV=1;>sp|Q96RN5-3|MED15_HUMAN Isoform 3 of Mediator of RNA polymerase II transcription subunit 15 OS=Homo sapiens GN=MED15;>tr|B4DGD6|B4DGD6_HUMAN Uncharacterized protein OS=	6	1	1	1	1	1	0	0	0	0	1	1	0	0	0	0	1	1	0	0	0	0	2.7	2.7	2.7	71.462	637	637;677;718;722;748;788	1	1					0.011257	2.7	2.7	0	0	0	0	0
C9J1M4;C9J8V3;C9JJN3;C9JR71;C9JTF7;C9JP72;C9J3Y6;C9IYB9;C9K0C5;B4DGG1;Q9H0X4-2;Q9H0X4	C9J1M4;C9J8V3;C9JJN3;C9JR71;C9JTF7;C9JP72;C9J3Y6;C9IYB9;C9K0C5;B4DGG1;Q9H0X4-2;Q9H0X4	1;1;1;1;1;1;1;1;1;1;1;1	1;1;1;1;1;1;1;1;1;1;1;1	1;1;1;1;1;1;1;1;1;1;1;1	Protein ITFG3	ITFG3	>tr|C9J1M4|C9J1M4_HUMAN Integrin alpha FG-GAP repeat-containing 3 (Fragment) OS=Homo sapiens GN=ITFG3 PE=4 SV=1;>tr|C9J8V3|C9J8V3_HUMAN Integrin alpha FG-GAP repeat-containing 3 (Fragment) OS=Homo sapiens GN=ITFG3 PE=4 SV=1;>tr|C9JJN3|C9JJN3_HUMAN Integrin	12	1	1	1	0	0	0	0	1	0	0	0	0	0	1	0	0	0	0	0	1	0	19.6	19.6	19.6	5.7533	51	51;69;87;102;103;131;233;236;243;531;540;552					1		0.0085407	0	0	0	0	19.6	0	0
B4DZP2;B4E1W1;Q99081-2;F5GY10;B4DGI9;F5H6Z6;Q99081;E9PGY0;Q99081-3	B4DZP2;B4E1W1;Q99081-2;F5GY10;B4DGI9;F5H6Z6;Q99081;E9PGY0;Q99081-3	1;1;1;1;1;1;1;1;1	1;1;1;1;1;1;1;1;1	1;1;1;1;1;1;1;1;1	Transcription factor 12	TCF12	>tr|B4DZP2|B4DZP2_HUMAN Transcription factor 12 OS=Homo sapiens GN=TCF12 PE=2 SV=1;>tr|B4E1W1|B4E1W1_HUMAN Transcription factor 12 OS=Homo sapiens GN=TCF12 PE=2 SV=1;>sp|Q99081-2|HTF4_HUMAN Isoform 2 of Transcription factor 12 OS=Homo sapiens GN=TCF12;>tr|	9	1	1	1	1	1	1	0	0	0	1	1	1	0	0	0	1	1	1	0	0	0	5.4	5.4	5.4	34.692	316	316;446;512;536;666;681;682;702;706	2	2	2				1.5941E-05	5.4	5.4	5.4	0	0	0	0
B4DGM4;Q9NX70	B4DGM4;Q9NX70	1;1	1;1	1;1	Mediator of RNA polymerase II transcription subunit 29	MED29	>tr|B4DGM4|B4DGM4_HUMAN Uncharacterized protein OS=Homo sapiens GN=MED29 PE=2 SV=1;>sp|Q9NX70|MED29_HUMAN Mediator of RNA polymerase II transcription subunit 29 OS=Homo sapiens GN=MED29 PE=1 SV=1	2	1	1	1	1	1	1	1	1	1	1	1	1	1	1	1	1	1	1	1	1	1	12.2	12.2	12.2	14.974	139	139;200	1	1	1	2	2	2	2.56E-38	12.2	12.2	12.2	12.2	12.2	12.2	2109400000
Q4G0M0;B4DGP9;B4DK44;Q9H115	Q4G0M0;B4DGP9;B4DK44;Q9H115	2;2;2;2	1;1;1;1	1;1;1;1	Beta-soluble NSF attachment protein	NAPB	>tr|Q4G0M0|Q4G0M0_HUMAN N-ethylmaleimide-sensitive factor attachment protein, beta OS=Homo sapiens GN=NAPB PE=2 SV=1;>tr|B4DGP9|B4DGP9_HUMAN Uncharacterized protein OS=Homo sapiens GN=NAPB PE=2 SV=1;>tr|B4DK44|B4DK44_HUMAN Uncharacterized protein OS=Homo s	4	2	1	1	0	0	0	2	2	2	0	0	0	1	1	1	0	0	0	1	1	1	11.3	6.4	6.4	23.403	204	204;255;259;298				1	1	1	1.6153E-08	0	0	0	11.3	11.3	11.3	103200000
H0YER7;Q9BZZ5-1;B4DGR0;Q9BZZ5-2;G3V1C3;Q9BZZ5;B4DDR3;Q9BZZ5-3	H0YER7;Q9BZZ5-1;B4DGR0;Q9BZZ5-2;G3V1C3;Q9BZZ5;B4DDR3	6;6;6;6;6;6;5;2	6;6;6;6;6;6;5;2	6;6;6;6;6;6;5;2	Apoptosis inhibitor 5	API5	>tr|H0YER7|H0YER7_HUMAN Apoptosis inhibitor 5 (Fragment) OS=Homo sapiens GN=API5 PE=4 SV=1;>sp|Q9BZZ5-1|API5_HUMAN Isoform 1 of Apoptosis inhibitor 5 OS=Homo sapiens GN=API5;>tr|B4DGR0|B4DGR0_HUMAN Uncharacterized protein OS=Homo sapiens GN=API5 PE=2 SV=1;	8	6	6	6	5	5	4	3	3	3	5	5	4	3	3	3	5	5	4	3	3	3	16.7	16.7	16.7	33.274	294	294;438;450;504;510;524;331;445	7	6	6	4	4	3	7.0552E-23	16.7	8.5	8.5	8.5	4.8	4.8	518610000
B4DGW0;O75928-2;O75928;F8W7X5	B4DGW0;O75928-2;O75928;F8W7X5	2;2;1;1	2;2;1;1	2;2;1;1	E3 SUMO-protein ligase PIAS2	PIAS2	>tr|B4DGW0|B4DGW0_HUMAN Uncharacterized protein OS=Homo sapiens GN=PIAS2 PE=2 SV=1;>sp|O75928-2|PIAS2_HUMAN Isoform PIAS2-alpha of E3 SUMO-protein ligase PIAS2 OS=Homo sapiens GN=PIAS2;>sp|O75928|PIAS2_HUMAN E3 SUMO-protein ligase PIAS2 OS=Homo sapiens GN=	4	2	2	2	1	2	1	1	1	1	1	2	1	1	1	1	1	2	1	1	1	1	8.2	8.2	8.2	31.239	282	282;572;621;621	1	2	1	1	1	1	2.7025E-06	4.6	8.2	4.6	4.6	4.6	4.6	23780000
B4DGX2;P48426	B4DGX2;P48426	2;2	2;2	2;2	Phosphatidylinositol 5-phosphate 4-kinase type-2 alpha	PIP4K2A	>tr|B4DGX2|B4DGX2_HUMAN Uncharacterized protein OS=Homo sapiens GN=PIP4K2A PE=2 SV=1;>sp|P48426|PI42A_HUMAN Phosphatidylinositol-5-phosphate 4-kinase type-2 alpha OS=Homo sapiens GN=PIP4K2A PE=1 SV=2	2	2	2	2	2	2	2	2	2	2	2	2	2	2	2	2	2	2	2	2	2	2	2.6	2.6	2.6	39.802	347	347;406	3	3	3	3	3	2	4.7808E-06	2.6	2.6	2.6	2.6	2.6	2.6	3218100000
B4DH21;O60583-2;O60583	B4DH21;O60583-2;O60583	2;2;2	2;2;2	2;2;2	Cyclin-T2	CCNT2	>tr|B4DH21|B4DH21_HUMAN Uncharacterized protein OS=Homo sapiens GN=CCNT2 PE=2 SV=1;>sp|O60583-2|CCNT2_HUMAN Isoform 2 of Cyclin-T2 OS=Homo sapiens GN=CCNT2;>sp|O60583|CCNT2_HUMAN Cyclin-T2 OS=Homo sapiens GN=CCNT2 PE=1 SV=2	3	2	2	2	2	1	1	1	1	1	2	1	1	1	1	1	2	1	1	1	1	1	2.3	2.3	2.3	53.69	488	488;663;730	2	1	1	1	1	1	0.00022563	2.3	1.6	1.6	1.6	1.6	1.6	0
B4DH22;B4DIP5;Q12765;C9JPG0	B4DH22;B4DIP5;Q12765;C9JPG0	1;1;1;1	1;1;1;1	1;1;1;1	Secernin-1	SCRN1	>tr|B4DH22|B4DH22_HUMAN Uncharacterized protein OS=Homo sapiens GN=SCRN1 PE=2 SV=1;>tr|B4DIP5|B4DIP5_HUMAN Secernin 1, isoform CRA_a OS=Homo sapiens GN=SCRN1 PE=2 SV=1;>sp|Q12765|SCRN1_HUMAN Secernin-1 OS=Homo sapiens GN=SCRN1 PE=1 SV=2;>tr|C9JPG0|C9JPG0_H	4	1	1	1	1	1	1	1	1	0	1	1	1	1	1	0	1	1	1	1	1	0	6	6	6	24.797	218	218;346;414;434	1	1	1	1	1		0.00077148	6	6	6	6	6	0	270930000
D6RB33;D6RAL8;D6RDV8;Q92564-2;Q92564;B4DH25;B4DH26	D6RB33;D6RAL8;D6RDV8;Q92564-2;Q92564;B4DH25;B4DH26	2;2;2;2;2;2;1	2;2;2;2;2;2;1	2;2;2;2;2;2;1	DCN1-like protein 4	DCUN1D4	>tr|D6RB33|D6RB33_HUMAN DCN1, defective in cullin neddylation 1, domain containing 4 (S. cerevisiae), isoform CRA_e OS=Homo sapiens GN=DCUN1D4 PE=4 SV=1;>tr|D6RAL8|D6RAL8_HUMAN DCN1, defective in cullin neddylation 1, domain-containing 4 (S. cerevisiae) OS	7	2	2	2	1	1	1	0	0	1	1	1	1	0	0	1	1	1	1	0	0	1	21	21	21	16.286	143	143;207;212;257;292;336;232	1	1	1			2	5.797E-08	8.4	12.6	12.6	0	0	8.4	80802000
B4DH37;O15400-2;O15400	B4DH37;O15400-2;O15400	3;3;3	3;3;3	3;3;3	Syntaxin-7	STX7	>tr|B4DH37|B4DH37_HUMAN Uncharacterized protein OS=Homo sapiens GN=STX7 PE=2 SV=1;>sp|O15400-2|STX7_HUMAN Isoform 2 of Syntaxin-7 OS=Homo sapiens GN=STX7;>sp|O15400|STX7_HUMAN Syntaxin-7 OS=Homo sapiens GN=STX7 PE=1 SV=4	3	3	3	3	2	2	0	1	1	0	2	2	0	1	1	0	2	2	0	1	1	0	27.3	27.3	27.3	24.554	216	216;239;261	2	2		1	1		2.5229E-15	14.4	14.4	0	13	13	0	189470000
B4DH42;Q76N89;F8WB57	B4DH42;Q76N89;F8WB57	2;2;2	2;2;2	2;2;2	E3 ubiquitin-protein ligase HECW1	HECW1	>tr|B4DH42|B4DH42_HUMAN HECT, C2 and WW domain containing E3 ubiquitin protein ligase 1 OS=Homo sapiens GN=HECW1 PE=2 SV=1;>sp|Q76N89|HECW1_HUMAN E3 ubiquitin-protein ligase HECW1 OS=Homo sapiens GN=HECW1 PE=1 SV=3;>tr|F8WB57|F8WB57_HUMAN HECT, C2 and WW d	3	2	2	2	1	2	1	1	1	1	1	2	1	1	1	1	1	2	1	1	1	1	1.6	1.6	1.6	175.73	1572	1572;1606;1606	1	2	1	1	1	1	1.1972E-15	0.5	1.6	0.5	0.5	1.1	1.1	310480000
P78347-2;P78347-4;P78347-3;B4DH52;P78347;C9J6M0;Q86U51	P78347-2;P78347-4;P78347-3;B4DH52;P78347	5;5;5;5;5;1;1	5;5;5;5;5;1;1	5;5;5;5;5;1;1	General transcription factor II-I	GTF2I	>sp|P78347-2|GTF2I_HUMAN Isoform 2 of General transcription factor II-I OS=Homo sapiens GN=GTF2I;>sp|P78347-4|GTF2I_HUMAN Isoform 4 of General transcription factor II-I OS=Homo sapiens GN=GTF2I;>sp|P78347-3|GTF2I_HUMAN Isoform 3 of General transcription fa	7	5	5	5	5	5	4	2	4	5	5	5	4	2	4	5	5	5	4	2	4	5	8.8	8.8	8.8	107.97	957	957;977;978;993;998;106;274	7	7	7	3	7	7	6.3E-206	8.8	8.8	7.9	5.9	7.6	8.8	7941300000
B4DHJ7;Q12983	B4DHJ7;Q12983	2;2	2;2	2;2	BCL2/adenovirus E1B 19 kDa protein-interacting protein 3	BNIP3	>tr|B4DHJ7|B4DHJ7_HUMAN Uncharacterized protein OS=Homo sapiens GN=BNIP3 PE=2 SV=1;>sp|Q12983|BNIP3_HUMAN BCL2/adenovirus E1B 19 kDa protein-interacting protein 3 OS=Homo sapiens GN=BNIP3 PE=1 SV=2	2	2	2	2	1	1	1	2	2	2	1	1	1	2	2	2	1	1	1	2	2	2	13.3	13.3	13.3	19.943	180	180;194	1	1	1	2	2	2	7.7844E-28	6.7	6.7	6.7	13.3	13.3	13.3	377070000
B4DHR0;Q9H5N1-2;Q9H5N1	B4DHR0;Q9H5N1-2;Q9H5N1	2;2;2	2;2;2	2;2;2	Rab GTPase-binding effector protein 2	RABEP2	>tr|B4DHR0|B4DHR0_HUMAN Uncharacterized protein OS=Homo sapiens GN=RABEP2 PE=2 SV=1;>sp|Q9H5N1-2|RABE2_HUMAN Isoform 2 of Rab GTPase-binding effector protein 2 OS=Homo sapiens GN=RABEP2;>sp|Q9H5N1|RABE2_HUMAN Rab GTPase-binding effector protein 2 OS=Homo s	3	2	2	2	2	2	2	2	1	1	2	2	2	2	1	1	2	2	2	2	1	1	2.6	2.6	2.6	56.112	498	498;533;569	2	2	2	2	1	1	1.7603E-15	2.6	2.6	2.6	2.6	2.6	2	1519000000
B4DHX2;Q9UPW5-2;Q9UPW5;Q9UPW5-3	B4DHX2;Q9UPW5-2;Q9UPW5;Q9UPW5-3	4;4;4;4	4;4;4;4	4;4;4;4	Cytosolic carboxypeptidase 1	AGTPBP1	>tr|B4DHX2|B4DHX2_HUMAN Uncharacterized protein OS=Homo sapiens GN=AGTPBP1 PE=2 SV=1;>sp|Q9UPW5-2|CBPC1_HUMAN Isoform 2 of Cytosolic carboxypeptidase 1 OS=Homo sapiens GN=AGTPBP1;>sp|Q9UPW5|CBPC1_HUMAN Cytosolic carboxypeptidase 1 OS=Homo sapiens GN=AGTPBP	4	4	4	4	3	2	3	3	2	2	3	2	3	3	2	2	3	2	3	3	2	2	6.1	6.1	6.1	72.605	643	643;1186;1226;1238	4	2	5	4	3	3	3.5988E-17	4.5	4.5	6.1	4.5	2.3	3.9	2979200000
B4DT77;B4DHY4;P20073-2;P20073	B4DT77;B4DHY4;P20073-2;P20073	4;4;4;4	4;4;4;4	4;4;4;4	Annexin;Annexin A7	ANXA7	>tr|B4DT77|B4DT77_HUMAN Annexin OS=Homo sapiens GN=ANXA7 PE=2 SV=1;>tr|B4DHY4|B4DHY4_HUMAN Annexin OS=Homo sapiens GN=ANXA7 PE=2 SV=1;>sp|P20073-2|ANXA7_HUMAN Isoform 2 of Annexin A7 OS=Homo sapiens GN=ANXA7;>sp|P20073|ANXA7_HUMAN Annexin A7 OS=Homo sapien	4	4	4	4	3	3	3	1	2	2	3	3	3	1	2	2	3	3	3	1	2	2	16.4	16.4	16.4	37.805	336	336;434;466;488	4	5	4	1	2	3	1.8978E-48	15.5	8.3	8.3	3.6	8.3	8.3	1132500000
B4DI03;Q9BY50	B4DI03;Q9BY50	2;2	2;2	2;2	Signal peptidase complex catalytic subunit SEC11C	SEC11L3;SEC11C	>tr|B4DI03|B4DI03_HUMAN SEC11 homolog C (S. cerevisiae) OS=Homo sapiens GN=SEC11C PE=2 SV=1;>sp|Q9BY50|SC11C_HUMAN Signal peptidase complex catalytic subunit SEC11C OS=Homo sapiens GN=SEC11C PE=1 SV=3	2	2	2	2	2	2	1	0	1	0	2	2	1	0	1	0	2	2	1	0	1	0	8.3	8.3	8.3	17.404	156	156;192	2	2	1		1		1.7674E-05	8.3	8.3	8.3	0	5.8	0	189710000
B4DI11;Q0VDG4	B4DI11;Q0VDG4	1;1	1;1	1;1	Secernin-3	SCRN3	>tr|B4DI11|B4DI11_HUMAN Uncharacterized protein OS=Homo sapiens GN=SCRN3 PE=2 SV=1;>sp|Q0VDG4|SCRN3_HUMAN Secernin-3 OS=Homo sapiens GN=SCRN3 PE=1 SV=1	2	1	1	1	1	1	1	1	1	1	1	1	1	1	1	1	1	1	1	1	1	1	3.4	3.4	3.4	47.67	417	417;424	2	2	2	2	2	2	3.3565E-60	3.4	3.4	3.4	3.4	3.4	3.4	3960300000
B7Z821;B4DI13;H0Y3I0;E9PCU2;H0Y818;P40692	B7Z821;B4DI13;H0Y3I0;E9PCU2;H0Y818;P40692	1;1;1;1;1;1	1;1;1;1;1;1	1;1;1;1;1;1	DNA mismatch repair protein Mlh1	MLH1	>tr|B7Z821|B7Z821_HUMAN Uncharacterized protein OS=Homo sapiens GN=MLH1 PE=2 SV=1;>tr|B4DI13|B4DI13_HUMAN MutL homolog 1, colon cancer, nonpolyposis type 2 (E. coli), isoform CRA_a OS=Homo sapiens GN=MLH1 PE=2 SV=1;>tr|H0Y3I0|H0Y3I0_HUMAN MutL homolog 1, c	6	1	1	1	1	1	1	1	1	1	1	1	1	1	1	1	1	1	1	1	1	1	3	3	3	52.004	460	460;515;551;658;679;756	1	1	1	1	1	1	1.4286E-06	3	3	3	3	3	3	235460000
B4DI28;Q9UKA9-5;Q9UKA9-6;Q9UKA9;Q9UKA9-2;Q9UKA9-4;Q9UKA9-3;B4DSS8	B4DI28;Q9UKA9-5;Q9UKA9-6;Q9UKA9;Q9UKA9-2;Q9UKA9-4;Q9UKA9-3;B4DSS8	1;1;1;1;1;1;1;1	1;1;1;1;1;1;1;1	1;1;1;1;1;1;1;1	Polypyrimidine tract-binding protein 2	PTBP2	>tr|B4DI28|B4DI28_HUMAN Uncharacterized protein OS=Homo sapiens GN=PTBP2 PE=2 SV=1;>sp|Q9UKA9-5|PTBP2_HUMAN Isoform 5 of Polypyrimidine tract-binding protein 2 OS=Homo sapiens GN=PTBP2;>sp|Q9UKA9-6|PTBP2_HUMAN Isoform 6 of Polypyrimidine tract-binding prot	8	1	1	1	1	1	1	1	0	0	1	1	1	1	0	0	1	1	1	1	0	0	6.2	6.2	6.2	34.798	325	325;356;361;531;532;536;537;548	2	1	2	1			2.3516E-28	6.2	6.2	6.2	6.2	0	0	256650000
B4DI34;Q8TF46-3;Q8TF46-2;Q8TF46-4;Q8TF46	B4DI34;Q8TF46-3;Q8TF46-2;Q8TF46-4;Q8TF46	1;1;1;1;1	1;1;1;1;1	1;1;1;1;1	DIS3-like exonuclease 1	DIS3L	>tr|B4DI34|B4DI34_HUMAN Uncharacterized protein OS=Homo sapiens GN=DIS3L PE=2 SV=1;>sp|Q8TF46-3|DI3L1_HUMAN Isoform 3 of DIS3-like exonuclease 1 OS=Homo sapiens GN=DIS3L;>sp|Q8TF46-2|DI3L1_HUMAN Isoform 2 of DIS3-like exonuclease 1 OS=Homo sapiens GN=DIS3L	5	1	1	1	0	1	0	0	0	1	0	1	0	0	0	1	0	1	0	0	0	1	5.5	5.5	5.5	28.87	253	253;750;920;971;1054		1				2	0.00026018	0	5.5	0	0	0	5.5	322360000
B4DI49;O15534	B4DI49;O15534	1;1	1;1	1;1	Period circadian protein homolog 1	PER1	>tr|B4DI49|B4DI49_HUMAN Uncharacterized protein OS=Homo sapiens GN=PER1 PE=2 SV=1;>sp|O15534|PER1_HUMAN Period circadian protein homolog 1 OS=Homo sapiens GN=PER1 PE=1 SV=2	2	1	1	1	1	0	0	1	0	1	1	0	0	1	0	1	1	0	0	1	0	1	1.9	1.9	1.9	91.643	859	859;1290	1			1		1	1.5132E-09	1.9	0	0	1.9	0	1.9	0
G8JLH2;B4DIG0;P30305-3;P30305-2;P30305;P30305-4	G8JLH2;B4DIG0;P30305-3;P30305-2;P30305;P30305-4	2;2;2;2;2;2	2;2;2;2;2;2	2;2;2;2;2;2	M-phase inducer phosphatase 2	CDC25B	>tr|G8JLH2|G8JLH2_HUMAN Cell division cycle 25 homolog B (S. pombe) OS=Homo sapiens GN=CDC25B PE=4 SV=1;>tr|B4DIG0|B4DIG0_HUMAN Uncharacterized protein OS=Homo sapiens GN=CDC25B PE=2 SV=1;>sp|P30305-3|MPIP2_HUMAN Isoform 2 of M-phase inducer phosphatase 2	6	2	2	2	1	1	1	0	0	0	1	1	1	0	0	0	1	1	1	0	0	0	7.6	7.6	7.6	55.96	489	489;516;539;566;580;601	1	1	1				2.1315E-07	2.7	4.9	2.7	0	0	0	0
E9PEV8;P05067-10;E9PEV0;P05067-3;P05067-4;P05067-5;P05067-6;E9PG40;P05067-7;B4DII8;P05067-8;P05067-9;P05067	E9PEV8;P05067-10;E9PEV0;P05067-3;P05067-4;P05067-5;P05067-6;E9PG40;P05067-7;B4DII8;P05067-8;P05067-9;P05067	4;4;4;4;4;4;4;4;4;4;4;4;4	4;4;4;4;4;4;4;4;4;4;4;4;4	4;4;4;4;4;4;4;4;4;4;4;4;4	Amyloid beta A4 protein;N-APP;Soluble APP-alpha;Soluble APP-beta;C99;Beta-amyloid protein 42;Beta-amyloid protein 40;C83;P3(42);P3(40);C80;Gamma-secretase C-terminal fragment 59;Gamma-secretase C-terminal fragment 57;Gamma-secretase C-terminal fragment 50;C31	APP	>tr|E9PEV8|E9PEV8_HUMAN Uncharacterized protein OS=Homo sapiens GN=APP PE=4 SV=2;>sp|P05067-10|A4_HUMAN Isoform APP639 of Amyloid beta A4 protein OS=Homo sapiens GN=APP;>tr|E9PEV0|E9PEV0_HUMAN Amyloid beta (A4) precursor protein OS=Homo sapiens GN=APP PE=4	13	4	4	4	2	1	4	0	0	2	2	1	4	0	0	2	2	1	4	0	0	2	7.7	7.7	7.7	70.242	622	622;639;660;677;695;696;714;714;733;746;751;752;770	2	1	4			2	1.738E-20	3.9	1.1	7.7	0	0	5.3	412600000
B4DIL8;P49815-6;P49815-5;E9PGN1;P49815-3;P49815-2;P49815-4;P49815	B4DIL8;P49815-6;P49815-5;E9PGN1;P49815-3;P49815-2;P49815-4;P49815	1;1;1;1;1;1;1;1	1;1;1;1;1;1;1;1	1;1;1;1;1;1;1;1	Tuberin	TSC2	>tr|B4DIL8|B4DIL8_HUMAN Uncharacterized protein OS=Homo sapiens GN=TSC2 PE=2 SV=1;>sp|P49815-6|TSC2_HUMAN Isoform 6 of Tuberin OS=Homo sapiens GN=TSC2;>sp|P49815-5|TSC2_HUMAN Isoform 5 of Tuberin OS=Homo sapiens GN=TSC2;>tr|E9PGN1|E9PGN1_HUMAN Tuberous scl	8	1	1	1	0	1	1	1	1	1	0	1	1	1	1	1	0	1	1	1	1	1	0.7	0.7	0.7	187.95	1692	1692;1704;1740;1741;1763;1764;1784;1807		2	1	1	1	1	0.02728	0	0.7	0.7	0.7	0.7	0.7	0
H0Y442;Q6ZS17-2;Q6ZS17;B4DIM2;E9PBS3	H0Y442;Q6ZS17-2;Q6ZS17;B4DIM2;E9PBS3	1;1;1;1;1	1;1;1;1;1	1;1;1;1;1	Protein FAM65A	FAM65A	>tr|H0Y442|H0Y442_HUMAN Family with sequence similarity 65, member A (Fragment) OS=Homo sapiens GN=FAM65A PE=4 SV=1;>sp|Q6ZS17-2|FA65A_HUMAN Isoform 2 of Protein FAM65A OS=Homo sapiens GN=FAM65A;>sp|Q6ZS17|FA65A_HUMAN Protein FAM65A OS=Homo sapiens GN=FAM6	5	1	1	1	1	1	1	0	0	0	1	1	1	0	0	0	1	1	1	0	0	0	1	1	1	131.09	1213	1213;1219;1223;1233;1239	1	2	2				0.0010937	1	1	1	0	0	0	0
B4DIP4;Q9BQI3-2;Q9BQI3	B4DIP4;Q9BQI3-2;Q9BQI3	1;1;1	1;1;1	1;1;1	Eukaryotic translation initiation factor 2-alpha kinase 1	EIF2AK1	>tr|B4DIP4|B4DIP4_HUMAN Eukaryotic translation initiation factor 2-alpha kinase 1 OS=Homo sapiens GN=EIF2AK1 PE=2 SV=1;>sp|Q9BQI3-2|E2AK1_HUMAN Isoform 2 of Eukaryotic translation initiation factor 2-alpha kinase 1 OS=Homo sapiens GN=EIF2AK1;>sp|Q9BQI3|E2A	3	1	1	1	1	1	1	1	1	0	1	1	1	1	1	0	1	1	1	1	1	0	2.3	2.3	2.3	65.279	577	577;629;630	2	2	1	1	1		3.158E-26	2.3	2.3	2.3	2.3	2.3	0	4658600000
B4DIR7;Q8IVX7;Q99504;B1APR7;Q99504-2;B4DNZ7	B4DIR7;Q8IVX7;Q99504;B1APR7;Q99504-2;B4DNZ7	2;2;2;1;1;1	2;2;2;1;1;1	2;2;2;1;1;1	Eyes absent homolog 3	EYA3	>tr|B4DIR7|B4DIR7_HUMAN Uncharacterized protein OS=Homo sapiens GN=EYA3 PE=2 SV=1;>tr|Q8IVX7|Q8IVX7_HUMAN EYA3 protein OS=Homo sapiens GN=EYA3 PE=2 SV=1;>sp|Q99504|EYA3_HUMAN Eyes absent homolog 3 OS=Homo sapiens GN=EYA3 PE=1 SV=3;>tr|B1APR7|B1APR7_HUMAN E	6	2	2	2	1	1	2	1	1	0	1	1	2	1	1	0	1	1	2	1	1	0	5.7	5.7	5.7	57.827	527	527;536;573;416;447;520	2	1	3	1	1		1.6105E-08	2.5	2.5	5.7	2.5	2.5	0	727670000
F5H855;F5GXA2;P56945;F5H7Z0;F8WA69;E9PCV2;B4DIW5;E9PCL5;F5GXV6	F5H855;F5GXA2;P56945;F5H7Z0;F8WA69;E9PCV2;B4DIW5;E9PCL5;F5GXV6	2;2;2;2;2;2;2;2;1	2;2;2;2;2;2;2;2;1	2;2;2;2;2;2;2;2;1	Breast cancer anti-estrogen resistance protein 1	BCAR1	>tr|F5H855|F5H855_HUMAN Breast cancer anti-estrogen resistance 1 OS=Homo sapiens GN=BCAR1 PE=4 SV=1;>tr|F5GXA2|F5GXA2_HUMAN Breast cancer anti-estrogen resistance 1 OS=Homo sapiens GN=BCAR1 PE=4 SV=1;>sp|P56945|BCAR1_HUMAN Breast cancer anti-estrogen resis	9	2	2	2	0	1	1	1	0	0	0	1	1	1	0	0	0	1	1	1	0	0	3.3	3.3	3.3	90.128	841	841;868;870;870;888;888;888;916;722		1	1	1			2.0266E-05	0	2.5	2.5	0.8	0	0	0
B4DIZ2;C9JGP1;P61086;D6RDM7;P61086-2	B4DIZ2;C9JGP1;P61086;D6RDM7;P61086-2	2;2;2;1;1	2;2;2;1;1	2;2;2;1;1	Ubiquitin-conjugating enzyme E2 K	UBE2K	>tr|B4DIZ2|B4DIZ2_HUMAN Uncharacterized protein OS=Homo sapiens GN=UBE2K PE=2 SV=1;>tr|C9JGP1|C9JGP1_HUMAN Ubiquitin-conjugating enzyme E2K OS=Homo sapiens GN=UBE2K PE=3 SV=1;>sp|P61086|UBE2K_HUMAN Ubiquitin-conjugating enzyme E2 K OS=Homo sapiens GN=UBE2K	5	2	2	2	2	2	2	2	2	2	2	2	2	2	2	2	2	2	2	2	2	2	29.5	29.5	29.5	15.81	139	139;157;200;123;149	3	3	4	3	2	2	1.2561E-58	29.5	29.5	29.5	29.5	29.5	29.5	4761700000
B4DMI0;Q8WUF8-2;E9PBM2;B4DJ14;B4DLG5;Q8WUF8	B4DMI0;Q8WUF8-2;E9PBM2;B4DJ14;B4DLG5;Q8WUF8	1;1;1;1;1;1	1;1;1;1;1;1	1;1;1;1;1;1	Protein FAM172A	FAM172A	>tr|B4DMI0|B4DMI0_HUMAN Uncharacterized protein OS=Homo sapiens GN=FAM172A PE=2 SV=1;>sp|Q8WUF8-2|F172A_HUMAN Isoform 2 of Protein FAM172A OS=Homo sapiens GN=FAM172A;>tr|E9PBM2|E9PBM2_HUMAN Family with sequence similarity 172, member A OS=Homo sapiens GN=F	6	1	1	1	0	1	1	1	1	1	0	1	1	1	1	1	0	1	1	1	1	1	5.9	5.9	5.9	31.371	269	269;292;305;306;370;416		1	1	1	2	1	3.5239E-20	0	5.9	5.9	5.9	5.9	5.9	1134300000
B4DJ66;Q9UNM6;Q9UNM6-2;E9PQG3;H0YD73;E9PL38	B4DJ66;Q9UNM6;Q9UNM6-2	3;3;3;1;1;1	3;3;3;1;1;1	3;3;3;1;1;1	26S proteasome non-ATPase regulatory subunit 13	PSMD13	>tr|B4DJ66|B4DJ66_HUMAN Proteasome (Prosome, macropain) 26S subunit, non-ATPase, 13, isoform CRA_d OS=Homo sapiens GN=PSMD13 PE=2 SV=1;>sp|Q9UNM6|PSD13_HUMAN 26S proteasome non-ATPase regulatory subunit 13 OS=Homo sapiens GN=PSMD13 PE=1 SV=2;>sp|Q9UNM6-2|P	6	3	3	3	2	2	1	1	0	0	2	2	1	1	0	0	2	2	1	1	0	0	12.2	12.2	12.2	35.347	311	311;376;378;113;221;263	2	2	1	1			1.0242E-07	7.4	7.4	4.8	4.8	0	0	229380000
B4DJ81;B4DPG1;B4DUC1;E7ENF3;P28331	B4DJ81;B4DPG1;B4DUC1;E7ENF3;P28331	2;2;2;2;2	2;2;2;2;2	2;2;2;2;2	NADH-ubiquinone oxidoreductase 75 kDa subunit, mitochondrial	NDUFS1	>tr|B4DJ81|B4DJ81_HUMAN Uncharacterized protein OS=Homo sapiens GN=NDUFS1 PE=2 SV=1;>tr|B4DPG1|B4DPG1_HUMAN Uncharacterized protein OS=Homo sapiens GN=NDUFS1 PE=2 SV=1;>tr|B4DUC1|B4DUC1_HUMAN Uncharacterized protein OS=Homo sapiens GN=NDUFS1 PE=2 SV=1;>tr|	5	2	2	2	2	2	2	1	1	1	2	2	2	1	1	1	2	2	2	1	1	1	6.1	6.1	6.1	66.921	611	611;616;670;691;727	4	4	3	1	1	2	7.6386E-14	6.1	6.1	6.1	2.5	2.5	2.5	5184900000
Q92990-2;B4DJ85;Q92990	Q92990-2;B4DJ85;Q92990	3;3;3	3;3;3	3;3;3	Glomulin	GLMN	>sp|Q92990-2|GLMN_HUMAN Isoform 2 of Glomulin OS=Homo sapiens GN=GLMN;>tr|B4DJ85|B4DJ85_HUMAN Uncharacterized protein OS=Homo sapiens GN=GLMN PE=2 SV=1;>sp|Q92990|GLMN_HUMAN Glomulin OS=Homo sapiens GN=GLMN PE=1 SV=2	3	3	3	3	2	3	3	1	1	2	2	3	3	1	1	2	2	3	3	1	1	2	7.9	7.9	7.9	48.166	417	417;580;594	2	3	3	1	1	2	1.296E-41	4.3	7.9	7.9	2.4	2.4	4.3	2338600000
B4DJ96;O95232;H0YBV7;H0YAR4;F5H1W9	B4DJ96;O95232;H0YBV7;H0YAR4	3;3;2;2;1	3;3;2;2;1	3;3;2;2;1	Luc7-like protein 3	LUC7L3	>tr|B4DJ96|B4DJ96_HUMAN Uncharacterized protein OS=Homo sapiens GN=LUC7L3 PE=2 SV=1;>sp|O95232|LC7L3_HUMAN Luc7-like protein 3 OS=Homo sapiens GN=LUC7L3 PE=1 SV=2;>tr|H0YBV7|H0YBV7_HUMAN LUC7-like 3 (S. cerevisiae) (Fragment) OS=Homo sapiens GN=LUC7L3 PE=4	5	3	3	3	3	3	3	2	1	2	3	3	3	2	1	2	3	3	3	2	1	2	7.9	7.9	7.9	42.571	356	356;432;118;123;236	3	3	3	2	1	2	4.3421E-10	7.9	7.9	7.9	5.9	2.8	5.9	2599200000
B4DJA5;P20339	B4DJA5;P20339	1;1	1;1	1;1	Ras-related protein Rab-5A	RAB5A	>tr|B4DJA5|B4DJA5_HUMAN RAB5A, member RAS oncogene family OS=Homo sapiens GN=RAB5A PE=2 SV=1;>sp|P20339|RAB5A_HUMAN Ras-related protein Rab-5A OS=Homo sapiens GN=RAB5A PE=1 SV=2	2	1	1	1	0	1	1	0	0	0	0	1	1	0	0	0	0	1	1	0	0	0	12.4	12.4	12.4	22.178	201	201;215		1	1				7.6491E-11	0	12.4	12.4	0	0	0	156110000
B4DJB1;F5H0H0;Q96CW1-2;Q96CW1;E9PFW3	B4DJB1;F5H0H0;Q96CW1-2;Q96CW1;E9PFW3	1;1;1;1;1	1;1;1;1;1	1;1;1;1;1	AP-2 complex subunit mu	AP2M1	>tr|B4DJB1|B4DJB1_HUMAN Adaptor-related protein complex 2, mu 1 subunit OS=Homo sapiens GN=AP2M1 PE=2 SV=1;>tr|F5H0H0|F5H0H0_HUMAN Adaptor-related protein complex 2, mu 1 subunit OS=Homo sapiens GN=AP2M1 PE=4 SV=1;>sp|Q96CW1-2|AP2M1_HUMAN Isoform 2 of AP-2	5	1	1	1	1	1	1	1	1	1	1	1	1	1	1	1	1	1	1	1	1	1	4.3	4.3	4.3	42.701	375	375;420;433;435;460	2	2	2	2	2	1	9.9789E-14	4.3	4.3	4.3	4.3	4.3	4.3	737520000
B4DJE7;B7Z9I1;P11310;P11310-2;Q5T4U5	B4DJE7;B7Z9I1;P11310;P11310-2;Q5T4U5	1;1;1;1;1	1;1;1;1;1	1;1;1;1;1	Medium-chain specific acyl-CoA dehydrogenase, mitochondrial	ACADM	>tr|B4DJE7|B4DJE7_HUMAN Uncharacterized protein OS=Homo sapiens GN=ACADM PE=2 SV=1;>tr|B7Z9I1|B7Z9I1_HUMAN Acyl-CoA dehydrogenase, C-4 to C-12 straight chain OS=Homo sapiens GN=ACADM PE=2 SV=1;>sp|P11310|ACADM_HUMAN Medium-chain specific acyl-CoA dehydroge	5	1	1	1	1	0	1	0	0	0	1	0	1	0	0	0	1	0	1	0	0	0	13.4	13.4	13.4	25.663	232	232;385;421;425;454	1		1				1.111E-35	13.4	0	13.4	0	0	0	665660000
B4DJF3;Q2VYF1;Q8TDQ7-3;Q8TDQ7-2;Q8TDQ7	B4DJF3;Q2VYF1;Q8TDQ7-3;Q8TDQ7-2;Q8TDQ7	1;1;1;1;1	1;1;1;1;1	1;1;1;1;1	Glucosamine-6-phosphate isomerase 2	GNPDA2	>tr|B4DJF3|B4DJF3_HUMAN Uncharacterized protein OS=Homo sapiens GN=GNPDA2 PE=2 SV=1;>tr|Q2VYF1|Q2VYF1_HUMAN Putative glucosamine-6-phosphate isomerase OS=Homo sapiens GN=GNPDA2 PE=2 SV=1;>sp|Q8TDQ7-3|GNPI2_HUMAN Isoform 3 of Glucosamine-6-phosphate isomera	5	1	1	1	1	1	1	1	1	1	1	1	1	1	1	1	1	1	1	1	1	1	14.1	14.1	14.1	22.912	206	206;242;259;275;276	6	5	6	4	4	6	3.3946E-115	14.1	14.1	14.1	14.1	14.1	14.1	31509000000
B4DJG8;C9J0A7;Q9UQN3	B4DJG8;C9J0A7;Q9UQN3	2;2;2	2;2;2	2;2;2	Charged multivesicular body protein 2b	CHMP2B	>tr|B4DJG8|B4DJG8_HUMAN Uncharacterized protein OS=Homo sapiens GN=CHMP2B PE=2 SV=1;>tr|C9J0A7|C9J0A7_HUMAN Charged multivesicular body protein 2B OS=Homo sapiens GN=CHMP2B PE=4 SV=1;>sp|Q9UQN3|CHM2B_HUMAN Charged multivesicular body protein 2b OS=Homo sap	3	2	2	2	1	1	2	1	0	1	1	1	2	1	0	1	1	1	2	1	0	1	7.6	7.6	7.6	19.1	172	172;183;213	1	1	2	1		1	3.1816E-05	5.8	5.8	7.6	5.8	0	5.8	0
G3V5K8;Q13243-2;B4DJK0;B4DUA4;Q13243-3;Q13243	G3V5K8;Q13243-2;B4DJK0;B4DUA4;Q13243-3;Q13243	1;1;1;1;1;1	1;1;1;1;1;1	1;1;1;1;1;1	Serine/arginine-rich splicing factor 5	SRSF5	>tr|G3V5K8|G3V5K8_HUMAN Serine/arginine-rich-splicing factor 5 OS=Homo sapiens GN=SRSF5 PE=4 SV=1;>sp|Q13243-2|SRSF5_HUMAN Isoform SRP40-2 of Serine/arginine-rich splicing factor 5 OS=Homo sapiens GN=SRSF5;>tr|B4DJK0|B4DJK0_HUMAN Uncharacterized protein OS	6	1	1	1	1	1	1	0	0	0	1	1	1	0	0	0	1	1	1	0	0	0	12.1	12.1	12.1	11.587	99	99;107;124;138;269;272	1	1	1				3.8119E-14	12.1	12.1	12.1	0	0	0	56522000
B4DJK2;Q9NXE8;Q9NXE8-2	B4DJK2;Q9NXE8;Q9NXE8-2	2;2;1	2;2;1	2;2;1	Pre-mRNA-splicing factor CWC25 homolog	CWC25	>tr|B4DJK2|B4DJK2_HUMAN Uncharacterized protein OS=Homo sapiens GN=CWC25 PE=2 SV=1;>sp|Q9NXE8|CWC25_HUMAN Pre-mRNA-splicing factor CWC25 homolog OS=Homo sapiens GN=CWC25 PE=1 SV=1;>sp|Q9NXE8-2|CWC25_HUMAN Isoform 2 of Pre-mRNA-splicing factor CWC25 homolog	3	2	2	2	2	1	1	1	0	1	2	1	1	1	0	1	2	1	1	1	0	1	5.5	5.5	5.5	42.123	362	362;425;78	2	1	1	1		1	2.568E-05	5.5	2.8	2.8	2.8	0	2.8	10788000
B4DJP7;P62318	B4DJP7;P62318	2;2	2;2	2;2	Small nuclear ribonucleoprotein Sm D3	SNRPD3	>tr|B4DJP7|B4DJP7_HUMAN Uncharacterized protein OS=Homo sapiens GN=SNRPD3 PE=2 SV=1;>sp|P62318|SMD3_HUMAN Small nuclear ribonucleoprotein Sm D3 OS=Homo sapiens GN=SNRPD3 PE=1 SV=1	2	2	2	2	2	2	2	2	1	2	2	2	2	2	1	2	2	2	2	2	1	2	19.2	19.2	19.2	13.291	120	120;126	6	6	6	3	2	5	3.8227E-192	19.2	19.2	19.2	19.2	17.5	19.2	8855700000
Q5VV51;Q5VV52-2;Q5VV50;Q5VV52;B4DJR7	Q5VV51;Q5VV52-2;Q5VV50;Q5VV52;B4DJR7	1;1;1;1;1	1;1;1;1;1	1;1;1;1;1	Zinc finger protein 691	ZNF691	>tr|Q5VV51|Q5VV51_HUMAN Zinc finger protein 691 (Fragment) OS=Homo sapiens GN=ZNF691 PE=2 SV=1;>sp|Q5VV52-2|ZN691_HUMAN Isoform 2 of Zinc finger protein 691 OS=Homo sapiens GN=ZNF691;>tr|Q5VV50|Q5VV50_HUMAN Uncharacterized protein OS=Homo sapiens GN=ZNF691	5	1	1	1	1	1	1	0	0	1	1	1	1	0	0	1	1	1	1	0	0	1	12	12	12	14.619	133	133;284;306;312;315	1	1	1			2	2.1377E-10	12	12	12	0	0	12	0
Q5SQQ1;B4DK25;B4E107;F5GXE4;H0Y5C2;O95260-2;O95260	Q5SQQ1;B4DK25;B4E107;F5GXE4;H0Y5C2;O95260-2;O95260	2;2;2;2;2;2;2	2;2;2;2;2;2;2	2;2;2;2;2;2;2	Arginyl-tRNA--protein transferase 1	ATE1	>tr|Q5SQQ1|Q5SQQ1_HUMAN Arginyltransferase 1 (Fragment) OS=Homo sapiens GN=ATE1 PE=2 SV=1;>tr|B4DK25|B4DK25_HUMAN Arginyl-tRNA--protein transferase 1 OS=Homo sapiens GN=ATE1 PE=2 SV=1;>tr|B4E107|B4E107_HUMAN Arginyl-tRNA--protein transferase 1 OS=Homo sapi	7	2	2	2	1	1	2	1	1	0	1	1	2	1	1	0	1	1	2	1	1	0	7.7	7.7	7.7	24.943	222	222;403;422;511;515;518;518	2	2	2	1	1		3.5318E-23	7.7	7.7	7.7	7.7	7.7	0	328020000
B4DK30;Q15029	B4DK30;Q15029	3;3	3;3	3;3	116 kDa U5 small nuclear ribonucleoprotein component	EFTUD2	>tr|B4DK30|B4DK30_HUMAN Elongation factor Tu GTP binding domain containing 2 OS=Homo sapiens GN=EFTUD2 PE=2 SV=1;>sp|Q15029|U5S1_HUMAN 116 kDa U5 small nuclear ribonucleoprotein component OS=Homo sapiens GN=EFTUD2 PE=1 SV=1	2	3	3	3	1	3	2	0	2	2	1	3	2	0	2	2	1	3	2	0	2	2	6.2	6.2	6.2	105.38	937	937;972	1	3	2		2	2	2.3086E-34	3.4	6.2	4.5	0	2.8	2.8	618020000
B4DKA8;P40818	B4DKA8;P40818	9;9	9;9	9;9	Ubiquitin carboxyl-terminal hydrolase;Ubiquitin carboxyl-terminal hydrolase 8	USP8	>tr|B4DKA8|B4DKA8_HUMAN Ubiquitin carboxyl-terminal hydrolase OS=Homo sapiens GN=USP8 PE=2 SV=1;>sp|P40818|UBP8_HUMAN Ubiquitin carboxyl-terminal hydrolase 8 OS=Homo sapiens GN=USP8 PE=1 SV=1	2	9	9	9	8	7	6	6	6	5	8	7	6	6	6	5	8	7	6	6	6	5	11.9	11.9	11.9	115.08	1012	1012;1118	12	8	8	7	10	7	4.2176E-201	11.9	10.3	10.2	7.1	7.9	7.9	5725700000
B4DKB6;E7EP97;Q96GQ5	B4DKB6;E7EP97;Q96GQ5	1;1;1	1;1;1	1;1;1	UPF0420 protein C16orf58	C16orf58	>tr|B4DKB6|B4DKB6_HUMAN Uncharacterized protein OS=Homo sapiens GN=C16orf58 PE=2 SV=1;>tr|E7EP97|E7EP97_HUMAN Chromosome 16 open reading frame 58 OS=Homo sapiens GN=C16orf58 PE=4 SV=1;>sp|Q96GQ5|CP058_HUMAN UPF0420 protein C16orf58 OS=Homo sapiens GN=C16or	3	1	1	1	0	0	1	0	0	0	0	0	1	0	0	0	0	0	1	0	0	0	13.5	13.5	13.5	16.18	156	156;422;468			1				3.6757E-05	0	0	13.5	0	0	0	13172000
B4DKD7;P61020	B4DKD7;P61020	2;2	2;2	2;2	Ras-related protein Rab-5B	RAB5B	>tr|B4DKD7|B4DKD7_HUMAN RAB5B, member RAS oncogene family OS=Homo sapiens GN=RAB5B PE=2 SV=1;>sp|P61020|RAB5B_HUMAN Ras-related protein Rab-5B OS=Homo sapiens GN=RAB5B PE=1 SV=1	2	2	2	2	2	2	1	0	0	1	2	2	1	0	0	1	2	2	1	0	0	1	8	8	8	19.09	174	174;215	2	3	1			1	4.154E-10	8	8	6.9	0	0	6.9	842740000
B4DKJ2;B4DT33;O60337	B4DKJ2;B4DT33;O60337	1;1;1	1;1;1	1;1;1	E3 ubiquitin-protein ligase MARCH6	MARCH6	>tr|B4DKJ2|B4DKJ2_HUMAN Uncharacterized protein OS=Homo sapiens GN=MARCH6 PE=2 SV=1;>tr|B4DT33|B4DT33_HUMAN Uncharacterized protein OS=Homo sapiens GN=MARCH6 PE=2 SV=1;>sp|O60337|MARH6_HUMAN E3 ubiquitin-protein ligase MARCH6 OS=Homo sapiens GN=MARCH6 PE=1	3	1	1	1	0	1	0	0	0	0	0	1	0	0	0	0	0	1	0	0	0	0	1.6	1.6	1.6	90.412	805	805;862;910		1					0.0016036	0	1.6	0	0	0	0	70372000
B4DKR6;O15234	B4DKR6;O15234	4;4	4;4	4;4	Protein CASC3	CASC3	>tr|B4DKR6|B4DKR6_HUMAN Uncharacterized protein OS=Homo sapiens GN=CASC3 PE=2 SV=1;>sp|O15234|CASC3_HUMAN Protein CASC3 OS=Homo sapiens GN=CASC3 PE=1 SV=2	2	4	4	4	3	4	4	2	2	1	3	4	4	2	2	1	3	4	4	2	2	1	5.9	5.9	5.9	70.077	641	641;703	5	6	7	3	2	1	1.9294E-104	5.9	5.9	5.9	3.4	3.4	2.3	7285700000
B4DKS8;P52597	B4DKS8;P52597	4;4	4;4	4;4	Heterogeneous nuclear ribonucleoprotein F;Heterogeneous nuclear ribonucleoprotein F, N-terminally processed	HNRNPF	>tr|B4DKS8|B4DKS8_HUMAN Uncharacterized protein OS=Homo sapiens GN=HNRNPF PE=2 SV=1;>sp|P52597|HNRPF_HUMAN Heterogeneous nuclear ribonucleoprotein F OS=Homo sapiens GN=HNRNPF PE=1 SV=3	2	4	4	4	2	3	3	2	2	1	2	3	3	2	2	1	2	3	3	2	2	1	12.4	12.4	12.4	37.255	338	338;415	4	4	4	3	4	1	1.4878E-29	5.3	7.4	7.4	9.8	9.8	4.7	2846200000
B4DKU1;F5GYG3;Q96D46;C9JA08	B4DKU1;F5GYG3;Q96D46;C9JA08	3;3;3;2	3;3;3;2	3;3;3;2	60S ribosomal export protein NMD3	NMD3	>tr|B4DKU1|B4DKU1_HUMAN Uncharacterized protein OS=Homo sapiens GN=NMD3 PE=2 SV=1;>tr|F5GYG3|F5GYG3_HUMAN NMD3 homolog (S. cerevisiae) OS=Homo sapiens GN=NMD3 PE=4 SV=1;>sp|Q96D46|NMD3_HUMAN 60S ribosomal export protein NMD3 OS=Homo sapiens GN=NMD3 PE=1 SV	4	3	3	3	1	0	1	0	1	1	1	0	1	0	1	1	1	0	1	0	1	1	15.8	15.8	15.8	37.098	323	323;383;503;529	1		1		1	1	4.5899E-07	2.5	0	8	0	5.3	5.3	243050000
F8WB93;B4DKX0;Q02446	F8WB93;B4DKX0;Q02446	1;1;1	1;1;1	1;1;1	Transcription factor Sp4	SP4	>tr|F8WB93|F8WB93_HUMAN Sp4 transcription factor OS=Homo sapiens GN=SP4 PE=4 SV=1;>tr|B4DKX0|B4DKX0_HUMAN Uncharacterized protein OS=Homo sapiens GN=SP4 PE=2 SV=1;>sp|Q02446|SP4_HUMAN Transcription factor Sp4 OS=Homo sapiens GN=SP4 PE=1 SV=2	3	1	1	1	1	1	1	1	0	1	1	1	1	1	0	1	1	1	1	1	0	1	18.4	18.4	18.4	5.2156	49	49;143;784	1	1	1	1		1	0.0016794	18.4	18.4	18.4	18.4	0	18.4	306500000
B4DL05;Q6PI26	B4DL05;Q6PI26	1;1	1;1	1;1	Protein SHQ1 homolog	SHQ1	>tr|B4DL05|B4DL05_HUMAN Uncharacterized protein OS=Homo sapiens GN=SHQ1 PE=2 SV=1;>sp|Q6PI26|SHQ1_HUMAN Protein SHQ1 homolog OS=Homo sapiens GN=SHQ1 PE=1 SV=2	2	1	1	1	1	1	1	1	1	1	1	1	1	1	1	1	1	1	1	1	1	1	2.6	2.6	2.6	61.547	549	549;577	1	1	1	1	1	1	0.0015192	2.6	2.6	2.6	2.6	2.6	2.6	201070000
Q9NVU0-3;Q9NVU0-2;B4DL24;Q9NVU0	Q9NVU0-3;Q9NVU0-2;B4DL24;Q9NVU0	2;2;2;2	2;2;2;2	2;2;2;2	DNA-directed RNA polymerase III subunit RPC5	POLR3E	>sp|Q9NVU0-3|RPC5_HUMAN Isoform 3 of DNA-directed RNA polymerase III subunit RPC5 OS=Homo sapiens GN=POLR3E;>sp|Q9NVU0-2|RPC5_HUMAN Isoform 2 of DNA-directed RNA polymerase III subunit RPC5 OS=Homo sapiens GN=POLR3E;>tr|B4DL24|B4DL24_HUMAN Uncharacterized	4	2	2	2	1	2	1	0	0	1	1	2	1	0	0	1	1	2	1	0	0	1	6.3	6.3	6.3	73.138	654	654;666;672;708	1	2	1			1	4.5417E-26	2.9	6.3	2.9	0	0	2.9	229340000
B4DL79;O95235;H0YAC9	B4DL79;O95235	5;5;1	5;5;1	5;5;1	Kinesin-like protein KIF20A	KIF20A	>tr|B4DL79|B4DL79_HUMAN Kinesin family member 20A OS=Homo sapiens GN=KIF20A PE=2 SV=1;>sp|O95235|KI20A_HUMAN Kinesin-like protein KIF20A OS=Homo sapiens GN=KIF20A PE=1 SV=1	3	5	5	5	2	4	4	2	3	3	2	4	4	2	3	3	2	4	4	2	3	3	5.6	5.6	5.6	98.099	872	872;890;82	3	6	4	3	4	5	1.252E-23	3.4	5.6	4.5	3.4	4.5	4.6	2408800000
B4DL80;G5EA36;P30260;G3V1C4	B4DL80;G5EA36;P30260;G3V1C4	3;3;3;3	3;3;3;3	3;3;3;3	Cell division cycle protein 27 homolog	CDC27	>tr|B4DL80|B4DL80_HUMAN Cell division cycle 27 homolog (S. cerevisiae) OS=Homo sapiens GN=CDC27 PE=2 SV=1;>tr|G5EA36|G5EA36_HUMAN Cell division cycle 27 homolog (S. cerevisiae) OS=Homo sapiens GN=CDC27 PE=4 SV=1;>sp|P30260|CDC27_HUMAN Cell division cycle p	4	3	3	3	3	3	3	2	1	2	3	3	3	2	1	2	3	3	3	2	1	2	4.7	4.7	4.7	84.887	763	763;823;824;830	3	3	3	3	1	2	8.8265E-13	4.7	4.7	4.7	3.4	2.1	3.4	2032400000
B4DL87;P04792;C9J3N8;F8WE04	B4DL87;P04792	8;8;3;3	8;8;3;3	8;8;3;3	Heat shock protein beta-1	HSPB1	>tr|B4DL87|B4DL87_HUMAN Heat shock 27kDa protein 1 OS=Homo sapiens GN=HSPB1 PE=2 SV=1;>sp|P04792|HSPB1_HUMAN Heat shock protein beta-1 OS=Homo sapiens GN=HSPB1 PE=1 SV=2	4	8	8	8	5	7	7	4	4	3	5	7	7	4	4	3	5	7	7	4	4	3	52.4	52.4	52.4	18.536	170	170;205;37;186	9	11	9	5	5	4	1.9805E-101	38.8	42.9	42.9	32.4	32.4	22.9	11336000000
Q99879;Q99877;Q93079;Q5QNW6;Q16778;P62807;P58876;P57053;P33778;P23527;P06899;O60814;B4DLA9;B4DR52;Q99880;Q8N257;Q96A08;Q6DRA6;Q6DN03	Q99879;Q99877;Q93079;Q5QNW6;Q16778;P62807;P58876;P57053;P33778;P23527;P06899;O60814;B4DLA9;B4DR52;Q99880;Q8N257;Q96A08	4;4;4;4;4;4;4;4;4;4;4;4;4;4;3;3;3;1;1	4;4;4;4;4;4;4;4;4;4;4;4;4;4;3;3;3;1;1	4;4;4;4;4;4;4;4;4;4;4;4;4;4;3;3;3;1;1	Histone H2B type 1-M;Histone H2B type 1-N;Histone H2B type 1-H;Histone H2B type 2-F;Histone H2B type 2-E;Histone H2B type 1-C/E/F/G/I;Histone H2B type 1-D;Histone H2B type F-S;Histone H2B type 1-B;Histone H2B type 1-O;Histone H2B type 1-J;Histone H2B type 1-K;Histone H2B;Histone H2B type 1-L;Histone H2B type 3-B;Histone H2B type 1-A	HIST1H2BM;HIST1H2BN;HIST1H2BH;HIST2H2BF;HIST2H2BE;HIST1H2BC;HIST1H2BD;H2BFS;HIST1H2BB;HIST1H2BO;HIST1H2BJ;HIST1H2BK;HIST1H2BL;HIST3H2BB;HIST1H2BA	>sp|Q99879|H2B1M_HUMAN Histone H2B type 1-M OS=Homo sapiens GN=HIST1H2BM PE=1 SV=3;>sp|Q99877|H2B1N_HUMAN Histone H2B type 1-N OS=Homo sapiens GN=HIST1H2BN PE=1 SV=3;>sp|Q93079|H2B1H_HUMAN Histone H2B type 1-H OS=Homo sapiens GN=HIST1H2BH PE=1 SV=3;>sp|Q5Q	19	4	4	4	2	4	3	2	3	3	2	4	3	2	3	3	2	4	3	2	3	3	27.8	27.8	27.8	13.989	126	126;126;126;126;126;126;126;126;126;126;126;126;134;166;126;126;127;164;193	3	5	4	3	4	4	4.4794E-18	15.9	27.8	20.6	15.9	22.2	21.4	8421800000
Q15532-2;B4DLD3;Q15532	Q15532-2;B4DLD3;Q15532	1;1;1	1;1;1	1;1;1	Protein SSXT	SS18	>sp|Q15532-2|SSXT_HUMAN Isoform 2 of Protein SSXT OS=Homo sapiens GN=SS18;>tr|B4DLD3|B4DLD3_HUMAN Uncharacterized protein OS=Homo sapiens GN=SS18 PE=2 SV=1;>sp|Q15532|SSXT_HUMAN Protein SSXT OS=Homo sapiens GN=SS18 PE=1 SV=3	3	1	1	1	1	1	1	1	1	1	1	1	1	1	1	1	1	1	1	1	1	1	4.7	4.7	4.7	42.216	387	387;395;418	5	4	4	4	5	3	9.2664E-64	4.7	4.7	4.7	4.7	4.7	4.7	7268000000
B4DLE8	B4DLE8	3	3	3		CRYBG3	>tr|B4DLE8|B4DLE8_HUMAN Uncharacterized protein (Fragment) OS=Homo sapiens PE=2 SV=1	1	3	3	3	2	1	1	2	1	1	2	1	1	2	1	1	2	1	1	2	1	1	4.9	4.9	4.9	150.07	1365	1365	3	2	2	2	2	2	1.1832E-56	3.7	1.6	1.6	2.9	1.6	1.6	783930000
B4DLG2;O75152;E9PQ61;E9PBY7	B4DLG2;O75152;E9PQ61;E9PBY7	9;9;8;5	9;9;8;5	9;9;8;5	Zinc finger CCCH domain-containing protein 11A	ZC3H11A	>tr|B4DLG2|B4DLG2_HUMAN Uncharacterized protein OS=Homo sapiens GN=ZC3H11A PE=2 SV=1;>sp|O75152|ZC11A_HUMAN Zinc finger CCCH domain-containing protein 11A OS=Homo sapiens GN=ZC3H11A PE=1 SV=3;>tr|E9PQ61|E9PQ61_HUMAN Zinc finger CCCH-type-containing 11A OS=	4	9	9	9	4	8	7	3	4	5	4	8	7	3	4	5	4	8	7	3	4	5	14.2	14.2	14.2	82.771	756	756;810;652;515	8	13	14	8	9	9	1.8239E-73	6.2	11.5	9.7	4.8	4.8	7.4	24794000000
D6REX9;B4DLH5;Q8N960-2;Q8N960	D6REX9;B4DLH5;Q8N960-2;Q8N960	1;1;1;1	1;1;1;1	1;1;1;1	Centrosomal protein of 120 kDa	CEP120	>tr|D6REX9|D6REX9_HUMAN Centrosomal protein 120kDa (Fragment) OS=Homo sapiens GN=CEP120 PE=4 SV=2;>tr|B4DLH5|B4DLH5_HUMAN Uncharacterized protein OS=Homo sapiens GN=CEP120 PE=2 SV=1;>sp|Q8N960-2|CE120_HUMAN Isoform 2 of Centrosomal protein of 120 kDa OS=Ho	4	1	1	1	1	0	0	0	0	0	1	0	0	0	0	0	1	0	0	0	0	0	1.2	1.2	1.2	95.929	844	844;896;960;986	1						0.0014894	1.2	0	0	0	0	0	16830000
B4DLJ0;P30837	B4DLJ0;P30837	2;2	2;2	2;2	Aldehyde dehydrogenase X, mitochondrial	ALDH1B1	>tr|B4DLJ0|B4DLJ0_HUMAN Aldehyde dehydrogenase 1 family, member B1 OS=Homo sapiens GN=ALDH1B1 PE=2 SV=1;>sp|P30837|AL1B1_HUMAN Aldehyde dehydrogenase X, mitochondrial OS=Homo sapiens GN=ALDH1B1 PE=1 SV=3	2	2	2	2	1	1	1	1	2	1	1	1	1	1	2	1	1	1	1	1	2	1	14.2	14.2	14.2	24.588	218	218;517	1	1	1	1	2	1	2.4285E-21	7.8	7.8	7.8	7.8	14.2	7.8	345730000
B4DLN1;F8W9G5	B4DLN1;F8W9G5	4;2	1;0	0;0		SLC25A10	>tr|B4DLN1|B4DLN1_HUMAN Solute carrier family 25 (mitochondrial carrier; dicarboxylate transporter), member 10 OS=Homo sapiens GN=SLC25A10 PE=2 SV=1;>tr|F8W9G5|F8W9G5_HUMAN Solute carrier family 25 (mitochondrial carrier; dicarboxylate transporter), member	2	4	1	0	1	2	1	2	2	1	0	1	0	0	0	0	0	0	0	0	0	0	18.8	3.4	0	48.099	442	442;178		1					9.5849E-19	2.3	5.7	2.3	13.1	7.7	2.3	27663000
B4DLR8;B7ZAD1;P15559	B4DLR8;B7ZAD1;P15559	4;4;4	4;4;4	4;4;4	NAD(P)H dehydrogenase [quinone] 1	NQO1	>tr|B4DLR8|B4DLR8_HUMAN Uncharacterized protein OS=Homo sapiens GN=NQO1 PE=2 SV=1;>tr|B7ZAD1|B7ZAD1_HUMAN NAD(P)H dehydrogenase, quinone 1, isoform CRA_b OS=Homo sapiens GN=NQO1 PE=2 SV=1;>sp|P15559|NQO1_HUMAN NAD(P)H dehydrogenase [quinone] 1 OS=Homo sapi	3	4	4	4	2	4	4	1	3	1	2	4	4	1	3	1	2	4	4	1	3	1	22.3	22.3	22.3	22.793	202	202;240;274	3	5	6	1	3	2	8.0624E-44	10.9	22.3	22.3	6.4	18.8	6.4	18355000000
B4DLS7;O14879	B4DLS7;O14879	4;4	4;4	4;4	Interferon-induced protein with tetratricopeptide repeats 3	IFIT3	>tr|B4DLS7|B4DLS7_HUMAN Uncharacterized protein OS=Homo sapiens GN=IFIT3 PE=2 SV=1;>sp|O14879|IFIT3_HUMAN Interferon-induced protein with tetratricopeptide repeats 3 OS=Homo sapiens GN=IFIT3 PE=1 SV=1	2	4	4	4	3	3	3	3	2	3	3	3	3	3	2	3	3	3	3	3	2	3	11.9	11.9	11.9	35.16	311	311;490	5	6	6	3	3	5	3.4761E-68	9.6	9.6	9.6	7.4	5.1	9.6	1814600000
O75694-2;B4DLT2;O75694;E9PF10	O75694-2;B4DLT2;O75694;E9PF10	6;6;6;5	6;6;6;5	6;6;6;5	Nuclear pore complex protein Nup155	NUP155	>sp|O75694-2|NU155_HUMAN Isoform 2 of Nuclear pore complex protein Nup155 OS=Homo sapiens GN=NUP155;>tr|B4DLT2|B4DLT2_HUMAN Uncharacterized protein OS=Homo sapiens GN=NUP155 PE=2 SV=1;>sp|O75694|NU155_HUMAN Nuclear pore complex protein Nup155 OS=Homo sapie	4	6	6	6	4	4	5	3	3	3	4	4	5	3	3	3	4	4	5	3	3	3	5.7	5.7	5.7	149.01	1332	1332;1353;1391;1327	5	6	7	3	4	4	5.6703E-95	4.1	4.1	4.7	2.9	2.6	2.9	1792700000
Q7Z721;B4DLT4;P23443-2;F6UYM1;P23443	Q7Z721;B4DLT4;P23443-2;F6UYM1;P23443	1;1;1;1;1	1;1;1;1;1	1;1;1;1;1	Ribosomal protein S6 kinase beta-1	RPS6KB1	>tr|Q7Z721|Q7Z721_HUMAN RPS6KB1 protein OS=Homo sapiens GN=RPS6KB1 PE=2 SV=1;>tr|B4DLT4|B4DLT4_HUMAN Ribosomal protein S6 kinase, 70kDa, polypeptide 1 OS=Homo sapiens GN=RPS6KB1 PE=2 SV=1;>sp|P23443-2|KS6B1_HUMAN Isoform Alpha II of Ribosomal protein S6 ki	5	1	1	1	0	1	1	0	0	1	0	1	1	0	0	1	0	1	1	0	0	1	1.8	1.8	1.8	51.016	451	451;472;502;502;525		1	1			1	0.0012449	0	1.8	1.8	0	0	1.8	0
C9JZJ7;C9J453;O15344-2;B4DLX8;O15344	C9JZJ7;C9J453;O15344-2;B4DLX8;O15344	1;1;1;1;1	1;1;1;1;1	1;1;1;1;1	Midline-1	MID1	>tr|C9JZJ7|C9JZJ7_HUMAN Midline 1 (Opitz/BBB syndrome) (Fragment) OS=Homo sapiens GN=MID1 PE=4 SV=1;>tr|C9J453|C9J453_HUMAN Midline 1 (Opitz/BBB syndrome) (Fragment) OS=Homo sapiens GN=MID1 PE=4 SV=1;>sp|O15344-2|TRI18_HUMAN Isoform 2 of Midline-1 OS=Homo	5	1	1	1	1	1	1	1	1	1	1	1	1	1	1	1	1	1	1	1	1	1	8.1	8.1	8.1	22.062	197	197;483;552;617;667	2	2	1	1	1	1	8.99E-15	8.1	8.1	8.1	8.1	8.1	8.1	968750000
B4DM60;B4DLY3;E9PLM7;Q8IWQ3-3;Q8IWQ3-2;Q8IWQ3-4;Q8IWQ3;Q8IWQ3-5	B4DM60;B4DLY3;E9PLM7;Q8IWQ3-3;Q8IWQ3-2;Q8IWQ3-4;Q8IWQ3;Q8IWQ3-5	1;1;1;1;1;1;1;1	1;1;1;1;1;1;1;1	1;1;1;1;1;1;1;1	Serine/threonine-protein kinase BRSK2	BRSK2	>tr|B4DM60|B4DM60_HUMAN Uncharacterized protein OS=Homo sapiens GN=BRSK2 PE=2 SV=1;>tr|B4DLY3|B4DLY3_HUMAN Uncharacterized protein OS=Homo sapiens GN=BRSK2 PE=2 SV=1;>tr|E9PLM7|E9PLM7_HUMAN BR serine/threonine kinase 2 OS=Homo sapiens GN=BRSK2 PE=4 SV=1;>s	8	1	1	1	1	1	1	0	0	0	1	1	1	0	0	0	1	1	1	0	0	0	3.8	3.8	3.8	40.638	369	369;440;614;668;674;696;736;766	1	1	1				5.8769E-07	3.8	3.8	3.8	0	0	0	66063000
B4DLZ6;Q9NVH2-3;Q9NVH2-2;Q9NVH2	B4DLZ6;Q9NVH2-3;Q9NVH2-2;Q9NVH2	2;2;2;2	2;2;2;2	2;2;2;2	Integrator complex subunit 7	INTS7	>tr|B4DLZ6|B4DLZ6_HUMAN Uncharacterized protein OS=Homo sapiens GN=INTS7 PE=2 SV=1;>sp|Q9NVH2-3|INT7_HUMAN Isoform 3 of Integrator complex subunit 7 OS=Homo sapiens GN=INTS7;>sp|Q9NVH2-2|INT7_HUMAN Isoform 2 of Integrator complex subunit 7 OS=Homo sapiens	4	2	2	2	1	2	1	1	1	1	1	2	1	1	1	1	1	2	1	1	1	1	3	3	3	101.12	913	913;942;948;962	1	2	2	2	1	1	4.8551E-54	1.8	3	1.8	1.8	1.8	1.8	611820000
Q5TDE7;Q5TDE8;B4DLZ9;Q5VTB9;C9JJY2;F8WB55	Q5TDE7;Q5TDE8;B4DLZ9;Q5VTB9;C9JJY2;F8WB55	2;2;2;2;1;1	2;2;2;2;1;1	2;2;2;2;1;1	E3 ubiquitin-protein ligase RNF220	RNF220	>tr|Q5TDE7|Q5TDE7_HUMAN Ring finger protein 220 (Fragment) OS=Homo sapiens GN=RNF220 PE=2 SV=1;>tr|Q5TDE8|Q5TDE8_HUMAN Ring finger protein 220 (Fragment) OS=Homo sapiens GN=RNF220 PE=2 SV=1;>tr|B4DLZ9|B4DLZ9_HUMAN Ring finger protein 220 OS=Homo sapiens GN	6	2	2	2	2	1	1	1	0	0	2	1	1	1	0	0	2	1	1	1	0	0	13.9	13.9	13.9	29.304	259	259;260;353;566;283;309	2	1	1	1			2.2436E-07	13.9	6.2	6.2	7.7	0	0	171390000
B4DM09;F5GWS3;Q6P9B6	B4DM09;F5GWS3;Q6P9B6	1;1;1	1;1;1	1;1;1	TLD domain-containing protein KIAA1609	TLDC1;KIAA1609	>tr|B4DM09|B4DM09_HUMAN Uncharacterized protein OS=Homo sapiens GN=KIAA1609 PE=2 SV=1;>tr|F5GWS3|F5GWS3_HUMAN KIAA1609 OS=Homo sapiens GN=KIAA1609 PE=4 SV=1;>sp|Q6P9B6|K1609_HUMAN TLD domain-containing protein KIAA1609 OS=Homo sapiens GN=KIAA1609 PE=1 SV=2	3	1	1	1	1	1	1	0	0	1	1	1	1	0	0	1	1	1	1	0	0	1	9.7	9.7	9.7	13.826	124	124;429;456	2	1	1			1	3.5957E-11	9.7	9.7	9.7	0	0	9.7	245390000
B4DM74;Q02543	B4DM74;Q02543	2;2	2;2	2;2	60S ribosomal protein L18a	RPL18A	>tr|B4DM74|B4DM74_HUMAN Uncharacterized protein OS=Homo sapiens GN=RPL18A PE=2 SV=1;>sp|Q02543|RL18A_HUMAN 60S ribosomal protein L18a OS=Homo sapiens GN=RPL18A PE=1 SV=2	2	2	2	2	2	2	2	1	2	2	2	2	2	1	2	2	2	2	2	1	2	2	14.3	14.3	14.3	18.11	154	154;176	2	2	2	1	2	2	5.0084E-08	14.3	14.3	14.3	9.1	14.3	14.3	1649800000
E7ET77;Q13277-2;F8W9Y0;B4DME0;Q13277	E7ET77;Q13277-2;F8W9Y0;B4DME0;Q13277	1;1;1;1;1	1;1;1;1;1	1;1;1;1;1	Syntaxin-3	STX3	>tr|E7ET77|E7ET77_HUMAN Syntaxin 3 OS=Homo sapiens GN=STX3 PE=3 SV=1;>sp|Q13277-2|STX3_HUMAN Isoform B of Syntaxin-3 OS=Homo sapiens GN=STX3;>tr|F8W9Y0|F8W9Y0_HUMAN Syntaxin 3 OS=Homo sapiens GN=STX3 PE=3 SV=1;>tr|B4DME0|B4DME0_HUMAN Syntaxin 3 OS=Homo sap	5	1	1	1	1	1	0	0	0	0	1	1	0	0	0	0	1	1	0	0	0	0	5.6	5.6	5.6	20.689	180	180;252;258;277;289	1	1					0.00068403	5.6	5.6	0	0	0	0	0
B4DME2;Q9BZL4-2;B5MEC7;Q9BZL4-3;Q9BZL4-4;Q9BZL4	B4DME2;Q9BZL4-2;B5MEC7;Q9BZL4-3;Q9BZL4-4;Q9BZL4	1;1;1;1;1;1	1;1;1;1;1;1	1;1;1;1;1;1	Protein phosphatase 1 regulatory subunit 12C	PPP1R12C	>tr|B4DME2|B4DME2_HUMAN Protein phosphatase 1, regulatory subunit 12C OS=Homo sapiens GN=PPP1R12C PE=2 SV=1;>sp|Q9BZL4-2|PP12C_HUMAN Isoform 2 of Protein phosphatase 1 regulatory subunit 12C OS=Homo sapiens GN=PPP1R12C;>tr|B5MEC7|B5MEC7_HUMAN Protein phosp	6	1	1	1	0	0	0	1	1	1	0	0	0	1	1	1	0	0	0	1	1	1	4.4	4.4	4.4	77.168	707	707;719;719;780;781;782				1	1	1	0.00037343	0	0	0	4.4	4.4	4.4	146250000
B4DME8;Q92499;B4DPN6	B4DME8;Q92499;B4DPN6	10;10;9	10;10;9	10;10;9	ATP-dependent RNA helicase DDX1	DDX1	>tr|B4DME8|B4DME8_HUMAN Uncharacterized protein OS=Homo sapiens GN=DDX1 PE=2 SV=1;>sp|Q92499|DDX1_HUMAN ATP-dependent RNA helicase DDX1 OS=Homo sapiens GN=DDX1 PE=1 SV=2;>tr|B4DPN6|B4DPN6_HUMAN DEAD (Asp-Glu-Ala-Asp) box polypeptide 1 OS=Homo sapiens GN=DD	3	10	10	10	6	9	9	6	6	6	6	9	9	6	6	6	6	9	9	6	6	6	17.5	17.5	17.5	68.712	612	612;740;622	14	18	16	12	13	13	8.3742E-269	11.4	16	16	7.8	8.5	8.5	84144000000
C9JFL0;B4DMG7;Q8N0U4	C9JFL0;B4DMG7;Q8N0U4	1;1;1	1;1;1	1;1;1	Protein FAM185A	FAM185A	>tr|C9JFL0|C9JFL0_HUMAN Family with sequence similarity 185, member A (Fragment) OS=Homo sapiens GN=FAM185A PE=4 SV=1;>tr|B4DMG7|B4DMG7_HUMAN Uncharacterized protein OS=Homo sapiens GN=FAM185A PE=2 SV=1;>sp|Q8N0U4|F185A_HUMAN Protein FAM185A OS=Homo sapien	3	1	1	1	1	0	1	1	0	0	1	0	1	1	0	0	1	0	1	1	0	0	5.1	5.1	5.1	21.236	195	195;299;392	1		1	1			9.2396E-05	5.1	0	5.1	5.1	0	0	184090000
E5RHA3;B4DMI5;Q86X53;H0YB25	E5RHA3;B4DMI5;Q86X53;H0YB25	4;4;4;2	4;4;4;2	4;4;4;2	Glutamate-rich protein 1	ERICH1	>tr|E5RHA3|E5RHA3_HUMAN Glutamate-rich 1 OS=Homo sapiens GN=ERICH1 PE=4 SV=1;>tr|B4DMI5|B4DMI5_HUMAN Uncharacterized protein OS=Homo sapiens GN=ERICH1 PE=2 SV=1;>sp|Q86X53|ERIC1_HUMAN Glutamate-rich protein 1 OS=Homo sapiens GN=ERICH1 PE=1 SV=1;>tr|H0YB25|	4	4	4	4	4	4	4	2	2	2	4	4	4	2	2	2	4	4	4	2	2	2	22.6	22.6	22.6	38.353	345	345;422;443;223	8	5	6	2	2	3	7.7179E-36	22.6	22.6	22.6	11.6	11.6	11.6	781300000
E9PBS2;E9PBQ4;Q92570-2;C9J8W4;Q6NXU0;F8W6I3;P43354;P22736;F5H4G9;B4DML7;Q92570;Q92570-3;F5GXF0	E9PBS2;E9PBQ4;Q92570-2;C9J8W4;Q6NXU0;F8W6I3;P43354;P22736;F5H4G9;B4DML7;Q92570;Q92570-3;F5GXF0	1;1;1;1;1;1;1;1;1;1;1;1;1	1;1;1;1;1;1;1;1;1;1;1;1;1	1;1;1;1;1;1;1;1;1;1;1;1;1	Nuclear receptor subfamily 4 group A member 2;Nuclear receptor subfamily 4 group A member 1;Nuclear receptor subfamily 4 group A member 3	NR4A2;NR4A1;NR4A3	>tr|E9PBS2|E9PBS2_HUMAN Nuclear receptor subfamily 4, group A, member 3 OS=Homo sapiens GN=NR4A3 PE=3 SV=1;>tr|E9PBQ4|E9PBQ4_HUMAN Nuclear receptor subfamily 4, group A, member 2 OS=Homo sapiens GN=NR4A2 PE=3 SV=1;>sp|Q92570-2|NR4A3_HUMAN Isoform Beta of N	13	1	1	1	1	1	1	0	0	0	1	1	1	0	0	0	1	1	1	0	0	0	3	3	3	31.884	297	297;392;443;490;535;553;598;598;609;611;626;637;652	1	1	1				0.00081377	3	3	3	0	0	0	0
F5H399;B4DMQ5;P61019	F5H399;B4DMQ5;P61019	3;3;3	3;3;3	3;3;3	Ras-related protein Rab-2A	RAB2A	>tr|F5H399|F5H399_HUMAN RAB2A, member RAS oncogene family OS=Homo sapiens GN=RAB2A PE=3 SV=1;>tr|B4DMQ5|B4DMQ5_HUMAN RAB2A, member RAS oncogene family OS=Homo sapiens GN=RAB2A PE=2 SV=1;>sp|P61019|RAB2A_HUMAN Ras-related protein Rab-2A OS=Homo sapiens GN=R	3	3	3	3	2	1	2	1	2	1	2	1	2	1	2	1	2	1	2	1	2	1	33.7	33.7	33.7	18.366	166	166;188;212	2	1	4	3	2	3	9.9309E-48	25.3	9.6	25.3	9.6	18.1	9.6	11083000000
P32322;B4DMU0;A6NFM2	P32322;B4DMU0;A6NFM2	2;2;1	2;2;1	2;2;1	Pyrroline-5-carboxylate reductase 1, mitochondrial;Pyrroline-5-carboxylate reductase	PYCR1	>sp|P32322|P5CR1_HUMAN Pyrroline-5-carboxylate reductase 1, mitochondrial OS=Homo sapiens GN=PYCR1 PE=1 SV=2;>tr|B4DMU0|B4DMU0_HUMAN Pyrroline-5-carboxylate reductase OS=Homo sapiens GN=PYCR1 PE=2 SV=1;>tr|A6NFM2|A6NFM2_HUMAN Pyrroline-5-carboxylate reduct	3	2	2	2	1	1	1	2	1	1	1	1	1	2	1	1	1	1	1	2	1	1	12.2	12.2	12.2	33.36	319	319;346;316	2	2	2	2	1	2	2.5024E-23	5	5	5	12.2	5	5	19665000
B4DMU4;Q8TCE6-2;Q8TCE6;Q6NSW5	B4DMU4;Q8TCE6-2;Q8TCE6;Q6NSW5	1;1;1;1	1;1;1;1	1;1;1;1	Protein FAM45A;Protein FAM45B	FAM45A;FAM45B	>tr|B4DMU4|B4DMU4_HUMAN Uncharacterized protein OS=Homo sapiens GN=FAM45A PE=2 SV=1;>sp|Q8TCE6-2|FA45A_HUMAN Isoform 2 of Protein FAM45A OS=Homo sapiens GN=FAM45A;>sp|Q8TCE6|FA45A_HUMAN Protein FAM45A OS=Homo sapiens GN=FAM45A PE=2 SV=1;>sp|Q6NSW5|FA45B_HU	4	1	1	1	0	0	0	0	1	0	0	0	0	0	1	0	0	0	0	0	1	0	7.3	7.3	7.3	23.307	206	206;349;357;357					1		0.00039933	0	0	0	0	7.3	0	43094000
B4DMX0;Q06136	B4DMX0;Q06136	1;1	1;1	1;1	3-ketodihydrosphingosine reductase	KDSR	>tr|B4DMX0|B4DMX0_HUMAN Uncharacterized protein OS=Homo sapiens GN=KDSR PE=2 SV=1;>sp|Q06136|KDSR_HUMAN 3-ketodihydrosphingosine reductase OS=Homo sapiens GN=KDSR PE=1 SV=1	2	1	1	1	1	1	1	0	0	0	1	1	1	0	0	0	1	1	1	0	0	0	3.7	3.7	3.7	29.159	268	268;332	1	2	1				2.3399E-16	3.7	3.7	3.7	0	0	0	394770000
G3XAC1;B4DMZ1;Q9NQU1;Q9BXS9-2;Q86YZ4;Q9BXS9-3;Q9BXS9	G3XAC1;B4DMZ1;Q9NQU1;Q9BXS9-2;Q86YZ4;Q9BXS9-3;Q9BXS9	1;1;1;1;1;1;1	1;1;1;1;1;1;1	1;1;1;1;1;1;1	Solute carrier family 26 member 6	SLC26A6	>tr|G3XAC1|G3XAC1_HUMAN Solute carrier family 26, member 6 OS=Homo sapiens GN=SLC26A6 PE=4 SV=1;>tr|B4DMZ1|B4DMZ1_HUMAN Solute carrier family 26, member 6 OS=Homo sapiens GN=SLC26A6 PE=2 SV=1;>tr|Q9NQU1|Q9NQU1_HUMAN Putative anion transporter 1 OS=Homo sap	7	1	1	1	0	0	0	0	1	1	0	0	0	0	1	1	0	0	0	0	1	1	2	2	2	71.535	651	651;723;738;740;753;758;759					2	1	0.00094172	0	0	0	0	2	2	143080000
E9PRE7;B4DN00;P11498	E9PRE7;B4DN00;P11498	1;1;1	1;1;1	1;1;1	Pyruvate carboxylase, mitochondrial	PC	>tr|E9PRE7|E9PRE7_HUMAN Pyruvate carboxylase OS=Homo sapiens GN=PC PE=4 SV=1;>tr|B4DN00|B4DN00_HUMAN Pyruvate carboxylase OS=Homo sapiens GN=PC PE=2 SV=1;>sp|P11498|PYC_HUMAN Pyruvate carboxylase, mitochondrial OS=Homo sapiens GN=PC PE=1 SV=2	3	1	1	1	0	1	0	0	0	0	0	1	0	0	0	0	0	1	0	0	0	0	2.2	2.2	2.2	53.41	489	489;529;1178		1					0.0033639	0	2.2	0	0	0	0	14137000
G3V1J9;F5H4M7;B4DN05;Q9Y3Q3	G3V1J9;F5H4M7;B4DN05;Q9Y3Q3	1;1;1;1	1;1;1;1	1;1;1;1	Transmembrane emp24 domain-containing protein 3	TMED3	>tr|G3V1J9|G3V1J9_HUMAN Transmembrane emp24 protein transport domain containing 3 OS=Homo sapiens GN=TMED3 PE=3 SV=1;>tr|F5H4M7|F5H4M7_HUMAN Transmembrane emp24 protein transport domain-containing 3 OS=Homo sapiens GN=TMED3 PE=3 SV=1;>tr|B4DN05|B4DN05_HUMA	4	1	1	1	1	0	0	0	0	0	1	0	0	0	0	0	1	0	0	0	0	0	8.2	8.2	8.2	16.691	146	146;155;173;217	1						0.0022758	8.2	0	0	0	0	0	0
F8VQE1;Q9UHB6-2;B4DN52;Q9UHB6;Q9UHB6-4;F8VS07;Q9UHB6-3;F8VRN8	F8VQE1;Q9UHB6-2;B4DN52;Q9UHB6;Q9UHB6-4;F8VS07;Q9UHB6-3	13;13;13;13;12;11;11;6	13;13;13;13;12;11;11;6	13;13;13;13;12;11;11;6	LIM domain and actin-binding protein 1	LIMA1	>tr|F8VQE1|F8VQE1_HUMAN LIM domain and actin-binding 1 OS=Homo sapiens GN=LIMA1 PE=4 SV=1;>sp|Q9UHB6-2|LIMA1_HUMAN Isoform Alpha of LIM domain and actin-binding protein 1 OS=Homo sapiens GN=LIMA1;>tr|B4DN52|B4DN52_HUMAN LIM domain and actin binding 1 OS=Ho	8	13	13	13	11	6	10	6	4	6	11	6	10	6	4	6	11	6	10	6	4	6	33.1	33.1	33.1	66.99	598	598;599;678;759;760;456;457;388	12	8	13	8	4	8	9.6458E-91	28.9	15.1	24.7	14.4	10.2	13.4	10620000000
B4DN87;P50454;E9PKH2;E9PLA6;E9PJH8;E9PIG2;E9PRS3;E9PNX1;E9PK86;E9PMI5;E9PR70;E9PPV6	B4DN87;P50454;E9PKH2	3;3;2;1;1;1;1;1;1;1;1;1	3;3;2;1;1;1;1;1;1;1;1;1	3;3;2;1;1;1;1;1;1;1;1;1	Serpin H1	SERPINH1	>tr|B4DN87|B4DN87_HUMAN Serpin peptidase inhibitor, clade H (heat shock protein 47), member 1, (collagen binding protein 1) OS=Homo sapiens GN=SERPINH1 PE=2 SV=1;>sp|P50454|SERPH_HUMAN Serpin H1 OS=Homo sapiens GN=SERPINH1 PE=1 SV=2;>tr|E9PKH2|E9PKH2_HUMAN	12	3	3	3	3	3	2	0	0	1	3	3	2	0	0	1	3	3	2	0	0	1	12.6	12.6	12.6	44.204	397	397;418;201;86;150;163;167;203;247;249;295;324	4	4	3			1	6.8185E-24	12.6	12.6	9.8	0	0	6.5	438070000
Q8NBN3-3;B4DN92;Q8NBN3	Q8NBN3-3;B4DN92;Q8NBN3	2;2;2	2;2;2	2;2;2	Transmembrane protein 87A	TMEM87A	>sp|Q8NBN3-3|TM87A_HUMAN Isoform 3 of Transmembrane protein 87A OS=Homo sapiens GN=TMEM87A;>tr|B4DN92|B4DN92_HUMAN Uncharacterized protein OS=Homo sapiens GN=TMEM87A PE=2 SV=1;>sp|Q8NBN3|TM87A_HUMAN Transmembrane protein 87A OS=Homo sapiens GN=TMEM87A PE=1	3	2	2	2	1	1	2	0	0	0	1	1	2	0	0	0	1	1	2	0	0	0	2.8	2.8	2.8	56.773	494	494;531;555	1	1	2				0.00036547	1.4	1.4	2.8	0	0	0	167970000
Q58WW2-2;B4DNB8;Q58WW2-3	Q58WW2-2;B4DNB8;Q58WW2-3	4;4;4	4;4;4	1;1;1	DDB1- and CUL4-associated factor 6	DCAF6	>sp|Q58WW2-2|DCAF6_HUMAN Isoform 2 of DDB1- and CUL4-associated factor 6 OS=Homo sapiens GN=DCAF6;>tr|B4DNB8|B4DNB8_HUMAN DDB1 and CUL4 associated factor 6 OS=Homo sapiens GN=DCAF6 PE=2 SV=1;>sp|Q58WW2-3|DCAF6_HUMAN Isoform 3 of DDB1- and CUL4-associated f	3	4	4	1	3	3	4	2	1	0	3	3	4	2	1	0	0	0	1	0	0	0	7.5	7.5	1.9	98.422	880	880;920;951	5	4	5	3	1		1.6098E-25	5.6	5.6	7.5	4.3	1.8	0	4786300000
B4DNE4;G3V1Q4;Q16181-2;E7ES33;E7EPK1;Q16181;H0Y3Y4;H0YFF6;Q5JXL7;F5GZE5	B4DNE4;G3V1Q4;Q16181-2;E7ES33;E7EPK1;Q16181;H0Y3Y4;H0YFF6	11;11;11;11;11;11;6;6;5;2	11;11;11;11;11;11;6;6;5;2	11;11;11;11;11;11;6;6;5;2	Septin-7	SEPT7	>tr|B4DNE4|B4DNE4_HUMAN Septin 7 OS=Homo sapiens GN=SEPT7 PE=2 SV=1;>tr|G3V1Q4|G3V1Q4_HUMAN Septin 7 OS=Homo sapiens GN=SEPT7 PE=3 SV=1;>sp|Q16181-2|SEPT7_HUMAN Isoform 2 of Septin-7 OS=Homo sapiens GN=SEPT7;>tr|E7ES33|E7ES33_HUMAN Septin 7 OS=Homo sapiens	10	11	11	11	9	7	8	8	7	9	9	7	8	8	7	9	9	7	8	8	7	9	24.6	24.6	24.6	44.644	382	382;384;436;436;436;437;373;381;88;235	17	12	13	14	12	13	1.7631E-68	19.1	18.8	19.1	21.2	19.6	23.3	36539000000
B4DNI9;B4DS44;Q8N1B4	B4DNI9;B4DS44;Q8N1B4	1;1;1	1;1;1	1;1;1	Vacuolar protein sorting-associated protein 52 homolog	VPS52	>tr|B4DNI9|B4DNI9_HUMAN Uncharacterized protein OS=Homo sapiens GN=VPS52 PE=2 SV=1;>tr|B4DS44|B4DS44_HUMAN Uncharacterized protein OS=Homo sapiens GN=VPS52 PE=2 SV=1;>sp|Q8N1B4|VPS52_HUMAN Vacuolar protein sorting-associated protein 52 homolog OS=Homo sapi	3	1	1	1	1	1	1	0	1	1	1	1	1	0	1	1	1	1	1	0	1	1	1.5	1.5	1.5	68.495	598	598;701;723	1	1	1		1	1	0.0066983	1.5	1.5	1.5	0	1.5	1.5	191590000
F5GZE7;H0YH12;B4DNK1;Q9NVM9	F5GZE7;H0YH12;B4DNK1;Q9NVM9	4;4;4;4	4;4;4;4	4;4;4;4	Protein asunder homolog	ASUN	>tr|F5GZE7|F5GZE7_HUMAN Asunder, spermatogenesis regulator homolog (Drosphila) OS=Homo sapiens GN=ASUN PE=4 SV=1;>tr|H0YH12|H0YH12_HUMAN Asunder, spermatogenesis regulator homolog (Drosphila) (Fragment) OS=Homo sapiens GN=ASUN PE=4 SV=1;>tr|B4DNK1|B4DNK1_H	4	4	4	4	4	3	2	2	1	3	4	3	2	2	1	3	4	3	2	2	1	3	12.6	12.6	12.6	33.726	293	293;353;605;706	4	4	3	2	1	3	4.6112E-16	12.6	8.5	8.5	4.1	4.1	8.5	168190000
D6R937;B4DNK3;Q12904;Q12904-2	D6R937;B4DNK3;Q12904;Q12904-2	2;2;2;1	2;2;2;1	2;2;2;1	Aminoacyl tRNA synthase complex-interacting multifunctional protein 1;Endothelial monocyte-activating polypeptide 2	AIMP1	>tr|D6R937|D6R937_HUMAN Aminoacyl tRNA synthetase complex-interacting multifunctional protein 1 (Fragment) OS=Homo sapiens GN=AIMP1 PE=4 SV=1;>tr|B4DNK3|B4DNK3_HUMAN Uncharacterized protein OS=Homo sapiens GN=AIMP1 PE=2 SV=1;>sp|Q12904|AIMP1_HUMAN Aminoacy	4	2	2	2	2	2	2	0	1	2	2	2	2	0	1	2	2	2	2	0	1	2	14	14	14	16.578	150	150;269;312;336	3	2	3		1	2	1.7014E-33	14	14	14	0	5.3	14	760760000
B4DNM8;Q32P28;Q32P28-3	B4DNM8;Q32P28;Q32P28-3	4;4;2	4;4;2	4;4;2	Prolyl 3-hydroxylase 1	LEPRE1	>tr|B4DNM8|B4DNM8_HUMAN Uncharacterized protein OS=Homo sapiens GN=LEPRE1 PE=2 SV=1;>sp|Q32P28|P3H1_HUMAN Prolyl 3-hydroxylase 1 OS=Homo sapiens GN=LEPRE1 PE=1 SV=2;>sp|Q32P28-3|P3H1_HUMAN Isoform 3 of Prolyl 3-hydroxylase 1 OS=Homo sapiens GN=LEPRE1	3	4	4	4	3	2	3	3	2	3	3	2	3	3	2	3	3	2	3	3	2	3	11.5	11.5	11.5	68.988	601	601;736;804	11	9	13	10	11	10	1.4485E-115	7.8	7.5	11.1	11.1	7.5	11.1	27293000000
B4DNM9;O15228;Q5TBH6	B4DNM9;O15228	3;3;1	3;3;1	3;3;1	Dihydroxyacetone phosphate acyltransferase	GNPAT	>tr|B4DNM9|B4DNM9_HUMAN Uncharacterized protein OS=Homo sapiens GN=GNPAT PE=2 SV=1;>sp|O15228|GNPAT_HUMAN Dihydroxyacetone phosphate acyltransferase OS=Homo sapiens GN=GNPAT PE=1 SV=1	3	3	3	3	2	1	1	2	1	1	2	1	1	2	1	1	2	1	1	2	1	1	7.9	7.9	7.9	69.906	619	619;680;222	2	1	2	3	2	1	5.9845E-40	4.2	2.6	2.6	6.3	2.6	2.6	2189000000
B4DNN3;B4DWJ2;P47897;C9J165;F2Z2V6;C9JSG9;B7Z840	B4DNN3;B4DWJ2;P47897;C9J165	8;8;8;4;3;3;3	7;7;7;4;3;3;3	7;7;7;4;3;3;3	Glutamine--tRNA ligase	QARS	>tr|B4DNN3|B4DNN3_HUMAN Uncharacterized protein OS=Homo sapiens GN=QARS PE=2 SV=1;>tr|B4DWJ2|B4DWJ2_HUMAN Glutaminyl-tRNA synthetase OS=Homo sapiens GN=QARS PE=2 SV=1;>sp|P47897|SYQ_HUMAN Glutamine--tRNA ligase OS=Homo sapiens GN=QARS PE=1 SV=1;>tr|C9J165|	7	8	7	7	5	7	5	5	5	5	4	6	4	5	4	4	4	6	4	5	4	4	11.3	11.3	11.3	82.245	725	725;764;775;305;100;182;282	4	7	4	5	4	4	1.1988E-128	8.1	9.1	8.1	9	5.4	6.6	2750500000
Q96IU4-2;B4DNR3;F8W9U3;Q96IU4	Q96IU4-2;B4DNR3;F8W9U3;Q96IU4	1;1;1;1	1;1;1;1	1;1;1;1	Alpha/beta hydrolase domain-containing protein 14B	ABHD14B	>sp|Q96IU4-2|ABHEB_HUMAN Isoform 2 of Abhydrolase domain-containing protein 14B OS=Homo sapiens GN=ABHD14B;>tr|B4DNR3|B4DNR3_HUMAN Uncharacterized protein OS=Homo sapiens GN=ABHD14B PE=2 SV=1;>tr|F8W9U3|F8W9U3_HUMAN Abhydrolase domain-containing 14B OS=Hom	4	1	1	1	1	1	1	1	0	1	1	1	1	1	0	1	1	1	1	1	0	1	12.8	12.8	12.8	18.046	172	172;185;208;210	1	1	1	1		1	7.5356E-11	12.8	12.8	12.8	12.8	0	12.8	823650000
B4DP11;Q15185;B4DHP2;B4DP21;B4DDC6	B4DP11;Q15185;B4DHP2;B4DP21;B4DDC6	6;6;4;4;3	6;6;4;4;3	6;6;4;4;3	Prostaglandin E synthase 3	PTGES3	>tr|B4DP11|B4DP11_HUMAN Prostaglandin E synthase 3 (cytosolic) OS=Homo sapiens GN=PTGES3 PE=2 SV=1;>sp|Q15185|TEBP_HUMAN Prostaglandin E synthase 3 OS=Homo sapiens GN=PTGES3 PE=1 SV=1;>tr|B4DHP2|B4DHP2_HUMAN Prostaglandin E synthase 3 (cytosolic) OS=Homo s	5	6	6	6	4	4	6	5	6	4	4	4	6	5	6	4	4	4	6	5	6	4	48.2	48.2	48.2	16.476	139	139;160;127;130;124	13	12	14	18	15	12	1.9205E-169	39.6	37.4	48.2	46.8	48.2	37.4	104200000000
B4DP13;Q9NWK9	B4DP13;Q9NWK9	1;1	1;1	1;1	Box C/D snoRNA protein 1	ZNHIT6	>tr|B4DP13|B4DP13_HUMAN Uncharacterized protein OS=Homo sapiens GN=ZNHIT6 PE=2 SV=1;>sp|Q9NWK9|BCD1_HUMAN Box C/D snoRNA protein 1 OS=Homo sapiens GN=ZNHIT6 PE=1 SV=1	2	1	1	1	0	1	1	0	1	1	0	1	1	0	1	1	0	1	1	0	1	1	5.6	5.6	5.6	49.486	431	431;470		1	1		1	1	1.2531E-06	0	5.6	5.6	0	5.6	5.6	237360000
B4DP17;P62633-3;P62633-2;P62633;Q4JGY0;E9PDR7	B4DP17;P62633-3;P62633-2;P62633;Q4JGY0;E9PDR7	3;3;3;3;2;2	1;1;1;1;0;0	1;1;1;1;0;0	Cellular nucleic acid-binding protein	CNBP	>tr|B4DP17|B4DP17_HUMAN CCHC-type zinc finger, nucleic acid binding protein OS=Homo sapiens GN=CNBP PE=2 SV=1;>sp|P62633-3|CNBP_HUMAN Isoform 3 of Cellular nucleic acid-binding protein OS=Homo sapiens GN=CNBP;>sp|P62633-2|CNBP_HUMAN Isoform 2 of Cellular n	6	3	1	1	1	1	1	2	2	3	1	1	1	1	1	1	1	1	1	1	1	1	19.4	8.8	8.8	17.692	160	160;167;170;177;172;179	4	5	6	3	3	3	1.1326E-44	8.8	8.8	8.8	14.4	14.4	19.4	38558000000
B4DP24;Q9BW60	B4DP24;Q9BW60	1;1	1;1	1;1	Elongation of very long chain fatty acids protein 1	ELOVL1	>tr|B4DP24|B4DP24_HUMAN Uncharacterized protein OS=Homo sapiens GN=ELOVL1 PE=2 SV=1;>sp|Q9BW60|ELOV1_HUMAN Elongation of very long chain fatty acids protein 1 OS=Homo sapiens GN=ELOVL1 PE=1 SV=1	2	1	1	1	0	0	0	1	0	0	0	0	0	1	0	0	0	0	0	1	0	0	5.2	5.2	5.2	29.485	252	252;279				1			7.4003E-05	0	0	0	5.2	0	0	27014000
F5GX39;F6QWA0;B4DP27;Q15363	F5GX39;F6QWA0;B4DP27;Q15363	1;1;1;1	1;1;1;1	1;1;1;1	Transmembrane emp24 domain-containing protein 2	TMED2	>tr|F5GX39|F5GX39_HUMAN Transmembrane emp24 domain-trafficking protein 2 OS=Homo sapiens GN=TMED2 PE=3 SV=1;>tr|F6QWA0|F6QWA0_HUMAN Transmembrane emp24 domain-trafficking protein 2 OS=Homo sapiens GN=TMED2 PE=4 SV=1;>tr|B4DP27|B4DP27_HUMAN Transmembrane em	4	1	1	1	1	1	1	1	1	1	1	1	1	1	1	1	1	1	1	1	1	1	10.3	10.3	10.3	13.631	116	116;151;169;201	6	6	6	4	3	3	4.6847E-20	10.3	10.3	10.3	10.3	10.3	10.3	14349000000
E7ENK0;Q13137;E9PBE5;B4DP36;D6REB0;E7ETP5;D6RF02;D6RJE7;D6RF70	E7ENK0;Q13137;E9PBE5;B4DP36;D6REB0;E7ETP5;D6RF02	3;3;3;3;2;2;2;1;1	3;3;3;3;2;2;2;1;1	3;3;3;3;2;2;2;1;1	Calcium-binding and coiled-coil domain-containing protein 2	CALCOCO2	>tr|E7ENK0|E7ENK0_HUMAN Calcium-binding and coiled-coil domain 2 OS=Homo sapiens GN=CALCOCO2 PE=4 SV=1;>sp|Q13137|CACO2_HUMAN Calcium-binding and coiled-coil domain-containing protein 2 OS=Homo sapiens GN=CALCOCO2 PE=1 SV=1;>tr|E9PBE5|E9PBE5_HUMAN Uncharac	9	3	3	3	2	1	2	2	1	1	2	1	2	2	1	1	2	1	2	2	1	1	12.6	12.6	12.6	43.669	374	374;446;467;470;259;404;533;168;193	4	3	4	4	2	2	2.2748E-37	10.4	7	10.4	9.1	7	7	2411900000
B4DP54;Q9BUF5;B3KS31	B4DP54;Q9BUF5;B3KS31	3;3;2	1;1;0	1;1;0	Tubulin beta-6 chain	TUBB6	>tr|B4DP54|B4DP54_HUMAN Tubulin, beta 6 class V OS=Homo sapiens GN=TUBB6 PE=2 SV=1;>sp|Q9BUF5|TBB6_HUMAN Tubulin beta-6 chain OS=Homo sapiens GN=TUBB6 PE=1 SV=1;>tr|B3KS31|B3KS31_HUMAN Tubulin, beta 6 class V OS=Homo sapiens GN=TUBB6 PE=2 SV=1	3	3	1	1	2	3	2	1	1	2	0	1	1	0	0	1	0	1	1	0	0	1	9.8	3.6	3.6	46.701	418	418;446;374		1	1			1	3.967E-59	6.2	9.8	6.9	3.3	3.3	6.9	539400000
B4DP57;B4DYB4;Q8NFH5	B4DP57;B4DYB4;Q8NFH5	2;2;2	2;2;2	2;2;2	Nucleoporin NUP53	NUP35	>tr|B4DP57|B4DP57_HUMAN Uncharacterized protein OS=Homo sapiens GN=NUP35 PE=2 SV=1;>tr|B4DYB4|B4DYB4_HUMAN Uncharacterized protein OS=Homo sapiens GN=NUP35 PE=2 SV=1;>sp|Q8NFH5|NUP53_HUMAN Nucleoporin NUP53 OS=Homo sapiens GN=NUP35 PE=1 SV=1	3	2	2	2	2	2	1	1	0	1	2	2	1	1	0	1	2	2	1	1	0	1	14.1	14.1	14.1	21.142	191	191;309;326	2	2	1	1		1	1.2725E-06	14.1	14.1	6.3	7.9	0	7.9	156240000
B4DP61;Q16637-4;Q16637-2;Q16637-3;Q16637;E7EQZ4;H0YBZ9	B4DP61;Q16637-4;Q16637-2;Q16637-3;Q16637;E7EQZ4	5;5;5;5;5;5;1	5;5;5;5;5;5;1	5;5;5;5;5;5;1	Survival motor neuron protein	SMN2;SMN1	>tr|B4DP61|B4DP61_HUMAN Uncharacterized protein OS=Homo sapiens GN=SMN1 PE=2 SV=1;>sp|Q16637-4|SMN_HUMAN Isoform SMN-delta57 of Survival motor neuron protein OS=Homo sapiens GN=SMN1;>sp|Q16637-2|SMN_HUMAN Isoform SMN-delta5 of Survival motor neuron protein	7	5	5	5	4	3	4	0	2	2	4	3	4	0	2	2	4	3	4	0	2	2	25.1	25.1	25.1	24.38	227	227;250;262;282;294;294;79	6	5	7		2	2	1.5476E-29	20.7	17.6	22	0	13.7	13.7	818100000
B4DPI6;Q9H9C1;G3V4K3;G3V549	B4DPI6;Q9H9C1;G3V4K3;G3V549	2;2;2;1	2;2;2;1	2;2;2;1	Spermatogenesis-defective protein 39 homolog	VIPAS39	>tr|B4DPI6|B4DPI6_HUMAN Chromosome 14 open reading frame 133 OS=Homo sapiens GN=C14orf133 PE=2 SV=1;>sp|Q9H9C1|SPE39_HUMAN Spermatogenesis-defective protein 39 homolog OS=Homo sapiens GN=SPE39 PE=1 SV=1;>tr|G3V4K3|G3V4K3_HUMAN Chromosome 14 open reading fr	4	2	2	2	2	2	1	2	2	2	2	2	1	2	2	2	2	2	1	2	2	2	8.1	8.1	8.1	51.581	444	444;493;519;45	2	2	1	3	2	3	1.4515E-176	8.1	8.1	3.4	8.1	8.1	8.1	5576900000
B4DPJ8;P40227;A6NCD2;B4DX20;Q92526	B4DPJ8;P40227;A6NCD2	10;10;8;1;1	10;10;8;1;1	10;10;8;1;1	T-complex protein 1 subunit zeta	CCT6A	>tr|B4DPJ8|B4DPJ8_HUMAN Chaperonin containing TCP1, subunit 6A (zeta 1) OS=Homo sapiens GN=CCT6A PE=2 SV=1;>sp|P40227|TCPZ_HUMAN T-complex protein 1 subunit zeta OS=Homo sapiens GN=CCT6A PE=1 SV=3;>tr|A6NCD2|A6NCD2_HUMAN Chaperonin-containing TCP1, subunit	5	10	10	10	8	9	7	6	6	5	8	9	7	6	6	5	8	9	7	6	6	5	36.8	36.8	36.8	54.867	500	500;531;486;493;530	11	12	11	8	6	6	5.1878E-274	30.8	33.4	28.8	20	21.6	16.6	11604000000
Q9BQ52-3;E7ES68;B4DPL9;G5E9D5;E9PGJ0;Q9BQ52	Q9BQ52-3;E7ES68;B4DPL9;G5E9D5;E9PGJ0;Q9BQ52	1;1;1;1;1;1	1;1;1;1;1;1	1;1;1;1;1;1	Zinc phosphodiesterase ELAC protein 2	ELAC2	>sp|Q9BQ52-3|RNZ2_HUMAN Isoform 3 of Zinc phosphodiesterase ELAC protein 2 OS=Homo sapiens GN=ELAC2;>tr|E7ES68|E7ES68_HUMAN Uncharacterized protein OS=Homo sapiens GN=ELAC2 PE=4 SV=1;>tr|B4DPL9|B4DPL9_HUMAN Uncharacterized protein OS=Homo sapiens GN=ELAC2	6	1	1	1	1	1	1	1	1	1	1	1	1	1	1	1	1	1	1	1	1	1	4.8	4.8	4.8	50.615	454	454;624;786;807;809;826	6	5	5	4	3	3	1.7653E-133	4.8	4.8	4.8	4.8	4.8	4.8	8522900000
F6TTN0;B4DPY8;O94842	F6TTN0;B4DPY8;O94842	1;1;1	1;1;1	1;1;1	TOX high mobility group box family member 4	TOX4	>tr|F6TTN0|F6TTN0_HUMAN TOX high mobility group box family member 4 OS=Homo sapiens GN=TOX4 PE=4 SV=1;>tr|B4DPY8|B4DPY8_HUMAN TOX high mobility group box family member 4 OS=Homo sapiens GN=TOX4 PE=2 SV=1;>sp|O94842|TOX4_HUMAN TOX high mobility group box fa	3	1	1	1	1	1	0	0	0	0	1	1	0	0	0	0	1	1	0	0	0	0	2.6	2.6	2.6	59.36	549	549;598;621	1	1					7.6666E-05	2.6	2.6	0	0	0	0	54982000
H0Y5E8;E9PBN0;B4DQ19;Q9NR31	H0Y5E8;E9PBN0;B4DQ19;Q9NR31	1;1;1;1	1;1;1;1	1;1;1;1	GTP-binding protein SAR1a	SAR1A	>tr|H0Y5E8|H0Y5E8_HUMAN SAR1 homolog A (S. cerevisiae) (Fragment) OS=Homo sapiens GN=SAR1A PE=4 SV=1;>tr|E9PBN0|E9PBN0_HUMAN SAR1 homolog A (S. cerevisiae) OS=Homo sapiens GN=SAR1A PE=4 SV=1;>tr|B4DQ19|B4DQ19_HUMAN Uncharacterized protein OS=Homo sapiens G	4	1	1	1	1	1	1	1	1	1	1	1	1	1	1	1	1	1	1	1	1	1	9.6	9.6	9.6	12.964	115	115;117;155;198	4	3	3	2	2	3	1.453E-05	9.6	9.6	9.6	9.6	9.6	9.6	0
E9PGG5;B4DQ72;Q99836;H0Y4G9	E9PGG5;B4DQ72;Q99836;H0Y4G9	1;1;1;1	1;1;1;1	1;1;1;1	Myeloid differentiation primary response protein MyD88	MYD88	>tr|E9PGG5|E9PGG5_HUMAN Myeloid differentiation primary response gene (88) OS=Homo sapiens GN=MYD88 PE=4 SV=1;>tr|B4DQ72|B4DQ72_HUMAN Uncharacterized protein OS=Homo sapiens GN=MYD88 PE=2 SV=1;>sp|Q99836|MYD88_HUMAN Myeloid differentiation primary response	4	1	1	1	0	0	0	0	1	1	0	0	0	0	1	1	0	0	0	0	1	1	4.7	4.7	4.7	18.228	169	169;204;296;316					1	1	0.011907	0	0	0	0	4.7	4.7	47105000
B4DQ94;Q7L8J4	B4DQ94;Q7L8J4	2;2	2;2	2;2	SH3 domain-binding protein 5-like	SH3BP5L	>tr|B4DQ94|B4DQ94_HUMAN Uncharacterized protein OS=Homo sapiens GN=SH3BP5L PE=2 SV=1;>sp|Q7L8J4|3BP5L_HUMAN SH3 domain-binding protein 5-like OS=Homo sapiens GN=SH3BP5L PE=1 SV=1	2	2	2	2	1	1	0	0	0	0	1	1	0	0	0	0	1	1	0	0	0	0	9.7	9.7	9.7	40.5	361	361;393	1	1					7.7522E-09	6.4	3.3	0	0	0	0	104310000
B4DQA8;Q96QI9;E9PCW1;O95249	B4DQA8;Q96QI9;E9PCW1;O95249	1;1;1;1	1;1;1;1	1;1;1;1	Golgi SNAP receptor complex member 1	GOSR1	>tr|B4DQA8|B4DQA8_HUMAN Uncharacterized protein OS=Homo sapiens GN=GOSR1 PE=2 SV=1;>tr|Q96QI9|Q96QI9_HUMAN GOSR1 protein OS=Homo sapiens GN=GOSR1 PE=2 SV=1;>tr|E9PCW1|E9PCW1_HUMAN Golgi SNAP receptor complex member 1 OS=Homo sapiens GN=GOSR1 PE=4 SV=1;>sp|	4	1	1	1	1	0	1	0	0	0	1	0	1	0	0	0	1	0	1	0	0	0	5.2	5.2	5.2	20.045	174	174;175;248;250	1		1				0.0034837	5.2	0	5.2	0	0	0	34663000
B4DQH7;F5GYK2;Q9NRL3;F8VYA6	B4DQH7;F5GYK2;Q9NRL3;F8VYA6	1;1;1;1	1;1;1;1	1;1;1;1	Striatin-4	STRN4	>tr|B4DQH7|B4DQH7_HUMAN Uncharacterized protein OS=Homo sapiens GN=STRN4 PE=2 SV=1;>tr|F5GYK2|F5GYK2_HUMAN Striatin, calmodulin-binding protein 4 OS=Homo sapiens GN=STRN4 PE=4 SV=1;>sp|Q9NRL3|STRN4_HUMAN Striatin-4 OS=Homo sapiens GN=STRN4 PE=1 SV=2;>tr|F8	4	1	1	1	1	1	1	0	1	1	1	1	1	0	1	1	1	1	1	0	1	1	3.9	3.9	3.9	28.106	257	257;634;753;760	1	1	1		1	1	0.00010579	3.9	3.9	3.9	0	3.9	3.9	172540000
B4DXU4;B4DQJ5;B5MBZ5;Q9HCN4	B4DXU4;B4DQJ5;B5MBZ5;Q9HCN4	1;1;1;1	1;1;1;1	1;1;1;1	GPN-loop GTPase 1	GPN1	>tr|B4DXU4|B4DXU4_HUMAN Uncharacterized protein OS=Homo sapiens GN=GPN1 PE=2 SV=1;>tr|B4DQJ5|B4DQJ5_HUMAN Uncharacterized protein OS=Homo sapiens GN=GPN1 PE=2 SV=1;>tr|B5MBZ5|B5MBZ5_HUMAN GPN-loop GTPase 1 OS=Homo sapiens GN=GPN1 PE=4 SV=1;>sp|Q9HCN4|GPN1_	4	1	1	1	1	1	1	0	1	1	1	1	1	0	1	1	1	1	1	0	1	1	5.7	5.7	5.7	31.832	279	279;295;362;374	1	1	1		1	1	2.2489E-05	5.7	5.7	5.7	0	5.7	5.7	169390000
F5H7U0;B4DQJ8;P52209;F5H0L3;B4DV68	F5H7U0;B4DQJ8;P52209;F5H0L3;B4DV68	11;11;11;8;6	11;11;11;8;6	11;11;11;8;6	6-phosphogluconate dehydrogenase, decarboxylating	PGD	>tr|F5H7U0|F5H7U0_HUMAN 6-phosphogluconate dehydrogenase, decarboxylating OS=Homo sapiens GN=PGD PE=3 SV=1;>tr|B4DQJ8|B4DQJ8_HUMAN 6-phosphogluconate dehydrogenase, decarboxylating OS=Homo sapiens GN=PGD PE=2 SV=1;>sp|P52209|6PGD_HUMAN 6-phosphogluconate d	5	11	11	11	9	9	10	6	7	7	9	9	10	6	7	7	9	9	10	6	7	7	26.2	26.2	26.2	50.793	461	461;470;483;429;299	16	15	17	13	15	16	3.3741E-123	19.1	19.1	22.8	16.7	18.4	18.4	14839000000
B4DQX7;B4DQR8;H0Y2Y8;Q15942	B4DQX7;B4DQR8;H0Y2Y8;Q15942	5;5;5;5	5;5;5;5	5;5;5;5	Zyxin	ZYX	>tr|B4DQX7|B4DQX7_HUMAN Zyxin OS=Homo sapiens GN=ZYX PE=2 SV=1;>tr|B4DQR8|B4DQR8_HUMAN Zyxin OS=Homo sapiens GN=ZYX PE=2 SV=1;>tr|H0Y2Y8|H0Y2Y8_HUMAN Zyxin (Fragment) OS=Homo sapiens GN=ZYX PE=4 SV=1;>sp|Q15942|ZYX_HUMAN Zyxin OS=Homo sapiens GN=ZYX PE=1 S	4	5	5	5	3	3	3	2	3	1	3	3	3	2	3	1	3	3	3	2	3	1	16.4	16.4	16.4	45.075	415	415;485;540;572	3	3	3	3	3	1	1.986E-12	10.8	13.5	8.4	8	11.8	1.7	0
D6RID6;Q7L5Y9-5;D6RDW4;D6REW7;Q7L5Y9-4;D6RIB6;C9JD69;B4DQT1;Q7L5Y9-3;Q7L5Y9-2;F5H3F8;B4DVN3;Q7L5Y9;E7ESC7	D6RID6;Q7L5Y9-5;D6RDW4;D6REW7;Q7L5Y9-4;D6RIB6;C9JD69;B4DQT1;Q7L5Y9-3;Q7L5Y9-2;F5H3F8;B4DVN3;Q7L5Y9;E7ESC7	1;1;1;1;1;1;1;1;1;1;1;1;1;1	1;1;1;1;1;1;1;1;1;1;1;1;1;1	1;1;1;1;1;1;1;1;1;1;1;1;1;1	Macrophage erythroblast attacher	MAEA	>tr|D6RID6|D6RID6_HUMAN Macrophage erythroblast attacher (Fragment) OS=Homo sapiens GN=MAEA PE=4 SV=1;>sp|Q7L5Y9-5|MAEA_HUMAN Isoform 5 of Macrophage erythroblast attacher OS=Homo sapiens GN=MAEA;>tr|D6RDW4|D6RDW4_HUMAN Macrophage erythroblast attacher OS=	14	1	1	1	0	0	0	0	1	1	0	0	0	0	1	1	0	0	0	0	1	1	11.3	11.3	11.3	12.9	115	115;245;245;274;328;328;328;348;355;360;375;395;396;434					1	1	0.00066741	0	0	0	0	11.3	11.3	154450000
B4DQV4;O95219	B4DQV4;O95219	1;1	1;1	1;1	Sorting nexin-4	SNX4	>tr|B4DQV4|B4DQV4_HUMAN Uncharacterized protein OS=Homo sapiens GN=SNX4 PE=2 SV=1;>sp|O95219|SNX4_HUMAN Sorting nexin-4 OS=Homo sapiens GN=SNX4 PE=1 SV=1	2	1	1	1	1	1	0	1	1	1	1	1	0	1	1	1	1	1	0	1	1	1	4.6	4.6	4.6	35.61	305	305;450	1	1		1	1	1	2.7675E-15	4.6	4.6	0	4.6	4.6	4.6	383300000
B4DR31;Q16555	B4DR31;Q16555	1;1	1;1	1;1	Dihydropyrimidinase-related protein 2	DPYSL2	>tr|B4DR31|B4DR31_HUMAN Uncharacterized protein OS=Homo sapiens GN=DPYSL2 PE=2 SV=1;>sp|Q16555|DPYL2_HUMAN Dihydropyrimidinase-related protein 2 OS=Homo sapiens GN=DPYSL2 PE=1 SV=1	2	1	1	1	1	1	1	0	1	1	1	1	1	0	1	1	1	1	1	0	1	1	3	3	3	58.162	536	536;572	2	2	1		2	1	0.00012298	3	3	3	0	3	3	1297800000
B4DR63;P62191;G3V4X1	B4DR63;P62191	3;3;1	3;3;1	3;3;1	26S protease regulatory subunit 4	PSMC1	>tr|B4DR63|B4DR63_HUMAN Proteasome (prosome, macropain) 26S subunit, ATPase, 1 OS=Homo sapiens GN=PSMC1 PE=2 SV=1;>sp|P62191|PRS4_HUMAN 26S protease regulatory subunit 4 OS=Homo sapiens GN=PSMC1 PE=1 SV=1	3	3	3	3	1	2	2	2	0	1	1	2	2	2	0	1	1	2	2	2	0	1	11.7	11.7	11.7	41.167	367	367;440;84	3	4	4	2		2	4.2246E-160	5.4	9.3	9.3	7.9	0	5.4	14415000000
B4DR70;E7EUX0;P35637-2;P35637;A6NMX6	B4DR70;E7EUX0;P35637-2;P35637;A6NMX6	4;4;4;4;2	4;4;4;4;2	3;3;3;3;1	RNA-binding protein FUS	FUS	>tr|B4DR70|B4DR70_HUMAN Uncharacterized protein OS=Homo sapiens GN=FUS PE=2 SV=1;>tr|E7EUX0|E7EUX0_HUMAN Uncharacterized protein OS=Homo sapiens GN=FUS PE=4 SV=1;>sp|P35637-2|FUS_HUMAN Isoform Short of RNA-binding protein FUS OS=Homo sapiens GN=FUS;>sp|P35	5	4	4	3	3	3	2	2	2	3	3	3	2	2	2	3	2	2	1	1	1	2	10	10	6.8	44.812	429	429;524;525;526;151	4	4	2	2	2	3	3.687E-26	8.4	8.4	6.5	6.5	4.9	8.2	10803000000
B4DR80;Q9Y6E0-2;F5H2G3;H0Y630;E9PCB9;Q9Y6E0;Q5JV98;E9PCB4;Q5JV99	B4DR80;Q9Y6E0-2;F5H2G3;H0Y630;E9PCB9;Q9Y6E0;Q5JV98;E9PCB4	4;4;3;3;3;3;2;2;1	3;3;2;2;2;2;2;2;1	3;3;2;2;2;2;2;2;1	Serine/threonine-protein kinase 24;Serine/threonine-protein kinase 24 36 kDa subunit;Serine/threonine-protein kinase 24 12 kDa subunit	STK24	>tr|B4DR80|B4DR80_HUMAN Serine/threonine kinase 24 OS=Homo sapiens GN=STK24 PE=2 SV=1;>sp|Q9Y6E0-2|STK24_HUMAN Isoform A of Serine/threonine-protein kinase 24 OS=Homo sapiens GN=STK24;>tr|F5H2G3|F5H2G3_HUMAN Serine/threonine kinase 24 OS=Homo sapiens GN=ST	9	4	3	3	2	3	3	3	3	2	1	2	2	2	2	1	1	2	2	2	2	1	14.6	10.7	10.7	45.835	412	412;431;342;369;439;443;209;223;142	1	2	3	3	4	1	2.6865E-27	6.8	10.7	10.7	11.7	11.7	7.8	736030000
Q02809;B4DR87;Q5JXB9;Q5JXB7;Q5JXB8;E7EWK8	Q02809;B4DR87;Q5JXB9;Q5JXB7	3;3;2;2;1;1	3;3;2;2;1;1	3;3;2;2;1;1	Procollagen-lysine,2-oxoglutarate 5-dioxygenase 1	PLOD1	>sp|Q02809|PLOD1_HUMAN Procollagen-lysine,2-oxoglutarate 5-dioxygenase 1 OS=Homo sapiens GN=PLOD1 PE=1 SV=2;>tr|B4DR87|B4DR87_HUMAN Uncharacterized protein OS=Homo sapiens GN=PLOD1 PE=2 SV=1;>tr|Q5JXB9|Q5JXB9_HUMAN Procollagen-lysine 1, 2-oxoglutarate 5-di	6	3	3	3	3	1	2	1	2	2	3	1	2	1	2	2	3	1	2	1	2	2	7	7	7	83.549	727	727;774;199;283;225;391	5	3	4	2	3	3	5.6434E-48	7	2.6	4.5	2.6	5.1	5.1	2368400000
B4DR94;O15498	B4DR94;O15498	1;1	1;1	1;1	Synaptobrevin homolog YKT6	YKT6	>tr|B4DR94|B4DR94_HUMAN YKT6 v-SNARE homolog (S. cerevisiae) OS=Homo sapiens GN=YKT6 PE=2 SV=1;>sp|O15498|YKT6_HUMAN Synaptobrevin homolog YKT6 OS=Homo sapiens GN=YKT6 PE=1 SV=1	2	1	1	1	0	1	1	1	1	1	0	1	1	1	1	1	0	1	1	1	1	1	5.5	5.5	5.5	18.58	164	164;198		1	1	1	1	1	0.00095604	0	5.5	5.5	5.5	5.5	5.5	1097200000
H0Y6S1;B4DRC2;B4DZR9;Q9UQR0	H0Y6S1;B4DRC2;B4DZR9;Q9UQR0	1;1;1;1	1;1;1;1	1;1;1;1	Sex comb on midleg-like protein 2	SCML2	>tr|H0Y6S1|H0Y6S1_HUMAN Sex comb on midleg-like 2 (Drosophila) (Fragment) OS=Homo sapiens GN=SCML2 PE=4 SV=1;>tr|B4DRC2|B4DRC2_HUMAN Uncharacterized protein OS=Homo sapiens GN=SCML2 PE=2 SV=1;>tr|B4DZR9|B4DZR9_HUMAN Uncharacterized protein OS=Homo sapiens	4	1	1	1	0	0	1	0	0	0	0	0	1	0	0	0	0	0	1	0	0	0	12.8	12.8	12.8	13.498	125	125;345;577;700			1				0.030816	0	0	12.8	0	0	0	0
E7EVY8;B4DRG2;O14967	E7EVY8;B4DRG2;O14967	1;1;1	1;1;1	1;1;1	Calmegin	CLGN	>tr|E7EVY8|E7EVY8_HUMAN Uncharacterized protein OS=Homo sapiens GN=CLGN PE=3 SV=2;>tr|B4DRG2|B4DRG2_HUMAN Calmegin OS=Homo sapiens GN=CLGN PE=2 SV=1;>sp|O14967|CLGN_HUMAN Calmegin OS=Homo sapiens GN=CLGN PE=1 SV=1	3	1	1	1	0	0	0	0	1	1	0	0	0	0	1	1	0	0	0	0	1	1	3.5	3.5	3.5	46.505	405	405;527;610					1	1	0.0033023	0	0	0	0	3.5	3.5	247440000
H0YCM7;H0YEH5;B4DZ20;F5GZP8;Q7Z5G9;Q5JVZ5;Q96JJ3;B4DRL5;Q5JVZ8;Q5JW01;E9PBG2	H0YCM7;H0YEH5;B4DZ20;F5GZP8;Q7Z5G9;Q5JVZ5;Q96JJ3;B4DRL5;Q5JVZ8;Q5JW01;E9PBG2	2;2;2;2;2;2;2;2;1;1;1	2;2;2;2;2;2;2;2;1;1;1	2;2;2;2;2;2;2;2;1;1;1	Engulfment and cell motility protein 2	ELMO2	>tr|H0YCM7|H0YCM7_HUMAN Engulfment and cell motility 2 (Fragment) OS=Homo sapiens GN=ELMO2 PE=4 SV=1;>tr|H0YEH5|H0YEH5_HUMAN Engulfment and cell motility 2 (Fragment) OS=Homo sapiens GN=ELMO2 PE=4 SV=1;>tr|B4DZ20|B4DZ20_HUMAN Uncharacterized protein OS=Hom	11	2	2	2	1	2	1	1	0	1	1	2	1	1	0	1	1	2	1	1	0	1	9.5	9.5	9.5	51.338	441	441;451;452;537;632;718;720;732;267;283;479	2	3	2	1		1	1.734E-80	5.2	9.5	5.2	5.2	0	5.2	1597300000
B4DRL9;P24386	B4DRL9;P24386	1;1	1;1	1;1	Rab proteins geranylgeranyltransferase component A 1	CHM	>tr|B4DRL9|B4DRL9_HUMAN Uncharacterized protein OS=Homo sapiens GN=CHM PE=2 SV=1;>sp|P24386|RAE1_HUMAN Rab proteins geranylgeranyltransferase component A 1 OS=Homo sapiens GN=CHM PE=1 SV=3	2	1	1	1	1	1	1	1	0	1	1	1	1	1	0	1	1	1	1	1	0	1	2.6	2.6	2.6	57.264	505	505;653	1	1	1	1		1	5.2909E-06	2.6	2.6	2.6	2.6	0	2.6	548520000
B4DRR8;P12109	B4DRR8;P12109	2;2	2;2	2;2	Collagen alpha-1(VI) chain	COL6A1	>tr|B4DRR8|B4DRR8_HUMAN Uncharacterized protein OS=Homo sapiens GN=COL6A1 PE=2 SV=1;>sp|P12109|CO6A1_HUMAN Collagen alpha-1(VI) chain OS=Homo sapiens GN=COL6A1 PE=1 SV=3	2	2	2	2	2	2	1	2	1	1	2	2	1	2	1	1	2	2	1	2	1	1	8.8	8.8	8.8	60.657	589	589;1028	3	2	1	2	2	1	1.8373E-14	8.8	8.8	3.2	8.8	3.2	3.2	1476400000
E7ETN4;D6RH20;G5EA06;Q92552;B4DRT2	E7ETN4;D6RH20;G5EA06;Q92552;B4DRT2	1;1;1;1;1	1;1;1;1;1	1;1;1;1;1	28S ribosomal protein S27, mitochondrial	MRPS27	>tr|E7ETN4|E7ETN4_HUMAN Uncharacterized protein OS=Homo sapiens GN=MRPS27 PE=4 SV=1;>tr|D6RH20|D6RH20_HUMAN Mitochondrial ribosomal protein S27 (Fragment) OS=Homo sapiens GN=MRPS27 PE=4 SV=1;>tr|G5EA06|G5EA06_HUMAN Mitochondrial ribosomal protein S27, isof	5	1	1	1	1	1	1	1	1	1	1	1	1	1	1	1	1	1	1	1	1	1	12.3	12.3	12.3	22.008	195	195;299;358;414;428	4	5	5	4	4	3	1.0095E-260	12.3	12.3	12.3	12.3	12.3	12.3	12056000000
F8W648;F8VRF9;B4DRX1;Q9Y4G2	F8W648;F8VRF9;B4DRX1;Q9Y4G2	1;1;1;1	1;1;1;1	1;1;1;1	Pleckstrin homology domain-containing family M member 1	PLEKHM1	>tr|F8W648|F8W648_HUMAN Uncharacterized protein OS=Homo sapiens PE=4 SV=1;>tr|F8VRF9|F8VRF9_HUMAN Uncharacterized protein OS=Homo sapiens PE=4 SV=1;>tr|B4DRX1|B4DRX1_HUMAN Pleckstrin homology domain containing, family M (with RUN domain) member 1 OS=Homo s	4	1	1	1	0	0	0	0	1	0	0	0	0	0	1	0	0	0	0	0	1	0	1	1	1	107.98	967	967;1000;1000;1056					1		0.0023487	0	0	0	0	1	0	0
D6RCK3;Q9H8S9-2;Q9H8S9;Q7L9L4;B4DRY3	D6RCK3;Q9H8S9-2;Q9H8S9;Q7L9L4;B4DRY3	1;1;1;1;1	1;1;1;1;1	1;1;1;1;1	MOB kinase activator 1A;MOB kinase activator 1B	MOB1B;MOB1A	>tr|D6RCK3|D6RCK3_HUMAN MOB kinase activator 1B (Fragment) OS=Homo sapiens GN=MOB1B PE=4 SV=1;>sp|Q9H8S9-2|MOB1A_HUMAN Isoform 2 of MOB kinase activator 1A OS=Homo sapiens GN=MOB1A;>sp|Q9H8S9|MOB1A_HUMAN MOB kinase activator 1A OS=Homo sapiens GN=MOB1A PE=	5	1	1	1	1	1	1	0	0	0	1	1	1	0	0	0	1	1	1	0	0	0	9.2	9.2	9.2	14.631	130	130;148;216;216;221	1	1	1				0.00015688	9.2	9.2	9.2	0	0	0	40323000
B4DS00;Q9NWU2	B4DS00;Q9NWU2	1;1	1;1	1;1	Glucose-induced degradation protein 8 homolog	GID8	>tr|B4DS00|B4DS00_HUMAN Chromosome 20 open reading frame 11 OS=Homo sapiens GN=C20orf11 PE=2 SV=1;>sp|Q9NWU2|CT011_HUMAN Protein C20orf11 OS=Homo sapiens GN=C20orf11 PE=1 SV=1	2	1	1	1	1	1	1	0	0	0	1	1	1	0	0	0	1	1	1	0	0	0	12.3	12.3	12.3	17.563	155	155;228	1	1	1				0.00017129	12.3	12.3	12.3	0	0	0	76341000
B4DS13;E7EPC9;P23588;E7EX17;F8VX11;F8VYE9;F8VSC7;F8VP89;F8W0K0;F8VRU1	B4DS13;E7EPC9;P23588;E7EX17	14;14;14;14;4;2;2;2;1;1	14;14;14;14;4;2;2;2;1;1	14;14;14;14;4;2;2;2;1;1	Eukaryotic translation initiation factor 4B	EIF4B	>tr|B4DS13|B4DS13_HUMAN Uncharacterized protein OS=Homo sapiens GN=EIF4B PE=2 SV=1;>tr|E7EPC9|E7EPC9_HUMAN Eukaryotic translation initiation factor 4B OS=Homo sapiens GN=EIF4B PE=4 SV=1;>sp|P23588|IF4B_HUMAN Eukaryotic translation initiation factor 4B OS=H	10	14	14	14	11	7	10	6	7	7	11	7	10	6	7	7	11	7	10	6	7	7	27.1	27.1	27.1	64.805	572	572;587;611;616;360;185;227;275;170;175	19	15	15	11	14	13	1.0163E-117	25.5	17.5	19.9	15.9	17.5	17.5	1808100000
B4DS55;Q96JG6;Q75N11;H0Y7Q2;Q5JPD9;F5H5U7;F8WDT1;F2Z3F0;C9JA29;Q96JG6-2	B4DS55;Q96JG6;Q75N11;H0Y7Q2;Q5JPD9;F5H5U7	4;4;3;3;3;3;1;1;1;1	4;4;3;3;3;3;1;1;1;1	4;4;3;3;3;3;1;1;1;1	Coiled-coil domain-containing protein 132	CCDC132;FLJ20097;DKFZp313I2429	>tr|B4DS55|B4DS55_HUMAN Uncharacterized protein OS=Homo sapiens GN=CCDC132 PE=2 SV=1;>sp|Q96JG6|CC132_HUMAN Coiled-coil domain-containing protein 132 OS=Homo sapiens GN=CCDC132 PE=1 SV=3;>tr|Q75N11|Q75N11_HUMAN Putative uncharacterized protein FLJ20097 OS=	10	4	4	4	4	3	3	2	2	1	4	3	3	2	2	1	4	3	3	2	2	1	10.7	10.7	10.7	79.05	684	684;964;413;469;593;934;37;39;189;327	5	4	4	3	3	1	1.5801E-27	10.7	7	7	5.7	5.7	3.7	698500000
B4DS69;P53367-2;P53367	B4DS69;P53367-2;P53367	2;2;2	2;2;2	2;2;2	Arfaptin-1	ARFIP1	>tr|B4DS69|B4DS69_HUMAN Uncharacterized protein OS=Homo sapiens GN=ARFIP1 PE=2 SV=1;>sp|P53367-2|ARFP1_HUMAN Isoform A of Arfaptin-1 OS=Homo sapiens GN=ARFIP1;>sp|P53367|ARFP1_HUMAN Arfaptin-1 OS=Homo sapiens GN=ARFIP1 PE=1 SV=2	3	2	2	2	0	0	1	2	2	2	0	0	1	2	2	2	0	0	1	2	2	2	19.2	19.2	19.2	22.054	193	193;341;373			1	2	3	3	1.5636E-38	0	0	6.7	19.2	19.2	19.2	3659400000
E7EV84;B4DS82;Q14457	E7EV84;B4DS82;Q14457	2;2;2	2;2;2	2;2;2	Beclin-1	BECN1	>tr|E7EV84|E7EV84_HUMAN Beclin 1, autophagy-related OS=Homo sapiens GN=BECN1 PE=4 SV=1;>tr|B4DS82|B4DS82_HUMAN Uncharacterized protein OS=Homo sapiens GN=BECN1 PE=2 SV=1;>sp|Q14457|BECN1_HUMAN Beclin-1 OS=Homo sapiens GN=BECN1 PE=1 SV=2	3	2	2	2	1	2	2	0	0	1	1	2	2	0	0	1	1	2	2	0	0	1	10	10	10	32.358	279	279;363;450	1	2	2			1	1.4516E-08	3.9	10	10	0	0	6.1	251660000
Q86XK6;B4DSM5;G3XAG1;Q96ME7	Q86XK6;B4DSM5;G3XAG1;Q96ME7	2;2;2;2	2;2;2;2	2;2;2;2	Zinc finger protein 512	ZNF512	>tr|Q86XK6|Q86XK6_HUMAN ZNF512 protein OS=Homo sapiens GN=ZNF512 PE=2 SV=1;>tr|B4DSM5|B4DSM5_HUMAN Uncharacterized protein OS=Homo sapiens GN=ZNF512 PE=2 SV=1;>tr|G3XAG1|G3XAG1_HUMAN Uncharacterized protein OS=Homo sapiens GN=ZNF512 PE=4 SV=1;>sp|Q96ME7|ZN	4	2	2	2	1	1	2	1	1	1	1	1	2	1	1	1	1	1	2	1	1	1	5.1	5.1	5.1	56.361	490	490;538;566;567	1	1	2	1	1	1	6.5265E-19	2.7	2.7	5.1	2.7	2.7	2.7	497090000
B4DSR3;O94830;H0YF30	B4DSR3;O94830;H0YF30	2;2;1	2;2;1	2;2;1	Phospholipase DDHD2	DDHD2	>tr|B4DSR3|B4DSR3_HUMAN Uncharacterized protein OS=Homo sapiens GN=DDHD2 PE=2 SV=1;>sp|O94830|DDHD2_HUMAN Phospholipase DDHD2 OS=Homo sapiens GN=DDHD2 PE=1 SV=2;>tr|H0YF30|H0YF30_HUMAN DDHD domain-containing 2 (Fragment) OS=Homo sapiens GN=DDHD2 PE=4 SV=1	3	2	2	2	0	0	0	1	2	1	0	0	0	1	2	1	0	0	0	1	2	1	11.1	11.1	11.1	30.749	271	271;711;183				2	2	2	1.1192E-30	0	0	0	7.4	11.1	7.4	335520000
B4DST5;Q9H3S7;E9PHR4	B4DST5;Q9H3S7;E9PHR4	2;2;1	2;2;1	2;2;1	Tyrosine-protein phosphatase non-receptor type 23	PTPN23	>tr|B4DST5|B4DST5_HUMAN Protein tyrosine phosphatase, non-receptor type 23 OS=Homo sapiens GN=PTPN23 PE=2 SV=1;>sp|Q9H3S7|PTN23_HUMAN Tyrosine-protein phosphatase non-receptor type 23 OS=Homo sapiens GN=PTPN23 PE=1 SV=1;>tr|E9PHR4|E9PHR4_HUMAN Protein tyro	3	2	2	2	1	2	1	0	0	0	1	2	1	0	0	0	1	2	1	0	0	0	2.8	2.8	2.8	164.56	1510	1510;1636;912	2	3	2				3.025E-26	1	2.8	1	0	0	0	566370000
E7EUM5;B4DT35;Q7Z3B4;Q7Z3B4-2	E7EUM5;B4DT35;Q7Z3B4;Q7Z3B4-2	3;3;3;2	3;3;3;2	3;3;3;2	Nucleoporin p54	NUP54	>tr|E7EUM5|E7EUM5_HUMAN Nucleoporin 54kDa OS=Homo sapiens GN=NUP54 PE=4 SV=2;>tr|B4DT35|B4DT35_HUMAN Uncharacterized protein OS=Homo sapiens GN=NUP54 PE=2 SV=1;>sp|Q7Z3B4|NUP54_HUMAN Nucleoporin p54 OS=Homo sapiens GN=NUP54 PE=1 SV=2;>sp|Q7Z3B4-2|NUP54_HUM	4	3	3	3	3	1	2	1	2	2	3	1	2	1	2	2	3	1	2	1	2	2	11.3	11.3	11.3	37.349	327	327;459;507;291	3	1	2	1	2	2	4.7977E-19	11.3	4.9	8.9	4	6.4	6.4	484230000
Q9NUQ6-2;Q9NUQ6;B4DT67;C9J8M7;F2Z2S1;C9JKE4;F8VZ02;F8VT91;C9JGM8;C9JW67;F8W6C2;B8ZZZ7;C9IZC3	Q9NUQ6-2;Q9NUQ6;B4DT67;C9J8M7;F2Z2S1;C9JKE4;F8VZ02;F8VT91;C9JGM8;C9JW67;F8W6C2;B8ZZZ7	3;3;3;2;2;2;2;2;2;2;2;2;1	3;3;3;2;2;2;2;2;2;2;2;2;1	3;3;3;2;2;2;2;2;2;2;2;2;1	SPATS2-like protein	SPATS2L	>sp|Q9NUQ6-2|SPS2L_HUMAN Isoform 2 of SPATS2-like protein OS=Homo sapiens GN=SPATS2L;>sp|Q9NUQ6|SPS2L_HUMAN SPATS2-like protein OS=Homo sapiens GN=SPATS2L PE=1 SV=2;>tr|B4DT67|B4DT67_HUMAN Uncharacterized protein OS=Homo sapiens GN=SPATS2L PE=2 SV=1;>tr|C9	13	3	3	3	1	2	1	1	2	1	1	2	1	1	2	1	1	2	1	1	2	1	11.7	11.7	11.7	54.178	489	489;558;588;115;140;154;173;188;193;238;266;498;94	1	2	1	1	2	1	1.4673E-15	5.3	8	5.3	2.7	6.3	2.7	2251900000
Q14103-4;B4DTC3;Q14103-2;D6RBQ9	Q14103-4;B4DTC3;Q14103-2;D6RBQ9	5;5;5;3	1;1;1;1	1;1;1;1		HNRNPD	>sp|Q14103-4|HNRPD_HUMAN Isoform 4 of Heterogeneous nuclear ribonucleoprotein D0 OS=Homo sapiens GN=HNRNPD;>tr|B4DTC3|B4DTC3_HUMAN Uncharacterized protein OS=Homo sapiens GN=HNRNPD PE=2 SV=1;>sp|Q14103-2|HNRPD_HUMAN Isoform 2 of Heterogeneous nuclear ribon	4	5	1	1	4	2	4	2	3	3	0	0	0	1	1	1	0	0	0	1	1	1	20.6	2.4	2.4	30.672	287	287;303;336;155				1	1	1	9.0552E-26	18.1	12.2	18.1	7.3	14.6	14.6	26239000
E9PN76;B4DTD1;Q8ND24;E9PRE9	E9PN76;B4DTD1;Q8ND24;E9PRE9	4;4;4;2	4;4;4;2	4;4;4;2	RING finger protein 214	RNF214	>tr|E9PN76|E9PN76_HUMAN Ring finger protein 214 OS=Homo sapiens GN=RNF214 PE=4 SV=1;>tr|B4DTD1|B4DTD1_HUMAN Ring finger protein 214 OS=Homo sapiens GN=RNF214 PE=2 SV=1;>sp|Q8ND24|RN214_HUMAN RING finger protein 214 OS=Homo sapiens GN=RNF214 PE=1 SV=2;>tr|E	4	4	4	4	1	3	2	1	2	1	1	3	2	1	2	1	1	3	2	1	2	1	10.3	10.3	10.3	57.571	513	513;548;703;146	2	3	2	1	2	1	1.348E-17	1.6	8.8	3.1	4.9	6.4	4.9	1959700000
Q6IA86-4;Q6IA86-2;Q6IA86-3;B4DTG0;Q6IA86;E7EP23;E9PCX0;H0YFD3;F5GX79	Q6IA86-4;Q6IA86-2;Q6IA86-3;B4DTG0;Q6IA86;E7EP23;E9PCX0	5;5;5;5;5;5;4;2;1	5;5;5;5;5;5;4;2;1	5;5;5;5;5;5;4;2;1	Elongator complex protein 2	ELP2	>sp|Q6IA86-4|ELP2_HUMAN Isoform 4 of Elongator complex protein 2 OS=Homo sapiens GN=ELP2;>sp|Q6IA86-2|ELP2_HUMAN Isoform 2 of Elongator complex protein 2 OS=Homo sapiens GN=ELP2;>sp|Q6IA86-3|ELP2_HUMAN Isoform 3 of Elongator complex protein 2 OS=Homo sapie	9	5	5	5	3	3	4	2	1	1	3	3	4	2	1	1	3	3	4	2	1	1	9.5	9.5	9.5	78.576	705	705;756;800;821;826;891;756;194;57	3	4	4	2	1	1	3.1619E-50	7.4	5	5.2	3.1	1.8	1.8	2832400000
P26641;B4DTG2;B4DUP0;E7EMT2	P26641;B4DTG2;B4DUP0	3;3;2;1	3;3;2;1	3;3;2;1	Elongation factor 1-gamma	EEF1G	>sp|P26641|EF1G_HUMAN Elongation factor 1-gamma OS=Homo sapiens GN=EEF1G PE=1 SV=3;>tr|B4DTG2|B4DTG2_HUMAN Eukaryotic translation elongation factor 1 gamma OS=Homo sapiens GN=EEF1G PE=2 SV=1;>tr|B4DUP0|B4DUP0_HUMAN Uncharacterized protein OS=Homo sapiens G	4	3	3	3	3	2	2	2	2	3	3	2	2	2	2	3	3	2	2	2	2	3	10.1	10.1	10.1	50.118	437	437;487;206;206	10	9	9	10	9	9	1.6042E-28	10.1	8	8	7.1	7.1	10.1	24757000000
B4DTG6;Q8ND56-2;Q8ND56	B4DTG6;Q8ND56-2;Q8ND56	4;4;4	4;4;4	4;4;4	Protein LSM14 homolog A	LSM14A	>tr|B4DTG6|B4DTG6_HUMAN Uncharacterized protein OS=Homo sapiens GN=LSM14A PE=2 SV=1;>sp|Q8ND56-2|LS14A_HUMAN Isoform 2 of Protein LSM14 homolog A OS=Homo sapiens GN=LSM14A;>sp|Q8ND56|LS14A_HUMAN Protein LSM14 homolog A OS=Homo sapiens GN=LSM14A PE=1 SV=3	3	4	4	4	4	4	4	4	4	4	4	4	4	4	4	4	4	4	4	4	4	4	13	13	13	46.411	422	422;463;463	8	8	8	5	6	6	3.6226E-259	13	13	13	13	13	13	57402000000
B4DTI0;F5H3P5;B4DXW1;P61158	B4DTI0;F5H3P5;B4DXW1;P61158	2;2;2;2	2;2;2;2	2;2;2;2	Actin-related protein 3	ACTR3	>tr|B4DTI0|B4DTI0_HUMAN ARP3 actin-related protein 3 homolog (yeast) OS=Homo sapiens GN=ACTR3 PE=2 SV=1;>tr|F5H3P5|F5H3P5_HUMAN ARP3 actin-related protein 3 homolog (yeast) OS=Homo sapiens GN=ACTR3 PE=3 SV=1;>tr|B4DXW1|B4DXW1_HUMAN ARP3 actin-related prote	4	2	2	2	0	0	0	1	0	1	0	0	0	1	0	1	0	0	0	1	0	1	6.2	6.2	6.2	32.656	289	289;356;367;418				1		1	1.2631E-05	0	0	0	3.8	0	2.4	30922000
Q68CU6;P20936-2;H0YD89;B4DTL2;E9PGC0;P20936	Q68CU6;P20936-2;H0YD89;B4DTL2;E9PGC0;P20936	1;1;1;1;1;1	1;1;1;1;1;1	1;1;1;1;1;1	Ras GTPase-activating protein 1	DKFZp434N071;RASA1	>tr|Q68CU6|Q68CU6_HUMAN Putative uncharacterized protein DKFZp434N071 OS=Homo sapiens GN=DKFZp434N071 PE=2 SV=2;>sp|P20936-2|RASA1_HUMAN Isoform 2 of Ras GTPase-activating protein 1 OS=Homo sapiens GN=RASA1;>tr|H0YD89|H0YD89_HUMAN RAS p21 protein activator	6	1	1	1	1	1	1	1	1	1	1	1	1	1	1	1	1	1	1	1	1	1	3.5	3.5	3.5	58.036	539	539;870;871;880;881;1047	3	3	3	2	2	3	3.8287E-20	3.5	3.5	3.5	3.5	3.5	3.5	1525300000
Q15811-3;F8W7U0;E7ERJ0;B4DTM2;Q15811-2;Q15811-4;F8W7L8;A8CTY3;A8CTX8;Q15811;E9PD98;A7Y322;F5H153;A8DCP3;E7ERJ1;CON__ENSEMBL:ENSBTAP00000001528	Q15811-3;F8W7U0;E7ERJ0;B4DTM2;Q15811-2;Q15811-4;F8W7L8;A8CTY3;A8CTX8;Q15811;E9PD98;A7Y322;F5H153;A8DCP3;E7ERJ1;CON__ENSEMBL:ENSBTAP00000001528	7;7;7;7;7;6;6;6;6;6;6;5;5;4;4;4	7;7;7;7;7;6;6;6;6;6;6;5;5;4;4;4	7;7;7;7;7;6;6;6;6;6;6;5;5;4;4;4	Intersectin-1	ITSN1	>sp|Q15811-3|ITSN1_HUMAN Isoform 3 of Intersectin-1 OS=Homo sapiens GN=ITSN1;>tr|F8W7U0|F8W7U0_HUMAN Intersectin 1 (SH3 domain protein) OS=Homo sapiens GN=ITSN1 PE=4 SV=1;>tr|E7ERJ0|E7ERJ0_HUMAN Intersectin 1 (SH3 domain protein) OS=Homo sapiens GN=ITSN1 P	16	7	7	7	4	6	5	5	2	2	4	6	5	5	2	2	4	6	5	5	2	2	6.5	6.5	6.5	129.41	1144	1144;1149;1178;1215;1220;1650;1650;1660;1716;1721;1721;1015;1078;914;1020;1222	4	6	5	5	2	2	8.039E-30	3.3	5.8	4.9	4.4	1.7	1.7	610910000
F5H6D8;B4DTN4;H0YFV6;Q86U44;B4E349;F5GXN0	F5H6D8;B4DTN4;H0YFV6;Q86U44;B4E349;F5GXN0	2;2;2;2;1;1	2;2;2;2;1;1	2;2;2;2;1;1	N6-adenosine-methyltransferase 70 kDa subunit	METTL3	>tr|F5H6D8|F5H6D8_HUMAN Methyltransferase-like 3 OS=Homo sapiens GN=METTL3 PE=4 SV=1;>tr|B4DTN4|B4DTN4_HUMAN Uncharacterized protein OS=Homo sapiens GN=METTL3 PE=2 SV=1;>tr|H0YFV6|H0YFV6_HUMAN Methyltransferase-like 3 (Fragment) OS=Homo sapiens GN=METTL3 P	6	2	2	2	1	1	1	0	1	1	1	1	1	0	1	1	1	1	1	0	1	1	15.5	15.5	15.5	26.266	245	245;258;336;580;153;163	1	1	1		1	1	2.8927E-12	8.2	8.2	8.2	0	7.3	7.3	181670000
B4DTQ6;Q70J99;Q70J99-3	B4DTQ6;Q70J99;Q70J99-3	1;1;1	1;1;1	1;1;1	Protein unc-13 homolog D	UNC13D	>tr|B4DTQ6|B4DTQ6_HUMAN Unc-13 homolog D (C. elegans) OS=Homo sapiens GN=UNC13D PE=2 SV=1;>sp|Q70J99|UN13D_HUMAN Protein unc-13 homolog D OS=Homo sapiens GN=UNC13D PE=1 SV=1;>sp|Q70J99-3|UN13D_HUMAN Isoform 3 of Protein unc-13 homolog D OS=Homo sapiens GN=	3	1	1	1	0	1	0	0	0	0	0	1	0	0	0	0	0	1	0	0	0	0	1.1	1.1	1.1	106.5	944	944;1090;1142		1					0.030469	0	1.1	0	0	0	0	0
Q6ZS95;F5GXJ9;Q13740-2;B4DTU0;Q13740	Q6ZS95;F5GXJ9;Q13740-2;B4DTU0;Q13740	2;2;2;2;2	2;2;2;2;2	2;2;2;2;2	CD166 antigen	ALCAM	>tr|Q6ZS95|Q6ZS95_HUMAN Activated leukocyte cell adhesion molecule OS=Homo sapiens GN=ALCAM PE=2 SV=1;>tr|F5GXJ9|F5GXJ9_HUMAN Activated leukocyte cell adhesion molecule OS=Homo sapiens GN=ALCAM PE=4 SV=1;>sp|Q13740-2|CD166_HUMAN Isoform 2 of CD166 antigen	5	2	2	2	0	1	1	1	2	2	0	1	1	1	2	2	0	1	1	1	2	2	5.6	5.6	5.6	33.878	305	305;532;570;570;583		1	1	1	2	2	1.7326E-06	0	3	3	3	5.6	5.6	494560000
Q5TBB3;B4DTZ6;P19634;Q5TBB2	Q5TBB3;B4DTZ6;P19634;Q5TBB2	4;4;4;3	4;4;4;3	4;4;4;3	Sodium/hydrogen exchanger;Sodium/hydrogen exchanger 1	SLC9A1	>tr|Q5TBB3|Q5TBB3_HUMAN Solute carrier family 9 (Sodium/hydrogen exchanger), member 1 OS=Homo sapiens GN=SLC9A1 PE=2 SV=1;>tr|B4DTZ6|B4DTZ6_HUMAN Sodium/hydrogen exchanger OS=Homo sapiens GN=SLC9A1 PE=2 SV=1;>sp|P19634|SL9A1_HUMAN Sodium/hydrogen exchanger	4	4	4	4	3	3	3	2	1	2	3	3	3	2	1	2	3	3	3	2	1	2	17.2	17.2	17.2	36.164	319	319;476;815;224	4	4	4	2	1	2	6.8353E-18	14.7	14.7	14.7	7.5	5	7.5	0
B4DTZ7;Q68DH5	B4DTZ7;Q68DH5	3;3	3;3	3;3	LMBR1 domain-containing protein 2	LMBRD2	>tr|B4DTZ7|B4DTZ7_HUMAN Uncharacterized protein OS=Homo sapiens GN=LMBRD2 PE=2 SV=1;>sp|Q68DH5|LMBD2_HUMAN LMBR1 domain-containing protein 2 OS=Homo sapiens GN=LMBRD2 PE=1 SV=1	2	3	3	3	1	2	2	0	0	0	1	2	2	0	0	0	1	2	2	0	0	0	6.5	6.5	6.5	69.334	589	589;695	1	2	2				4.7774E-08	1.9	4.6	3.7	0	0	0	764030000
E7EUR2;E7EUE9;E7ENU9;B4DU58;P40121;B8ZZS7	E7EUR2;E7EUE9;E7ENU9;B4DU58;P40121;B8ZZS7	2;2;2;2;2;1	2;2;2;2;2;1	2;2;2;2;2;1	Macrophage-capping protein	CAPG	>tr|E7EUR2|E7EUR2_HUMAN Capping protein (actin filament), gelsolin-like (Fragment) OS=Homo sapiens GN=CAPG PE=4 SV=1;>tr|E7EUE9|E7EUE9_HUMAN Capping protein (actin filament), gelsolin-like (Fragment) OS=Homo sapiens GN=CAPG PE=4 SV=1;>tr|E7ENU9|E7ENU9_HUMA	6	2	2	2	2	1	2	2	2	2	2	1	2	2	2	2	2	1	2	2	2	2	13.4	13.4	13.4	27.793	253	253;253;253;327;348;333	3	3	4	4	4	3	3.9687E-41	13.4	8.7	13.4	13.4	13.4	13.4	6498300000
E9PID8;B4DUD5;P33240-2;P33240;E7EWR4	E9PID8;B4DUD5;P33240-2;P33240;E7EWR4	1;1;1;1;1	1;1;1;1;1	1;1;1;1;1	Cleavage stimulation factor subunit 2	CSTF2	>tr|E9PID8|E9PID8_HUMAN Cleavage stimulation factor, 3 pre-RNA, subunit 2, 64kDa OS=Homo sapiens GN=CSTF2 PE=4 SV=1;>tr|B4DUD5|B4DUD5_HUMAN Uncharacterized protein OS=Homo sapiens GN=CSTF2 PE=2 SV=1;>sp|P33240-2|CSTF2_HUMAN Isoform 2 of Cleavage stimulati	5	1	1	1	1	1	1	0	0	1	1	1	1	0	0	1	1	1	1	0	0	1	6.4	6.4	6.4	46.665	438	438;553;560;577;597	1	2	1			1	3.1514E-17	6.4	6.4	6.4	0	0	6.4	246140000
Q9NVZ3-3;B4DUR7;F6SKB8;D6RB24;Q9NVZ3-4;Q9NVZ3;Q9NVZ3-2	Q9NVZ3-3;B4DUR7;F6SKB8;D6RB24;Q9NVZ3-4;Q9NVZ3;Q9NVZ3-2	1;1;1;1;1;1;1	1;1;1;1;1;1;1	1;1;1;1;1;1;1	Adaptin ear-binding coat-associated protein 2	NECAP2	>sp|Q9NVZ3-3|NECP2_HUMAN Isoform 3 of Adaptin ear-binding coat-associated protein 2 OS=Homo sapiens GN=NECAP2;>tr|B4DUR7|B4DUR7_HUMAN Uncharacterized protein OS=Homo sapiens GN=NECAP2 PE=2 SV=1;>tr|F6SKB8|F6SKB8_HUMAN NECAP endocytosis-associated 2 OS=Homo	7	1	1	1	1	0	0	0	0	0	1	0	0	0	0	0	1	0	0	0	0	0	5.8	5.8	5.8	19.419	172	172;185;194;202;237;263;273	1						0.0013405	5.8	0	0	0	0	0	22057000
B4DUV2;B4DUW2;Q8TBC3	B4DUV2;B4DUW2;Q8TBC3	1;1;1	1;1;1	1;1;1	SH3KBP1-binding protein 1	SHKBP1	>tr|B4DUV2|B4DUV2_HUMAN Uncharacterized protein OS=Homo sapiens GN=SHKBP1 PE=2 SV=1;>tr|B4DUW2|B4DUW2_HUMAN Uncharacterized protein OS=Homo sapiens GN=SHKBP1 PE=2 SV=1;>sp|Q8TBC3|SHKB1_HUMAN SH3KBP1-binding protein 1 OS=Homo sapiens GN=SHKBP1 PE=1 SV=2	3	1	1	1	1	1	1	1	1	1	1	1	1	1	1	1	1	1	1	1	1	1	7.1	7.1	7.1	51.858	478	478;487;707	2	3	4	3	3	3	4.0467E-70	7.1	7.1	7.1	7.1	7.1	7.1	12815000000
B4DUW3;O60294	B4DUW3;O60294	1;1	1;1	1;1	Leucine carboxyl methyltransferase 2	LCMT2	>tr|B4DUW3|B4DUW3_HUMAN Uncharacterized protein OS=Homo sapiens GN=LCMT2 PE=2 SV=1;>sp|O60294|LCMT2_HUMAN Leucine carboxyl methyltransferase 2 OS=Homo sapiens GN=LCMT2 PE=1 SV=3	2	1	1	1	1	1	1	1	1	0	1	1	1	1	1	0	1	1	1	1	1	0	3.8	3.8	3.8	29.024	265	265;686	1	1	1	1	1		1.689E-07	3.8	3.8	3.8	3.8	3.8	0	409490000
B4DUW6;P61011;G3V4F7;G3V480	B4DUW6;P61011;G3V4F7	3;3;2;1	3;3;2;1	3;3;2;1	Signal recognition particle 54 kDa protein	SRP54	>tr|B4DUW6|B4DUW6_HUMAN Uncharacterized protein OS=Homo sapiens GN=SRP54 PE=2 SV=1;>sp|P61011|SRP54_HUMAN Signal recognition particle 54 kDa protein OS=Homo sapiens GN=SRP54 PE=1 SV=1;>tr|G3V4F7|G3V4F7_HUMAN Signal recognition particle 54kDa OS=Homo sapien	4	3	3	3	3	2	2	1	2	2	3	2	2	1	2	2	3	2	2	1	2	2	9.7	9.7	9.7	50.369	455	455;504;440;74	5	7	5	2	5	3	1.2465E-59	9.7	7.5	6.6	4.4	6.6	6.6	2314900000
F5GWE2;O00154-2;B4DUX0;O00154-3;O00154-6;O00154-4;O00154-5;O00154	F5GWE2;O00154-2;B4DUX0;O00154-3;O00154-6;O00154-4;O00154-5;O00154	1;1;1;1;1;1;1;1	1;1;1;1;1;1;1;1	1;1;1;1;1;1;1;1	Cytosolic acyl coenzyme A thioester hydrolase	ACOT7	>tr|F5GWE2|F5GWE2_HUMAN Acyl-CoA thioesterase 7 OS=Homo sapiens GN=ACOT7 PE=4 SV=1;>sp|O00154-2|BACH_HUMAN Isoform 2 of Cytosolic acyl coenzyme A thioester hydrolase OS=Homo sapiens GN=ACOT7;>tr|B4DUX0|B4DUX0_HUMAN Uncharacterized protein OS=Homo sapiens G	8	1	1	1	0	0	0	0	0	1	0	0	0	0	0	1	0	0	0	0	0	1	4	4	4	24.82	223	223;246;265;283;329;338;350;380						2	0.0088909	0	0	0	0	0	4	15908000
B4DV19;P15882	B4DV19;P15882	1;1	1;1	1;1	N-chimaerin	CHN1	>tr|B4DV19|B4DV19_HUMAN Chimerin (Chimaerin) 1, isoform CRA_a OS=Homo sapiens GN=CHN1 PE=2 SV=1;>sp|P15882|CHIN_HUMAN N-chimaerin OS=Homo sapiens GN=CHN1 PE=1 SV=3	2	1	1	1	1	1	1	0	1	0	1	1	1	0	1	0	1	1	1	0	1	0	3.9	3.9	3.9	50.033	433	433;459	1	1	1		1		0.0046204	3.9	3.9	3.9	0	3.9	0	126460000
Q8NDF8-3;E9PC61;B4DV38;Q8NDF8	Q8NDF8-3;E9PC61;B4DV38;Q8NDF8	2;2;2;1	2;2;2;1	2;2;2;1	PAP-associated domain-containing protein 5	PAPD5	>sp|Q8NDF8-3|PAPD5_HUMAN Isoform 3 of PAP-associated domain-containing protein 5 OS=Homo sapiens GN=PAPD5;>tr|E9PC61|E9PC61_HUMAN PAP-associated domain-containing 5 OS=Homo sapiens GN=PAPD5 PE=4 SV=1;>tr|B4DV38|B4DV38_HUMAN Uncharacterized protein OS=Homo	4	2	2	2	1	2	2	2	1	1	1	2	2	2	1	1	1	2	2	2	1	1	5	5	5	64.196	585	585;619;698;572	1	2	2	2	1	1	8.5506E-61	2.4	5	5	5	2.4	2.4	3565400000
B4DV47;Q6P1J9	B4DV47;Q6P1J9	2;2	2;2	2;2	Parafibromin	CDC73	>tr|B4DV47|B4DV47_HUMAN Uncharacterized protein OS=Homo sapiens GN=CDC73 PE=2 SV=1;>sp|Q6P1J9|CDC73_HUMAN Parafibromin OS=Homo sapiens GN=CDC73 PE=1 SV=1	2	2	2	2	1	2	2	0	0	0	1	2	2	0	0	0	1	2	2	0	0	0	7	7	7	35.936	316	316;531	2	2	3				1.1521E-06	3.5	7	7	0	0	0	377080000
B4DV96;Q9H477	B4DV96;Q9H477	1;1	1;1	1;1	Ribokinase	RBKS	>tr|B4DV96|B4DV96_HUMAN Uncharacterized protein OS=Homo sapiens GN=RBKS PE=2 SV=1;>sp|Q9H477|RBSK_HUMAN Ribokinase OS=Homo sapiens GN=RBKS PE=1 SV=1	2	1	1	1	0	0	0	1	1	0	0	0	0	1	1	0	0	0	0	1	1	0	4.2	4.2	4.2	30.36	286	286;322				1	1		0.0034645	0	0	0	4.2	4.2	0	79403000
B4DVD5;B4DVT3;Q96SY0	B4DVD5;B4DVT3;Q96SY0	2;2;2	2;2;2	2;2;2	von Willebrand factor A domain-containing protein 9	VWA9	>tr|B4DVD5|B4DVD5_HUMAN Uncharacterized protein OS=Homo sapiens GN=C15orf44 PE=2 SV=1;>tr|B4DVT3|B4DVT3_HUMAN Uncharacterized protein OS=Homo sapiens GN=C15orf44 PE=2 SV=1;>sp|Q96SY0|CO044_HUMAN UPF0464 protein C15orf44 OS=Homo sapiens GN=C15orf44 PE=1 SV=	3	2	2	2	2	2	2	2	2	1	2	2	2	2	2	1	2	2	2	2	2	1	8	8	8	48.434	439	439;482;518	3	3	3	3	2	2	3.2086E-98	8	8	8	8	8	5.7	4249400000
H0YEC7;B4DVD8;P29466-3;G3V169;P29466-2;P29466	H0YEC7;B4DVD8;P29466-3;G3V169;P29466-2;P29466	1;1;1;1;1;1	1;1;1;1;1;1	1;1;1;1;1;1	Caspase;Caspase-1;Caspase-1 subunit p20;Caspase-1 subunit p10	CASP1	>tr|H0YEC7|H0YEC7_HUMAN Caspase 1, apoptosis-related cysteine peptidase (interleukin 1, beta, convertase) (Fragment) OS=Homo sapiens GN=CASP1 PE=3 SV=1;>tr|B4DVD8|B4DVD8_HUMAN Uncharacterized protein OS=Homo sapiens GN=CASP1 PE=2 SV=1;>sp|P29466-3|CASP1_HU	6	1	1	1	1	1	1	1	0	1	1	1	1	1	0	1	1	1	1	1	0	1	9.7	9.7	9.7	26.666	236	236;301;311;367;383;404	1	1	1	1		1	3.6148E-11	9.7	9.7	9.7	9.7	0	9.7	147470000
E9PDK5;B4DVE7;P50995;E5RIN3;H0Y6E1;E9PDS7;P27216;P27216-2	E9PDK5;B4DVE7;P50995	4;4;4;1;1;1;1;1	4;4;4;1;1;1;1;1	4;4;4;1;1;1;1;1	Annexin;Annexin A11	ANXA11	>tr|E9PDK5|E9PDK5_HUMAN Annexin OS=Homo sapiens GN=ANXA11 PE=3 SV=1;>tr|B4DVE7|B4DVE7_HUMAN Annexin OS=Homo sapiens GN=ANXA11 PE=2 SV=1;>sp|P50995|ANX11_HUMAN Annexin A11 OS=Homo sapiens GN=ANXA11 PE=1 SV=1	8	4	4	4	4	4	3	1	1	1	4	4	3	1	1	1	4	4	3	1	1	1	11.9	11.9	11.9	45.728	412	412;472;505;113;148;162;316;357	5	5	4	1	1	1	2.0619E-37	11.9	11.9	8.3	3.9	3.9	2.2	921660000
Q8NBI6-3;B4DVL3;Q8NBI6-2;Q8NBI6	Q8NBI6-3;B4DVL3;Q8NBI6-2;Q8NBI6	1;1;1;1	1;1;1;1	1;1;1;1	Xyloside xylosyltransferase 1	XXYLT1	>sp|Q8NBI6-3|XXLT1_HUMAN Isoform 3 of Xyloside xylosyltransferase 1 OS=Homo sapiens GN=XXYLT1;>tr|B4DVL3|B4DVL3_HUMAN Uncharacterized protein OS=Homo sapiens GN=XXYLT1 PE=2 SV=1;>sp|Q8NBI6-2|XXLT1_HUMAN Isoform 2 of Xyloside xylosyltransferase 1 OS=Homo sa	4	1	1	1	1	1	1	1	1	1	1	1	1	1	1	1	1	1	1	1	1	1	7	7	7	21.816	187	187;189;190;393	1	1	1	1	1	1	0.00019974	7	7	7	7	7	7	1986000000
C9JB42;C9JDR7;C9JDX6;F8WCZ4;C9J2P2;E9PH18;C9J2C4;O75190-2;B4DVN1;O75190-3;O75190;C9JN01;Q8WWF6	C9JB42;C9JDR7;C9JDX6;F8WCZ4;C9J2P2;E9PH18;C9J2C4;O75190-2;B4DVN1;O75190-3;O75190;C9JN01	3;3;3;3;3;3;3;3;3;3;3;2;1	3;3;3;3;3;3;3;3;3;3;3;2;1	3;3;3;3;3;3;3;3;3;3;3;2;1	DnaJ homolog subfamily B member 6	DNAJB6	>tr|C9JB42|C9JB42_HUMAN DnaJ (Hsp40) homolog, subfamily B, member 6 (Fragment) OS=Homo sapiens GN=DNAJB6 PE=4 SV=1;>tr|C9JDR7|C9JDR7_HUMAN DnaJ (Hsp40) homolog, subfamily B, member 6 (Fragment) OS=Homo sapiens GN=DNAJB6 PE=4 SV=1;>tr|C9JDX6|C9JDX6_HUMAN Dn	13	3	3	3	1	0	1	2	1	2	1	0	1	2	1	2	1	0	1	2	1	2	33.3	33.3	33.3	7.8818	66	66;98;125;129;146;211;228;241;268;325;326;45;145	1		1	2	1	2	1.8972E-07	13.6	0	13.6	13.6	13.6	31.8	31699000
B4DVN5;Q9Y613	B4DVN5;Q9Y613	2;2	2;2	2;2	FH1/FH2 domain-containing protein 1	FHOD1	>tr|B4DVN5|B4DVN5_HUMAN Uncharacterized protein OS=Homo sapiens GN=FHOD1 PE=2 SV=1;>sp|Q9Y613|FHOD1_HUMAN FH1/FH2 domain-containing protein 1 OS=Homo sapiens GN=FHOD1 PE=1 SV=3	2	2	2	2	2	2	1	2	2	1	2	2	1	2	2	1	2	2	1	2	2	1	5	5	5	81.333	743	743;1164	2	2	1	3	2	1	0.00022285	5	5	3.8	5	5	3.8	0
B4DVQ5;Q99613;F5H1I1;B4DDN4;F5H4V1;B5ME19;B4DRU0;B4DVU3;F5GZ22;F5GZC5;C9JJ55;C9J1F3	B4DVQ5;Q99613;F5H1I1;B4DDN4;F5H4V1;B5ME19;B4DRU0;B4DVU3;F5GZ22;F5GZC5;C9JJ55;C9J1F3	10;10;9;9;9;9;8;8;8;8;7;7	10;10;9;9;9;9;8;8;8;8;7;7	10;10;9;9;9;9;8;8;8;8;7;7	Eukaryotic translation initiation factor 3 subunit C	EIF3C;EIF3CL	>tr|B4DVQ5|B4DVQ5_HUMAN Eukaryotic translation initiation factor 3, subunit C OS=Homo sapiens GN=EIF3C PE=2 SV=1;>sp|Q99613|EIF3C_HUMAN Eukaryotic translation initiation factor 3 subunit C OS=Homo sapiens GN=EIF3C PE=1 SV=1;>tr|F5H1I1|F5H1I1_HUMAN Uncharac	12	10	10	10	8	8	8	8	8	8	8	8	8	8	8	8	8	8	8	8	8	8	15.5	15.5	15.5	103.64	898	898;913;784;792;899;914;735;761;785;793;736;762	14	16	13	18	17	14	1.4449E-147	11.6	11.6	11.6	13.5	11.6	11.6	24564000000
H0YED7;B4DVZ5;Q92791	H0YED7;B4DVZ5;Q92791	1;1;1	1;1;1	1;1;1	Synaptonemal complex protein SC65	LEPREL4	>tr|H0YED7|H0YED7_HUMAN Leprecan-like 4 (Fragment) OS=Homo sapiens GN=LEPREL4 PE=4 SV=1;>tr|B4DVZ5|B4DVZ5_HUMAN Uncharacterized protein OS=Homo sapiens GN=LEPREL4 PE=2 SV=1;>sp|Q92791|SC65_HUMAN Synaptonemal complex protein SC65 OS=Homo sapiens GN=LEPREL4	3	1	1	1	0	1	1	1	0	1	0	1	1	1	0	1	0	1	1	1	0	1	17.8	17.8	17.8	8.3387	73	73;426;437		1	1	1		1	1.6976E-05	0	17.8	17.8	17.8	0	17.8	383300000
F5H7C9;B4DVZ6;O43524	F5H7C9;B4DVZ6;O43524	1;1;1	1;1;1	1;1;1	Forkhead box protein O3	FOXO3	>tr|F5H7C9|F5H7C9_HUMAN Forkhead box O3 OS=Homo sapiens GN=FOXO3 PE=4 SV=1;>tr|B4DVZ6|B4DVZ6_HUMAN Uncharacterized protein OS=Homo sapiens GN=FOXO3 PE=2 SV=1;>sp|O43524|FOXO3_HUMAN Forkhead box protein O3 OS=Homo sapiens GN=FOXO3 PE=1 SV=1	3	1	1	1	1	1	1	1	0	1	1	1	1	1	0	1	1	1	1	1	0	1	4.4	4.4	4.4	46.504	433	433;453;673	2	2	2	1		1	5.5575E-06	4.4	4.4	4.4	4.4	0	4.4	435140000
Q86WQ0;B4DW92	Q86WQ0;B4DW92	1;1	1;1	1;1	Nuclear receptor 2C2-associated protein	NR2C2AP	>sp|Q86WQ0|NR2CA_HUMAN Nuclear receptor 2C2-associated protein OS=Homo sapiens GN=NR2C2AP PE=1 SV=1;>tr|B4DW92|B4DW92_HUMAN Uncharacterized protein OS=Homo sapiens GN=NR2C2AP PE=2 SV=1	2	1	1	1	1	1	1	1	0	0	1	1	1	1	0	0	1	1	1	1	0	0	18.7	18.7	18.7	15.876	139	139;167	1	1	1	1			3.8042E-15	18.7	18.7	18.7	18.7	0	0	1553200000
B4DWD7;Q53TN4	B4DWD7;Q53TN4	2;2	2;2	2;2	Cytochrome b reductase 1	CYBRD1	>tr|B4DWD7|B4DWD7_HUMAN Uncharacterized protein OS=Homo sapiens GN=CYBRD1 PE=2 SV=1;>sp|Q53TN4|CYBR1_HUMAN Cytochrome b reductase 1 OS=Homo sapiens GN=CYBRD1 PE=1 SV=1	2	2	2	2	1	2	0	0	0	0	1	2	0	0	0	0	1	2	0	0	0	0	14	14	14	25.087	228	228;286	1	2					4.3314E-06	7.9	14	0	0	0	0	48376000
F5GX65;Q8N2F6-4;B4DWJ8;Q8N2F6-2	F5GX65;Q8N2F6-4;B4DWJ8;Q8N2F6-2	1;1;1;1	1;1;1;1	1;1;1;1	Armadillo repeat-containing protein 10	ARMC10	>tr|F5GX65|F5GX65_HUMAN Armadillo repeat-containing 10 OS=Homo sapiens GN=ARMC10 PE=4 SV=1;>sp|Q8N2F6-4|ARM10_HUMAN Isoform 4 of Armadillo repeat-containing protein 10 OS=Homo sapiens GN=ARMC10;>tr|B4DWJ8|B4DWJ8_HUMAN Uncharacterized protein OS=Homo sapien	4	1	1	1	1	1	1	1	1	1	1	1	1	1	1	1	1	1	1	1	1	1	9.3	9.3	9.3	24.756	225	225;249;284;308	4	3	4	2	2	1	2.7101E-113	9.3	9.3	9.3	9.3	9.3	9.3	0
B4DWN1;Q12907;D6RDX1;D6RBV2	B4DWN1;Q12907;D6RDX1;D6RBV2	2;2;1;1	2;2;1;1	2;2;1;1	Vesicular integral-membrane protein VIP36	LMAN2	>tr|B4DWN1|B4DWN1_HUMAN Uncharacterized protein OS=Homo sapiens GN=LMAN2 PE=2 SV=1;>sp|Q12907|LMAN2_HUMAN Vesicular integral-membrane protein VIP36 OS=Homo sapiens GN=LMAN2 PE=1 SV=1;>tr|D6RDX1|D6RDX1_HUMAN Lectin, mannose-binding 2 (Fragment) OS=Homo sapi	4	2	2	2	2	2	1	0	0	0	2	2	1	0	0	0	2	2	1	0	0	0	10.5	10.5	10.5	32.577	285	285;356;288;325	2	2	1				6.0305E-24	10.5	10.5	6.7	0	0	0	377620000
B4DWS0;Q96F24	B4DWS0;Q96F24	2;2	2;2	2;2	Nuclear receptor-binding factor 2	NRBF2	>tr|B4DWS0|B4DWS0_HUMAN Uncharacterized protein OS=Homo sapiens GN=NRBF2 PE=2 SV=1;>sp|Q96F24|NRBF2_HUMAN Nuclear receptor-binding factor 2 OS=Homo sapiens GN=NRBF2 PE=1 SV=1	2	2	2	2	1	2	1	2	1	2	1	2	1	2	1	2	1	2	1	2	1	2	9.4	9.4	9.4	31.001	277	277;287	2	3	2	2	1	3	2.165E-50	5.4	9.4	5.4	9.4	5.4	9.4	0
B4DWT2;Q9H410;Q5JW53;Q5JW58;Q5JW55;Q5JW54;Q9H410-2	B4DWT2;Q9H410;Q5JW53;Q5JW58	3;3;2;2;1;1;1	3;3;2;2;1;1;1	3;3;2;2;1;1;1	Kinetochore-associated protein DSN1 homolog	DSN1	>tr|B4DWT2|B4DWT2_HUMAN Chromosome 20 open reading frame 172, isoform CRA_d OS=Homo sapiens GN=C20orf172 PE=2 SV=1;>sp|Q9H410|DSN1_HUMAN Kinetochore-associated protein DSN1 homolog OS=Homo sapiens GN=DSN1 PE=1 SV=2;>tr|Q5JW53|Q5JW53_HUMAN Chromosome 20 ope	7	3	3	3	3	3	3	3	2	3	3	3	3	3	2	3	3	3	3	3	2	3	7.9	7.9	7.9	38.323	340	340;356;241;304;249;284;289	5	6	6	4	3	3	3.1896E-12	7.9	7.9	7.9	7.9	7.9	7.9	997010000
B4DWT4;Q9H8G2	B4DWT4;Q9H8G2	1;1	1;1	1;1	Caspase activity and apoptosis inhibitor 1	CAAP1	>tr|B4DWT4|B4DWT4_HUMAN Uncharacterized protein OS=Homo sapiens GN=C9orf82 PE=2 SV=1;>sp|Q9H8G2|CAAP_HUMAN Conserved anti-apoptotic protein OS=Homo sapiens GN=CAAP PE=1 SV=2	2	1	1	1	1	1	1	0	0	0	1	1	1	0	0	0	1	1	1	0	0	0	7.9	7.9	7.9	23.511	216	216;361	2	2	2				4.0798E-14	7.9	7.9	7.9	0	0	0	0
B4DWY8;Q9H1K0	B4DWY8;Q9H1K0	1;1	1;1	1;1	Rabenosyn-5	ZFYVE20	>tr|B4DWY8|B4DWY8_HUMAN Zinc finger, FYVE domain containing 20 OS=Homo sapiens GN=ZFYVE20 PE=2 SV=1;>sp|Q9H1K0|RBNS5_HUMAN Rabenosyn-5 OS=Homo sapiens GN=ZFYVE20 PE=1 SV=2	2	1	1	1	1	1	1	1	1	1	1	1	1	1	1	1	1	1	1	1	1	1	9.6	9.6	9.6	23.794	208	208;784	2	2	2	2	2	2	2.0301E-09	9.6	9.6	9.6	9.6	9.6	9.6	1076500000
F5GXB3;B4DX32;O60870	F5GXB3;B4DX32;O60870	4;4;4	4;4;4	4;4;4	DNA/RNA-binding protein KIN17	KIN	>tr|F5GXB3|F5GXB3_HUMAN KIN, antigenic determinant of recA protein homolog (mouse) OS=Homo sapiens GN=KIN PE=4 SV=1;>tr|B4DX32|B4DX32_HUMAN Uncharacterized protein OS=Homo sapiens GN=KIN PE=2 SV=1;>sp|O60870|KIN17_HUMAN DNA/RNA-binding protein KIN17 OS=Hom	3	4	4	4	2	3	2	2	4	1	2	3	2	2	4	1	2	3	2	2	4	1	13.9	13.9	13.9	32.838	288	288;374;393	3	4	3	2	5	2	6.3353E-39	10.8	13.5	10.8	9.4	13.9	6.2	2020900000
Q96KB5;B4DX68;E5RFX4;E5RIE1	Q96KB5;B4DX68	4;4;1;1	4;4;1;1	4;4;1;1	Lymphokine-activated killer T-cell-originated protein kinase	PBK	>sp|Q96KB5|TOPK_HUMAN Lymphokine-activated killer T-cell-originated protein kinase OS=Homo sapiens GN=PBK PE=1 SV=3;>tr|B4DX68|B4DX68_HUMAN Uncharacterized protein OS=Homo sapiens GN=PBK PE=2 SV=1	4	4	4	4	4	4	3	2	3	3	4	4	3	2	3	3	4	4	3	2	3	3	14.6	14.6	14.6	36.085	322	322;333;31;63	5	5	4	3	3	4	1.626E-15	14.6	14.6	10.2	7.5	12.1	12.1	3673200000
B4DXA1;Q13227	B4DXA1;Q13227	1;1	1;1	1;1	G protein pathway suppressor 2	GPS2	>tr|B4DXA1|B4DXA1_HUMAN Uncharacterized protein OS=Homo sapiens GN=GPS2 PE=2 SV=1;>sp|Q13227|GPS2_HUMAN G protein pathway suppressor 2 OS=Homo sapiens GN=GPS2 PE=1 SV=3	2	1	1	1	1	1	1	0	0	0	1	1	1	0	0	0	1	1	1	0	0	0	3	3	3	33.906	303	303;327	1	1	2				9.5618E-06	3	3	3	0	0	0	399020000
B4DXE2;O95816;A2A296	B4DXE2;O95816	5;5;2	5;5;2	5;5;2	BAG family molecular chaperone regulator 2	BAG2	>tr|B4DXE2|B4DXE2_HUMAN Uncharacterized protein OS=Homo sapiens GN=BAG2 PE=2 SV=1;>sp|O95816|BAG2_HUMAN BAG family molecular chaperone regulator 2 OS=Homo sapiens GN=BAG2 PE=1 SV=1	3	5	5	5	4	5	4	2	2	3	4	5	4	2	2	3	4	5	4	2	2	3	23.6	23.6	23.6	20.189	178	178;211;108	5	6	5	3	2	3	4.309E-22	19.1	23.6	19.1	14	12.9	19.1	6879800000
B4DXJ4;Q9H1J1-2;Q9H1J1	B4DXJ4;Q9H1J1-2;Q9H1J1	1;1;1	1;1;1	1;1;1	Regulator of nonsense transcripts 3A	UPF3A	>tr|B4DXJ4|B4DXJ4_HUMAN Uncharacterized protein OS=Homo sapiens GN=UPF3A PE=2 SV=1;>sp|Q9H1J1-2|REN3A_HUMAN Isoform 2 of Regulator of nonsense transcripts 3A OS=Homo sapiens GN=UPF3A;>sp|Q9H1J1|REN3A_HUMAN Regulator of nonsense transcripts 3A OS=Homo sapie	3	1	1	1	0	1	1	0	0	0	0	1	1	0	0	0	0	1	1	0	0	0	5.8	5.8	5.8	24.453	208	208;443;476		1	1				0.00045436	0	5.8	5.8	0	0	0	58332000
G3V295;B4DXJ9;P60900;G3V5Z7;G3V3U4;G3V3I1;B4DQR4	G3V295;B4DXJ9;P60900;G3V5Z7;G3V3U4;G3V3I1;B4DQR4	2;2;2;2;1;1;1	2;2;2;2;1;1;1	2;2;2;2;1;1;1	Proteasome subunit alpha type;Proteasome subunit alpha type-6	PSMA6	>tr|G3V295|G3V295_HUMAN Proteasome subunit alpha type OS=Homo sapiens GN=PSMA6 PE=3 SV=1;>tr|B4DXJ9|B4DXJ9_HUMAN Proteasome (Prosome, macropain) subunit, alpha type, 6, isoform CRA_a OS=Homo sapiens GN=PSMA6 PE=2 SV=1;>sp|P60900|PSA6_HUMAN Proteasome subun	7	2	2	2	2	2	2	1	2	2	2	2	2	1	2	2	2	2	2	1	2	2	9.4	9.4	9.4	22.842	203	203;227;246;252;107;148;167	2	2	2	1	2	2	9.7344E-07	9.4	9.4	9.4	4.4	9.4	9.4	862130000
B4DXK8;Q8TED0;D6RF65;B4DU75;H0Y8P4	B4DXK8;Q8TED0;D6RF65;B4DU75;H0Y8P4	2;2;1;1;1	2;2;1;1;1	2;2;1;1;1	U3 small nucleolar RNA-associated protein 15 homolog	UTP15	>tr|B4DXK8|B4DXK8_HUMAN UTP15, U3 small nucleolar ribonucleoprotein, homolog (S. cerevisiae) OS=Homo sapiens GN=UTP15 PE=2 SV=1;>sp|Q8TED0|UTP15_HUMAN U3 small nucleolar RNA-associated protein 15 homolog OS=Homo sapiens GN=UTP15 PE=1 SV=3;>tr|D6RF65|D6RF65	5	2	2	2	2	2	2	1	2	1	2	2	2	1	2	1	2	2	2	1	2	1	5.8	5.8	5.8	56.355	499	499;518;65;328;545	2	3	2	1	2	1	1.1674E-76	5.8	5.8	5.8	2.4	5.8	2.4	1195400000
F5H3I4;B4DXP9;P61163	F5H3I4;B4DXP9;P61163	5;5;5	5;5;5	5;5;5	Alpha-centractin	ACTR1A	>tr|F5H3I4|F5H3I4_HUMAN ARP1 actin-related protein 1 homolog A, centractin alpha (yeast) OS=Homo sapiens GN=ACTR1A PE=3 SV=1;>tr|B4DXP9|B4DXP9_HUMAN ARP1 actin-related protein 1 homolog A, centractin alpha (yeast) OS=Homo sapiens GN=ACTR1A PE=2 SV=1;>sp|P6	3	5	5	5	3	4	2	2	1	2	3	4	2	2	1	2	3	4	2	2	1	2	17.9	17.9	17.9	34.557	302	302;329;376	3	4	2	2	1	2	7.1467E-19	14.9	12.9	5.3	9.9	2.6	5.3	3400600000
B4DXS0;Q5VSY0-2;Q5VSY0	B4DXS0;Q5VSY0-2;Q5VSY0	1;1;1	1;1;1	1;1;1	G kinase-anchoring protein 1	GKAP1	>tr|B4DXS0|B4DXS0_HUMAN Uncharacterized protein OS=Homo sapiens GN=GKAP1 PE=2 SV=1;>sp|Q5VSY0-2|GKAP1_HUMAN Isoform 2 of G kinase-anchoring protein 1 OS=Homo sapiens GN=GKAP1;>sp|Q5VSY0|GKAP1_HUMAN G kinase-anchoring protein 1 OS=Homo sapiens GN=GKAP1 PE=1	3	1	1	1	1	0	0	0	1	1	1	0	0	0	1	1	1	0	0	0	1	1	8.7	8.7	8.7	14.152	126	126;315;366	1				1	1	9.3466E-05	8.7	0	0	0	8.7	8.7	181930000
B4DXT8;O43913;O43913-2	B4DXT8;O43913;O43913-2	2;2;1	2;2;1	2;2;1	Origin recognition complex subunit 5	ORC5	>tr|B4DXT8|B4DXT8_HUMAN Uncharacterized protein OS=Homo sapiens GN=ORC5 PE=2 SV=1;>sp|O43913|ORC5_HUMAN Origin recognition complex subunit 5 OS=Homo sapiens GN=ORC5 PE=1 SV=1;>sp|O43913-2|ORC5_HUMAN Isoform 2 of Origin recognition complex subunit 5 OS=Homo	3	2	2	2	1	0	1	0	0	0	1	0	1	0	0	0	1	0	1	0	0	0	6.9	6.9	6.9	35.1	303	303;435;324	1		1				0.0020285	3	0	4	0	0	0	72587000
B4DXW4;F8W7P6;Q9H078-2;F5GX99;E7EWN6;Q9H078;H0YGM0;Q7Z777;H0YFF5;F5H7A5;F5H392	B4DXW4;F8W7P6;Q9H078-2;F5GX99;E7EWN6;Q9H078;H0YGM0;Q7Z777;H0YFF5	5;5;5;4;4;4;4;3;3;2;1	5;5;5;4;4;4;4;3;3;2;1	5;5;5;4;4;4;4;3;3;2;1	Caseinolytic peptidase B protein homolog	CLPB	>tr|B4DXW4|B4DXW4_HUMAN ClpB caseinolytic peptidase B homolog (E. coli) OS=Homo sapiens GN=CLPB PE=2 SV=1;>tr|F8W7P6|F8W7P6_HUMAN ClpB caseinolytic peptidase B homolog (E. coli) OS=Homo sapiens GN=CLPB PE=4 SV=1;>sp|Q9H078-2|CLPB_HUMAN Isoform 2 of Caseino	11	5	5	5	3	3	1	1	1	2	3	3	1	1	1	2	3	3	1	1	1	2	13.4	13.4	13.4	57.663	506	506;648;677;501;662;707;712;315;327;153;149	4	3	1	2	2	2	1.7713E-13	7.5	7.1	2.2	2.2	2.2	5.9	1238400000
B4DXZ6;P51114;P51114-3;E7ERF5;P51114-2;E9PFF5;E7EU85;C9JAJ4;C9J5B4;C9IZ22;C9JZE0;C9JY20	B4DXZ6;P51114;P51114-3;E7ERF5;P51114-2;E9PFF5	10;10;8;8;6;5;4;2;1;1;1;1	10;10;8;8;6;5;4;2;1;1;1;1	9;9;7;7;5;4;3;2;1;1;1;1	Fragile X mental retardation syndrome-related protein 1	FXR1	>tr|B4DXZ6|B4DXZ6_HUMAN Fragile X mental retardation, autosomal homolog 1 OS=Homo sapiens GN=FXR1 PE=2 SV=1;>sp|P51114|FXR1_HUMAN Fragile X mental retardation syndrome-related protein 1 OS=Homo sapiens GN=FXR1 PE=1 SV=3;>sp|P51114-3|FXR1_HUMAN Isoform 3 of	12	10	10	9	4	4	5	6	6	5	4	4	5	6	6	5	3	3	4	5	5	4	21.4	21.4	20.1	68.326	608	608;621;536;565;539;490;454;151;75;94;119;123	5	5	7	6	6	6	1.0778E-50	7.4	7.4	10.2	11.7	13.8	10.2	2559300000
B4DY18;Q15544	B4DY18;Q15544	1;1	1;1	1;1	Transcription initiation factor TFIID subunit 11	TAF11	>tr|B4DY18|B4DY18_HUMAN Uncharacterized protein OS=Homo sapiens GN=TAF11 PE=2 SV=1;>sp|Q15544|TAF11_HUMAN Transcription initiation factor TFIID subunit 11 OS=Homo sapiens GN=TAF11 PE=1 SV=1	2	1	1	1	0	0	1	1	0	1	0	0	1	1	0	1	0	0	1	1	0	1	7.1	7.1	7.1	17.142	154	154;211			1	1		1	0.002465	0	0	7.1	7.1	0	7.1	0
F5GXY5;B4DYM7;Q6UVJ0	F5GXY5;B4DYM7;Q6UVJ0	1;1;1	1;1;1	1;1;1	Spindle assembly abnormal protein 6 homolog	SASS6	>tr|F5GXY5|F5GXY5_HUMAN Spindle assembly 6 homolog (C. elegans) OS=Homo sapiens GN=SASS6 PE=4 SV=1;>tr|B4DYM7|B4DYM7_HUMAN Uncharacterized protein OS=Homo sapiens GN=SASS6 PE=2 SV=1;>sp|Q6UVJ0|SAS6_HUMAN Spindle assembly abnormal protein 6 homolog OS=Homo	3	1	1	1	0	1	1	0	0	0	0	1	1	0	0	0	0	1	1	0	0	0	3.3	3.3	3.3	55.222	490	490;630;657		1	1				1.3699E-38	0	3.3	3.3	0	0	0	91339000
B4DYR1;P78504	B4DYR1;P78504	1;1	1;1	1;1	Delta-like protein;Protein jagged-1	JAG1	>tr|B4DYR1|B4DYR1_HUMAN Jagged 1 OS=Homo sapiens GN=JAG1 PE=2 SV=1;>sp|P78504|JAG1_HUMAN Protein jagged-1 OS=Homo sapiens GN=JAG1 PE=1 SV=3	2	1	1	1	1	1	1	0	0	0	1	1	1	0	0	0	1	1	1	0	0	0	1.3	1.3	1.3	116.58	1059	1059;1218	1	1	1				6.0666E-05	1.3	1.3	1.3	0	0	0	83721000
E7ERG2;B4DYV2;Q9NXF1	E7ERG2;B4DYV2;Q9NXF1	2;2;2	2;2;2	2;2;2	Testis-expressed sequence 10 protein	TEX10	>tr|E7ERG2|E7ERG2_HUMAN Testis-expressed 10 OS=Homo sapiens GN=TEX10 PE=4 SV=1;>tr|B4DYV2|B4DYV2_HUMAN Uncharacterized protein OS=Homo sapiens GN=TEX10 PE=2 SV=1;>sp|Q9NXF1|TEX10_HUMAN Testis-expressed sequence 10 protein OS=Homo sapiens GN=TEX10 PE=1 SV=2	3	2	2	2	1	0	1	1	0	1	1	0	1	1	0	1	1	0	1	1	0	1	2.6	2.6	2.6	90.716	797	797;913;929	1		1	1		1	0.00026381	1.4	0	1.4	1.4	0	1.3	80053000
B4DZ15;Q8IYM0	B4DZ15;Q8IYM0	1;1	1;1	1;1	Protein FAM186B	FAM186B	>tr|B4DZ15|B4DZ15_HUMAN Uncharacterized protein OS=Homo sapiens GN=FAM186B PE=2 SV=1;>sp|Q8IYM0|F186B_HUMAN Protein FAM186B OS=Homo sapiens GN=FAM186B PE=2 SV=2	2	1	1	1	1	0	0	0	0	0	1	0	0	0	0	0	1	0	0	0	0	0	1.4	1.4	1.4	91.012	781	781;893	1						0.081989	1.4	0	0	0	0	0	0
B4DZ34;Q86XP1-3;Q86XP1-2;Q86XP1	B4DZ34;Q86XP1-3;Q86XP1-2;Q86XP1	1;1;1;1	1;1;1;1	1;1;1;1	Diacylglycerol kinase eta	DGKH	>tr|B4DZ34|B4DZ34_HUMAN Diacylglycerol kinase, eta OS=Homo sapiens GN=DGKH PE=2 SV=1;>sp|Q86XP1-3|DGKH_HUMAN Isoform 3 of Diacylglycerol kinase eta OS=Homo sapiens GN=DGKH;>sp|Q86XP1-2|DGKH_HUMAN Isoform 2 of Diacylglycerol kinase eta OS=Homo sapiens GN=DG	4	1	1	1	1	1	1	0	0	0	1	1	1	0	0	0	1	1	1	0	0	0	2.3	2.3	2.3	120.56	1084	1084;1100;1164;1220	1	1	1				4.408E-11	2.3	2.3	2.3	0	0	0	133740000
B4DZ67;P57740	B4DZ67;P57740	1;1	1;1	1;1	Nuclear pore complex protein Nup107	NUP107	>tr|B4DZ67|B4DZ67_HUMAN Uncharacterized protein OS=Homo sapiens GN=NUP107 PE=2 SV=1;>sp|P57740|NU107_HUMAN Nuclear pore complex protein Nup107 OS=Homo sapiens GN=NUP107 PE=1 SV=1	2	1	1	1	1	0	0	0	1	1	1	0	0	0	1	1	1	0	0	0	1	1	2.8	2.8	2.8	103.17	896	896;925	1				1	1	1.3824E-11	2.8	0	0	0	2.8	2.8	265210000
H0YGB9;F5H4W0;B4DZ70;P48163	H0YGB9;F5H4W0;B4DZ70;P48163	1;1;1;1	1;1;1;1	1;1;1;1	Malic enzyme;NADP-dependent malic enzyme	ME1	>tr|H0YGB9|H0YGB9_HUMAN Malic enzyme OS=Homo sapiens GN=ME1 PE=3 SV=1;>tr|F5H4W0|F5H4W0_HUMAN Malic enzyme OS=Homo sapiens GN=ME1 PE=3 SV=1;>tr|B4DZ70|B4DZ70_HUMAN Malic enzyme OS=Homo sapiens GN=ME1 PE=2 SV=1;>sp|P48163|MAOX_HUMAN NADP-dependent malic enz	4	1	1	1	1	1	1	1	1	1	1	1	1	1	1	1	1	1	1	1	1	1	9.1	9.1	9.1	25.717	232	232;406;497;572	1	1	2	1	2	1	1.5088E-94	9.1	9.1	9.1	9.1	9.1	9.1	646200000
B4DZ85;Q96E88;Q13772;E9PAV7	B4DZ85;Q96E88;Q13772;E9PAV7	2;2;2;2	2;2;2;2	2;2;2;2	Nuclear receptor coactivator 4	NCOA4	>tr|B4DZ85|B4DZ85_HUMAN Uncharacterized protein OS=Homo sapiens GN=NCOA4 PE=2 SV=1;>tr|Q96E88|Q96E88_HUMAN NCOA4 protein OS=Homo sapiens GN=NCOA4 PE=2 SV=1;>sp|Q13772|NCOA4_HUMAN Nuclear receptor coactivator 4 OS=Homo sapiens GN=NCOA4 PE=1 SV=1;>tr|E9PAV7|	4	2	2	2	1	1	1	1	2	2	1	1	1	1	2	2	1	1	1	1	2	2	7.1	7.1	7.1	50.712	448	448;575;614;650	2	2	1	1	2	2	1.3526E-30	4.2	4.2	4.2	4.2	7.1	7.1	380430000
B4DZG6;Q9BTX1-4;G3XA81;Q9BTX1-2;Q9BTX1	B4DZG6;Q9BTX1-4;G3XA81;Q9BTX1-2;Q9BTX1	1;1;1;1;1	1;1;1;1;1	1;1;1;1;1	Nucleoporin NDC1	TMEM48	>tr|B4DZG6|B4DZG6_HUMAN Uncharacterized protein OS=Homo sapiens GN=TMEM48 PE=2 SV=1;>sp|Q9BTX1-4|NDC1_HUMAN Isoform 4 of Nucleoporin NDC1 OS=Homo sapiens GN=TMEM48;>tr|G3XA81|G3XA81_HUMAN Transmembrane protein 48, isoform CRA_a OS=Homo sapiens GN=TMEM48 PE	5	1	1	1	0	1	1	0	1	1	0	1	1	0	1	1	0	1	1	0	1	1	3.8	3.8	3.8	37.928	339	339;542;559;673;674		1	3		1	1	3.3216E-06	0	3.8	3.8	0	3.8	3.8	0
B4DZI8;P35606;H0YAC7;D6R997;H0Y938	B4DZI8;P35606;H0YAC7	10;10;5;1;1	10;10;5;1;1	10;10;5;1;1	Coatomer subunit beta	COPB2	>tr|B4DZI8|B4DZI8_HUMAN Coatomer protein complex, subunit beta 2 (Beta prime), isoform CRA_b OS=Homo sapiens GN=COPB2 PE=2 SV=1;>sp|P35606|COPB2_HUMAN Coatomer subunit beta OS=Homo sapiens GN=COPB2 PE=1 SV=2;>tr|H0YAC7|H0YAC7_HUMAN Coatomer protein comple	5	10	10	10	9	9	9	8	6	7	9	9	9	8	6	7	9	9	9	8	6	7	14.7	14.7	14.7	99.045	877	877;906;118;153;177	17	16	15	11	11	10	1.8133E-146	13.7	13.2	13.2	13.2	10.8	12.2	44109000000
Q9UJ41-2;E9PFK9;B4DZM7;Q9UJ41-3;E7ERJ8;Q9UJ41;Q3HKR1	Q9UJ41-2;E9PFK9;B4DZM7;Q9UJ41-3;E7ERJ8;Q9UJ41;Q3HKR1	3;3;3;3;3;3;2	3;3;3;3;3;3;2	3;3;3;3;3;3;2	Rab5 GDP/GTP exchange factor	RABGEF1;KCTD7	>sp|Q9UJ41-2|RABX5_HUMAN Isoform 2 of Rab5 GDP/GTP exchange factor OS=Homo sapiens GN=RABGEF1;>tr|E9PFK9|E9PFK9_HUMAN RAB guanine nucleotide exchange factor (GEF) 1 OS=Homo sapiens GN=RABGEF1 PE=4 SV=1;>tr|B4DZM7|B4DZM7_HUMAN Uncharacterized protein OS=Hom	7	3	3	3	3	2	1	1	1	2	3	2	1	1	1	2	3	2	1	1	1	2	12.2	12.2	12.2	56.89	491	491;504;505;531;531;708;407	3	2	1	1	1	2	1.2177E-30	12.2	10	4.9	4.9	4.9	7.1	2687500000
B4DZM8;Q16401	B4DZM8;Q16401	1;1	1;1	1;1	26S proteasome non-ATPase regulatory subunit 5	PSMD5	>tr|B4DZM8|B4DZM8_HUMAN Uncharacterized protein OS=Homo sapiens GN=PSMD5 PE=2 SV=1;>sp|Q16401|PSMD5_HUMAN 26S proteasome non-ATPase regulatory subunit 5 OS=Homo sapiens GN=PSMD5 PE=1 SV=3	2	1	1	1	1	1	1	1	1	1	1	1	1	1	1	1	1	1	1	1	1	1	2.4	2.4	2.4	51.311	461	461;504	1	1	1	1	1	1	4.9044E-07	2.4	2.4	2.4	2.4	2.4	2.4	856090000
B4DZN9;Q6P4F7	B4DZN9;Q6P4F7	6;6	6;6	6;6	Rho GTPase-activating protein 11A	ARHGAP11A	>tr|B4DZN9|B4DZN9_HUMAN Uncharacterized protein OS=Homo sapiens GN=ARHGAP11A PE=2 SV=1;>sp|Q6P4F7|RHGBA_HUMAN Rho GTPase-activating protein 11A OS=Homo sapiens GN=ARHGAP11A PE=1 SV=2	2	6	6	6	5	6	5	2	3	4	5	6	5	2	3	4	5	6	5	2	3	4	8.6	8.6	8.6	92.696	834	834;1023	5	7	6	2	3	4	1.5041E-80	7.6	8.6	6.4	2.8	4.7	5.4	1516900000
B4DZP4;O43237;E7EPL8	B4DZP4;O43237	5;5;1	5;5;1	5;5;1	Cytoplasmic dynein 1 light intermediate chain 2	DYNC1LI2	>tr|B4DZP4|B4DZP4_HUMAN Uncharacterized protein OS=Homo sapiens GN=DYNC1LI2 PE=2 SV=1;>sp|O43237|DC1L2_HUMAN Cytoplasmic dynein 1 light intermediate chain 2 OS=Homo sapiens GN=DYNC1LI2 PE=1 SV=1	3	5	5	5	5	4	5	4	1	3	5	4	5	4	1	3	5	4	5	4	1	3	17.6	17.6	17.6	45.004	415	415;492;209	5	4	5	4	1	3	2.2774E-15	17.6	13.7	17.6	13.7	3.6	10.8	914030000
Q92783-2;B4DZT2;Q92783;A6NMU3;C9J1E5	Q92783-2;B4DZT2;Q92783;A6NMU3	3;3;3;2;1	3;3;3;2;1	3;3;3;2;1	Signal transducing adapter molecule 1	STAM	>sp|Q92783-2|STAM1_HUMAN Isoform 2 of Signal transducing adapter molecule 1 OS=Homo sapiens GN=STAM;>tr|B4DZT2|B4DZT2_HUMAN Signal transducing adaptor molecule (SH3 domain and ITAM motif) 1 OS=Homo sapiens GN=STAM PE=2 SV=1;>sp|Q92783|STAM1_HUMAN Signal tr	5	3	3	3	2	3	2	1	1	0	2	3	2	1	1	0	2	3	2	1	1	0	10.4	10.4	10.4	44.971	403	403;429;540;187;118	3	3	2	1	1		2.5748E-27	8.4	10.4	4	2	6.5	0	546620000
B4E024;Q8N3Z6	B4E024;Q8N3Z6	1;1	1;1	1;1	Zinc finger CCHC domain-containing protein 7	ZCCHC7	>tr|B4E024|B4E024_HUMAN Zinc finger, CCHC domain containing 7 OS=Homo sapiens GN=ZCCHC7 PE=2 SV=1;>sp|Q8N3Z6|ZCHC7_HUMAN Zinc finger CCHC domain-containing protein 7 OS=Homo sapiens GN=ZCCHC7 PE=1 SV=2	2	1	1	1	0	1	1	0	0	0	0	1	1	0	0	0	0	1	1	0	0	0	6.3	6.3	6.3	30.255	253	253;543		1	1				1.5576E-29	0	6.3	6.3	0	0	0	80350000
H0YLB5;B4E029;P14859-4;P14859;P14859-2;H0YKR6;F5GZN2;H0YKD7;B4DYN6;P14859-3	H0YLB5;B4E029;P14859-4;P14859;P14859-2	3;3;2;2;2;1;1;1;1;1	3;3;2;2;2;1;1;1;1;1	3;3;2;2;2;1;1;1;1;1	POU domain, class 2, transcription factor 1	POU2F1	>tr|H0YLB5|H0YLB5_HUMAN POU class 2 homeobox 1 OS=Homo sapiens GN=POU2F1 PE=3 SV=1;>tr|B4E029|B4E029_HUMAN POU class 2 homeobox 1 OS=Homo sapiens GN=POU2F1 PE=2 SV=1;>sp|P14859-4|PO2F1_HUMAN Isoform 4 of POU domain, class 2, transcription factor 1 OS=Homo	10	3	3	3	2	3	2	2	2	2	2	3	2	2	2	2	2	3	2	2	2	2	12.1	12.1	12.1	56.251	528	528;703;653;743;755;54;92;136;254;741	6	8	6	5	6	5	3.5812E-236	8.1	12.1	8.1	8.1	8.1	8.1	6192400000
B4E072;H0Y4D4;G5E935;F5GXL8;C9JDE9;P09110	B4E072;H0Y4D4;G5E935;F5GXL8;C9JDE9;P09110	1;1;1;1;1;1	1;1;1;1;1;1	1;1;1;1;1;1	3-ketoacyl-CoA thiolase, peroxisomal	ACAA1	>tr|B4E072|B4E072_HUMAN Uncharacterized protein OS=Homo sapiens GN=ACAA1 PE=2 SV=1;>tr|H0Y4D4|H0Y4D4_HUMAN Acetyl-CoA acyltransferase 1 (Fragment) OS=Homo sapiens GN=ACAA1 PE=3 SV=1;>tr|G5E935|G5E935_HUMAN Acetyl-CoA acyltransferase 1 OS=Homo sapiens GN=AC	6	1	1	1	1	1	1	0	0	0	1	1	1	0	0	0	1	1	1	0	0	0	8.7	8.7	8.7	13.499	126	126;237;331;356;383;424	1	1	1				0.00066217	8.7	8.7	8.7	0	0	0	111150000
E9PM47;E9PNK5;E9PN69;E9PNV4;E9PMD5;E9PKV4;Q96CP1;Q2TAM5;E9PKH5;B4E082;Q04206-3;Q04206-4;Q04206	E9PM47;E9PNK5;E9PN69;E9PNV4;E9PMD5;E9PKV4;Q96CP1;Q2TAM5;E9PKH5;B4E082;Q04206-3;Q04206-4;Q04206	1;1;1;1;1;1;1;1;1;1;1;1;1	1;1;1;1;1;1;1;1;1;1;1;1;1	1;1;1;1;1;1;1;1;1;1;1;1;1	Transcription factor p65	RELA	>tr|E9PM47|E9PM47_HUMAN V-rel reticuloendotheliosis viral oncogene homolog A (avian) OS=Homo sapiens GN=RELA PE=4 SV=1;>tr|E9PNK5|E9PNK5_HUMAN V-rel reticuloendotheliosis viral oncogene homolog A (avian) OS=Homo sapiens GN=RELA PE=4 SV=1;>tr|E9PN69|E9PN69_	13	1	1	1	1	1	1	0	0	0	1	1	1	0	0	0	1	1	1	0	0	0	43.8	43.8	43.8	7.2262	64	64;85;134;153;161;237;246;377;418;425;541;548;551	1	1	1				1.5592E-16	43.8	43.8	43.8	0	0	0	100480000
B4E083;P53350;Q58A51	B4E083;P53350;Q58A51	2;2;1	2;2;1	2;2;1	Serine/threonine-protein kinase PLK1	PLK1;Plk-1 delta	>tr|B4E083|B4E083_HUMAN Uncharacterized protein OS=Homo sapiens GN=PLK1 PE=2 SV=1;>sp|P53350|PLK1_HUMAN Serine/threonine-protein kinase PLK1 OS=Homo sapiens GN=PLK1 PE=1 SV=1;>tr|Q58A51|Q58A51_HUMAN Polo-like kinase 1 OS=Homo sapiens GN=Plk-1 delta PE=2 SV	3	2	2	2	1	2	2	0	1	1	1	2	2	0	1	1	1	2	2	0	1	1	5.7	5.7	5.7	58.156	506	506;603;247	1	3	3		1	1	6.125E-08	3.2	5.7	5.7	0	3.2	3.2	31115000
B4E0C5;Q5TDC2;F8W7H0;Q9NZJ7-2;Q9NZJ7;H0Y8C3	B4E0C5;Q5TDC2;F8W7H0;Q9NZJ7-2;Q9NZJ7;H0Y8C3	1;1;1;1;1;1	1;1;1;1;1;1	1;1;1;1;1;1	Mitochondrial carrier homolog 1	MTCH1	>tr|B4E0C5|B4E0C5_HUMAN Mitochondrial carrier 1 OS=Homo sapiens GN=MTCH1 PE=2 SV=1;>tr|Q5TDC2|Q5TDC2_HUMAN Mitochondrial carrier 1 OS=Homo sapiens GN=MTCH1 PE=2 SV=1;>tr|F8W7H0|F8W7H0_HUMAN Mitochondrial carrier 1 OS=Homo sapiens GN=MTCH1 PE=3 SV=1;>sp|Q9N	6	1	1	1	1	1	1	0	1	1	1	1	1	0	1	1	1	1	1	0	1	1	5.1	5.1	5.1	28.873	254	254;357;363;372;389;394	2	2	2		1	1	4.4663E-06	5.1	5.1	5.1	0	5.1	5.1	817410000
B4E0G4;Q8IWS0;E9PC97;Q8IWS0-2;Q5JRC6;REV__Q9NYV4-3;REV__E7EUM9;REV__Q9NYV4-2;REV__Q9NYV4	B4E0G4;Q8IWS0;E9PC97	7;7;6;3;3;1;1;1;1	7;7;6;3;3;1;1;1;1	7;7;6;3;3;1;1;1;1	PHD finger protein 6	PHF6	>tr|B4E0G4|B4E0G4_HUMAN Uncharacterized protein OS=Homo sapiens GN=PHF6 PE=2 SV=1;>sp|Q8IWS0|PHF6_HUMAN PHD finger protein 6 OS=Homo sapiens GN=PHF6 PE=1 SV=1;>tr|E9PC97|E9PC97_HUMAN PHD finger protein 6 OS=Homo sapiens GN=PHF6 PE=4 SV=1	9	7	7	7	5	5	5	5	4	5	5	5	5	5	4	5	5	5	5	5	4	5	27.5	27.5	27.5	37.628	331	331;365;366;312;324;1273;1273;1481;1490	9	7	9	9	7	9	3.492E-137	25.4	21.1	25.4	18.1	18.1	20.2	31250000000
B4E0J7;B4E3T2;F5H148;Q9NYV6	B4E0J7;B4E3T2;F5H148;Q9NYV6	1;1;1;1	1;1;1;1	1;1;1;1	RNA polymerase I-specific transcription initiation factor RRN3	RRN3	>tr|B4E0J7|B4E0J7_HUMAN Uncharacterized protein OS=Homo sapiens GN=RRN3 PE=2 SV=1;>tr|B4E3T2|B4E3T2_HUMAN Uncharacterized protein OS=Homo sapiens GN=RRN3 PE=2 SV=1;>tr|F5H148|F5H148_HUMAN RRN3 RNA polymerase I transcription factor homolog (S. cerevisiae) O	4	1	1	1	1	1	0	0	0	0	1	1	0	0	0	0	1	1	0	0	0	0	2.6	2.6	2.6	53.314	469	469;618;621;651	1	1					0.0014062	2.6	2.6	0	0	0	0	73991000
G3XAN4;B4E0K2;Q15629	G3XAN4;B4E0K2;Q15629	1;1;1	1;1;1	1;1;1	Translocating chain-associated membrane protein 1	TRAM1	>tr|G3XAN4|G3XAN4_HUMAN Translocation associated membrane protein 1 OS=Homo sapiens GN=TRAM1 PE=4 SV=1;>tr|B4E0K2|B4E0K2_HUMAN Translocation associated membrane protein 1 OS=Homo sapiens GN=TRAM1 PE=2 SV=1;>sp|Q15629|TRAM1_HUMAN Translocating chain-associa	3	1	1	1	1	1	1	0	0	0	1	1	1	0	0	0	1	1	1	0	0	0	6.6	6.6	6.6	33.435	288	288;343;374	1	1	1				5.8039E-05	6.6	6.6	6.6	0	0	0	128650000
E9PD99;Q96II8-3;B4E0T7;Q96II8;Q96II8-2	E9PD99;Q96II8-3;B4E0T7;Q96II8;Q96II8-2	1;1;1;1;1	1;1;1;1;1	1;1;1;1;1	Leucine-rich repeat and calponin homology domain-containing protein 3	LRCH3	>tr|E9PD99|E9PD99_HUMAN Leucine-rich repeats and calponin homology (CH) domain-containing 3 OS=Homo sapiens GN=LRCH3 PE=4 SV=1;>sp|Q96II8-3|LRCH3_HUMAN Isoform 3 of Leucine-rich repeat and calponin homology domain-containing protein 3 OS=Homo sapiens GN=LR	5	1	1	1	1	1	1	0	0	0	1	1	1	0	0	0	1	1	1	0	0	0	2.7	2.7	2.7	68.456	623	623;712;725;777;803	2	1	2				3.6321E-05	2.7	2.7	2.7	0	0	0	0
B4E0V0;B4E152;B4E1D7;Q9NVS9	B4E0V0;B4E152;B4E1D7;Q9NVS9	2;2;2;2	2;2;2;2	2;2;2;2	Pyridoxine-5-phosphate oxidase	PNPO	>tr|B4E0V0|B4E0V0_HUMAN Uncharacterized protein OS=Homo sapiens GN=PNPO PE=2 SV=1;>tr|B4E152|B4E152_HUMAN Uncharacterized protein OS=Homo sapiens GN=PNPO PE=2 SV=1;>tr|B4E1D7|B4E1D7_HUMAN Uncharacterized protein OS=Homo sapiens GN=PNPO PE=2 SV=1;>sp|Q9NVS9	4	2	2	2	2	2	2	2	2	2	2	2	2	2	2	2	2	2	2	2	2	2	9.6	9.6	9.6	19.478	166	166;218;243;261	2	3	3	2	2	3	2.8741E-139	9.6	9.6	9.6	9.6	9.6	9.6	1673100000
B4E0X8;Q96AE4;Q96AE4-2;F8W7W2;E9PEB5;B4DT31;C9JSZ1	B4E0X8;Q96AE4;Q96AE4-2;F8W7W2;E9PEB5;B4DT31	15;15;15;15;15;14;5	12;12;12;12;12;11;4	12;12;12;12;12;11;4	Far upstream element-binding protein 1	FUBP1	>tr|B4E0X8|B4E0X8_HUMAN Far upstream element (FUSE) binding protein 1 OS=Homo sapiens GN=FUBP1 PE=2 SV=1;>sp|Q96AE4|FUBP1_HUMAN Far upstream element-binding protein 1 OS=Homo sapiens GN=FUBP1 PE=1 SV=3;>sp|Q96AE4-2|FUBP1_HUMAN Isoform 2 of Far upstream ele	7	15	12	12	11	10	11	5	12	9	8	8	9	5	9	7	8	8	9	5	9	7	26.4	25.1	25.1	66.231	629	629;644;653;654;655;665;232	15	18	16	11	12	9	9.4152E-141	20.2	19.1	20.3	12.9	22.7	18	27018000000
Q9P289;E7ERH7;B4E0Y9;Q9P289-2;Q9P289-3	Q9P289;E7ERH7;B4E0Y9;Q9P289-2;Q9P289-3	8;8;8;7;7	8;8;8;7;7	2;2;2;2;2	Serine/threonine-protein kinase MST4	MST4	>sp|Q9P289|MST4_HUMAN Serine/threonine-protein kinase MST4 OS=Homo sapiens GN=MST4 PE=1 SV=2;>tr|E7ERH7|E7ERH7_HUMAN Uncharacterized protein OS=Homo sapiens PE=4 SV=1;>tr|B4E0Y9|B4E0Y9_HUMAN Uncharacterized protein OS=Homo sapiens PE=2 SV=1;>sp|Q9P289-2|MS	5	8	8	2	4	2	4	4	6	6	4	2	4	4	6	6	0	0	0	1	2	2	24.5	24.5	4.3	46.528	416	416;426;438;339;354	6	4	6	7	9	10	2.3489E-109	15.6	6	17.1	15.6	14.9	19.2	7066400000
B4E145;Q8NHV4;G3V3F1	B4E145;Q8NHV4;G3V3F1	4;4;4	4;4;4	4;4;4	Protein NEDD1	NEDD1	>tr|B4E145|B4E145_HUMAN Neural cell expressed, developmentally down-regulated 1, isoform CRA_b OS=Homo sapiens GN=NEDD1 PE=2 SV=1;>sp|Q8NHV4|NEDD1_HUMAN Protein NEDD1 OS=Homo sapiens GN=NEDD1 PE=1 SV=1;>tr|G3V3F1|G3V3F1_HUMAN Neural cell expressed, develop	3	4	4	4	3	3	4	4	4	3	3	3	4	4	4	3	3	3	4	4	4	3	12.8	12.8	12.8	62.379	571	571;660;667	4	4	4	4	5	3	1.395E-37	8.1	8.1	12.8	12.8	12.8	9.1	1912400000
B4E192;P14136-3;E9PAX3;P14136;P14136-2	B4E192;P14136-3;E9PAX3;P14136;P14136-2	4;4;4;4;4	2;2;2;2;2	2;2;2;2;2	Glial fibrillary acidic protein	GFAP	>tr|B4E192|B4E192_HUMAN Glial fibrillary acidic protein OS=Homo sapiens GN=GFAP PE=2 SV=1;>sp|P14136-3|GFAP_HUMAN Isoform 3 of Glial fibrillary acidic protein OS=Homo sapiens GN=GFAP;>tr|E9PAX3|E9PAX3_HUMAN Glial fibrillary acidic protein OS=Homo sapiens G	5	4	2	2	2	2	2	1	1	2	1	1	1	0	0	1	1	1	1	0	0	1	8.8	5.2	5.2	47.336	407	407;431;431;432;438	1	1	1			1	2.7526E-07	4.2	4.2	4.2	1.7	1.7	4.7	696550000
B4E1E4;B9A023;B8ZZL3;C9JEL3;B9A044;B8ZZJ9;B8ZZ50;O60573	B4E1E4;B9A023;B8ZZL3;C9JEL3;B9A044;B8ZZJ9;B8ZZ50;O60573	2;2;2;2;2;2;2;2	2;2;2;2;2;2;2;2	2;2;2;2;2;2;2;2	Eukaryotic translation initiation factor 4E type 2	EIF4E2	>tr|B4E1E4|B4E1E4_HUMAN Eukaryotic translation initiation factor 4E family member 2 OS=Homo sapiens GN=EIF4E2 PE=2 SV=1;>tr|B9A023|B9A023_HUMAN Eukaryotic translation initiation factor 4E family member 2 OS=Homo sapiens GN=EIF4E2 PE=3 SV=1;>tr|B8ZZL3|B8ZZL	8	2	2	2	2	2	2	1	1	0	2	2	2	1	1	0	2	2	2	1	1	0	13.8	13.8	13.8	21.702	188	188;189;200;213;233;234;236;245	3	3	3	1	1		5.7706E-23	13.8	13.8	13.8	9	9	0	15825000000
B4E1H5;Q12834	B4E1H5;Q12834	3;3	3;3	3;3	Cell division cycle protein 20 homolog	CDC20	>tr|B4E1H5|B4E1H5_HUMAN Cell division cycle 20 homolog (S. cerevisiae) OS=Homo sapiens GN=CDC20 PE=2 SV=1;>sp|Q12834|CDC20_HUMAN Cell division cycle protein 20 homolog OS=Homo sapiens GN=CDC20 PE=1 SV=2	2	3	3	3	2	2	2	2	2	3	2	2	2	2	2	3	2	2	2	2	2	3	5.1	5.1	5.1	52.109	475	475;499	3	4	3	4	4	5	4.775E-15	2.7	2.7	2.7	2.7	2.7	5.1	0
H0YE57;B4E1K5;Q9UBM7	H0YE57;B4E1K5;Q9UBM7	1;1;1	1;1;1	1;1;1	7-dehydrocholesterol reductase	DHCR7	>tr|H0YE57|H0YE57_HUMAN 7-dehydrocholesterol reductase (Fragment) OS=Homo sapiens GN=DHCR7 PE=4 SV=1;>tr|B4E1K5|B4E1K5_HUMAN Uncharacterized protein OS=Homo sapiens GN=DHCR7 PE=2 SV=1;>sp|Q9UBM7|DHCR7_HUMAN 7-dehydrocholesterol reductase OS=Homo sapiens GN	3	1	1	1	0	1	1	0	0	0	0	1	1	0	0	0	0	1	1	0	0	0	5.9	5.9	5.9	25.479	221	221;280;475		1	1				1.1296E-07	0	5.9	5.9	0	0	0	155610000
B4E1K7;Q9UJZ1;F2Z2I8	B4E1K7;Q9UJZ1;F2Z2I8	5;5;3	5;5;3	5;5;3	Stomatin-like protein 2, mitochondrial	STOML2	>tr|B4E1K7|B4E1K7_HUMAN Uncharacterized protein OS=Homo sapiens GN=STOML2 PE=2 SV=1;>sp|Q9UJZ1|STML2_HUMAN Stomatin-like protein 2 OS=Homo sapiens GN=STOML2 PE=1 SV=1;>tr|F2Z2I8|F2Z2I8_HUMAN Stomatin (EPB72)-like 2 OS=Homo sapiens GN=STOML2 PE=4 SV=1	3	5	5	5	5	3	3	1	2	2	5	3	3	1	2	2	5	3	3	1	2	2	21.2	21.2	21.2	33.337	311	311;356;101	7	4	5	1	2	2	1.5025E-41	21.2	17.7	17.7	5.5	10.9	10.9	1802900000
B4E1N7;P01106;H0YBT0;P01106-2	B4E1N7;P01106;H0YBT0;P01106-2	5;5;4;4	5;5;4;4	5;5;4;4	Myc proto-oncogene protein	MYC	>tr|B4E1N7|B4E1N7_HUMAN V-myc myelocytomatosis viral oncogene homolog (avian) OS=Homo sapiens GN=MYC PE=2 SV=1;>sp|P01106|MYC_HUMAN Myc proto-oncogene protein OS=Homo sapiens GN=MYC PE=1 SV=1;>tr|H0YBT0|H0YBT0_HUMAN V-myc myelocytomatosis viral oncogene ho	4	5	5	5	3	3	4	0	1	3	3	3	4	0	1	3	3	3	4	0	1	3	15.2	15.2	15.2	46.573	420	420;439;453;454	5	4	6		1	3	5.7381E-19	7.6	7.6	11.9	0	2.1	7.6	41411000
B4E1S6;P31431	B4E1S6;P31431	1;1	1;1	1;1	Syndecan;Syndecan-4	SDC4	>tr|B4E1S6|B4E1S6_HUMAN Syndecan OS=Homo sapiens GN=SDC4 PE=2 SV=1;>sp|P31431|SDC4_HUMAN Syndecan-4 OS=Homo sapiens GN=SDC4 PE=1 SV=2	2	1	1	1	1	1	1	1	1	1	1	1	1	1	1	1	1	1	1	1	1	1	11.1	11.1	11.1	13.91	126	126;198	1	1	1	1	1	2	0.00010707	11.1	11.1	11.1	11.1	11.1	11.1	937730000
B4E1W4;Q9P2N6-6;Q9P2N6-5;Q9P2N6-4;Q9P2N6-3;Q9P2N6-8;F8W894;E7EU88;Q9P2N6-2;Q9P2N6	B4E1W4;Q9P2N6-6;Q9P2N6-5;Q9P2N6-4;Q9P2N6-3;Q9P2N6-8;F8W894;E7EU88;Q9P2N6-2;Q9P2N6	2;2;2;2;2;1;1;1;1;1	2;2;2;2;2;1;1;1;1;1	2;2;2;2;2;1;1;1;1;1	KAT8 regulatory NSL complex subunit 3	KANSL3	>tr|B4E1W4|B4E1W4_HUMAN KAT8 regulatory NSL complex subunit 3 OS=Homo sapiens GN=KANSL3 PE=2 SV=1;>sp|Q9P2N6-6|KANL3_HUMAN Isoform 6 of KAT8 regulatory NSL complex subunit 3 OS=Homo sapiens GN=KANSL3;>sp|Q9P2N6-5|KANL3_HUMAN Isoform 5 of KAT8 regulatory NS	10	2	2	2	2	2	1	0	0	0	2	2	1	0	0	0	2	2	1	0	0	0	4.2	4.2	4.2	69.65	672	672;764;789;791;878;530;530;698;780;904	2	2	1				4.5892E-06	4.2	4.2	2.4	0	0	0	99751000
B4E212;Q9BXB5	B4E212;Q9BXB5	2;2	2;2	2;2	Oxysterol-binding protein-related protein 10	OSBPL10	>tr|B4E212|B4E212_HUMAN Oxysterol-binding protein OS=Homo sapiens GN=OSBPL10 PE=2 SV=1;>sp|Q9BXB5|OSB10_HUMAN Oxysterol-binding protein-related protein 10 OS=Homo sapiens GN=OSBPL10 PE=1 SV=2	2	2	2	2	0	2	0	1	1	0	0	2	0	1	1	0	0	2	0	1	1	0	5.3	5.3	5.3	77.234	700	700;764		2		1	1		6.6984E-06	0	5.3	0	2.3	2.3	0	331720000
B4E216;P01024	B4E216;P01024	1;1	1;1	1;1	Complement C3;Complement C3 beta chain;Complement C3 alpha chain;C3a anaphylatoxin;Acylation stimulating protein;Complement C3b alpha chain;Complement C3c alpha chain fragment 1;Complement C3dg fragment;Complement C3g fragment;Complement C3d fragment;Complement C3f fragment;Complement C3c alpha chain fragment 2	C3	>tr|B4E216|B4E216_HUMAN Uncharacterized protein OS=Homo sapiens GN=C3 PE=2 SV=1;>sp|P01024|CO3_HUMAN Complement C3 OS=Homo sapiens GN=C3 PE=1 SV=2	2	1	1	1	1	1	1	0	0	0	1	1	1	0	0	0	1	1	1	0	0	0	1.8	1.8	1.8	122.59	1098	1098;1663	1	1	1				7.9777E-21	1.8	1.8	1.8	0	0	0	143330000
B4E217;O95429	B4E217;O95429	1;1	1;1	1;1	BAG family molecular chaperone regulator 4	BAG4	>tr|B4E217|B4E217_HUMAN Uncharacterized protein OS=Homo sapiens GN=BAG4 PE=2 SV=1;>sp|O95429|BAG4_HUMAN BAG family molecular chaperone regulator 4 OS=Homo sapiens GN=BAG4 PE=1 SV=1	2	1	1	1	0	1	1	0	0	0	0	1	1	0	0	0	0	1	1	0	0	0	3.3	3.3	3.3	45.409	421	421;457		1	1				0.00034643	0	3.3	3.3	0	0	0	44181000
B4E241;P84103	B4E241;P84103	3;3	3;3	3;3	Serine/arginine-rich splicing factor 3	SRSF3	>tr|B4E241|B4E241_HUMAN Splicing factor, arginine/serine-rich 3, isoform CRA_a OS=Homo sapiens GN=SFRS3 PE=2 SV=1;>sp|P84103|SRSF3_HUMAN Serine/arginine-rich splicing factor 3 OS=Homo sapiens GN=SRSF3 PE=1 SV=1	2	3	3	3	3	3	3	2	2	3	3	3	3	2	2	3	3	3	3	2	2	3	18.5	18.5	18.5	14.203	124	124;164	5	6	8	3	3	4	1.7758E-14	18.5	18.5	18.5	16.1	16.1	18.5	19862000000
B4E2D5;Q8NEM7-2;F5GX46;Q8NEM7;E7ER46	B4E2D5;Q8NEM7-2;F5GX46;Q8NEM7;E7ER46	1;1;1;1;1	1;1;1;1;1	1;1;1;1;1	Transcription factor SPT20 homolog	SUPT20H	>tr|B4E2D5|B4E2D5_HUMAN Uncharacterized protein OS=Homo sapiens GN=FAM48A PE=2 SV=1;>sp|Q8NEM7-2|FA48A_HUMAN Isoform 2 of Protein FAM48A OS=Homo sapiens GN=FAM48A;>tr|F5GX46|F5GX46_HUMAN Family with sequence similarity 48, member A OS=Homo sapiens GN=FAM48	5	1	1	1	0	1	0	0	1	0	0	1	0	0	1	0	0	1	0	0	1	0	2.8	2.8	2.8	56.056	498	498;733;738;779;811		1			1		1.9691E-06	0	2.8	0	0	2.8	0	66896000
G3XAM7;B4E2G8;P35221;F6XBD8;P35221-2;F8W845;F5GXI1;Q8N1C0;E5RFG3;E5RFM3;E5RJL0;E5RFK9;E5RFM5;E5RIE0;E5RJP7;E5RHV7;E5RGD2;H0YBB8;E5RGY6;E5RG03;E5RIB1;P26232-4;P26232-6;P26232-3;P26232-2;P26232-5;P26232	G3XAM7;B4E2G8;P35221;F6XBD8;P35221-2;F8W845;F5GXI1;Q8N1C0	7;7;7;7;7;6;5;4;1;1;1;1;1;1;1;1;1;1;1;1;1;1;1;1;1;1;1	7;7;7;7;7;6;5;4;1;1;1;1;1;1;1;1;1;1;1;1;1;1;1;1;1;1;1	7;7;7;7;7;6;5;4;1;1;1;1;1;1;1;1;1;1;1;1;1;1;1;1;1;1;1	Catenin alpha-1	CTNNA1	>tr|G3XAM7|G3XAM7_HUMAN Catenin (Cadherin-associated protein), alpha 1, 102kDa, isoform CRA_a OS=Homo sapiens GN=CTNNA1 PE=4 SV=1;>tr|B4E2G8|B4E2G8_HUMAN Uncharacterized protein OS=Homo sapiens GN=CTNNA1 PE=2 SV=1;>sp|P35221|CTNA1_HUMAN Catenin alpha-1 OS=	27	7	7	7	6	6	5	7	5	4	6	6	5	7	5	4	6	6	5	7	5	4	17.1	17.1	17.1	92.721	841	841;891;906;929;930;803;588;536;92;94;101;105;110;118;119;123;128;129;139;156;215;537;584;860;905;939;953	9	10	9	9	7	5	1.1092E-193	13.7	13.7	12.1	17.1	12.2	10.7	5314500000
C9J4K0;B4E2G9;Q9BVC5	C9J4K0;B4E2G9;Q9BVC5	2;2;2	2;2;2	2;2;2	Ashwin	C2orf49	>tr|C9J4K0|C9J4K0_HUMAN Chromosome 2 open reading frame 49 OS=Homo sapiens GN=C2orf49 PE=4 SV=1;>tr|B4E2G9|B4E2G9_HUMAN Uncharacterized protein OS=Homo sapiens GN=C2orf49 PE=2 SV=1;>sp|Q9BVC5|ASHWN_HUMAN Ashwin OS=Homo sapiens GN=C2orf49 PE=1 SV=1	3	2	2	2	2	2	2	2	1	1	2	2	2	2	1	1	2	2	2	2	1	1	10.5	10.5	10.5	21.356	190	190;228;232	3	3	3	3	2	1	2.8943E-12	10.5	10.5	10.5	10.5	6.8	6.8	0
Q9C0K1-2;B4E2H3;Q9C0K1	Q9C0K1-2;B4E2H3;Q9C0K1	1;1;1	1;1;1	1;1;1	Zinc transporter ZIP8	SLC39A8	>sp|Q9C0K1-2|S39A8_HUMAN Isoform 2 of Zinc transporter ZIP8 OS=Homo sapiens GN=SLC39A8;>tr|B4E2H3|B4E2H3_HUMAN Uncharacterized protein OS=Homo sapiens GN=SLC39A8 PE=2 SV=1;>sp|Q9C0K1|S39A8_HUMAN Zinc transporter ZIP8 OS=Homo sapiens GN=SLC39A8 PE=1 SV=1	3	1	1	1	1	0	1	0	0	0	1	0	1	0	0	0	1	0	1	0	0	0	5.1	5.1	5.1	43.131	393	393;444;460	1		1				0.00029192	5.1	0	5.1	0	0	0	57151000
B4E2J1;Q8NBU5	B4E2J1;Q8NBU5	3;3	3;3	3;3	ATPase family AAA domain-containing protein 1	ATAD1	>tr|B4E2J1|B4E2J1_HUMAN ATPase family, AAA domain containing 1 OS=Homo sapiens GN=ATAD1 PE=2 SV=1;>sp|Q8NBU5|ATAD1_HUMAN ATPase family AAA domain-containing protein 1 OS=Homo sapiens GN=ATAD1 PE=1 SV=1	2	3	3	3	3	3	3	3	3	3	3	3	3	3	3	3	3	3	3	3	3	3	14.7	14.7	14.7	30.634	273	273;361	8	10	8	7	7	8	3.9351E-118	14.7	14.7	14.7	14.7	14.7	14.7	9640800000
Q8WZA0;B4E2N0	Q8WZA0;B4E2N0	3;3	3;3	3;3	Protein LZIC	LZIC	>sp|Q8WZA0|LZIC_HUMAN Protein LZIC OS=Homo sapiens GN=LZIC PE=1 SV=1;>tr|B4E2N0|B4E2N0_HUMAN Uncharacterized protein OS=Homo sapiens GN=LZIC PE=2 SV=1	2	3	3	3	2	2	3	3	1	0	2	2	3	3	1	0	2	2	3	3	1	0	17.4	17.4	17.4	21.494	190	190;211	2	3	3	3	1		2.5171E-34	12.1	12.6	17.4	17.4	7.4	0	2111200000
C9JA28;Q9UNL2;B4E2P2;C9J365	C9JA28;Q9UNL2;B4E2P2;C9J365	3;3;3;2	3;3;3;2	3;3;3;2	Translocon-associated protein subunit gamma	SSR3	>tr|C9JA28|C9JA28_HUMAN Signal sequence receptor, gamma (translocon-associated protein gamma) OS=Homo sapiens GN=SSR3 PE=4 SV=1;>sp|Q9UNL2|SSRG_HUMAN Translocon-associated protein subunit gamma OS=Homo sapiens GN=SSR3 PE=1 SV=1;>tr|B4E2P2|B4E2P2_HUMAN Unch	4	3	3	3	3	3	2	2	3	2	3	3	2	2	3	2	3	3	2	2	3	2	13.2	13.2	13.2	20.161	174	174;185;198;133	3	3	2	3	3	4	2.9886E-15	13.2	13.2	12.6	12.6	13.2	13.2	1902600000
B4E2Q6	B4E2Q6	4	1	1		RPRD2	>tr|B4E2Q6|B4E2Q6_HUMAN Uncharacterized protein OS=Homo sapiens GN=RPRD2 PE=2 SV=1	1	4	1	1	3	2	2	2	3	3	0	0	1	0	0	0	0	0	1	0	0	0	7.4	1.6	1.6	100.27	934	934			1				1.2165E-30	5.8	3	3	4.2	5.8	5.8	0
B4E2W0;F5GZQ3;P55084;C9JEY0;C9JE81;B5MD38	B4E2W0;F5GZQ3;P55084;C9JEY0;C9JE81;B5MD38	2;2;2;1;1;1	2;2;2;1;1;1	2;2;2;1;1;1	Trifunctional enzyme subunit beta, mitochondrial;3-ketoacyl-CoA thiolase	HADHB	>tr|B4E2W0|B4E2W0_HUMAN Hydroxyacyl-CoA dehydrogenase/3-ketoacyl-CoA thiolase/enoyl-CoA hydratase (trifunctional protein), beta subunit OS=Homo sapiens GN=HADHB PE=2 SV=1;>tr|F5GZQ3|F5GZQ3_HUMAN Hydroxyacyl-CoA dehydrogenase/3-ketoacyl-CoA thiolase/enoyl-C	6	2	2	2	1	1	1	1	1	1	1	1	1	1	1	1	1	1	1	1	1	1	6.6	6.6	6.6	48.879	452	452;459;474;150;176;351	1	1	1	2	1	1	3.2018E-11	3.1	3.1	3.1	3.5	3.5	3.5	806980000
Q8N6R0-1;Q8N6R0-3;Q8N6R0-4;B4E2X3;Q8N6R0;Q8N6R0-2	Q8N6R0-1;Q8N6R0-3;Q8N6R0-4;B4E2X3;Q8N6R0;Q8N6R0-2	2;2;2;2;2;1	2;2;2;2;2;1	2;2;2;2;2;1	Methyltransferase-like protein 13	METTL13	>sp|Q8N6R0-1|MTL13_HUMAN Isoform 4 of Methyltransferase-like protein 13 OS=Homo sapiens GN=METTL13;>sp|Q8N6R0-3|MTL13_HUMAN Isoform 3 of Methyltransferase-like protein 13 OS=Homo sapiens GN=METTL13;>sp|Q8N6R0-4|MTL13_HUMAN Isoform 2 of Methyltransferase-li	6	2	2	2	1	1	1	0	0	2	1	1	1	0	0	2	1	1	1	0	0	2	5.9	5.9	5.9	61.127	543	543;613;642;698;699;396	2	2	2			2	1.7783E-11	3.5	3.5	3.5	0	0	5.9	814450000
B4E2Z2;P43246;B4DSB9;E9PHA6;B4DL39;E7EQQ1;E7EU21	B4E2Z2;P43246;B4DSB9;E9PHA6;B4DL39	5;5;4;4;3;2;2	5;5;4;4;3;2;2	5;5;4;4;3;2;2	DNA mismatch repair protein Msh2	MSH2	>tr|B4E2Z2|B4E2Z2_HUMAN MutS homolog 2, colon cancer, nonpolyposis type 1 (E. coli) OS=Homo sapiens GN=MSH2 PE=2 SV=1;>sp|P43246|MSH2_HUMAN DNA mismatch repair protein Msh2 OS=Homo sapiens GN=MSH2 PE=1 SV=1;>tr|B4DSB9|B4DSB9_HUMAN MutS homolog 2, colon can	7	5	5	5	2	2	0	1	2	2	2	2	0	1	2	2	2	2	0	1	2	2	7.6	7.6	7.6	97.321	868	868;934;720;921;682;485;533	2	2		1	2	2	7.6326E-16	3.6	3.8	0	0.9	2.6	2.6	325510000
B4E2Z3;P08195-2;F5H4J7;P08195-4;F5H0E2;F5H867;H0YFS2;F5GZI0;F5GZR9;H0YFX4	B4E2Z3;P08195-2;F5H4J7;P08195-4;F5H0E2	9;9;8;8;5;4;3;2;1;1	1;1;0;0;1;1;0;0;1;0	1;1;0;0;1;1;0;0;1;0		SLC3A2	>tr|B4E2Z3|B4E2Z3_HUMAN Uncharacterized protein OS=Homo sapiens GN=SLC3A2 PE=2 SV=1;>sp|P08195-2|4F2_HUMAN Isoform 2 of 4F2 cell-surface antigen heavy chain OS=Homo sapiens GN=SLC3A2;>tr|F5H4J7|F5H4J7_HUMAN Uncharacterized protein OS=Homo sapiens GN=SLC3A2	10	9	1	1	7	7	5	6	7	7	1	1	1	1	1	1	1	1	1	1	1	1	25	1.8	1.8	55.939	511	511;529;631;661;145;135;247;175;47;122	3	2	2	1	1	1	8.5857E-172	20.2	18.4	13.5	16	20.2	20.2	1862700000
C9J050;B4E322;Q9Y5K3-2;Q9Y5K3-3;E9PD84;P49585;Q9Y5K3;C9JEJ2	C9J050;B4E322;Q9Y5K3-2;Q9Y5K3-3;E9PD84;P49585;Q9Y5K3;C9JEJ2	1;1;1;1;1;1;1;1	1;1;1;1;1;1;1;1	1;1;1;1;1;1;1;1	Choline-phosphate cytidylyltransferase B;Choline-phosphate cytidylyltransferase A	PCYT1A;PCYT1B	>tr|C9J050|C9J050_HUMAN Phosphate cytidylyltransferase 1, choline, alpha (Fragment) OS=Homo sapiens GN=PCYT1A PE=4 SV=1;>tr|B4E322|B4E322_HUMAN Uncharacterized protein OS=Homo sapiens GN=PCYT1A PE=2 SV=1;>sp|Q9Y5K3-2|PCY1B_HUMAN Isoform 1 of Choline-phosph	8	1	1	1	1	1	1	0	0	0	1	1	1	0	0	0	1	1	1	0	0	0	3.4	3.4	3.4	33.711	293	293;328;330;351;351;367;369;380	1	1	1				3.3924E-05	3.4	3.4	3.4	0	0	0	0
B4E335;P60709;CON__P60712;B4DW52;F5GYT4;Q6S8J3;G5E9R0;E7EVS6;Q5T8M7;F5H1C1;A5A3E0;C9JZR7;E9PG30;C9JUM1;Q9BYX7;P0CG38;C9JTX5;Q562R1;P0CG39;F8WCH0	B4E335;P60709;CON__P60712;B4DW52;F5GYT4	17;17;17;15;12;8;7;7;7;7;7;6;6;5;5;5;4;4;4;2	17;17;17;15;12;8;7;7;7;7;7;6;6;5;5;5;4;4;4;2	1;1;1;1;0;0;1;1;0;0;0;1;0;0;0;0;1;0;0;0	Actin, cytoplasmic 1;Actin, cytoplasmic 1, N-terminally processed	ACTB	>tr|B4E335|B4E335_HUMAN Actin, beta OS=Homo sapiens GN=ACTB PE=2 SV=1;>sp|P60709|ACTB_HUMAN Actin, cytoplasmic 1 OS=Homo sapiens GN=ACTB PE=1 SV=1;>P60712 SWISS-PROT:P60712 (Bos taurus) Actin, cytoplasmic 1;>tr|B4DW52|B4DW52_HUMAN Actin, beta OS=Homo sapie	20	17	17	1	15	16	14	13	12	11	15	16	14	13	12	11	1	1	1	1	1	1	63.8	63.8	4.8	39.226	351	351;375;375;347;294;1075;125;164;342;342;1075;103;333;99;375;1075;80;376;1038;52	34	34	34	34	25	28	0	57.8	60.7	57.8	49.3	46.2	41	304800000000
B4E393;Q96EA4;Q96EA4-2;H0YBG5;D6RCL1;D6REZ1;D6R936;D6RIF7;D6RIB8;D6RGF5;D6RC83	B4E393;Q96EA4;Q96EA4-2	6;6;5;2;1;1;1;1;1;1;1	6;6;5;2;1;1;1;1;1;1;1	6;6;5;2;1;1;1;1;1;1;1	Protein Spindly	SPDL1	>tr|B4E393|B4E393_HUMAN Uncharacterized protein OS=Homo sapiens GN=CCDC99 PE=2 SV=1;>sp|Q96EA4|SPDLY_HUMAN Protein Spindly OS=Homo sapiens GN=CCDC99 PE=1 SV=2;>sp|Q96EA4-2|SPDLY_HUMAN Isoform 2 of Protein Spindly OS=Homo sapiens GN=CCDC99	11	6	6	6	3	3	3	2	2	5	3	3	3	2	2	5	3	3	3	2	2	5	19.9	19.9	19.9	61.014	527	527;605;506;312;60;86;88;150;158;182;230	4	5	5	4	4	7	5.2313E-78	12.3	12.3	10.2	7.6	7.6	15.2	6653700000
F5H683;B4E394;Q9UNW1	F5H683;B4E394;Q9UNW1	2;2;2	2;2;2	2;2;2	Multiple inositol polyphosphate phosphatase 1	MINPP1	>tr|F5H683|F5H683_HUMAN Multiple inositol-polyphosphate phosphatase 1 OS=Homo sapiens GN=MINPP1 PE=4 SV=1;>tr|B4E394|B4E394_HUMAN Uncharacterized protein OS=Homo sapiens GN=MINPP1 PE=2 SV=1;>sp|Q9UNW1|MINP1_HUMAN Multiple inositol polyphosphate phosphatase	3	2	2	2	0	0	0	0	1	2	0	0	0	0	1	2	0	0	0	0	1	2	8.4	8.4	8.4	33.1	286	286;346;487					1	2	1.0786E-21	0	0	0	0	5.6	8.4	283540000
B4E3A8;P30740	B4E3A8;P30740	1;1	1;1	1;1	Leukocyte elastase inhibitor	SERPINB1	>tr|B4E3A8|B4E3A8_HUMAN Serpin peptidase inhibitor, clade B (ovalbumin), member 1 OS=Homo sapiens GN=SERPINB1 PE=2 SV=1;>sp|P30740|ILEU_HUMAN Leukocyte elastase inhibitor OS=Homo sapiens GN=SERPINB1 PE=1 SV=1	2	1	1	1	1	0	0	0	0	0	1	0	0	0	0	0	1	0	0	0	0	0	5.9	5.9	5.9	38.685	341	341;379	1						0.00012614	5.9	0	0	0	0	0	17938000
B4E3F5;Q96JC9	B4E3F5;Q96JC9	1;1	1;1	1;1	ELL-associated factor 1	EAF1	>tr|B4E3F5|B4E3F5_HUMAN Uncharacterized protein OS=Homo sapiens GN=EAF1 PE=2 SV=1;>sp|Q96JC9|EAF1_HUMAN ELL-associated factor 1 OS=Homo sapiens GN=EAF1 PE=1 SV=1	2	1	1	1	1	1	1	1	1	0	1	1	1	1	1	0	1	1	1	1	1	0	7.8	7.8	7.8	17.723	167	167;268	1	1	1	1	1		0.00062739	7.8	7.8	7.8	7.8	7.8	0	0
B4E3G7;Q9H8H2-3;Q9H8H2-4;F8WAJ0;Q9H8H2-2;Q9H8H2	B4E3G7;Q9H8H2-3;Q9H8H2-4;F8WAJ0;Q9H8H2-2;Q9H8H2	1;1;1;1;1;1	1;1;1;1;1;1	1;1;1;1;1;1	Probable ATP-dependent RNA helicase DDX31	DDX31	>tr|B4E3G7|B4E3G7_HUMAN Uncharacterized protein OS=Homo sapiens GN=DDX31 PE=2 SV=1;>sp|Q9H8H2-3|DDX31_HUMAN Isoform 3 of Probable ATP-dependent RNA helicase DDX31 OS=Homo sapiens GN=DDX31;>sp|Q9H8H2-4|DDX31_HUMAN Isoform 4 of Probable ATP-dependent RNA hel	6	1	1	1	1	1	1	1	0	1	1	1	1	1	0	1	1	1	1	1	0	1	8.1	8.1	8.1	18.014	160	160;319;585;722;778;851	1	1	1	1		1	0.00062642	8.1	8.1	8.1	8.1	0	8.1	584210000
B4E3L0;Q2TAY7	B4E3L0;Q2TAY7	1;1	1;1	1;1	WD40 repeat-containing protein SMU1	SMU1	>tr|B4E3L0|B4E3L0_HUMAN Smu-1 suppressor of mec-8 and unc-52 homolog (C. elegans) OS=Homo sapiens GN=SMU1 PE=2 SV=1;>sp|Q2TAY7|SMU1_HUMAN WD40 repeat-containing protein SMU1 OS=Homo sapiens GN=SMU1 PE=1 SV=2	2	1	1	1	1	0	0	0	0	0	1	0	0	0	0	0	1	0	0	0	0	0	3.7	3.7	3.7	39.343	352	352;513	1						1.1167E-15	3.7	0	0	0	0	0	0
B4E3U4;P38159-2;Q96E39;P38159;O75526	B4E3U4;P38159-2;Q96E39;P38159;O75526	2;2;2;2;1	2;2;2;2;1	2;2;2;2;1	RNA-binding motif protein, X chromosome;RNA-binding motif protein, X chromosome, N-terminally processed;RNA binding motif protein, X-linked-like-1;RNA-binding motif protein, X-linked-like-2	RBMX;RBMXL1;RBMXL2	>tr|B4E3U4|B4E3U4_HUMAN Uncharacterized protein OS=Homo sapiens GN=RBMX PE=2 SV=1;>sp|P38159-2|RBMX_HUMAN Isoform 2 of RNA-binding motif protein, X chromosome OS=Homo sapiens GN=RBMX;>sp|Q96E39|RMXL1_HUMAN RNA binding motif protein, X-linked-like-1 OS=Homo	5	2	2	2	1	1	1	1	2	1	1	1	1	1	2	1	1	1	1	1	2	1	10.7	10.7	10.7	22.172	196	196;378;390;391;392	1	1	1	1	2	1	9.6169E-17	6.6	6.6	6.6	6.6	10.7	6.6	4862400000
E9PPJ9;Q96EB1;B4E3W0;Q96EB1-2;G5E9D4	E9PPJ9;Q96EB1;B4E3W0;Q96EB1-2;G5E9D4	1;1;1;1;1	1;1;1;1;1	1;1;1;1;1	Elongator complex protein 4	ELP4	>tr|E9PPJ9|E9PPJ9_HUMAN Elongation protein 4 homolog (S. cerevisiae) OS=Homo sapiens GN=ELP4 PE=4 SV=1;>sp|Q96EB1|ELP4_HUMAN Elongator complex protein 4 OS=Homo sapiens GN=ELP4 PE=1 SV=2;>tr|B4E3W0|B4E3W0_HUMAN Uncharacterized protein OS=Homo sapiens GN=EL	5	1	1	1	0	1	1	0	1	1	0	1	1	0	1	1	0	1	1	0	1	1	9.7	9.7	9.7	19.976	185	185;424;476;535;535		1	1		1	1	1.0904E-51	0	9.7	9.7	0	9.7	9.7	777520000
Q9HC35;B5MBZ0;B5MCW9;F2Z2B5;F2Z2U0	Q9HC35;B5MBZ0;B5MCW9	5;5;3;2;2	5;5;3;2;2	5;5;3;2;2	Echinoderm microtubule-associated protein-like 4	EML4	>sp|Q9HC35|EMAL4_HUMAN Echinoderm microtubule-associated protein-like 4 OS=Homo sapiens GN=EML4 PE=1 SV=3;>tr|B5MBZ0|B5MBZ0_HUMAN Echinoderm microtubule-associated protein-like 4 OS=Homo sapiens GN=EML4 PE=4 SV=3;>tr|B5MCW9|B5MCW9_HUMAN Echinoderm microtub	5	5	5	5	4	5	4	4	3	5	4	5	4	4	3	5	4	5	4	4	3	5	8.5	8.5	8.5	108.91	981	981;992;923;245;768	9	10	7	4	5	6	1.9173E-150	6.8	8.5	6.8	6.8	5.4	8.5	12992000000
C9JRC4;B5MBZ8;Q15435-3;Q15435;C9JD73	C9JRC4;B5MBZ8;Q15435-3;Q15435;C9JD73	2;2;2;2;1	2;2;2;2;1	2;2;2;2;1	Protein phosphatase 1 regulatory subunit 7	PPP1R7	>tr|C9JRC4|C9JRC4_HUMAN Protein phosphatase 1, regulatory subunit 7 (Fragment) OS=Homo sapiens GN=PPP1R7 PE=4 SV=1;>tr|B5MBZ8|B5MBZ8_HUMAN Protein phosphatase 1, regulatory subunit 7 OS=Homo sapiens GN=PPP1R7 PE=4 SV=1;>sp|Q15435-3|PP1R7_HUMAN Isoform 3 of	5	2	2	2	0	1	2	0	0	1	0	1	2	0	0	1	0	1	2	0	0	1	15.8	15.8	15.8	21.156	184	184;274;280;360;282		1	4			1	1.2371E-32	0	8.2	15.8	0	0	8.2	319100000
Q86YP4-2;Q86YP4;B5MC40;F5H7D9;B4DKZ7;C9JVY3;C9JMI3;C9JGN4;C9JHD7;C9JJK9	Q86YP4-2;Q86YP4;B5MC40;F5H7D9;B4DKZ7	3;3;3;2;2;1;1;1;1;1	3;3;3;2;2;1;1;1;1;1	2;2;2;1;1;1;1;1;1;1	Transcriptional repressor p66-alpha	GATAD2A	>sp|Q86YP4-2|P66A_HUMAN Isoform 2 of Transcriptional repressor p66-alpha OS=Homo sapiens GN=GATAD2A;>sp|Q86YP4|P66A_HUMAN Transcriptional repressor p66-alpha OS=Homo sapiens GN=GATAD2A PE=1 SV=1;>tr|B5MC40|B5MC40_HUMAN GATA zinc finger domain-containing 2A	10	3	3	2	2	3	1	3	1	2	2	3	1	3	1	2	1	2	1	2	0	1	6.2	6.2	4.4	65.225	608	608;633;653;262;436;93;126;139;168;177	3	4	1	4	2	3	2.796E-25	3.8	6.2	2	6.2	1.8	3.8	6050400000
C9K039;P53814-5;P53814;B5MC56;P53814-6;E7ETT8	C9K039;P53814-5;P53814;B5MC56;P53814-6;E7ETT8	1;1;1;1;1;1	1;1;1;1;1;1	1;1;1;1;1;1	Smoothelin	SMTN	>tr|C9K039|C9K039_HUMAN Smoothelin OS=Homo sapiens GN=SMTN PE=4 SV=2;>sp|P53814-5|SMTN_HUMAN Isoform B2 of Smoothelin OS=Homo sapiens GN=SMTN;>sp|P53814|SMTN_HUMAN Smoothelin OS=Homo sapiens GN=SMTN PE=1 SV=7;>tr|B5MC56|B5MC56_HUMAN Smoothelin OS=Homo sapi	6	1	1	1	1	1	1	1	1	1	1	1	1	1	1	1	1	1	1	1	1	1	1.8	1.8	1.8	99.148	913	913;915;917;938;940;971	1	1	1	1	1	1	4.1752E-05	1.8	1.8	1.8	1.8	1.8	1.8	0
B5MC59;P35244	B5MC59;P35244	2;2	2;2	2;2	Replication protein A 14 kDa subunit	RPA3	>tr|B5MC59|B5MC59_HUMAN Replication protein A3, 14kDa, isoform CRA_a OS=Homo sapiens GN=RPA3 PE=4 SV=1;>sp|P35244|RFA3_HUMAN Replication protein A 14 kDa subunit OS=Homo sapiens GN=RPA3 PE=1 SV=1	2	2	2	2	1	1	2	1	1	1	1	1	2	1	1	1	1	1	2	1	1	1	40.2	40.2	40.2	9.1703	82	82;121	1	1	2	1	1	1	2.5941E-54	12.2	12.2	40.2	12.2	12.2	12.2	439560000
Q96DZ1-2;B5MC72;Q96DZ1	Q96DZ1-2;B5MC72;Q96DZ1	1;1;1	1;1;1	1;1;1	Endoplasmic reticulum lectin 1	ERLEC1	>sp|Q96DZ1-2|ERLEC_HUMAN Isoform 2 of Endoplasmic reticulum lectin 1 OS=Homo sapiens GN=ERLEC1;>tr|B5MC72|B5MC72_HUMAN Endoplasmic reticulum lectin 1 OS=Homo sapiens GN=ERLEC1 PE=4 SV=1;>sp|Q96DZ1|ERLEC_HUMAN Endoplasmic reticulum lectin 1 OS=Homo sapiens	3	1	1	1	1	1	1	1	1	1	1	1	1	1	1	1	1	1	1	1	1	1	3.5	3.5	3.5	48.882	429	429;457;483	1	2	1	1	1	1	5.2831E-06	3.5	3.5	3.5	3.5	3.5	3.5	424220000
B5MC98;Q9HCU5	B5MC98;Q9HCU5	3;3	3;3	3;3	Prolactin regulatory element-binding protein	PREB	>tr|B5MC98|B5MC98_HUMAN Prolactin regulatory element-binding OS=Homo sapiens GN=PREB PE=4 SV=1;>sp|Q9HCU5|PREB_HUMAN Prolactin regulatory element-binding protein OS=Homo sapiens GN=PREB PE=1 SV=2	2	3	3	3	2	3	3	1	1	2	2	3	3	1	1	2	2	3	3	1	1	2	12.3	12.3	12.3	38.939	359	359;417	4	3	4	2	1	2	7.4499E-46	9.5	12.3	12.3	4.5	4.5	7.8	992530000
B5MCA1;Q96G28;Q96G28-2;B5MC35;B5MD16	B5MCA1;Q96G28;Q96G28-2;B5MC35;B5MD16	2;2;2;1;1	2;2;2;1;1	2;2;2;1;1	Coiled-coil domain-containing protein 104	CCDC104	>tr|B5MCA1|B5MCA1_HUMAN Coiled-coil domain-containing 104 OS=Homo sapiens GN=CCDC104 PE=4 SV=1;>sp|Q96G28|CC104_HUMAN Coiled-coil domain-containing protein 104 OS=Homo sapiens GN=CCDC104 PE=1 SV=2;>sp|Q96G28-2|CC104_HUMAN Isoform 2 of Coiled-coil domain-co	5	2	2	2	1	1	2	0	0	1	1	1	2	0	0	1	1	1	2	0	0	1	12.8	12.8	12.8	36.138	313	313;342;367;218;223	1	1	2			1	1.7111E-21	6.1	6.1	12.8	0	0	6.1	186830000
C9JKY3;P16422;B5MCA4	C9JKY3;P16422;B5MCA4	1;1;1	1;1;1	1;1;1	Epithelial cell adhesion molecule	EPCAM	>tr|C9JKY3|C9JKY3_HUMAN Epithelial cell adhesion molecule (Fragment) OS=Homo sapiens GN=EPCAM PE=4 SV=1;>sp|P16422|EPCAM_HUMAN Epithelial cell adhesion molecule OS=Homo sapiens GN=EPCAM PE=1 SV=2;>tr|B5MCA4|B5MCA4_HUMAN Epithelial cell adhesion molecule OS	3	1	1	1	0	0	0	0	1	0	0	0	0	0	1	0	0	0	0	0	1	0	12.6	12.6	12.6	20.954	199	199;314;342					1		0.0015794	0	0	0	0	12.6	0	176170000
B5MCG1;P84101	B5MCG1;P84101	1;1	1;1	1;1	Small EDRK-rich factor 2	SERF2	>tr|B5MCG1|B5MCG1_HUMAN Uncharacterized protein OS=Homo sapiens GN=SERF2 PE=4 SV=1;>sp|P84101|SERF2_HUMAN Small EDRK-rich factor 2 OS=Homo sapiens GN=SERF2 PE=1 SV=1	2	1	1	1	1	1	1	1	1	1	1	1	1	1	1	1	1	1	1	1	1	1	22.2	22.2	22.2	5.2159	45	45;59	2	3	2	2	1	1	2.3225E-05	22.2	22.2	22.2	22.2	22.2	22.2	637570000
B7ZL65;Q9Y2K5-2;E9PAL1;Q9Y2K5;B5MCU0;B5MCG9	B7ZL65;Q9Y2K5-2;E9PAL1;Q9Y2K5;B5MCU0;B5MCG9	1;1;1;1;1;1	1;1;1;1;1;1	1;1;1;1;1;1	R3H domain-containing protein 2	R3HDM2	>tr|B7ZL65|B7ZL65_HUMAN R3HDM2 protein OS=Homo sapiens GN=R3HDM2 PE=2 SV=1;>sp|Q9Y2K5-2|R3HD2_HUMAN Isoform 2 of R3H domain-containing protein 2 OS=Homo sapiens GN=R3HDM2;>tr|E9PAL1|E9PAL1_HUMAN R3H domain-containing 2 OS=Homo sapiens GN=R3HDM2 PE=4 SV=1;>	6	1	1	1	1	0	1	0	0	0	1	0	1	0	0	0	1	0	1	0	0	0	2.2	2.2	2.2	71.383	671	671;681;703;976;990;1010	1		1				0.00014734	2.2	0	2.2	0	0	0	0
C9JTA6;B5MCL5;Q12824-2;Q12824;G5E975	C9JTA6;B5MCL5;Q12824-2;Q12824;G5E975	1;1;1;1;1	1;1;1;1;1	1;1;1;1;1	SWI/SNF-related matrix-associated actin-dependent regulator of chromatin subfamily B member 1	SMARCB1	>tr|C9JTA6|C9JTA6_HUMAN SWI/SNF-related, matrix-associated, actin-dependent regulator of chromatin, subfamily b, member 1 (Fragment) OS=Homo sapiens GN=SMARCB1 PE=4 SV=1;>tr|B5MCL5|B5MCL5_HUMAN SWI/SNF-related, matrix-associated, actin-dependent regulator	5	1	1	1	1	1	1	0	1	1	1	1	1	0	1	1	1	1	1	0	1	1	6.2	6.2	6.2	25.917	227	227;339;376;385;394	5	5	5		2	2	3.4365E-48	6.2	6.2	6.2	0	6.2	6.2	4844400000
Q8NHH9-3;B5MCN0;B7Z7X8;Q8NHH9-4;Q8NHH9-2;Q8NHH9	Q8NHH9-3;B5MCN0;B7Z7X8;Q8NHH9-4;Q8NHH9-2;Q8NHH9	1;1;1;1;1;1	1;1;1;1;1;1	1;1;1;1;1;1	Atlastin-2	ATL2	>sp|Q8NHH9-3|ATLA2_HUMAN Isoform 3 of Atlastin-2 OS=Homo sapiens GN=ATL2;>tr|B5MCN0|B5MCN0_HUMAN Uncharacterized protein OS=Homo sapiens GN=ATL2 PE=4 SV=1;>tr|B7Z7X8|B7Z7X8_HUMAN Uncharacterized protein OS=Homo sapiens GN=ATL2 PE=2 SV=1;>sp|Q8NHH9-4|ATLA2_	6	1	1	1	1	1	0	0	0	1	1	1	0	0	0	1	1	1	0	0	0	1	2.4	2.4	2.4	46.917	412	412;413;565;566;579;583	2	1				1	0.00092182	2.4	2.4	0	0	0	2.4	193330000
B5MCN7;Q15788-2;Q15788-3;Q15788	B5MCN7;Q15788-2;Q15788-3;Q15788	2;2;2;2	2;2;2;2	2;2;2;2	Nuclear receptor coactivator 1	NCOA1	>tr|B5MCN7|B5MCN7_HUMAN Nuclear receptor coactivator 1 OS=Homo sapiens GN=NCOA1 PE=4 SV=1;>sp|Q15788-2|NCOA1_HUMAN Isoform 2 of Nuclear receptor coactivator 1 OS=Homo sapiens GN=NCOA1;>sp|Q15788-3|NCOA1_HUMAN Isoform 3 of Nuclear receptor coactivator 1 OS=	4	2	2	2	0	1	2	1	1	1	0	1	2	1	1	1	0	1	2	1	1	1	2.1	2.1	2.1	135.62	1248	1248;1399;1440;1441		1	2	1	1	1	3.8597E-05	0	1.1	2.1	1.1	1.1	1.1	1706600000
B7Z254;Q15084;F8WA83;B5MCQ5;Q15084-2	B7Z254;Q15084;F8WA83;B5MCQ5;Q15084-2	5;5;5;5;5	5;5;5;5;5	5;5;5;5;5	Protein disulfide-isomerase A6	PDIA6	>tr|B7Z254|B7Z254_HUMAN Protein disulfide isomerase family A, member 6 OS=Homo sapiens GN=PDIA6 PE=2 SV=1;>sp|Q15084|PDIA6_HUMAN Protein disulfide-isomerase A6 OS=Homo sapiens GN=PDIA6 PE=1 SV=1;>tr|F8WA83|F8WA83_HUMAN Protein disulfide isomerase family A,	5	5	5	5	3	4	3	4	4	3	3	4	3	4	4	3	3	4	3	4	4	3	13.5	13.5	13.5	47.837	437	437;440;445;488;492	8	7	7	9	7	6	1.3808E-53	11.4	11.7	11.4	13.3	13.3	11.4	22707000000
B5MCX3;Q15019;Q15019-2;B5MD47;C9JZI2;C9IY94;B5MC08;C9IZU3;C9JQJ4;C9J938;C9JB25;C9J2Q4	B5MCX3;Q15019;Q15019-2	4;4;4;1;1;1;1;1;1;1;1;1	4;4;4;1;1;1;1;1;1;1;1;1	4;4;4;1;1;1;1;1;1;1;1;1	Septin-2	SEPT2	>tr|B5MCX3|B5MCX3_HUMAN Septin 2 OS=Homo sapiens GN=SEPT2 PE=3 SV=1;>sp|Q15019|SEPT2_HUMAN Septin-2 OS=Homo sapiens GN=SEPT2 PE=1 SV=1;>sp|Q15019-2|SEPT2_HUMAN Isoform 2 of Septin-2 OS=Homo sapiens GN=SEPT2	12	4	4	4	4	3	3	1	2	3	4	3	3	1	2	3	4	3	3	1	2	3	14	14	14	36.94	321	321;361;396;94;105;121;129;131;147;148;173;184	5	5	5	1	2	4	3.7454E-23	14	11.5	11.5	2.5	9.3	11.5	1051600000
C9JME6;B5MCY9;Q9UPT5-4;F5H1P1;Q9UPT5-2;Q9UPT5-5;Q9UPT5-1;Q9UPT5-6;Q9UPT5;C9JKC2;F8W6Q7	C9JME6;B5MCY9;Q9UPT5-4;F5H1P1;Q9UPT5-2;Q9UPT5-5;Q9UPT5-1;Q9UPT5-6;Q9UPT5;C9JKC2;F8W6Q7	2;2;2;2;2;2;2;2;2;1;1	2;2;2;2;2;2;2;2;2;1;1	2;2;2;2;2;2;2;2;2;1;1	Exocyst complex component 7	EXOC7	>tr|C9JME6|C9JME6_HUMAN Exocyst complex component 7 (Fragment) OS=Homo sapiens GN=EXOC7 PE=4 SV=1;>tr|B5MCY9|B5MCY9_HUMAN Exocyst complex component 7, isoform CRA_c OS=Homo sapiens GN=EXOC7 PE=4 SV=1;>sp|Q9UPT5-4|EXOC7_HUMAN Isoform 4 of Exocyst complex co	11	2	2	2	1	1	1	1	1	2	1	1	1	1	1	2	1	1	1	1	1	2	19.8	19.8	19.8	13.927	121	121;159;283;621;653;676;684;707;735;122;573	2	2	2	2	1	3	9.7736E-40	14	14	14	14	14	19.8	2435000000
B5MD17;P83916;E9PCS5;C9JWS9	B5MD17;P83916;E9PCS5;C9JWS9	6;6;6;5	6;6;6;5	6;6;6;5	Chromobox protein homolog 1	CBX1	>tr|B5MD17|B5MD17_HUMAN Chromobox homolog 1 (Fragment) OS=Homo sapiens GN=CBX1 PE=4 SV=1;>sp|P83916|CBX1_HUMAN Chromobox protein homolog 1 OS=Homo sapiens GN=CBX1 PE=1 SV=1;>tr|E9PCS5|E9PCS5_HUMAN Uncharacterized protein OS=Homo sapiens GN=CBX1 PE=4 SV=1;>	4	6	6	6	4	4	3	4	5	5	4	4	3	4	5	5	4	4	3	4	5	5	44	44	44	19.325	168	168;185;189;110	6	7	6	7	8	9	3.8999E-69	36.3	36.3	26.2	32.7	33.9	33.9	2245900000
B5MD60;Q6NWY9-2;Q6NWY9-3;Q6NWY9	B5MD60;Q6NWY9-2;Q6NWY9-3;Q6NWY9	1;1;1;1	1;1;1;1	1;1;1;1	Pre-mRNA-processing factor 40 homolog B	PRPF40B	>tr|B5MD60|B5MD60_HUMAN Uncharacterized protein OS=Homo sapiens GN=PRPF40B PE=4 SV=1;>sp|Q6NWY9-2|PR40B_HUMAN Isoform 2 of Pre-mRNA-processing factor 40 homolog B OS=Homo sapiens GN=PRPF40B;>sp|Q6NWY9-3|PR40B_HUMAN Isoform 3 of Pre-mRNA-processing factor 4	4	1	1	1	1	1	0	0	0	1	1	1	0	0	0	1	1	1	0	0	0	1	5.5	5.5	5.5	39.524	347	347;858;870;871	2	2				1	2.019E-05	5.5	5.5	0	0	0	5.5	0
P62826;B5MDF5;F5H018;B4DV51;H0YFC6	P62826;B5MDF5;F5H018;B4DV51	9;9;7;5;3	9;9;7;5;3	9;9;7;5;3	GTP-binding nuclear protein Ran	RAN	>sp|P62826|RAN_HUMAN GTP-binding nuclear protein Ran OS=Homo sapiens GN=RAN PE=1 SV=3;>tr|B5MDF5|B5MDF5_HUMAN RAN, member RAS oncogene family OS=Homo sapiens GN=RAN PE=4 SV=1;>tr|F5H018|F5H018_HUMAN RAN, member RAS oncogene family (Fragment) OS=Homo sapien	5	9	9	9	7	4	4	3	5	6	7	4	4	3	5	6	7	4	4	3	5	6	41.7	41.7	41.7	24.423	216	216;233;199;128;103	9	6	6	3	6	8	5.9506E-34	32.4	21.3	21.3	13.9	24.1	30.1	22285000000
Q9P0W2-2;C9J8X5;B5MDG7;Q9P0W2-3;Q9P0W2	Q9P0W2-2;C9J8X5;B5MDG7;Q9P0W2-3;Q9P0W2	1;1;1;1;1	1;1;1;1;1	1;1;1;1;1	SWI/SNF-related matrix-associated actin-dependent regulator of chromatin subfamily E member 1-related	HMG20B	>sp|Q9P0W2-2|HM20B_HUMAN Isoform 2 of SWI/SNF-related matrix-associated actin-dependent regulator of chromatin subfamily E member 1-related OS=Homo sapiens GN=HMG20B;>tr|C9J8X5|C9J8X5_HUMAN High mobility group 20B (Fragment) OS=Homo sapiens GN=HMG20B PE=4	5	1	1	1	1	1	1	1	1	1	1	1	1	1	1	1	1	1	1	1	1	1	11.2	11.2	11.2	24.713	215	215;215;286;293;317	1	2	1	2	1	1	2.4384E-133	11.2	11.2	11.2	11.2	11.2	11.2	5265200000
B5MDQ0;Q2NKX8	B5MDQ0;Q2NKX8	4;4	4;4	4;4	DNA excision repair protein ERCC-6-like	ERCC6L	>tr|B5MDQ0|B5MDQ0_HUMAN FLJ20105 protein, isoform CRA_a OS=Homo sapiens GN=ERCC6L PE=4 SV=1;>sp|Q2NKX8|ERC6L_HUMAN DNA excision repair protein ERCC-6-like OS=Homo sapiens GN=ERCC6L PE=1 SV=1	2	4	4	4	3	2	3	3	1	2	3	2	3	3	1	2	3	2	3	3	1	2	5.9	5.9	5.9	126.98	1127	1127;1250	5	4	5	4	1	3	8.9465E-78	4.5	3.6	4.5	4.8	2.5	3.9	365200000
O95397;B5MDU3;Q96JA3-3;Q96JA3-2;Q96JA3;C9JCB3	O95397;B5MDU3;Q96JA3-3;Q96JA3-2;Q96JA3;C9JCB3	1;1;1;1;1;1	1;1;1;1;1;1	1;1;1;1;1;1	Putative protein PLEKHA9;Pleckstrin homology domain-containing family A member 8	PLEKHA8P1;PLEKHA8	>sp|O95397|PKHA9_HUMAN Putative protein PLEKHA9 OS=Homo sapiens GN=PLEKHA8P1 PE=5 SV=1;>tr|B5MDU3|B5MDU3_HUMAN Pleckstrin homology domain-containing, family A (phosphoinositide-binding-specific) member 8 OS=Homo sapiens GN=PLEKHA8 PE=4 SV=1;>sp|Q96JA3-3|PK	6	1	1	1	1	1	0	0	0	0	1	1	0	0	0	0	1	1	0	0	0	0	2	2	2	43.538	391	391;439;440;455;519;520	1	1					0.010433	2	2	0	0	0	0	0
Q6I9Y2;B5MDZ2	Q6I9Y2;B5MDZ2	1;1	1;1	1;1	THO complex subunit 7 homolog	THOC7	>sp|Q6I9Y2|THOC7_HUMAN THO complex subunit 7 homolog OS=Homo sapiens GN=THOC7 PE=1 SV=3;>tr|B5MDZ2|B5MDZ2_HUMAN Uncharacterized protein OS=Homo sapiens GN=THOC7 PE=4 SV=1	2	1	1	1	1	1	1	0	0	0	1	1	1	0	0	0	1	1	1	0	0	0	8.8	8.8	8.8	23.743	204	204;204	1	1	1				2.3959E-05	8.8	8.8	8.8	0	0	0	64424000
B5ME91;Q53EL6;Q5VZS7	B5ME91;Q53EL6	7;7;3	7;7;3	7;7;3	Programmed cell death protein 4	PDCD4	>tr|B5ME91|B5ME91_HUMAN Programmed cell death 4 (neoplastic transformation inhibitor) OS=Homo sapiens GN=PDCD4 PE=4 SV=2;>sp|Q53EL6|PDCD4_HUMAN Programmed cell death protein 4 OS=Homo sapiens GN=PDCD4 PE=1 SV=2	3	7	7	7	2	5	4	2	3	2	2	5	4	2	3	2	2	5	4	2	3	2	21	21	21	50.576	458	458;469;231	3	6	6	3	3	2	9.8805E-24	2.6	13.8	8.3	5.9	8.1	5.9	420900000
E7EW69;Q9P0V9;E7EX04;Q9P0V9-2;B5ME97;Q9P0V9-3;B7Z277;B7Z371;C9JEW2;C9JNR7;E9PBL4	E7EW69;Q9P0V9;E7EX04;Q9P0V9-2;B5ME97;Q9P0V9-3;B7Z277;B7Z371	4;4;4;4;4;3;2;2;1;1;1	4;4;4;4;4;3;2;2;1;1;1	4;4;4;4;4;3;2;2;1;1;1	Septin-10	SEPT10	>tr|E7EW69|E7EW69_HUMAN Septin 10 OS=Homo sapiens GN=SEPT10 PE=3 SV=1;>sp|Q9P0V9|SEP10_HUMAN Septin-10 OS=Homo sapiens GN=SEPT10 PE=1 SV=2;>tr|E7EX04|E7EX04_HUMAN Septin 10 OS=Homo sapiens GN=SEPT10 PE=3 SV=1;>sp|Q9P0V9-2|SEP10_HUMAN Isoform 2 of Septin-10	11	4	4	4	1	3	1	2	3	3	1	3	1	2	3	3	1	3	1	2	3	3	14	14	14	52.145	450	450;454;473;503;544;431;283;321;58;61;317	1	3	1	2	3	3	2.2765E-25	3.1	12	3.1	5.1	8.4	8.4	889680000
Q86UU0-3;B5ME99;Q86UU0-4;C9K0G3;E9PKJ9;Q86UU0-2;Q86UU0;E9PNR0;E9PIW0	Q86UU0-3;B5ME99;Q86UU0-4;C9K0G3;E9PKJ9;Q86UU0-2;Q86UU0;E9PNR0	3;3;3;3;3;3;3;2;1	3;3;3;3;3;3;3;2;1	3;3;3;3;3;3;3;2;1	B-cell CLL/lymphoma 9-like protein	BCL9L	>sp|Q86UU0-3|BCL9L_HUMAN Isoform 3 of B-cell CLL/lymphoma 9-like protein OS=Homo sapiens GN=BCL9L;>tr|B5ME99|B5ME99_HUMAN B-cell CLL/lymphoma 9-like OS=Homo sapiens GN=BCL9L PE=4 SV=2;>sp|Q86UU0-4|BCL9L_HUMAN Isoform 4 of B-cell CLL/lymphoma 9-like protein	9	3	3	3	1	1	2	2	1	1	1	1	2	2	1	1	1	1	2	2	1	1	3.9	3.9	3.9	145.9	1395	1395;1395;1453;1454;1462;1494;1499;137;745	2	2	3	2	1	1	2.1887E-44	1.4	1.4	3	2.3	1.4	1.4	0
F5GYX2;B5MEA4;Q6UB98-2;Q6UB98	F5GYX2;B5MEA4;Q6UB98-2;Q6UB98	1;1;1;1	1;1;1;1	1;1;1;1	Ankyrin repeat domain-containing protein 12	ANKRD12	>tr|F5GYX2|F5GYX2_HUMAN Ankyrin repeat domain 12 OS=Homo sapiens GN=ANKRD12 PE=4 SV=1;>tr|B5MEA4|B5MEA4_HUMAN Ankyrin repeat domain 12 OS=Homo sapiens GN=ANKRD12 PE=4 SV=2;>sp|Q6UB98-2|ANR12_HUMAN Isoform 2 of Ankyrin repeat domain-containing protein 12 OS	4	1	1	1	0	0	1	0	0	0	0	0	1	0	0	0	0	0	1	0	0	0	2.4	2.4	2.4	41.694	371	371;438;2039;2062			1				0.0039829	0	0	2.4	0	0	0	8821600
C9IZM8;B5MEB7;Q8WXE1-3;Q8WXE1-2;Q8WXE1	C9IZM8;B5MEB7;Q8WXE1-3;Q8WXE1-2;Q8WXE1	3;3;3;3;3	3;3;3;3;3	3;3;3;3;3	ATR-interacting protein	ATRIP	>tr|C9IZM8|C9IZM8_HUMAN ATR-interacting protein (Fragment) OS=Homo sapiens GN=ATRIP PE=4 SV=1;>tr|B5MEB7|B5MEB7_HUMAN ATR-interacting protein OS=Homo sapiens GN=ATRIP PE=4 SV=2;>sp|Q8WXE1-3|ATRIP_HUMAN Isoform 3 of ATR-interacting protein OS=Homo sapiens G	5	3	3	3	2	2	3	1	1	1	2	2	3	1	1	1	2	2	3	1	1	1	15.3	15.3	15.3	22.352	196	196;664;698;764;791	3	2	4	2	2	2	4.5102E-13	6.6	6.6	15.3	6.6	6.6	6.6	0
Q8WXG6-6;F8W9P9;B5MEE5;Q8WXG6-5;Q8WXG6-4;Q8WXG6-7;Q8WXG6-3;Q8WXG6-2;Q8WXG6;F8W8U2	Q8WXG6-6;F8W9P9;B5MEE5;Q8WXG6-5;Q8WXG6-4;Q8WXG6-7;Q8WXG6-3;Q8WXG6-2;Q8WXG6	3;3;3;3;3;3;3;3;3;1	3;3;3;3;3;3;3;3;3;1	3;3;3;3;3;3;3;3;3;1	MAP kinase-activating death domain protein	MADD	>sp|Q8WXG6-6|MADD_HUMAN Isoform 6 of MAP kinase-activating death domain protein OS=Homo sapiens GN=MADD;>tr|F8W9P9|F8W9P9_HUMAN MAP-kinase-activating death domain OS=Homo sapiens GN=MADD PE=4 SV=1;>tr|B5MEE5|B5MEE5_HUMAN MAP-kinase-activating death domain	10	3	3	3	3	3	3	2	2	2	3	3	3	2	2	2	3	3	3	2	2	2	4.1	4.1	4.1	164	1479	1479;1479;1541;1545;1565;1581;1588;1608;1647;439	4	4	4	4	3	3	1.3166E-83	4.1	4.1	4.1	3.5	3.5	3.5	6734300000
O94966-2;E7ESU0;O94966-4;O94966-3;O94966;E7EST9;B5MEG5;E7EN22;E7ETS0;E9PEG8	O94966-2;E7ESU0;O94966-4;O94966-3;O94966;E7EST9;B5MEG5;E7EN22;E7ETS0;E9PEG8	1;1;1;1;1;1;1;1;1;1	1;1;1;1;1;1;1;1;1;1	1;1;1;1;1;1;1;1;1;1	Ubiquitin carboxyl-terminal hydrolase;Ubiquitin carboxyl-terminal hydrolase 19	USP19	>sp|O94966-2|UBP19_HUMAN Isoform 2 of Ubiquitin carboxyl-terminal hydrolase 19 OS=Homo sapiens GN=USP19;>tr|E7ESU0|E7ESU0_HUMAN Ubiquitin carboxyl-terminal hydrolase OS=Homo sapiens GN=USP19 PE=3 SV=1;>sp|O94966-4|UBP19_HUMAN Isoform 4 of Ubiquitin carboxy	10	1	1	1	1	0	0	0	0	0	1	0	0	0	0	0	1	0	0	0	0	0	3.9	3.9	3.9	71.089	660	660;1089;1266;1281;1318;1321;1358;1372;1384;1419	1						7.6777E-06	3.9	0	0	0	0	0	33900000
H0YJ34;Q96AC1;B5TJY2;Q96AC1-2	H0YJ34;Q96AC1;B5TJY2;Q96AC1-2	4;4;4;3	4;4;4;3	4;4;4;3	Fermitin family homolog 2	FERMT2	>tr|H0YJ34|H0YJ34_HUMAN Fermitin family member 2 (Fragment) OS=Homo sapiens GN=FERMT2 PE=4 SV=1;>sp|Q96AC1|FERM2_HUMAN Fermitin family homolog 2 OS=Homo sapiens GN=FERMT2 PE=1 SV=1;>tr|B5TJY2|B5TJY2_HUMAN Fermitin family member 2 OS=Homo sapiens GN=FERMT2	4	4	4	4	2	3	3	1	1	0	2	3	3	1	1	0	2	3	3	1	1	0	9.7	9.7	9.7	73.352	640	640;680;687;633	2	4	3	1	1		1.1979E-98	4.5	6.6	7.7	2.3	2.3	0	729040000
H0YD13;H0Y2P0;B6EAT9;P16070-12;P16070-14;P16070-13;P16070-11;P16070-10;P16070-16;P16070-8;P16070-17;P16070-6;P16070-4;P16070-3;P16070-7;E7EPC6;P16070-5;P16070;H0YE40;E9PKC6;H0YDX6;H0YD17;H0YDW7;H0YCV9;P16070-15;H0Y5E4;P16070-9	H0YD13;H0Y2P0;B6EAT9;P16070-12;P16070-14;P16070-13;P16070-11;P16070-10;P16070-16;P16070-8;P16070-17;P16070-6;P16070-4;P16070-3;P16070-7;E7EPC6;P16070-5;P16070;H0YE40	6;6;6;6;6;6;6;6;6;6;6;6;6;6;6;6;6;6;5;1;1;1;1;1;1;1;1	6;6;6;6;6;6;6;6;6;6;6;6;6;6;6;6;6;6;5;1;1;1;1;1;1;1;1	6;6;6;6;6;6;6;6;6;6;6;6;6;6;6;6;6;6;5;1;1;1;1;1;1;1;1	CD44 antigen	CD44	>tr|H0YD13|H0YD13_HUMAN CD44 molecule (Indian blood group) (Fragment) OS=Homo sapiens GN=CD44 PE=4 SV=1;>tr|H0Y2P0|H0Y2P0_HUMAN CD44 molecule (Indian blood group) (Fragment) OS=Homo sapiens GN=CD44 PE=4 SV=1;>tr|B6EAT9|B6EAT9_HUMAN CD44 OS=Homo sapiens GN=	27	6	6	6	4	4	5	4	4	3	4	4	5	4	4	3	4	4	5	4	4	3	36.8	36.8	36.8	20.228	185	185;287;340;361;396;425;429;493;668;674;691;699;699;711;713;714;734;742;82;78;181;230;240;249;294;294;675	10	11	13	10	6	6	3.1323E-52	27	27	36.8	25.4	25.4	21.1	1319600000
B7Z514;B6F210;P48637	B7Z514;B6F210;P48637	2;2;2	2;2;2	2;2;2	Glutathione synthetase	GSS	>tr|B7Z514|B7Z514_HUMAN Uncharacterized protein OS=Homo sapiens GN=GSS PE=2 SV=1;>tr|B6F210|B6F210_HUMAN Glutathione synthetase OS=Homo sapiens GN=GSS PE=2 SV=1;>sp|P48637|GSHB_HUMAN Glutathione synthetase OS=Homo sapiens GN=GSS PE=1 SV=1	3	2	2	2	2	2	1	1	1	1	2	2	1	1	1	1	2	2	1	1	1	1	13.3	13.3	13.3	38.178	346	346;363;474	2	2	1	1	1	1	1.4813E-08	13.3	13.3	6.4	6.4	6.4	6.4	303970000
B6ZDF2;Q8N697	B6ZDF2;Q8N697	1;1	1;1	1;1	Solute carrier family 15 member 4	SLC15A4	>tr|B6ZDF2|B6ZDF2_HUMAN Solute carrier family 15, member 4 (Fragment) OS=Homo sapiens GN=SLC15A4 PE=4 SV=3;>sp|Q8N697|S15A4_HUMAN Solute carrier family 15 member 4 OS=Homo sapiens GN=SLC15A4 PE=2 SV=1	2	1	1	1	0	0	0	1	0	0	0	0	0	1	0	0	0	0	0	1	0	0	9.7	9.7	9.7	12.856	113	113;577				1			0.046332	0	0	0	9.7	0	0	134980000
P12814-2;P12814;Q1HE25;B7TY16;G3V2N5;G3V2W4;G3V5M4;G3V380;G3V2E8;G3V2X9;H0YJ11;H0YJW3;P35609;B2RCS5	P12814-2;P12814;Q1HE25;B7TY16;G3V2N5;G3V2W4	7;7;7;7;5;4;2;1;1;1;1;1;1;1	7;7;7;7;5;4;2;1;1;1;1;1;1;1	7;7;7;7;5;4;2;1;1;1;1;1;1;1	Alpha-actinin-1	ACTN1	>sp|P12814-2|ACTN1_HUMAN Isoform 2 of Alpha-actinin-1 OS=Homo sapiens GN=ACTN1;>sp|P12814|ACTN1_HUMAN Alpha-actinin-1 OS=Homo sapiens GN=ACTN1 PE=1 SV=2;>tr|Q1HE25|Q1HE25_HUMAN Actinin alpha 1 isoform b OS=Homo sapiens GN=ACTN1 PE=2 SV=1;>tr|B7TY16|B7TY16_	14	7	7	7	5	7	6	6	5	5	5	7	6	6	5	5	5	7	6	6	5	5	13	13	13	102.71	887	887;892;914;930;261;238;126;72;85;144;207;251;894;894	11	14	13	10	11	11	1.5421E-229	9.7	13	11.4	11.4	9.7	9.7	23774000000
D6RHE5;Q7Z392-4;B7WNP8;Q7Z392-3;Q7Z392	D6RHE5;Q7Z392-4;B7WNP8;Q7Z392-3;Q7Z392	1;1;1;1;1	1;1;1;1;1	1;1;1;1;1	Trafficking protein particle complex subunit 11	TRAPPC11	>tr|D6RHE5|D6RHE5_HUMAN Trafficking protein particle complex 11 OS=Homo sapiens GN=TRAPPC11 PE=4 SV=1;>sp|Q7Z392-4|TPC11_HUMAN Isoform 4 of Trafficking protein particle complex subunit 11 OS=Homo sapiens GN=TRAPPC11;>tr|B7WNP8|B7WNP8_HUMAN Trafficking prot	5	1	1	1	1	1	1	0	0	1	1	1	1	0	0	1	1	1	1	0	0	1	1.6	1.6	1.6	83.018	739	739;1018;1018;1086;1133	1	1	1			1	3.4997E-09	1.6	1.6	1.6	0	0	1.6	207930000
Q9HCG8;B7WP27;B7WP74	Q9HCG8;B7WP27;B7WP74	6;6;3	6;6;3	6;6;3	Pre-mRNA-splicing factor CWC22 homolog	CWC22	>sp|Q9HCG8|CWC22_HUMAN Pre-mRNA-splicing factor CWC22 homolog OS=Homo sapiens GN=CWC22 PE=1 SV=3;>tr|B7WP27|B7WP27_HUMAN CWC22 spliceosome-associated protein homolog (S. cerevisiae) OS=Homo sapiens GN=CWC22 PE=4 SV=1;>tr|B7WP74|B7WP74_HUMAN CWC22 spliceoso	3	6	6	6	3	5	4	2	2	1	3	5	4	2	2	1	3	5	4	2	2	1	8.7	8.7	8.7	105.47	908	908;908;745	4	6	5	2	2	1	6.6249E-23	4	7.3	5.4	3.3	3.3	2.1	569640000
G3V1D0;Q32P44;B7WPE2;H0Y3M3;Q32P44-2	G3V1D0;Q32P44;B7WPE2;H0Y3M3;Q32P44-2	1;1;1;1;1	1;1;1;1;1	1;1;1;1;1	Echinoderm microtubule-associated protein-like 3	EML3	>tr|G3V1D0|G3V1D0_HUMAN Echinoderm microtubule associated protein like 3 OS=Homo sapiens GN=EML3 PE=4 SV=1;>sp|Q32P44|EMAL3_HUMAN Echinoderm microtubule-associated protein-like 3 OS=Homo sapiens GN=EML3 PE=1 SV=1;>tr|B7WPE2|B7WPE2_HUMAN Echinoderm microtub	5	1	1	1	1	1	1	0	1	0	1	1	1	0	1	0	1	1	1	0	1	0	1.1	1.1	1.1	95.024	889	889;896;897;912;917	1	1	1		1		1.2619E-05	1.1	1.1	1.1	0	1.1	0	0
B7WPE4;Q7L1V2;E7EW32	B7WPE4;Q7L1V2;E7EW32	2;2;1	2;2;1	2;2;1	Vacuolar fusion protein MON1 homolog B	MON1B	>tr|B7WPE4|B7WPE4_HUMAN MON1 homolog B (yeast) OS=Homo sapiens GN=MON1B PE=4 SV=2;>sp|Q7L1V2|MON1B_HUMAN Vacuolar fusion protein MON1 homolog B OS=Homo sapiens GN=MON1B PE=1 SV=1;>tr|E7EW32|E7EW32_HUMAN MON1 homolog B (yeast) OS=Homo sapiens GN=MON1B PE=4	3	2	2	2	2	1	1	1	1	2	2	1	1	1	1	2	2	1	1	1	1	2	35.9	35.9	35.9	15.238	145	145;547;438	2	1	1	1	2	2	1.3671E-21	35.9	20	20	20	20	35.9	704140000
B7WPF4;Q9UPU5	B7WPF4;Q9UPU5	3;3	2;2	2;2	Ubiquitin carboxyl-terminal hydrolase;Ubiquitin carboxyl-terminal hydrolase 24	USP24	>tr|B7WPF4|B7WPF4_HUMAN Ubiquitin carboxyl-terminal hydrolase OS=Homo sapiens GN=USP24 PE=3 SV=2;>sp|Q9UPU5|UBP24_HUMAN Ubiquitin carboxyl-terminal hydrolase 24 OS=Homo sapiens GN=USP24 PE=1 SV=3	2	3	2	2	2	1	1	1	2	1	1	1	1	1	1	0	1	1	1	1	1	0	1.4	1.1	1.1	277.41	2460	2460;2620	1	1	1	1	1		2.5747E-10	0.8	0.6	0.6	0.5	0.8	0.3	50985000
C9JJZ7;Q8WVV9-3;Q8WVV9-2;C9IYN3;Q5JB52;B7WPG3;Q8WVV9-4;C9J9G0;Q8WVV9	C9JJZ7;Q8WVV9-3;Q8WVV9-2;C9IYN3;Q5JB52;B7WPG3;Q8WVV9-4;C9J9G0;Q8WVV9	1;1;1;1;1;1;1;1;1	1;1;1;1;1;1;1;1;1	1;1;1;1;1;1;1;1;1	Heterogeneous nuclear ribonucleoprotein L-like	HNRPLL	>tr|C9JJZ7|C9JJZ7_HUMAN Heterogeneous nuclear ribonucleoprotein L-like (Fragment) OS=Homo sapiens GN=HNRPLL PE=4 SV=1;>sp|Q8WVV9-3|HNRLL_HUMAN Isoform 3 of Heterogeneous nuclear ribonucleoprotein L-like OS=Homo sapiens GN=HNRPLL;>sp|Q8WVV9-2|HNRLL_HUMAN Is	9	1	1	1	0	0	1	0	0	0	0	0	1	0	0	0	0	0	1	0	0	0	10.7	10.7	10.7	16.424	149	149;275;282;282;508;508;537;537;542			1				0.0031236	0	0	10.7	0	0	0	56183000
Q8IY33-4;Q8IY33-2;B7WPH4;Q8IY33	Q8IY33-4;Q8IY33-2;B7WPH4;Q8IY33	3;3;3;3	3;3;3;3	3;3;3;3	MICAL-like protein 2	MICALL2	>sp|Q8IY33-4|MILK2_HUMAN Isoform 4 of MICAL-like protein 2 OS=Homo sapiens GN=MICALL2;>sp|Q8IY33-2|MILK2_HUMAN Isoform 2 of MICAL-like protein 2 OS=Homo sapiens GN=MICALL2;>tr|B7WPH4|B7WPH4_HUMAN Uncharacterized protein OS=Homo sapiens GN=MICALL2 PE=4 SV=2	4	3	3	3	3	3	3	2	2	2	3	3	3	2	2	2	3	3	3	2	2	2	7.7	7.7	7.7	59.483	572	572;680;697;904	4	3	4	2	2	2	1.5983E-19	7.7	7.7	7.7	6.3	5.4	3.7	1013800000
D3YHP0;P78310-2;B7WPI3;P78310	D3YHP0;P78310-2;B7WPI3;P78310	2;2;2;2	2;2;2;2	2;2;2;2	Coxsackievirus and adenovirus receptor	CXADR	>tr|D3YHP0|D3YHP0_HUMAN CAR4/6 OS=Homo sapiens GN=CXADR PE=2 SV=1;>sp|P78310-2|CXAR_HUMAN Isoform 2 of Coxsackievirus and adenovirus receptor OS=Homo sapiens GN=CXADR;>tr|B7WPI3|B7WPI3_HUMAN Coxsackie virus and adenovirus receptor OS=Homo sapiens GN=CXADR	4	2	2	2	0	2	0	0	1	1	0	2	0	0	1	1	0	2	0	0	1	1	7.4	7.4	7.4	35.569	324	324;344;352;365		2			1	1	6.0468E-07	0	7.4	0	0	7.4	3.4	0
Q6PFW1-5;Q6PFW1-7;Q6PFW1-4;Q6PFW1-3;F8W9A8;B7WPL9;Q6PFW1-2;Q6PFW1	Q6PFW1-5;Q6PFW1-7;Q6PFW1-4;Q6PFW1-3;F8W9A8;B7WPL9;Q6PFW1-2;Q6PFW1	1;1;1;1;1;1;1;1	1;1;1;1;1;1;1;1	1;1;1;1;1;1;1;1	Inositol hexakisphosphate and diphosphoinositol-pentakisphosphate kinase 1	PPIP5K1	>sp|Q6PFW1-5|VIP1_HUMAN Isoform 5 of Inositol hexakisphosphate and diphosphoinositol-pentakisphosphate kinase 1 OS=Homo sapiens GN=PPIP5K1;>sp|Q6PFW1-7|VIP1_HUMAN Isoform 7 of Inositol hexakisphosphate and diphosphoinositol-pentakisphosphate kinase 1 OS=Ho	8	1	1	1	0	1	0	0	1	0	0	1	0	0	1	0	0	1	0	0	1	0	2.6	2.6	2.6	133.45	1194	1194;1406;1407;1408;1409;1429;1430;1433		1			1		9.6857E-12	0	2.6	0	0	2.6	0	118180000
B7Z385;E9PDI0;B7Z1C4;E9PDI2;P40123	B7Z385;E9PDI0;B7Z1C4;E9PDI2;P40123	1;1;1;1;1	1;1;1;1;1	1;1;1;1;1	Adenylyl cyclase-associated protein;Adenylyl cyclase-associated protein 2	CAP2	>tr|B7Z385|B7Z385_HUMAN Adenylyl cyclase-associated protein OS=Homo sapiens GN=CAP2 PE=2 SV=1;>tr|E9PDI0|E9PDI0_HUMAN Adenylyl cyclase-associated protein OS=Homo sapiens GN=CAP2 PE=3 SV=2;>tr|B7Z1C4|B7Z1C4_HUMAN Adenylyl cyclase-associated protein OS=Homo	5	1	1	1	1	0	1	0	0	0	1	0	1	0	0	0	1	0	1	0	0	0	2.7	2.7	2.7	39.911	365	365;394;413;451;477	1		1				0.00062592	2.7	0	2.7	0	0	0	0
Q92600;B7Z1E5	Q92600;B7Z1E5	1;1	1;1	1;1	Cell differentiation protein RCD1 homolog	RQCD1	>sp|Q92600|RCD1_HUMAN Cell differentiation protein RCD1 homolog OS=Homo sapiens GN=RQCD1 PE=1 SV=1;>tr|B7Z1E5|B7Z1E5_HUMAN Uncharacterized protein OS=Homo sapiens GN=RQCD1 PE=2 SV=1	2	1	1	1	0	0	0	0	0	1	0	0	0	0	0	1	0	0	0	0	0	1	3.7	3.7	3.7	33.631	299	299;331						1	0.011032	0	0	0	0	0	3.7	30461000
B7Z1G9;B7Z230;B7Z1U8;O95302;B7Z6H3;Q75LS8;C9J4P8;F5GZ14	B7Z1G9;B7Z230;B7Z1U8;O95302;B7Z6H3;Q75LS8;C9J4P8;F5GZ14	2;2;2;2;2;1;1;1	2;2;2;2;2;1;1;1	2;2;2;2;2;1;1;1	Peptidyl-prolyl cis-trans isomerase FKBP9;Putative FK506-binding protein 9-like protein;Peptidyl-prolyl cis-trans isomerase	FKBP9;FKBP9L	>tr|B7Z1G9|B7Z1G9_HUMAN FK506 binding protein 9, 63 kDa OS=Homo sapiens GN=FKBP9 PE=2 SV=1;>tr|B7Z230|B7Z230_HUMAN FK506 binding protein 9, 63 kDa OS=Homo sapiens GN=FKBP9 PE=2 SV=1;>tr|B7Z1U8|B7Z1U8_HUMAN Uncharacterized protein OS=Homo sapiens GN=FKBP9 P	8	2	2	2	1	1	1	2	1	1	1	1	1	2	1	1	1	1	1	2	1	1	6.2	6.2	6.2	37.046	338	338;432;451;570;623;142;226;269	1	1	2	2	1	1	1.4049E-06	3.8	3.8	3.8	6.2	2.4	2.4	642390000
B7Z1L3;O00264	B7Z1L3;O00264	3;3	3;3	3;3	Membrane-associated progesterone receptor component 1	PGRMC1	>tr|B7Z1L3|B7Z1L3_HUMAN Progesterone receptor membrane component 1, isoform CRA_c OS=Homo sapiens GN=PGRMC1 PE=2 SV=1;>sp|O00264|PGRC1_HUMAN Membrane-associated progesterone receptor component 1 OS=Homo sapiens GN=PGRMC1 PE=1 SV=3	2	3	3	3	2	3	2	2	2	2	2	3	2	2	2	2	2	3	2	2	2	2	26.6	26.6	26.6	15.879	143	143;195	4	5	5	3	4	5	6.5954E-43	26.6	26.6	26.6	26.6	26.6	26.6	46241000
B7Z2V6;B7Z1R5;P38606	B7Z2V6;B7Z1R5;P38606	2;2;2	2;2;2	2;2;2	V-type proton ATPase catalytic subunit A	ATP6V1A	>tr|B7Z2V6|B7Z2V6_HUMAN ATPase, H+ transporting, lysosomal 70kDa, V1 subunit A OS=Homo sapiens GN=ATP6V1A PE=2 SV=1;>tr|B7Z1R5|B7Z1R5_HUMAN ATPase, H+ transporting, lysosomal 70kDa, V1 subunit A OS=Homo sapiens GN=ATP6V1A PE=2 SV=1;>sp|P38606|VATA_HUMAN V-	3	2	2	2	1	1	2	0	1	1	1	1	2	0	1	1	1	1	2	0	1	1	7.8	7.8	7.8	37.751	334	334;584;617	2	2	2		1	2	8.3057E-80	5.4	5.4	7.8	0	5.4	5.4	1170700000
F5H5Q4;B7Z1V5;P61764;P61764-2;B7Z3F4	F5H5Q4;B7Z1V5;P61764;P61764-2;B7Z3F4	5;5;5;5;3	5;5;5;5;3	5;5;5;5;3	Syntaxin-binding protein 1	STXBP1	>tr|F5H5Q4|F5H5Q4_HUMAN Uncharacterized protein OS=Homo sapiens GN=STXBP1 PE=4 SV=1;>tr|B7Z1V5|B7Z1V5_HUMAN Uncharacterized protein OS=Homo sapiens GN=STXBP1 PE=2 SV=1;>sp|P61764|STXB1_HUMAN Syntaxin-binding protein 1 OS=Homo sapiens GN=STXBP1 PE=1 SV=1;>s	5	5	5	5	4	4	5	2	2	4	4	4	5	2	2	4	4	4	5	2	2	4	10.6	10.6	10.6	63.597	557	557;557;594;603;435	6	5	5	2	4	4	1.0194E-28	8.4	8.4	10.6	4.5	3.9	7.9	4787600000
B7Z202;E9PEY4;O60941	B7Z202;E9PEY4;O60941	1;1;1	1;1;1	1;1;1	Dystrobrevin beta	DTNB	>tr|B7Z202|B7Z202_HUMAN Uncharacterized protein OS=Homo sapiens GN=DTNB PE=2 SV=1;>tr|E9PEY4|E9PEY4_HUMAN Dystrobrevin, beta OS=Homo sapiens GN=DTNB PE=4 SV=1;>sp|O60941|DTNB_HUMAN Dystrobrevin beta OS=Homo sapiens GN=DTNB PE=1 SV=1	3	1	1	1	1	1	0	1	0	0	1	1	0	1	0	0	1	1	0	1	0	0	3.6	3.6	3.6	46.941	416	416;590;627	1	1		2			6.8079E-15	3.6	3.6	0	3.6	0	0	128450000
B7Z265;Q14807	B7Z265;Q14807	2;2	2;2	2;2	Kinesin-like protein KIF22	KIF22	>tr|B7Z265|B7Z265_HUMAN Kinesin family member 22 OS=Homo sapiens GN=KIF22 PE=2 SV=1;>sp|Q14807|KIF22_HUMAN Kinesin-like protein KIF22 OS=Homo sapiens GN=KIF22 PE=1 SV=5	2	2	2	2	2	1	2	0	0	0	2	1	2	0	0	0	2	1	2	0	0	0	5.7	5.7	5.7	66.306	597	597;665	2	1	2				1.2152E-23	5.7	3.7	5.7	0	0	0	183360000
Q9NP50-2;Q9NP50;B7Z287	Q9NP50-2;Q9NP50;B7Z287	1;1;1	1;1;1	1;1;1	Protein FAM60A	FAM60A	>sp|Q9NP50-2|FA60A_HUMAN Isoform 2 of Protein FAM60A OS=Homo sapiens GN=FAM60A;>sp|Q9NP50|FA60A_HUMAN Protein FAM60A OS=Homo sapiens GN=FAM60A PE=1 SV=1;>tr|B7Z287|B7Z287_HUMAN Uncharacterized protein OS=Homo sapiens GN=FAM60A PE=2 SV=1	3	1	1	1	1	1	1	0	0	0	1	1	1	0	0	0	1	1	1	0	0	0	28.8	28.8	28.8	8.2915	73	73;221;262	2	2	2				2.8936E-10	28.8	28.8	28.8	0	0	0	188340000
B7Z2D6;P35520;P35520-2;C9JMA6;F5H2U1	B7Z2D6;P35520;P35520-2;C9JMA6;F5H2U1	2;2;2;1;1	2;2;2;1;1	2;2;2;1;1	Cystathionine beta-synthase;Cysteine synthase	CBS	>tr|B7Z2D6|B7Z2D6_HUMAN Uncharacterized protein OS=Homo sapiens GN=CBS PE=2 SV=1;>sp|P35520|CBS_HUMAN Cystathionine beta-synthase OS=Homo sapiens GN=CBS PE=1 SV=2;>sp|P35520-2|CBS_HUMAN Isoform 2 of Cystathionine beta-synthase OS=Homo sapiens GN=CBS;>tr|C9	5	2	2	2	1	1	1	1	0	0	1	1	1	1	0	0	1	1	1	1	0	0	4.7	4.7	4.7	55.874	508	508;551;565;177;463	1	1	1	1			1.5712E-06	3.3	3.3	3.3	1.4	0	0	312950000
Q6ZVM7-4;F5H3S6;B7Z2U2;Q6ZVM7-2;Q6ZVM7-3;B7Z2L7;Q6ZVM7	Q6ZVM7-4;F5H3S6;B7Z2U2;Q6ZVM7-2;Q6ZVM7-3;B7Z2L7;Q6ZVM7	1;1;1;1;1;1;1	1;1;1;1;1;1;1	1;1;1;1;1;1;1	TOM1-like protein 2	TOM1L2	>sp|Q6ZVM7-4|TM1L2_HUMAN Isoform 4 of TOM1-like protein 2 OS=Homo sapiens GN=TOM1L2;>tr|F5H3S6|F5H3S6_HUMAN Target of myb1-like 2 (chicken) OS=Homo sapiens GN=TOM1L2 PE=4 SV=1;>tr|B7Z2U2|B7Z2U2_HUMAN Target of myb1-like 2 (chicken) OS=Homo sapiens GN=TOM1L	7	1	1	1	1	0	1	1	1	1	1	0	1	1	1	1	1	0	1	1	1	1	6.2	6.2	6.2	26.136	240	240;388;389;457;462;483;507	1		1	1	1	1	2.8378E-21	6.2	0	6.2	6.2	6.2	6.2	674450000
P14927;E5RJU0;B7Z2R2	P14927;E5RJU0;B7Z2R2	1;1;1	1;1;1	1;1;1	Cytochrome b-c1 complex subunit 7	UQCRB	>sp|P14927|QCR7_HUMAN Cytochrome b-c1 complex subunit 7 OS=Homo sapiens GN=UQCRB PE=1 SV=2;>tr|E5RJU0|E5RJU0_HUMAN Ubiquinol-cytochrome c reductase-binding protein OS=Homo sapiens GN=UQCRB PE=4 SV=1;>tr|B7Z2R2|B7Z2R2_HUMAN Uncharacterized protein OS=Homo s	3	1	1	1	1	1	1	1	1	1	1	1	1	1	1	1	1	1	1	1	1	1	14.4	14.4	14.4	13.53	111	111;140;161	3	2	2	1	1	2	0.00013346	14.4	14.4	14.4	14.4	14.4	14.4	581910000
B7Z7N2;F5H1E5;B7Z2Y2;Q86U99;Q14746	B7Z7N2;F5H1E5;B7Z2Y2;Q86U99;Q14746	1;1;1;1;1	1;1;1;1;1	1;1;1;1;1	Conserved oligomeric Golgi complex subunit 2	COG2	>tr|B7Z7N2|B7Z7N2_HUMAN Uncharacterized protein OS=Homo sapiens GN=COG2 PE=2 SV=1;>tr|F5H1E5|F5H1E5_HUMAN Component of oligomeric golgi complex 2 OS=Homo sapiens GN=COG2 PE=4 SV=1;>tr|B7Z2Y2|B7Z2Y2_HUMAN Uncharacterized protein OS=Homo sapiens GN=COG2 PE=2	5	1	1	1	0	1	1	0	0	0	0	1	1	0	0	0	0	1	1	0	0	0	4.7	4.7	4.7	48.1	427	427;622;679;737;738		1	1				1.7176E-05	0	4.7	4.7	0	0	0	107180000
B7Z321;Q96A65;E9PED2;F5GZT1;F5H222	B7Z321;Q96A65;E9PED2;F5GZT1;F5H222	2;2;1;1;1	2;2;1;1;1	2;2;1;1;1	Exocyst complex component 4	EXOC4	>tr|B7Z321|B7Z321_HUMAN Uncharacterized protein OS=Homo sapiens GN=EXOC4 PE=2 SV=1;>sp|Q96A65|EXOC4_HUMAN Exocyst complex component 4 OS=Homo sapiens GN=EXOC4 PE=1 SV=1;>tr|E9PED2|E9PED2_HUMAN Exocyst complex component 4 OS=Homo sapiens GN=EXOC4 PE=4 SV=1;	5	2	2	2	1	0	1	1	1	2	1	0	1	1	1	2	1	0	1	1	1	2	3.3	3.3	3.3	99.061	873	873;974;473;584;593	1		1	1	1	2	8.9219E-07	1.9	0	1.9	1.9	1.9	3.3	58847000
[truncated: 4,324 more rows]
[truncated: 20 more columns]
