# Supplementary material for: The Q Exactive HF, a Benchtop Mass Spectrometer with a Pre-filter, High-performance Quadrupole and an Ultra-high-field Orbitrap Analyzer
Source: Mol Cell Proteomics. 2014 Oct 30;13(12):3698–708. doi: 10.1074/mcp.M114.043489 (PMC4256516; doi:10.1074/mcp.M114.043489)
Supplement: Supplemental Data [file supp_M114.043489_mcp.M114.043489-2.zip › qcompare_phospho_evidence.txt]

Sequence	Length	Modifications	Modified sequence	Oxidation (M) Probabilities	Phospho (STY) Probabilities	Oxidation (M) Score Diffs	Phospho (STY) Score Diffs	Acetyl (Protein N-term)	Oxidation (M)	Phospho (STY)	Proteins	Leading Proteins	Leading Razor Protein	Gene Names	Protein Names	Fasta headers	Type	Raw file	Experiment	MS/MS m/z	Charge	m/z	Mass	Resolution	Uncalibrated - Calibrated m/z [ppm]	Mass Error [ppm]	Uncalibrated Mass Error [ppm]	Max intensity m/z 0	Retention time	Retention length	Calibrated retention time	Calibrated retention time start	Calibrated retention time finish	Retention time calibration	Match time difference	Match q-value	Match score	Number of data points	Number of scans	Number of isotopic peaks	PIF	Fraction of total spectrum	Base peak fraction	PEP	MS/MS Count	MS/MS Scan Number	Score	Delta score	Combinatorics
AAAAAAAAAPAAAATAPTTAATTAATAAQ	29	Unmodified	_AAAAAAAAAPAAAATAPTTAATTAATAAQ_					0	0	0	P37108;H0YLW0	P37108	P37108	SRP14	Signal recognition particle 14 kDa protein	>sp|P37108|SRP14_HUMAN Signal recognition particle 14 kDa protein OS=Homo sapiens GN=SRP14 PE=1 SV=2;>tr|H0YLW0|H0YLW0_HUMAN Signal recognition particle 14kDa (homologous Alu RNA binding protein) OS=Homo sapiens GN=SRP14 PE=4 SV=1	MULTI-MSMS	20140116_EXQ00_RiSc_SA_IGORPH_02_lowres	lowres01	1185.11	2	1184.6088	2367.203	28563.62	-0.44179	0.099149	-0.34264	1185.11040033321	76.537	0.40779	76.537	76.312	76.72	-7.6294E-06				101	21	6	0	0	0	0.016692	1	58447	63.138	62.516	1
AAAAAAAAAPAAAATAPTTAATTAATAAQ	29	Unmodified	_AAAAAAAAAPAAAATAPTTAATTAATAAQ_					0	0	0	P37108;H0YLW0	P37108	P37108	SRP14	Signal recognition particle 14 kDa protein	>sp|P37108|SRP14_HUMAN Signal recognition particle 14 kDa protein OS=Homo sapiens GN=SRP14 PE=1 SV=2;>tr|H0YLW0|H0YLW0_HUMAN Signal recognition particle 14kDa (homologous Alu RNA binding protein) OS=Homo sapiens GN=SRP14 PE=4 SV=1	MULTI-MSMS	20140116_EXQ00_RiSc_SA_IGORPH_03_lowres	lowres02	790.74	3	790.07495	2367.203	35045.99	-1.2871	0.60244	-0.68471	790.409903961349	76.735	0.53121	76.735	76.469	77.001	0				157	29	7	0	0	0	0.062425	1	59320	44.158	41.855	1
AAAAAAAAAPAAAATAPTTAATTAATAAQ	29	Unmodified	_AAAAAAAAAPAAAATAPTTAATTAATAAQ_					0	0	0	P37108;H0YLW0	P37108	P37108	SRP14	Signal recognition particle 14 kDa protein	>sp|P37108|SRP14_HUMAN Signal recognition particle 14 kDa protein OS=Homo sapiens GN=SRP14 PE=1 SV=2;>tr|H0YLW0|H0YLW0_HUMAN Signal recognition particle 14kDa (homologous Alu RNA binding protein) OS=Homo sapiens GN=SRP14 PE=4 SV=1	MULTI-MSMS	20140116_EXQ00_RiSc_SA_IGORPH_03_lowres	lowres02	1185.11	2	1184.6088	2367.203	28775.69	-0.41092	0.043629	-0.36729	1185.11021417553	76.735	0.39083	76.735	76.527	76.917	-7.6294E-06				113	22	6	0	0	0	0.0015956	1	59368	73.676	73.372	1
AAAAAAAAAPAAAATAPTTAATTAATAAQ	29	Unmodified	_AAAAAAAAAPAAAATAPTTAATTAATAAQ_					0	0	0	P37108;H0YLW0	P37108	P37108	SRP14	Signal recognition particle 14 kDa protein	>sp|P37108|SRP14_HUMAN Signal recognition particle 14 kDa protein OS=Homo sapiens GN=SRP14 PE=1 SV=2;>tr|H0YLW0|H0YLW0_HUMAN Signal recognition particle 14kDa (homologous Alu RNA binding protein) OS=Homo sapiens GN=SRP14 PE=4 SV=1	MULTI-MSMS	20140116_EXQ00_RiSc_SA_IGORPH_04_lowres	lowres03	790.41	3	790.07495	2367.203	34960.86	-1.9376	0.63985	-1.2978	790.409966947715	76.644	0.53556	76.644	76.332	76.868	0				142	28	7	0	0	0	0.058428	1	59315	44.933	43.573	1
AAAAAAAAAPAAAATAPTTAATTAATAAQ	29	Unmodified	_AAAAAAAAAPAAAATAPTTAATTAATAAQ_					0	0	0	P37108;H0YLW0	P37108	P37108	SRP14	Signal recognition particle 14 kDa protein	>sp|P37108|SRP14_HUMAN Signal recognition particle 14 kDa protein OS=Homo sapiens GN=SRP14 PE=1 SV=2;>tr|H0YLW0|H0YLW0_HUMAN Signal recognition particle 14kDa (homologous Alu RNA binding protein) OS=Homo sapiens GN=SRP14 PE=4 SV=1	MULTI-MSMS	20140116_EXQ00_RiSc_SA_IGORPH_04_lowres	lowres03	1185.11	2	1184.6088	2367.203	28784.03	-1.4363	0.42081	-1.0155	1185.11066209002	76.642	0.38719	76.642	76.437	76.824	0				96	19	6	0	0	0	0.023344	1	59345	62.582	62.278	1
AAAAAAAAAPAAAATAPTTAATTAATAAQ	29	Unmodified	_AAAAAAAAAPAAAATAPTTAATTAATAAQ_					0	0	0	P37108;H0YLW0	P37108	P37108	SRP14	Signal recognition particle 14 kDa protein	>sp|P37108|SRP14_HUMAN Signal recognition particle 14 kDa protein OS=Homo sapiens GN=SRP14 PE=1 SV=2;>tr|H0YLW0|H0YLW0_HUMAN Signal recognition particle 14kDa (homologous Alu RNA binding protein) OS=Homo sapiens GN=SRP14 PE=4 SV=1	MULTI-MSMS	20140124_EXQ5_KoMa_QC_HeLa_phos_120min_50cm2	oldq01	791.75	3	790.07495	2367.203	38082.3	0.24484	0.27096	0.5158	790.409603857719	72.897	0.5624	72.897	72.664	73.227	0				123	22	7	0	0	0	0.009536	2	33318	61.039	59.724	1
AAAAAAAAAPAAAATAPTTAATTAATAAQ	29	Unmodified	_AAAAAAAAAPAAAATAPTTAATTAATAAQ_					0	0	0	P37108;H0YLW0	P37108	P37108	SRP14	Signal recognition particle 14 kDa protein	>sp|P37108|SRP14_HUMAN Signal recognition particle 14 kDa protein OS=Homo sapiens GN=SRP14 PE=1 SV=2;>tr|H0YLW0|H0YLW0_HUMAN Signal recognition particle 14kDa (homologous Alu RNA binding protein) OS=Homo sapiens GN=SRP14 PE=4 SV=1	MULTI-MSMS	20140124_EXQ5_KoMa_QC_HeLa_phos_120min_50cm2	oldq01	1185.11	2	1184.6088	2367.203	31727.35	0.26006	0.67822	0.93828	1185.11106885242	72.896	0.43436	72.896	72.688	73.122	0				97	17	7	0	0	0	0.00017305	1	33307	80.664	80.373	1
AAAAAAAAAPAAAATAPTTAATTAATAAQ	29	Unmodified	_AAAAAAAAAPAAAATAPTTAATTAATAAQ_					0	0	0	P37108;H0YLW0	P37108	P37108	SRP14	Signal recognition particle 14 kDa protein	>sp|P37108|SRP14_HUMAN Signal recognition particle 14 kDa protein OS=Homo sapiens GN=SRP14 PE=1 SV=2;>tr|H0YLW0|H0YLW0_HUMAN Signal recognition particle 14kDa (homologous Alu RNA binding protein) OS=Homo sapiens GN=SRP14 PE=4 SV=1	MULTI-MSMS	20140124_EXQ5_KoMa_QC_HeLa_phos_120min_50cm3	oldq02	790.41	3	790.07495	2367.203	38411.98	-0.32784	0.013153	-0.31468	790.409310351157	72.628	0.60078	72.628	72.359	72.959	0				130	24	7	0	0	0	0.072235	1	34536	42.255	39.951	1
AAAAAAAAAPAAAATAPTTAATTAATAAQ	29	Unmodified	_AAAAAAAAAPAAAATAPTTAATTAATAAQ_					0	0	0	P37108;H0YLW0	P37108	P37108	SRP14	Signal recognition particle 14 kDa protein	>sp|P37108|SRP14_HUMAN Signal recognition particle 14 kDa protein OS=Homo sapiens GN=SRP14 PE=1 SV=2;>tr|H0YLW0|H0YLW0_HUMAN Signal recognition particle 14kDa (homologous Alu RNA binding protein) OS=Homo sapiens GN=SRP14 PE=4 SV=1	MULTI-MSMS	20140124_EXQ5_KoMa_QC_HeLa_phos_120min_50cm3	oldq02	1185.11	2	1184.6088	2367.203	31512.91	-0.41663	0.50606	0.089436	1185.11071002283	72.628	0.42916	72.628	72.408	72.837	0				92	17	6	0	0	0	0.0023212	1	34547	70.112	69.82	1
AAAAAAAAAPAAAATAPTTAATTAATAAQ	29	Unmodified	_AAAAAAAAAPAAAATAPTTAATTAATAAQ_					0	0	0	P37108;H0YLW0	P37108	P37108	SRP14	Signal recognition particle 14 kDa protein	>sp|P37108|SRP14_HUMAN Signal recognition particle 14 kDa protein OS=Homo sapiens GN=SRP14 PE=1 SV=2;>tr|H0YLW0|H0YLW0_HUMAN Signal recognition particle 14kDa (homologous Alu RNA binding protein) OS=Homo sapiens GN=SRP14 PE=4 SV=1	MULTI-MSMS	20140124_EXQ5_KoMa_QC_HeLa_phos_120min_50cm4	oldq03	790.41	3	790.07495	2367.203	38329.87	-0.98763	-0.34302	-1.3306	790.409110945874	71.812	0.45874	71.812	71.614	72.072	0				113	20	8	0	0	0	0.030155	1	34745	53.481	48.317	1
AAAAAAAAAPAAAATAPTTAATTAATAAQ	29	Unmodified	_AAAAAAAAAPAAAATAPTTAATTAATAAQ_					0	0	0	P37108;H0YLW0	P37108	P37108	SRP14	Signal recognition particle 14 kDa protein	>sp|P37108|SRP14_HUMAN Signal recognition particle 14 kDa protein OS=Homo sapiens GN=SRP14 PE=1 SV=2;>tr|H0YLW0|H0YLW0_HUMAN Signal recognition particle 14kDa (homologous Alu RNA binding protein) OS=Homo sapiens GN=SRP14 PE=4 SV=1	MULTI-MSMS	20140124_EXQ5_KoMa_QC_HeLa_phos_120min_50cm4	oldq03	1185.11	2	1184.6088	2367.203	31810.7	-0.81046	-0.26524	-1.0757	1185.10982118246	71.813	0.32567	71.813	71.637	71.963	0				81	14	7	0	0	0	0.0034226	1	34753	64.701	64.394	1
AAAAAAAGDSDSWDADAFSVEDPVRK	26	Acetyl (Protein N-term)	_(ac)AAAAAAAGDSDSWDADAFSVEDPVRK_					1	0	0	O75822;B4DUI3;F5H425	O75822	O75822	EIF3J	Eukaryotic translation initiation factor 3 subunit J	>sp|O75822|EIF3J_HUMAN Eukaryotic translation initiation factor 3 subunit J OS=Homo sapiens GN=EIF3J PE=1 SV=2;>tr|B4DUI3|B4DUI3_HUMAN Uncharacterized protein OS=Homo sapiens GN=EIF3J PE=2 SV=1;>tr|F5H425|F5H425_HUMAN Eukaryotic translation initiation fact	MULTI-MSMS	20140116_EXQ00_RiSc_SA_IGORPH_02_lowres	lowres01	879.4	3	879.06841	2634.1834	33534.82	0.48201	0.58897	1.071	879.40458590526	96.272	0.29209	96.272	96.157	96.45	0				27	14	3	0	0	0	8.2521E-12	1	74085	137.52	136.73	1
AAAAAAAGDSDSWDADAFSVEDPVRK	26	Acetyl (Protein N-term)	_(ac)AAAAAAAGDSDSWDADAFSVEDPVRK_					1	0	0	O75822;B4DUI3;F5H425	O75822	O75822	EIF3J	Eukaryotic translation initiation factor 3 subunit J	>sp|O75822|EIF3J_HUMAN Eukaryotic translation initiation factor 3 subunit J OS=Homo sapiens GN=EIF3J PE=1 SV=2;>tr|B4DUI3|B4DUI3_HUMAN Uncharacterized protein OS=Homo sapiens GN=EIF3J PE=2 SV=1;>tr|F5H425|F5H425_HUMAN Eukaryotic translation initiation fact	MULTI-MSMS	20140116_EXQ00_RiSc_SA_IGORPH_02_lowres	lowres01	879.4	3	879.06841	2634.1834	32550.4	0.40149	-0.419	-0.017506	879.40221034375	97.113	0.69234	97.113	96.735	97.428	0				76	33	3	0	0	0	2.0272E-11	1	74770	127.3	126.24	1
AAAAAAAGDSDSWDADAFSVEDPVRK	26	Acetyl (Protein N-term)	_(ac)AAAAAAAGDSDSWDADAFSVEDPVRK_					1	0	0	O75822;B4DUI3;F5H425	O75822	O75822	EIF3J	Eukaryotic translation initiation factor 3 subunit J	>sp|O75822|EIF3J_HUMAN Eukaryotic translation initiation factor 3 subunit J OS=Homo sapiens GN=EIF3J PE=1 SV=2;>tr|B4DUI3|B4DUI3_HUMAN Uncharacterized protein OS=Homo sapiens GN=EIF3J PE=2 SV=1;>tr|F5H425|F5H425_HUMAN Eukaryotic translation initiation fact	MULTI-MSMS	20140116_EXQ00_RiSc_SA_IGORPH_03_lowres	lowres02	879.4	3	879.06841	2634.1834	33686.08	0.18835	-0.687	-0.49865	879.402144111145	96.405	0.26231	96.405	96.245	96.507	7.6294E-06				31	12	4	0	0	0	8.3299E-12	1	75017	137.38	136.03	1
AAAAAAAGDSDSWDADAFSVEDPVRK	26	Acetyl (Protein N-term)	_(ac)AAAAAAAGDSDSWDADAFSVEDPVRK_					1	0	0	O75822;B4DUI3;F5H425	O75822	O75822	EIF3J	Eukaryotic translation initiation factor 3 subunit J	>sp|O75822|EIF3J_HUMAN Eukaryotic translation initiation factor 3 subunit J OS=Homo sapiens GN=EIF3J PE=1 SV=2;>tr|B4DUI3|B4DUI3_HUMAN Uncharacterized protein OS=Homo sapiens GN=EIF3J PE=2 SV=1;>tr|F5H425|F5H425_HUMAN Eukaryotic translation initiation fact	MULTI-MSMS	20140116_EXQ00_RiSc_SA_IGORPH_04_lowres	lowres03	879.4	3	879.06841	2634.1834	32373.55	-0.89831	1.1429	0.24462	879.404352486674	96.448	0.32932	96.448	96.341	96.671	7.6294E-06				34	15	4	0	0	0	2.0462E-11	1	75038	127.16	126.43	1
AAAAAAAGDSDSWDADAFSVEDPVRK	26	Acetyl (Protein N-term)	_(ac)AAAAAAAGDSDSWDADAFSVEDPVRK_					1	0	0	O75822;B4DUI3;F5H425	O75822	O75822	EIF3J	Eukaryotic translation initiation factor 3 subunit J	>sp|O75822|EIF3J_HUMAN Eukaryotic translation initiation factor 3 subunit J OS=Homo sapiens GN=EIF3J PE=1 SV=2;>tr|B4DUI3|B4DUI3_HUMAN Uncharacterized protein OS=Homo sapiens GN=EIF3J PE=2 SV=1;>tr|F5H425|F5H425_HUMAN Eukaryotic translation initiation fact	MULTI-MSMS	20140116_EXQ00_RiSc_SA_IGORPH_04_lowres	lowres03	659.8	4	659.55313	2634.1834	45346.66	-0.9552	-0.44286	-1.3981	659.803997064509	97.235	0.18613	97.235	97.115	97.301	7.6294E-06				17	8	3	0	0	0	2.8403E-09	1	75670	110.26	108.03	1
AAAAAAAGDSDSWDADAFSVEDPVRK	26	Acetyl (Protein N-term)	_(ac)AAAAAAAGDSDSWDADAFSVEDPVRK_					1	0	0	O75822;B4DUI3;F5H425	O75822	O75822	EIF3J	Eukaryotic translation initiation factor 3 subunit J	>sp|O75822|EIF3J_HUMAN Eukaryotic translation initiation factor 3 subunit J OS=Homo sapiens GN=EIF3J PE=1 SV=2;>tr|B4DUI3|B4DUI3_HUMAN Uncharacterized protein OS=Homo sapiens GN=EIF3J PE=2 SV=1;>tr|F5H425|F5H425_HUMAN Eukaryotic translation initiation fact	MULTI-MSMS	20140116_EXQ00_RiSc_SA_IGORPH_04_lowres	lowres03	1318.6	2	1318.099	2634.1834	26429.34	0.27775	-0.4686	-0.19085	1318.60047809223	97.242	0.50779	97.242	96.957	97.465	0				67	24	5	0	0	0	6.2652E-12	1	75720	139.47	138.79	1
AAAAAAAGDSDSWDADAFSVEDPVRK	26	Acetyl (Protein N-term)	_(ac)AAAAAAAGDSDSWDADAFSVEDPVRK_					1	0	0	O75822;B4DUI3;F5H425	O75822	O75822	EIF3J	Eukaryotic translation initiation factor 3 subunit J	>sp|O75822|EIF3J_HUMAN Eukaryotic translation initiation factor 3 subunit J OS=Homo sapiens GN=EIF3J PE=1 SV=2;>tr|B4DUI3|B4DUI3_HUMAN Uncharacterized protein OS=Homo sapiens GN=EIF3J PE=2 SV=1;>tr|F5H425|F5H425_HUMAN Eukaryotic translation initiation fact	MULTI-MSMS	20140124_EXQ5_KoMa_QC_HeLa_phos_120min_50cm2	oldq01	879.07	3	879.06841	2634.1834	35560.98	-1.504	0.27659	-1.2274	879.402799721825	96.279	0.27376	96.279	96.138	96.412	0				19	9	3	0	0	0	4.8621E-07	1	43408	99.064	98.356	1
AAAAAAAGDSDSWDADAFSVEDPVRK	26	Acetyl (Protein N-term)	_(ac)AAAAAAAGDSDSWDADAFSVEDPVRK_					1	0	0	O75822;B4DUI3;F5H425	O75822	O75822	EIF3J	Eukaryotic translation initiation factor 3 subunit J	>sp|O75822|EIF3J_HUMAN Eukaryotic translation initiation factor 3 subunit J OS=Homo sapiens GN=EIF3J PE=1 SV=2;>tr|B4DUI3|B4DUI3_HUMAN Uncharacterized protein OS=Homo sapiens GN=EIF3J PE=2 SV=1;>tr|F5H425|F5H425_HUMAN Eukaryotic translation initiation fact	MULTI-MSMS	20140124_EXQ5_KoMa_QC_HeLa_phos_120min_50cm2	oldq01	879.4	3	879.06841	2634.1834	36089.23	-0.031476	0.20295	0.17147	879.40282699757	97.35	0.4977	97.35	97.155	97.653	7.6294E-06				88	18	6	0	0	0	4.4404E-12	1	43786	144.27	142.34	1
AAAAAAAGDSDSWDADAFSVEDPVRK	26	Acetyl (Protein N-term)	_(ac)AAAAAAAGDSDSWDADAFSVEDPVRK_					1	0	0	O75822;B4DUI3;F5H425	O75822	O75822	EIF3J	Eukaryotic translation initiation factor 3 subunit J	>sp|O75822|EIF3J_HUMAN Eukaryotic translation initiation factor 3 subunit J OS=Homo sapiens GN=EIF3J PE=1 SV=2;>tr|B4DUI3|B4DUI3_HUMAN Uncharacterized protein OS=Homo sapiens GN=EIF3J PE=2 SV=1;>tr|F5H425|F5H425_HUMAN Eukaryotic translation initiation fact	MULTI-MSMS	20140124_EXQ5_KoMa_QC_HeLa_phos_120min_50cm2	oldq01	1318.6	2	1318.099	2634.1834	29588.98	0.63965	-0.71361	-0.073956	1318.59857946869	97.352	0.47028	97.352	97.126	97.596	0				64	17	6	0	0	0	7.7226E-18	1	43790	171.78	171.09	1
AAAAAAAGDSDSWDADAFSVEDPVRK	26	Acetyl (Protein N-term)	_(ac)AAAAAAAGDSDSWDADAFSVEDPVRK_					1	0	0	O75822;B4DUI3;F5H425	O75822	O75822	EIF3J	Eukaryotic translation initiation factor 3 subunit J	>sp|O75822|EIF3J_HUMAN Eukaryotic translation initiation factor 3 subunit J OS=Homo sapiens GN=EIF3J PE=1 SV=2;>tr|B4DUI3|B4DUI3_HUMAN Uncharacterized protein OS=Homo sapiens GN=EIF3J PE=2 SV=1;>tr|F5H425|F5H425_HUMAN Eukaryotic translation initiation fact	MULTI-MSMS	20140124_EXQ5_KoMa_QC_HeLa_phos_120min_50cm3	oldq02	879.4	3	879.06841	2634.1834	36546.01	0.66438	0.032226	0.69661	879.402718510902	96.787	0.68586	96.787	96.62	97.306	0				88	25	7	0	0	0	6.2046E-14	1	45046	154.87	151.07	1
AAAAAAAGDSDSWDADAFSVEDPVRK	26	Acetyl (Protein N-term)	_(ac)AAAAAAAGDSDSWDADAFSVEDPVRK_					1	0	0	O75822;B4DUI3;F5H425	O75822	O75822	EIF3J	Eukaryotic translation initiation factor 3 subunit J	>sp|O75822|EIF3J_HUMAN Eukaryotic translation initiation factor 3 subunit J OS=Homo sapiens GN=EIF3J PE=1 SV=2;>tr|B4DUI3|B4DUI3_HUMAN Uncharacterized protein OS=Homo sapiens GN=EIF3J PE=2 SV=1;>tr|F5H425|F5H425_HUMAN Eukaryotic translation initiation fact	MULTI-MSMS	20140124_EXQ5_KoMa_QC_HeLa_phos_120min_50cm3	oldq02	1318.6	2	1318.099	2634.1834	29447.45	1.0435	-0.29873	0.74479	1318.60045047108	96.78	0.44635	96.78	96.595	97.041	0				58	16	6	0	0	0	3.5775E-31	1	45050	210.66	207.21	1
AAAAAAAGDSDSWDADAFSVEDPVRK	26	Acetyl (Protein N-term)	_(ac)AAAAAAAGDSDSWDADAFSVEDPVRK_					1	0	0	O75822;B4DUI3;F5H425	O75822	O75822	EIF3J	Eukaryotic translation initiation factor 3 subunit J	>sp|O75822|EIF3J_HUMAN Eukaryotic translation initiation factor 3 subunit J OS=Homo sapiens GN=EIF3J PE=1 SV=2;>tr|B4DUI3|B4DUI3_HUMAN Uncharacterized protein OS=Homo sapiens GN=EIF3J PE=2 SV=1;>tr|F5H425|F5H425_HUMAN Eukaryotic translation initiation fact	MULTI-MSMS	20140124_EXQ5_KoMa_QC_HeLa_phos_120min_50cm4	oldq03	879.4	3	879.06841	2634.1834	37115.9	-1.116	-0.9414	-2.0574	879.401156529633	94.576	0.29245	94.576	94.399	94.692	0				24	10	4	0	0	0	3.087E-11	1	44805	119.76	119.07	1
AAAAAAAGDSDSWDADAFSVEDPVRK	26	Acetyl (Protein N-term)	_(ac)AAAAAAAGDSDSWDADAFSVEDPVRK_					1	0	0	O75822;B4DUI3;F5H425	O75822	O75822	EIF3J	Eukaryotic translation initiation factor 3 subunit J	>sp|O75822|EIF3J_HUMAN Eukaryotic translation initiation factor 3 subunit J OS=Homo sapiens GN=EIF3J PE=1 SV=2;>tr|B4DUI3|B4DUI3_HUMAN Uncharacterized protein OS=Homo sapiens GN=EIF3J PE=2 SV=1;>tr|F5H425|F5H425_HUMAN Eukaryotic translation initiation fact	MULTI-MSMS	20140124_EXQ5_KoMa_QC_HeLa_phos_120min_50cm4	oldq03	1318.6	2	1318.099	2634.1834	29356.56	0.95554	-0.67672	0.27883	1318.59976498883	95.915	0.48464	95.915	95.746	96.231	7.6294E-06				67	18	6	0	0	0	1.8155E-32	1	45321	220.52	217.08	1
AAAAAAAGDSDSWDADAFSVEDPVRK	26	Acetyl (Protein N-term)	_(ac)AAAAAAAGDSDSWDADAFSVEDPVRK_					1	0	0	O75822;B4DUI3;F5H425	O75822	O75822	EIF3J	Eukaryotic translation initiation factor 3 subunit J	>sp|O75822|EIF3J_HUMAN Eukaryotic translation initiation factor 3 subunit J OS=Homo sapiens GN=EIF3J PE=1 SV=2;>tr|B4DUI3|B4DUI3_HUMAN Uncharacterized protein OS=Homo sapiens GN=EIF3J PE=2 SV=1;>tr|F5H425|F5H425_HUMAN Eukaryotic translation initiation fact	MULTI-MSMS	20140124_EXQ5_KoMa_QC_HeLa_phos_120min_50cm4	oldq03	879.4	3	879.06841	2634.1834	36487.52	0.28591	0.58733	0.87324	879.403075118058	95.911	0.51094	95.911	95.72	96.231	0				83	19	7	0	0	0	1.8525E-23	1	45364	188.98	185.18	1
AAAAAAAGDSDSWDADAFSVEDPVRK	26	Acetyl (Protein N-term)	_(ac)AAAAAAAGDSDSWDADAFSVEDPVRK_					1	0	0	O75822;B4DUI3;F5H425	O75822	O75822	EIF3J	Eukaryotic translation initiation factor 3 subunit J	>sp|O75822|EIF3J_HUMAN Eukaryotic translation initiation factor 3 subunit J OS=Homo sapiens GN=EIF3J PE=1 SV=2;>tr|B4DUI3|B4DUI3_HUMAN Uncharacterized protein OS=Homo sapiens GN=EIF3J PE=2 SV=1;>tr|F5H425|F5H425_HUMAN Eukaryotic translation initiation fact	MULTI-SECPEP	20140124_EXQ5_KoMa_QC_HeLa_phos_120min_50cm4	oldq03	878.05	3	879.06841	2634.1834	30557.63	0.87714	1.5058	2.3829	879.402219345141	95.13	0.4332	95.13	94.964	95.397	-7.6294E-06				34	15	4	0	0	0	0.023532	1	45041	45.489	43.772	1
AAAAAAAGDSDSWDADAFSVEDPVRK	26	Acetyl (Protein N-term),Phospho (STY)	_(ac)AAAAAAAGDS(ph)DSWDADAFSVEDPVRK_		AAAAAAAGDS(0.796)DS(0.204)WDADAFSVEDPVRK		AAAAAAAGDS(5.92)DS(-5.92)WDADAFS(-46.76)VEDPVRK	1	0	1	O75822;B4DUI3;F5H425	O75822	O75822	EIF3J	Eukaryotic translation initiation factor 3 subunit J	>sp|O75822|EIF3J_HUMAN Eukaryotic translation initiation factor 3 subunit J OS=Homo sapiens GN=EIF3J PE=1 SV=2;>tr|B4DUI3|B4DUI3_HUMAN Uncharacterized protein OS=Homo sapiens GN=EIF3J PE=2 SV=1;>tr|F5H425|F5H425_HUMAN Eukaryotic translation initiation fact	MULTI-MSMS	20140116_EXQ00_RiSc_SA_IGORPH_02_lowres	lowres01	1358.57	2	1358.0821	2714.1497	27335.94	-0.28562	-1.4456	-1.7312	1358.58147892821	103.17	1.2756	103.17	102.75	104.03	-7.6294E-06				142	60	4	0	0	0	2.2034E-10	2	79215	116.82	116.13	3
AAAAAAAGDSDSWDADAFSVEDPVRK	26	Acetyl (Protein N-term),Phospho (STY)	_(ac)AAAAAAAGDS(ph)DSWDADAFSVEDPVRK_		AAAAAAAGDS(0.81)DS(0.19)WDADAFSVEDPVRK		AAAAAAAGDS(6.31)DS(-6.31)WDADAFS(-62.23)VEDPVRK	1	0	1	O75822;B4DUI3;F5H425	O75822	O75822	EIF3J	Eukaryotic translation initiation factor 3 subunit J	>sp|O75822|EIF3J_HUMAN Eukaryotic translation initiation factor 3 subunit J OS=Homo sapiens GN=EIF3J PE=1 SV=2;>tr|B4DUI3|B4DUI3_HUMAN Uncharacterized protein OS=Homo sapiens GN=EIF3J PE=2 SV=1;>tr|F5H425|F5H425_HUMAN Eukaryotic translation initiation fact	MULTI-MSMS	20140116_EXQ00_RiSc_SA_IGORPH_02_lowres	lowres01	905.72	3	905.72385	2714.1497	32796.66	-0.5137	-1.0742	-1.5879	906.057305027877	103.31	1.9453	103.31	102.69	104.64	0				417	93	6	0	0	0	8.8996E-11	2	80231	135.02	134.99	3
AAAAAAAGDSDSWDADAFSVEDPVRK	26	Acetyl (Protein N-term),Phospho (STY)	_(ac)AAAAAAAGDS(ph)DSWDADAFSVEDPVRK_		AAAAAAAGDS(0.784)DS(0.216)WDADAFSVEDPVRK		AAAAAAAGDS(5.6)DS(-5.6)WDADAFS(-40.89)VEDPVRK	1	0	1	O75822;B4DUI3;F5H425	O75822	O75822	EIF3J	Eukaryotic translation initiation factor 3 subunit J	>sp|O75822|EIF3J_HUMAN Eukaryotic translation initiation factor 3 subunit J OS=Homo sapiens GN=EIF3J PE=1 SV=2;>tr|B4DUI3|B4DUI3_HUMAN Uncharacterized protein OS=Homo sapiens GN=EIF3J PE=2 SV=1;>tr|F5H425|F5H425_HUMAN Eukaryotic translation initiation fact	MULTI-MSMS	20140116_EXQ00_RiSc_SA_IGORPH_02_lowres	lowres01	906.39	3	905.72385	2714.1497	32790.61	0.27476	0.052738	0.3275	906.058177560449	104.97	1.2793	104.97	104.42	105.7	0				184	61	4	0	0	0	2.8496E-05	1	80822	92.956	92.565	3
AAAAAAAGDSDSWDADAFSVEDPVRK	26	Acetyl (Protein N-term),Phospho (STY)	_(ac)AAAAAAAGDS(ph)DSWDADAFSVEDPVRK_		AAAAAAAGDS(0.987)DS(0.013)WDADAFSVEDPVRK		AAAAAAAGDS(18.94)DS(-18.94)WDADAFS(-60.75)VEDPVRK	1	0	1	O75822;B4DUI3;F5H425	O75822	O75822	EIF3J	Eukaryotic translation initiation factor 3 subunit J	>sp|O75822|EIF3J_HUMAN Eukaryotic translation initiation factor 3 subunit J OS=Homo sapiens GN=EIF3J PE=1 SV=2;>tr|B4DUI3|B4DUI3_HUMAN Uncharacterized protein OS=Homo sapiens GN=EIF3J PE=2 SV=1;>tr|F5H425|F5H425_HUMAN Eukaryotic translation initiation fact	MULTI-MSMS	20140116_EXQ00_RiSc_SA_IGORPH_03_lowres	lowres02	1358.08	2	1358.0821	2714.1497	27437.27	-0.79568	-1.6724	-2.4681	1358.58060610335	103.09	0.81563	103.09	102.77	103.59	7.6294E-06				94	39	4	0	0	0	2.0394E-10	1	80071	117.23	116.57	3
AAAAAAAGDSDSWDADAFSVEDPVRK	26	Acetyl (Protein N-term),Phospho (STY)	_(ac)AAAAAAAGDS(ph)DSWDADAFSVEDPVRK_		AAAAAAAGDS(0.904)DS(0.096)WDADAFSVEDPVRK		AAAAAAAGDS(9.73)DS(-9.73)WDADAFS(-50.44)VEDPVRK	1	0	1	O75822;B4DUI3;F5H425	O75822	O75822	EIF3J	Eukaryotic translation initiation factor 3 subunit J	>sp|O75822|EIF3J_HUMAN Eukaryotic translation initiation factor 3 subunit J OS=Homo sapiens GN=EIF3J PE=1 SV=2;>tr|B4DUI3|B4DUI3_HUMAN Uncharacterized protein OS=Homo sapiens GN=EIF3J PE=2 SV=1;>tr|F5H425|F5H425_HUMAN Eukaryotic translation initiation fact	MULTI-MSMS	20140116_EXQ00_RiSc_SA_IGORPH_03_lowres	lowres02	906.06	3	905.72385	2714.1497	32887.41	-1.1784	-0.46677	-1.6451	906.057801209908	103.4	2.2276	103.4	102.65	104.88	-7.6294E-06				431	108	6	0	0	0	9.2854E-10	2	81288	118.81	118.07	3
AAAAAAAGDSDSWDADAFSVEDPVRK	26	Acetyl (Protein N-term),Phospho (STY)	_(ac)AAAAAAAGDS(ph)DSWDADAFSVEDPVRK_		AAAAAAAGDS(0.949)DS(0.051)WDADAFSVEDPVRK		AAAAAAAGDS(12.69)DS(-12.69)WDADAFS(-52.51)VEDPVRK	1	0	1	O75822;B4DUI3;F5H425	O75822	O75822	EIF3J	Eukaryotic translation initiation factor 3 subunit J	>sp|O75822|EIF3J_HUMAN Eukaryotic translation initiation factor 3 subunit J OS=Homo sapiens GN=EIF3J PE=1 SV=2;>tr|B4DUI3|B4DUI3_HUMAN Uncharacterized protein OS=Homo sapiens GN=EIF3J PE=2 SV=1;>tr|F5H425|F5H425_HUMAN Eukaryotic translation initiation fact	MULTI-MSMS	20140116_EXQ00_RiSc_SA_IGORPH_03_lowres	lowres02	1358.58	2	1358.0821	2714.1497	27003.79	0.81286	-2.1724	-1.3596	1358.58051487273	103.86	0.84302	103.86	103.57	104.41	0				94	40	4	0	0	0	1.4976E-11	1	80747	133.79	133.11	3
AAAAAAAGDSDSWDADAFSVEDPVRK	26	Acetyl (Protein N-term),Phospho (STY)	_(ac)AAAAAAAGDS(ph)DSWDADAFSVEDPVRK_		AAAAAAAGDS(0.796)DS(0.204)WDADAFSVEDPVRK		AAAAAAAGDS(5.91)DS(-5.91)WDADAFS(-46.07)VEDPVRK	1	0	1	O75822;B4DUI3;F5H425	O75822	O75822	EIF3J	Eukaryotic translation initiation factor 3 subunit J	>sp|O75822|EIF3J_HUMAN Eukaryotic translation initiation factor 3 subunit J OS=Homo sapiens GN=EIF3J PE=1 SV=2;>tr|B4DUI3|B4DUI3_HUMAN Uncharacterized protein OS=Homo sapiens GN=EIF3J PE=2 SV=1;>tr|F5H425|F5H425_HUMAN Eukaryotic translation initiation fact	MULTI-MSMS	20140116_EXQ00_RiSc_SA_IGORPH_03_lowres	lowres02	906.06	3	905.72385	2714.1497	32852.03	-0.73412	0.83609	0.10198	906.058879887094	104.98	1.0671	104.98	104.45	105.52	0				153	51	4	0	0	0	2.4887E-09	1	81866	112.95	112.04	3
AAAAAAAGDSDSWDADAFSVEDPVRK	26	Acetyl (Protein N-term),Phospho (STY)	_(ac)AAAAAAAGDS(ph)DSWDADAFSVEDPVRK_		AAAAAAAGDS(0.999)DS(0.001)WDADAFSVEDPVRK		AAAAAAAGDS(32.09)DS(-32.09)WDADAFS(-97.13)VEDPVRK	1	0	1	O75822;B4DUI3;F5H425	O75822	O75822	EIF3J	Eukaryotic translation initiation factor 3 subunit J	>sp|O75822|EIF3J_HUMAN Eukaryotic translation initiation factor 3 subunit J OS=Homo sapiens GN=EIF3J PE=1 SV=2;>tr|B4DUI3|B4DUI3_HUMAN Uncharacterized protein OS=Homo sapiens GN=EIF3J PE=2 SV=1;>tr|F5H425|F5H425_HUMAN Eukaryotic translation initiation fact	MULTI-MSMS	20140116_EXQ00_RiSc_SA_IGORPH_04_lowres	lowres03	1358.08	2	1358.0821	2714.1497	27311.99	-0.66733	-1.6547	-2.322	1358.58121830657	103.19	0.91515	103.19	102.76	103.68	0				116	44	3	0	0	0	4.7053E-31	1	80118	211.63	209.37	3
AAAAAAAGDSDSWDADAFSVEDPVRK	26	Acetyl (Protein N-term),Phospho (STY)	_(ac)AAAAAAAGDS(ph)DSWDADAFSVEDPVRK_		AAAAAAAGDS(0.938)DS(0.062)WDADAFSVEDPVRK		AAAAAAAGDS(11.83)DS(-11.83)WDADAFS(-70.38)VEDPVRK	1	0	1	O75822;B4DUI3;F5H425	O75822	O75822	EIF3J	Eukaryotic translation initiation factor 3 subunit J	>sp|O75822|EIF3J_HUMAN Eukaryotic translation initiation factor 3 subunit J OS=Homo sapiens GN=EIF3J PE=1 SV=2;>tr|B4DUI3|B4DUI3_HUMAN Uncharacterized protein OS=Homo sapiens GN=EIF3J PE=2 SV=1;>tr|F5H425|F5H425_HUMAN Eukaryotic translation initiation fact	MULTI-MSMS	20140116_EXQ00_RiSc_SA_IGORPH_04_lowres	lowres03	906.06	3	905.72385	2714.1497	32997.61	-1.5392	-1.111	-2.6502	906.057345605587	103.28	1.7922	103.28	102.74	104.53	0				296	87	5	0	0	0	1.6118E-13	1	80513	166.97	166.24	3
AAAAAAAGDSDSWDADAFSVEDPVRK	26	Acetyl (Protein N-term),Phospho (STY)	_(ac)AAAAAAAGDS(ph)DSWDADAFSVEDPVRK_		AAAAAAAGDS(0.862)DS(0.138)WDADAFSVEDPVRK		AAAAAAAGDS(7.95)DS(-7.95)WDADAFS(-34.98)VEDPVRK	1	0	1	O75822;B4DUI3;F5H425	O75822	O75822	EIF3J	Eukaryotic translation initiation factor 3 subunit J	>sp|O75822|EIF3J_HUMAN Eukaryotic translation initiation factor 3 subunit J OS=Homo sapiens GN=EIF3J PE=1 SV=2;>tr|B4DUI3|B4DUI3_HUMAN Uncharacterized protein OS=Homo sapiens GN=EIF3J PE=2 SV=1;>tr|F5H425|F5H425_HUMAN Eukaryotic translation initiation fact	MULTI-MSMS	20140116_EXQ00_RiSc_SA_IGORPH_04_lowres	lowres03	1358.57	2	1358.0821	2714.1497	26928.08	0.066193	-1.6065	-1.5403	1358.58022296216	103.77	0.41771	103.77	103.53	103.95	0				45	19	4	0	0	0	0.0041423	1	80711	73.247	69.802	3
AAAAAAALQAK	11	Unmodified	_AAAAAAALQAK_					0	0	0	E7EWF1;P36578	E7EWF1	E7EWF1	RPL4	60S ribosomal protein L4	>tr|E7EWF1|E7EWF1_HUMAN Ribosomal protein L4 OS=Homo sapiens GN=RPL4 PE=4 SV=1;>sp|P36578|RL4_HUMAN 60S ribosomal protein L4 OS=Homo sapiens GN=RPL4 PE=1 SV=5	MULTI-MSMS	20140116_EXQ00_RiSc_SA_IGORPH_02_lowres	lowres01	478.78	2	478.77982	955.54508	46592.91	-1.0765	0.045044	-1.0314	478.779689569157	38.218	0.16875	38.218	38.132	38.301	0				20	8	3	0	0	0	0.0017546	1	26754	96.143	73.563	1
AAAAAAALQAK	11	Unmodified	_AAAAAAALQAK_					0	0	0	E7EWF1;P36578	E7EWF1	E7EWF1	RPL4	60S ribosomal protein L4	>tr|E7EWF1|E7EWF1_HUMAN Ribosomal protein L4 OS=Homo sapiens GN=RPL4 PE=4 SV=1;>sp|P36578|RL4_HUMAN 60S ribosomal protein L4 OS=Homo sapiens GN=RPL4 PE=1 SV=5	MULTI-MSMS	20140116_EXQ00_RiSc_SA_IGORPH_03_lowres	lowres02	478.78	2	478.77982	955.54508	45291.33	-1.7724	-0.30107	-2.0735	478.779654078868	38.437	0.15729	38.437	38.346	38.503	0				24	8	3	0	0	0	0.012314	1	27568	76.282	59.63	1
AAAAAAALQAK	11	Unmodified	_AAAAAAALQAK_					0	0	0	E7EWF1;P36578	E7EWF1	E7EWF1	RPL4	60S ribosomal protein L4	>tr|E7EWF1|E7EWF1_HUMAN Ribosomal protein L4 OS=Homo sapiens GN=RPL4 PE=4 SV=1;>sp|P36578|RL4_HUMAN 60S ribosomal protein L4 OS=Homo sapiens GN=RPL4 PE=1 SV=5	MULTI-MSMS	20140116_EXQ00_RiSc_SA_IGORPH_04_lowres	lowres03	478.78	2	478.77982	955.54508	45804.41	-1.7533	-0.020728	-1.774	478.77972694447	38.098	0.19433	38.098	37.994	38.189	0				23	10	3	0	0	0	0.0036141	1	27523	86.898	69.667	1
AAAAAAALQAK	11	Unmodified	_AAAAAAALQAK_					0	0	0	E7EWF1;P36578	E7EWF1	E7EWF1	RPL4	60S ribosomal protein L4	>tr|E7EWF1|E7EWF1_HUMAN Ribosomal protein L4 OS=Homo sapiens GN=RPL4 PE=4 SV=1;>sp|P36578|RL4_HUMAN 60S ribosomal protein L4 OS=Homo sapiens GN=RPL4 PE=1 SV=5	MULTI-MSMS	20140124_EXQ5_KoMa_QC_HeLa_phos_120min_50cm3	oldq02	478.78	2	478.77982	955.54508	50044.38	0.99474	0.11517	1.1099	478.779877892461	38.473	0.29183	38.473	38.312	38.604	0				35	14	3	0	0	0	0.012402	1	17826	76.228	60.09	1
AAAAAAALQAK	11	Unmodified	_AAAAAAALQAK_					0	0	0	E7EWF1;P36578	E7EWF1	E7EWF1	RPL4	60S ribosomal protein L4	>tr|E7EWF1|E7EWF1_HUMAN Ribosomal protein L4 OS=Homo sapiens GN=RPL4 PE=4 SV=1;>sp|P36578|RL4_HUMAN 60S ribosomal protein L4 OS=Homo sapiens GN=RPL4 PE=1 SV=5	MULTI-MSMS	20140124_EXQ5_KoMa_QC_HeLa_phos_120min_50cm4	oldq03	478.78	2	478.77982	955.54508	49534.64	0.70287	0.059636	0.76251	478.779880781076	37.587	0.33017	37.587	37.412	37.742	0				32	15	3	0	0	0	0.029048	1	17669	66.056	50.466	1
AAAAAAAPSGGGGGGEEERLEEK	23	Acetyl (Protein N-term)	_(ac)AAAAAAAPSGGGGGGEEERLEEK_					1	0	0	P51608-2	P51608-2	P51608-2			>sp|P51608-2|MECP2_HUMAN Isoform B of Methyl-CpG-binding protein 2 OS=Homo sapiens GN=MECP2	MULTI-MSMS	20140116_EXQ00_RiSc_SA_IGORPH_02_lowres	lowres01	1064	2	1064.0011	2125.9876	29836.82	-0.037866	0.76185	0.72398	1064.5038904203	54.888	0.30368	54.888	54.728	55.031	0				46	14	5	0	0	0	4.2362E-08	1	40594	136.92	132.4	1
AAAAAAAPSGGGGGGEEERLEEK	23	Acetyl (Protein N-term)	_(ac)AAAAAAAPSGGGGGGEEERLEEK_					1	0	0	P51608-2	P51608-2	P51608-2			>sp|P51608-2|MECP2_HUMAN Isoform B of Methyl-CpG-binding protein 2 OS=Homo sapiens GN=MECP2	MULTI-MSMS	20140116_EXQ00_RiSc_SA_IGORPH_03_lowres	lowres02	1064.5	2	1064.0011	2125.9876	30427.27	-0.56213	1.0579	0.49577	1064.00159021472	55.196	0.25355	55.196	55.074	55.327	0				36	12	4	0	0	0	1.1154E-09	1	41542	172.42	167.94	1
AAAAAAAPSGGGGGGEEERLEEK	23	Acetyl (Protein N-term)	_(ac)AAAAAAAPSGGGGGGEEERLEEK_					1	0	0	P51608-2	P51608-2	P51608-2			>sp|P51608-2|MECP2_HUMAN Isoform B of Methyl-CpG-binding protein 2 OS=Homo sapiens GN=MECP2	MULTI-MSMS	20140116_EXQ00_RiSc_SA_IGORPH_04_lowres	lowres03	1064.5	2	1064.0011	2125.9876	30225.59	0.31487	0.56539	0.88025	1064.50298958162	54.97	0.27856	54.97	54.82	55.098	0				45	13	5	0	0	0	4.5759E-07	1	41573	114.57	110.35	1
AAAAAAAPSGGGGGGEEERLEEK	23	Acetyl (Protein N-term)	_(ac)AAAAAAAPSGGGGGGEEERLEEK_					1	0	0	P51608-2	P51608-2	P51608-2			>sp|P51608-2|MECP2_HUMAN Isoform B of Methyl-CpG-binding protein 2 OS=Homo sapiens GN=MECP2	MULTI-MSMS	20140124_EXQ5_KoMa_QC_HeLa_phos_120min_50cm2	oldq01	1064.5	2	1064.0011	2125.9876	33575.23	-0.70987	0.90915	0.19928	1064.50341621728	54.296	0.24617	54.296	54.166	54.412	0				33	10	5	0	0	0	3.9632E-08	1	24575	135.64	128.32	1
AAAAAAAPSGGGGGGEEERLEEK	23	Acetyl (Protein N-term)	_(ac)AAAAAAAPSGGGGGGEEERLEEK_					1	0	0	P51608-2	P51608-2	P51608-2			>sp|P51608-2|MECP2_HUMAN Isoform B of Methyl-CpG-binding protein 2 OS=Homo sapiens GN=MECP2	MULTI-MSMS	20140124_EXQ5_KoMa_QC_HeLa_phos_120min_50cm2	oldq01	710	3	709.66981	2125.9876	39461.88	-0.66396	-0.78679	-1.4507	709.669894056072	54.297	0.36641	54.297	54.093	54.46	-3.8147E-06				50	15	5	0	0	0	5.1472E-09	1	24593	162.81	144.91	1
AAAAAAAPSGGGGGGEEERLEEK	23	Acetyl (Protein N-term)	_(ac)AAAAAAAPSGGGGGGEEERLEEK_					1	0	0	P51608-2	P51608-2	P51608-2			>sp|P51608-2|MECP2_HUMAN Isoform B of Methyl-CpG-binding protein 2 OS=Homo sapiens GN=MECP2	MULTI-MSMS	20140124_EXQ5_KoMa_QC_HeLa_phos_120min_50cm3	oldq02	710	3	709.66981	2125.9876	38544.61	-0.33828	-0.56382	-0.9021	710.003803804125	53.527	0.32372	53.527	53.303	53.627	0				35	13	6	0	0	0	2.2176E-08	1	25435	126.97	125.36	1
AAAAAAAPSGGGGGGEEERLEEK	23	Acetyl (Protein N-term)	_(ac)AAAAAAAPSGGGGGGEEERLEEK_					1	0	0	P51608-2	P51608-2	P51608-2			>sp|P51608-2|MECP2_HUMAN Isoform B of Methyl-CpG-binding protein 2 OS=Homo sapiens GN=MECP2	MULTI-MSMS	20140124_EXQ5_KoMa_QC_HeLa_phos_120min_50cm3	oldq02	1064.5	2	1064.0011	2125.9876	32805.5	-0.33712	0.44592	0.1088	1064.00145065324	53.531	0.1939	53.531	53.433	53.627	3.8147E-06				28	7	5	0	0	0	4.0497E-08	1	25437	144.56	140.7	1
AAAAAAAPSGGGGGGEEERLEEK	23	Acetyl (Protein N-term)	_(ac)AAAAAAAPSGGGGGGEEERLEEK_					1	0	0	P51608-2	P51608-2	P51608-2			>sp|P51608-2|MECP2_HUMAN Isoform B of Methyl-CpG-binding protein 2 OS=Homo sapiens GN=MECP2	MULTI-MSMS	20140124_EXQ5_KoMa_QC_HeLa_phos_120min_50cm4	oldq03	1064.5	2	1064.0011	2125.9876	32394.25	0.13656	0.50603	0.64259	1064.50291557385	53.053	0.2191	53.053	52.932	53.151	-3.8147E-06				32	9	5	0	0	0	7.6348E-07	1	25603	108.5	104.4	1
AAAAAAAPSGGGGGGEEERLEEK	23	Acetyl (Protein N-term)	_(ac)AAAAAAAPSGGGGGGEEERLEEK_					1	0	0	P51608-2	P51608-2	P51608-2			>sp|P51608-2|MECP2_HUMAN Isoform B of Methyl-CpG-binding protein 2 OS=Homo sapiens GN=MECP2	MULTI-MSMS	20140124_EXQ5_KoMa_QC_HeLa_phos_120min_50cm4	oldq03	710	3	709.66981	2125.9876	38409.69	0.43854	-0.20839	0.23016	710.004050037168	53.052	0.286	53.052	52.886	53.172	3.8147E-06				42	12	5	0	0	0	1.7623E-07	1	25610	120.32	115.84	1
AAAAAAAVGGQQPSQPELPAPGLALDK	27	Acetyl (Protein N-term)	_(ac)AAAAAAAVGGQQPSQPELPAPGLALDK_					1	0	0	Q6ZT12;Q6ZT12-4;E7EVK3	Q6ZT12	Q6ZT12	UBR3	E3 ubiquitin-protein ligase UBR3	>sp|Q6ZT12|UBR3_HUMAN E3 ubiquitin-protein ligase UBR3 OS=Homo sapiens GN=UBR3 PE=2 SV=2;>sp|Q6ZT12-4|UBR3_HUMAN Isoform 4 of E3 ubiquitin-protein ligase UBR3 OS=Homo sapiens GN=UBR3;>tr|E7EVK3|E7EVK3_HUMAN Ubiquitin protein ligase E3 component n-recognin	MULTI-MSMS	20140124_EXQ5_KoMa_QC_HeLa_phos_120min_50cm2	oldq01	848.12	3	847.78177	2540.3235	37056.21	-1.9254	1.2876	-0.63778	848.117042609201	105.09	0.092293	105.09	105.04	105.13	0				15	4	5	0	0	0	8.8098E-06	1	47111	74.287	73.189	1
AAAAAAAVGGQQPSQPELPAPGLALDK	27	Acetyl (Protein N-term)	_(ac)AAAAAAAVGGQQPSQPELPAPGLALDK_					1	0	0	Q6ZT12;Q6ZT12-4;E7EVK3	Q6ZT12	Q6ZT12	UBR3	E3 ubiquitin-protein ligase UBR3	>sp|Q6ZT12|UBR3_HUMAN E3 ubiquitin-protein ligase UBR3 OS=Homo sapiens GN=UBR3 PE=2 SV=2;>sp|Q6ZT12-4|UBR3_HUMAN Isoform 4 of E3 ubiquitin-protein ligase UBR3 OS=Homo sapiens GN=UBR3;>tr|E7EVK3|E7EVK3_HUMAN Ubiquitin protein ligase E3 component n-recognin	MULTI-MSMS	20140124_EXQ5_KoMa_QC_HeLa_phos_120min_50cm3	oldq02	848.12	3	847.78177	2540.3235	37131.2	-1.6017	1.1625	-0.43929	848.116664778783	105.07	0.10066	105.07	104.99	105.09	0				12	4	4	0	0	0	0.005761	1	48611	59.912	59.426	1
AAAAAAGPSPGSGPGDSPEGPEGEAPER	28	Acetyl (Protein N-term)	_(ac)AAAAAAGPSPGSGPGDSPEGPEGEAPER_					1	0	0	E9PKE5;E9PQD5;E9PRV0;E9PKX7;Q9UID3	E9PKE5	E9PKE5	VPS51	Vacuolar protein sorting-associated protein 51 homolog	>tr|E9PKE5|E9PKE5_HUMAN Chromosome 11 open reading frame 2 OS=Homo sapiens GN=C11orf2 PE=4 SV=1;>tr|E9PQD5|E9PQD5_HUMAN Chromosome 11 open reading frame 2 OS=Homo sapiens GN=C11orf2 PE=4 SV=1;>tr|E9PRV0|E9PRV0_HUMAN Chromosome 11 open reading frame 2 (Frag	MULTI-MSMS	20140116_EXQ00_RiSc_SA_IGORPH_02_lowres	lowres01	1266.57	2	1266.0677	2530.1208	26770.6	0.51974	0.55344	1.0732	1266.5685443155	65.476	0.22044	65.476	65.364	65.584	7.6294E-06				17	10	3	0	0	0	0.00018502	1	49415	82.773	79.972	1
AAAAAAGPSPGSGPGDSPEGPEGEAPER	28	Acetyl (Protein N-term)	_(ac)AAAAAAGPSPGSGPGDSPEGPEGEAPER_					1	0	0	E9PKE5;E9PQD5;E9PRV0;E9PKX7;Q9UID3	E9PKE5	E9PKE5	VPS51	Vacuolar protein sorting-associated protein 51 homolog	>tr|E9PKE5|E9PKE5_HUMAN Chromosome 11 open reading frame 2 OS=Homo sapiens GN=C11orf2 PE=4 SV=1;>tr|E9PQD5|E9PQD5_HUMAN Chromosome 11 open reading frame 2 OS=Homo sapiens GN=C11orf2 PE=4 SV=1;>tr|E9PRV0|E9PRV0_HUMAN Chromosome 11 open reading frame 2 (Frag	MULTI-MSMS	20140116_EXQ00_RiSc_SA_IGORPH_03_lowres	lowres02	1267.07	2	1266.0677	2530.1208	26679.86	-0.81827	0.95112	0.13286	1266.57104077266	65.658	0.21394	65.658	65.537	65.751	0				20	10	3	0	0	0	0.00014823	1	50268	84.529	81.728	1
AAAAAAGPSPGSGPGDSPEGPEGEAPER	28	Acetyl (Protein N-term)	_(ac)AAAAAAGPSPGSGPGDSPEGPEGEAPER_					1	0	0	E9PKE5;E9PQD5;E9PRV0;E9PKX7;Q9UID3	E9PKE5	E9PKE5	VPS51	Vacuolar protein sorting-associated protein 51 homolog	>tr|E9PKE5|E9PKE5_HUMAN Chromosome 11 open reading frame 2 OS=Homo sapiens GN=C11orf2 PE=4 SV=1;>tr|E9PQD5|E9PQD5_HUMAN Chromosome 11 open reading frame 2 OS=Homo sapiens GN=C11orf2 PE=4 SV=1;>tr|E9PRV0|E9PRV0_HUMAN Chromosome 11 open reading frame 2 (Frag	MULTI-MSMS	20140116_EXQ00_RiSc_SA_IGORPH_04_lowres	lowres03	1266.56	2	1266.0677	2530.1208	28380.61	-0.35509	0.3396	-0.015496	1266.56842246331	65.431	0.19788	65.431	65.325	65.523	0				20	9	3	0	0	0	1.2697E-07	1	50210	97.771	95.127	1
AAAAAAGPSPGSGPGDSPEGPEGEAPER	28	Acetyl (Protein N-term)	_(ac)AAAAAAGPSPGSGPGDSPEGPEGEAPER_					1	0	0	E9PKE5;E9PQD5;E9PRV0;E9PKX7;Q9UID3	E9PKE5	E9PKE5	VPS51	Vacuolar protein sorting-associated protein 51 homolog	>tr|E9PKE5|E9PKE5_HUMAN Chromosome 11 open reading frame 2 OS=Homo sapiens GN=C11orf2 PE=4 SV=1;>tr|E9PQD5|E9PQD5_HUMAN Chromosome 11 open reading frame 2 OS=Homo sapiens GN=C11orf2 PE=4 SV=1;>tr|E9PRV0|E9PRV0_HUMAN Chromosome 11 open reading frame 2 (Frag	MULTI-MSMS	20140124_EXQ5_KoMa_QC_HeLa_phos_120min_50cm2	oldq01	844.72	3	844.38088	2530.1208	37225.24	-0.5419	-0.33492	-0.87682	844.714944632677	61.837	0.35275	61.837	61.663	62.015	0				34	14	3	0	0	0	9.9826E-17	1	28204	137.9	136.97	1
AAAAAAGPSPGSGPGDSPEGPEGEAPER	28	Acetyl (Protein N-term)	_(ac)AAAAAAGPSPGSGPGDSPEGPEGEAPER_					1	0	0	E9PKE5;E9PQD5;E9PRV0;E9PKX7;Q9UID3	E9PKE5	E9PKE5	VPS51	Vacuolar protein sorting-associated protein 51 homolog	>tr|E9PKE5|E9PKE5_HUMAN Chromosome 11 open reading frame 2 OS=Homo sapiens GN=C11orf2 PE=4 SV=1;>tr|E9PQD5|E9PQD5_HUMAN Chromosome 11 open reading frame 2 OS=Homo sapiens GN=C11orf2 PE=4 SV=1;>tr|E9PRV0|E9PRV0_HUMAN Chromosome 11 open reading frame 2 (Frag	MULTI-MSMS	20140124_EXQ5_KoMa_QC_HeLa_phos_120min_50cm3	oldq02	844.72	3	844.38088	2530.1208	37346.37	-0.16075	-0.69598	-0.85673	844.71511847523	61.565	0.34921	61.565	61.417	61.766	0				63	16	6	0	0	0	4.5241E-08	1	29379	102.39	98.288	1
AAAAAAGPSPGSGPGDSPEGPEGEAPER	28	Acetyl (Protein N-term)	_(ac)AAAAAAGPSPGSGPGDSPEGPEGEAPER_					1	0	0	E9PKE5;E9PQD5;E9PRV0;E9PKX7;Q9UID3	E9PKE5	E9PKE5	VPS51	Vacuolar protein sorting-associated protein 51 homolog	>tr|E9PKE5|E9PKE5_HUMAN Chromosome 11 open reading frame 2 OS=Homo sapiens GN=C11orf2 PE=4 SV=1;>tr|E9PQD5|E9PQD5_HUMAN Chromosome 11 open reading frame 2 OS=Homo sapiens GN=C11orf2 PE=4 SV=1;>tr|E9PRV0|E9PRV0_HUMAN Chromosome 11 open reading frame 2 (Frag	MULTI-MSMS	20140124_EXQ5_KoMa_QC_HeLa_phos_120min_50cm4	oldq03	844.38	3	844.38088	2530.1208	36779.52	-1.836	-0.43567	-2.2716	844.714605462783	61.319	0.37808	61.319	61.124	61.502	0				55	15	5	0	0	0	5.9652E-27	1	29730	184.59	174.45	1
AAAAAAGPSPGSGPGDSPEGPEGEAPERR	29	Acetyl (Protein N-term)	_(ac)AAAAAAGPSPGSGPGDSPEGPEGEAPERR_					1	0	0	E9PKE5;E9PQD5;E9PRV0;E9PKX7;Q9UID3	E9PKE5	E9PKE5	VPS51	Vacuolar protein sorting-associated protein 51 homolog	>tr|E9PKE5|E9PKE5_HUMAN Chromosome 11 open reading frame 2 OS=Homo sapiens GN=C11orf2 PE=4 SV=1;>tr|E9PQD5|E9PQD5_HUMAN Chromosome 11 open reading frame 2 OS=Homo sapiens GN=C11orf2 PE=4 SV=1;>tr|E9PRV0|E9PRV0_HUMAN Chromosome 11 open reading frame 2 (Frag	MULTI-MSMS	20140116_EXQ00_RiSc_SA_IGORPH_02_lowres	lowres01	896.41	3	896.41458	2686.2219	32017.22	-1.826	-1.1899	-3.0159	896.747891138169	58.211	0.25947	58.211	58.069	58.329	3.8147E-06				84	25	5	0	0	0	2.8399E-07	1	43388	99.219	97.527	1
AAAAAAGPSPGSGPGDSPEGPEGEAPERR	29	Acetyl (Protein N-term)	_(ac)AAAAAAGPSPGSGPGDSPEGPEGEAPERR_					1	0	0	E9PKE5;E9PQD5;E9PRV0;E9PKX7;Q9UID3	E9PKE5	E9PKE5	VPS51	Vacuolar protein sorting-associated protein 51 homolog	>tr|E9PKE5|E9PKE5_HUMAN Chromosome 11 open reading frame 2 OS=Homo sapiens GN=C11orf2 PE=4 SV=1;>tr|E9PQD5|E9PQD5_HUMAN Chromosome 11 open reading frame 2 OS=Homo sapiens GN=C11orf2 PE=4 SV=1;>tr|E9PRV0|E9PRV0_HUMAN Chromosome 11 open reading frame 2 (Frag	MULTI-MSMS	20140116_EXQ00_RiSc_SA_IGORPH_02_lowres	lowres01	673.06	4	672.56275	2686.2219	38476.24	-2.2609	-1.5193	-3.7802	672.812930202369	58.2	0.22198	58.2	58.094	58.316	0				49	21	4	0	0	0	0.0091923	1	43400	81.315	80.654	1
AAAAAAGPSPGSGPGDSPEGPEGEAPERR	29	Acetyl (Protein N-term)	_(ac)AAAAAAGPSPGSGPGDSPEGPEGEAPERR_					1	0	0	E9PKE5;E9PQD5;E9PRV0;E9PKX7;Q9UID3	E9PKE5	E9PKE5	VPS51	Vacuolar protein sorting-associated protein 51 homolog	>tr|E9PKE5|E9PKE5_HUMAN Chromosome 11 open reading frame 2 OS=Homo sapiens GN=C11orf2 PE=4 SV=1;>tr|E9PQD5|E9PQD5_HUMAN Chromosome 11 open reading frame 2 OS=Homo sapiens GN=C11orf2 PE=4 SV=1;>tr|E9PRV0|E9PRV0_HUMAN Chromosome 11 open reading frame 2 (Frag	MULTI-MSMS	20140116_EXQ00_RiSc_SA_IGORPH_03_lowres	lowres02	897.08	3	896.41458	2686.2219	31708.67	-2.0703	-0.87648	-2.9467	896.747589522022	58.516	0.29813	58.516	58.394	58.692	0				104	28	5	0	0	0	2.3407E-07	2	44359	102.21	100.51	1
AAAAAAGPSPGSGPGDSPEGPEGEAPERR	29	Acetyl (Protein N-term)	_(ac)AAAAAAGPSPGSGPGDSPEGPEGEAPERR_					1	0	0	E9PKE5;E9PQD5;E9PRV0;E9PKX7;Q9UID3	E9PKE5	E9PKE5	VPS51	Vacuolar protein sorting-associated protein 51 homolog	>tr|E9PKE5|E9PKE5_HUMAN Chromosome 11 open reading frame 2 OS=Homo sapiens GN=C11orf2 PE=4 SV=1;>tr|E9PQD5|E9PQD5_HUMAN Chromosome 11 open reading frame 2 OS=Homo sapiens GN=C11orf2 PE=4 SV=1;>tr|E9PRV0|E9PRV0_HUMAN Chromosome 11 open reading frame 2 (Frag	MULTI-MSMS	20140116_EXQ00_RiSc_SA_IGORPH_03_lowres	lowres02	673.06	4	672.56275	2686.2219	38399.99	-2.4044	-1.9893	-4.3936	672.559416576678	58.528	0.22578	58.528	58.432	58.658	0				53	22	4	0	0	0	0.0013659	1	44379	93.176	92.468	1
AAAAAAGPSPGSGPGDSPEGPEGEAPERR	29	Acetyl (Protein N-term)	_(ac)AAAAAAGPSPGSGPGDSPEGPEGEAPERR_					1	0	0	E9PKE5;E9PQD5;E9PRV0;E9PKX7;Q9UID3	E9PKE5	E9PKE5	VPS51	Vacuolar protein sorting-associated protein 51 homolog	>tr|E9PKE5|E9PKE5_HUMAN Chromosome 11 open reading frame 2 OS=Homo sapiens GN=C11orf2 PE=4 SV=1;>tr|E9PQD5|E9PQD5_HUMAN Chromosome 11 open reading frame 2 OS=Homo sapiens GN=C11orf2 PE=4 SV=1;>tr|E9PRV0|E9PRV0_HUMAN Chromosome 11 open reading frame 2 (Frag	MULTI-MSMS	20140116_EXQ00_RiSc_SA_IGORPH_04_lowres	lowres03	896.75	3	896.41458	2686.2219	32352.93	-1.9497	-0.88507	-2.8347	896.747940831931	58.38	0.22992	58.38	58.265	58.495	0				85	21	5	0	0	0	0.025544	2	44392	67.496	65.977	1
AAAAAAGPSPGSGPGDSPEGPEGEAPERR	29	Acetyl (Protein N-term)	_(ac)AAAAAAGPSPGSGPGDSPEGPEGEAPERR_					1	0	0	E9PKE5;E9PQD5;E9PRV0;E9PKX7;Q9UID3	E9PKE5	E9PKE5	VPS51	Vacuolar protein sorting-associated protein 51 homolog	>tr|E9PKE5|E9PKE5_HUMAN Chromosome 11 open reading frame 2 OS=Homo sapiens GN=C11orf2 PE=4 SV=1;>tr|E9PQD5|E9PQD5_HUMAN Chromosome 11 open reading frame 2 OS=Homo sapiens GN=C11orf2 PE=4 SV=1;>tr|E9PRV0|E9PRV0_HUMAN Chromosome 11 open reading frame 2 (Frag	MULTI-MSMS	20140116_EXQ00_RiSc_SA_IGORPH_04_lowres	lowres03	672.56	4	672.56275	2686.2219	38082.26	-2.3989	-1.6017	-4.0006	672.559577479623	58.378	0.20776	58.378	58.256	58.464	-3.8147E-06				45	19	4	0	0	0	0.001031	1	44462	94.594	94.149	1
AAAAAAGPSPGSGPGDSPEGPEGEAPERR	29	Acetyl (Protein N-term)	_(ac)AAAAAAGPSPGSGPGDSPEGPEGEAPERR_					1	0	0	E9PKE5;E9PQD5;E9PRV0;E9PKX7;Q9UID3	E9PKE5	E9PKE5	VPS51	Vacuolar protein sorting-associated protein 51 homolog	>tr|E9PKE5|E9PKE5_HUMAN Chromosome 11 open reading frame 2 OS=Homo sapiens GN=C11orf2 PE=4 SV=1;>tr|E9PQD5|E9PQD5_HUMAN Chromosome 11 open reading frame 2 OS=Homo sapiens GN=C11orf2 PE=4 SV=1;>tr|E9PRV0|E9PRV0_HUMAN Chromosome 11 open reading frame 2 (Frag	MULTI-MSMS	20140124_EXQ5_KoMa_QC_HeLa_phos_120min_50cm2	oldq01	896.75	3	896.41458	2686.2219	35901.06	-1.1982	-0.11349	-1.3117	896.748768338221	56.499	0.33664	56.499	56.295	56.632	0				57	14	6	0	0	0	1.4611E-07	1	25629	107.47	106.29	1
AAAAAAGPSPGSGPGDSPEGPEGEAPERR	29	Acetyl (Protein N-term)	_(ac)AAAAAAGPSPGSGPGDSPEGPEGEAPERR_					1	0	0	E9PKE5;E9PQD5;E9PRV0;E9PKX7;Q9UID3	E9PKE5	E9PKE5	VPS51	Vacuolar protein sorting-associated protein 51 homolog	>tr|E9PKE5|E9PKE5_HUMAN Chromosome 11 open reading frame 2 OS=Homo sapiens GN=C11orf2 PE=4 SV=1;>tr|E9PQD5|E9PQD5_HUMAN Chromosome 11 open reading frame 2 OS=Homo sapiens GN=C11orf2 PE=4 SV=1;>tr|E9PRV0|E9PRV0_HUMAN Chromosome 11 open reading frame 2 (Frag	MULTI-MSMS	20140124_EXQ5_KoMa_QC_HeLa_phos_120min_50cm2	oldq01	672.56	4	672.56275	2686.2219	41391.53	-0.78058	-0.4551	-1.2357	672.813531150736	56.505	0.30971	56.505	56.368	56.677	0				40	13	4	0	0	0	3.7264E-11	1	25651	119.45	118.69	1
AAAAAAGPSPGSGPGDSPEGPEGEAPERR	29	Acetyl (Protein N-term)	_(ac)AAAAAAGPSPGSGPGDSPEGPEGEAPERR_					1	0	0	E9PKE5;E9PQD5;E9PRV0;E9PKX7;Q9UID3	E9PKE5	E9PKE5	VPS51	Vacuolar protein sorting-associated protein 51 homolog	>tr|E9PKE5|E9PKE5_HUMAN Chromosome 11 open reading frame 2 OS=Homo sapiens GN=C11orf2 PE=4 SV=1;>tr|E9PQD5|E9PQD5_HUMAN Chromosome 11 open reading frame 2 OS=Homo sapiens GN=C11orf2 PE=4 SV=1;>tr|E9PRV0|E9PRV0_HUMAN Chromosome 11 open reading frame 2 (Frag	MULTI-MSMS	20140124_EXQ5_KoMa_QC_HeLa_phos_120min_50cm3	oldq02	896.75	3	896.41458	2686.2219	36273.1	-0.19834	-0.10668	-0.30502	896.748657607611	55.838	0.31222	55.838	55.676	55.988	-3.8147E-06				71	14	7	0	0	0	9.965E-19	1	26559	163.74	161.39	1
AAAAAAGPSPGSGPGDSPEGPEGEAPERR	29	Acetyl (Protein N-term)	_(ac)AAAAAAGPSPGSGPGDSPEGPEGEAPERR_					1	0	0	E9PKE5;E9PQD5;E9PRV0;E9PKX7;Q9UID3	E9PKE5	E9PKE5	VPS51	Vacuolar protein sorting-associated protein 51 homolog	>tr|E9PKE5|E9PKE5_HUMAN Chromosome 11 open reading frame 2 OS=Homo sapiens GN=C11orf2 PE=4 SV=1;>tr|E9PQD5|E9PQD5_HUMAN Chromosome 11 open reading frame 2 OS=Homo sapiens GN=C11orf2 PE=4 SV=1;>tr|E9PRV0|E9PRV0_HUMAN Chromosome 11 open reading frame 2 (Frag	MULTI-MSMS	20140124_EXQ5_KoMa_QC_HeLa_phos_120min_50cm3	oldq02	1344.62	2	1344.1182	2686.2219	29213.49	0.16025	0.96167	1.1219	1344.62096945233	55.838	0.20946	55.838	55.719	55.929	-3.8147E-06				28	9	4	0	0	0	0.06449	1	26594	51.628	51.436	1
AAAAAAGPSPGSGPGDSPEGPEGEAPERR	29	Acetyl (Protein N-term)	_(ac)AAAAAAGPSPGSGPGDSPEGPEGEAPERR_					1	0	0	E9PKE5;E9PQD5;E9PRV0;E9PKX7;Q9UID3	E9PKE5	E9PKE5	VPS51	Vacuolar protein sorting-associated protein 51 homolog	>tr|E9PKE5|E9PKE5_HUMAN Chromosome 11 open reading frame 2 OS=Homo sapiens GN=C11orf2 PE=4 SV=1;>tr|E9PQD5|E9PQD5_HUMAN Chromosome 11 open reading frame 2 OS=Homo sapiens GN=C11orf2 PE=4 SV=1;>tr|E9PRV0|E9PRV0_HUMAN Chromosome 11 open reading frame 2 (Frag	MULTI-MSMS	20140124_EXQ5_KoMa_QC_HeLa_phos_120min_50cm4	oldq03	896.75	3	896.41458	2686.2219	36385.71	-0.936	-0.13708	-1.0731	896.748498368628	55.373	0.33351	55.373	55.204	55.538	0				63	15	7	0	0	0	2.1698E-16	1	26789	134.91	132.81	1
AAAAAAGPSPGSGPGDSPEGPEGEAPERR	29	Acetyl (Protein N-term)	_(ac)AAAAAAGPSPGSGPGDSPEGPEGEAPERR_					1	0	0	E9PKE5;E9PQD5;E9PRV0;E9PKX7;Q9UID3	E9PKE5	E9PKE5	VPS51	Vacuolar protein sorting-associated protein 51 homolog	>tr|E9PKE5|E9PKE5_HUMAN Chromosome 11 open reading frame 2 OS=Homo sapiens GN=C11orf2 PE=4 SV=1;>tr|E9PQD5|E9PQD5_HUMAN Chromosome 11 open reading frame 2 OS=Homo sapiens GN=C11orf2 PE=4 SV=1;>tr|E9PRV0|E9PRV0_HUMAN Chromosome 11 open reading frame 2 (Frag	MULTI-MSMS	20140124_EXQ5_KoMa_QC_HeLa_phos_120min_50cm4	oldq03	1344.62	2	1344.1182	2686.2219	29809.92	-0.43223	1.1969	0.76468	1344.62220360323	55.381	0.25324	55.381	55.226	55.48	0				31	11	4	0	0	0	0.018751	1	26801	69.845	69.033	1
AAAAAAGPSPGSGPGDSPEGPEGEAPERR	29	Acetyl (Protein N-term)	_(ac)AAAAAAGPSPGSGPGDSPEGPEGEAPERR_					1	0	0	E9PKE5;E9PQD5;E9PRV0;E9PKX7;Q9UID3	E9PKE5	E9PKE5	VPS51	Vacuolar protein sorting-associated protein 51 homolog	>tr|E9PKE5|E9PKE5_HUMAN Chromosome 11 open reading frame 2 OS=Homo sapiens GN=C11orf2 PE=4 SV=1;>tr|E9PQD5|E9PQD5_HUMAN Chromosome 11 open reading frame 2 OS=Homo sapiens GN=C11orf2 PE=4 SV=1;>tr|E9PRV0|E9PRV0_HUMAN Chromosome 11 open reading frame 2 (Frag	MULTI-MSMS	20140124_EXQ5_KoMa_QC_HeLa_phos_120min_50cm4	oldq03	672.81	4	672.56275	2686.2219	41611.49	-0.58735	-0.73214	-1.3195	672.81335683232	55.386	0.34676	55.386	55.226	55.573	0				46	16	5	0	0	0	1.7071E-15	1	26813	134.91	128.12	1
AAAAAGAGSGPWAAQEK	17	Acetyl (Protein N-term)	_(ac)AAAAAGAGSGPWAAQEK_					1	0	0	P86791;P86790;F8WD66	P86791	P86791	CCZ1;CCZ1B	Vacuolar fusion protein CCZ1 homolog;Vacuolar fusion protein CCZ1 homolog B	>sp|P86791|CCZ1_HUMAN Vacuolar fusion protein CCZ1 homolog OS=Homo sapiens GN=CCZ1 PE=1 SV=1;>sp|P86790|CCZ1B_HUMAN Vacuolar fusion protein CCZ1 homolog B OS=Homo sapiens GN=CCZ1B PE=1 SV=1;>tr|F8WD66|F8WD66_HUMAN CCZ1 vacuolar protein-trafficking and biog	MSMS	20140116_EXQ00_RiSc_SA_IGORPH_02_lowres	lowres01	778.38	2	778.37861	1554.7427	NaN	NaN	NaN	NaN	NaN	72.23	1	72.23	71.73	72.73	0							0	0	0	0.00021171	1	54990	98.508	92.381	1
AAAAAGAGSGPWAAQEK	17	Acetyl (Protein N-term)	_(ac)AAAAAGAGSGPWAAQEK_					1	0	0	P86791;P86790;F8WD66	P86791	P86791	CCZ1;CCZ1B	Vacuolar fusion protein CCZ1 homolog;Vacuolar fusion protein CCZ1 homolog B	>sp|P86791|CCZ1_HUMAN Vacuolar fusion protein CCZ1 homolog OS=Homo sapiens GN=CCZ1 PE=1 SV=1;>sp|P86790|CCZ1B_HUMAN Vacuolar fusion protein CCZ1 homolog B OS=Homo sapiens GN=CCZ1B PE=1 SV=1;>tr|F8WD66|F8WD66_HUMAN CCZ1 vacuolar protein-trafficking and biog	MULTI-SECPEP	20140116_EXQ00_RiSc_SA_IGORPH_03_lowres	lowres02	778.03	2	778.37861	1554.7427	37187.27	-0.78856	1.889	1.1004	778.882084516061	72.428	0.23241	72.428	72.317	72.55	0				20	11	2	0	0	0	0.0076198	1	55849	66.826	63.858	1
AAAAAPASED	10	Phospho (STY)	_AAAAAPAS(ph)ED_		AAAAAPAS(1)ED		AAAAAPAS(100.57)ED	0	0	1	C9JWL1	C9JWL1	C9JWL1	NCL		>tr|C9JWL1|C9JWL1_HUMAN Nucleolin (Fragment) OS=Homo sapiens GN=NCL PE=4 SV=1	MULTI-MSMS	20140116_EXQ00_RiSc_SA_IGORPH_02_lowres	lowres01	952.91	1	953.36118	952.35391	33130.96	-0.37121	-0.010494	-0.3817	953.361619564745	29.746	0.2437	29.746	29.628	29.872	0				16	12	2	0	0	0	0.0090103	1	19729	100.57	92.228	1
AAAAECDVVMAATEPELLDDQEAK	24	Acetyl (Protein N-term),Oxidation (M)	_(ac)AAAAECDVVM(ox)AATEPELLDDQEAK_	AAAAECDVVM(1)AATEPELLDDQEAK		AAAAECDVVM(84.33)AATEPELLDDQEAK		1	1	0	Q99615	Q99615	Q99615	DNAJC7	DnaJ homolog subfamily C member 7	>sp|Q99615|DNJC7_HUMAN DnaJ homolog subfamily C member 7 OS=Homo sapiens GN=DNAJC7 PE=1 SV=2	MULTI-MSMS	20140116_EXQ00_RiSc_SA_IGORPH_02_lowres	lowres01	869.39	3	869.05965	2604.1571	33261.37	-0.75655	-1.1983	-1.9548	869.392923852302	106.21	0.1569	106.21	106.14	106.29	0				23	8	3	0	0	0	9.6802E-07	1	81857	84.327	84.158	1
AAAAECDVVMAATEPELLDDQEAK	24	Acetyl (Protein N-term),Oxidation (M)	_(ac)AAAAECDVVM(ox)AATEPELLDDQEAK_	AAAAECDVVM(1)AATEPELLDDQEAK		AAAAECDVVM(67.22)AATEPELLDDQEAK		1	1	0	Q99615	Q99615	Q99615	DNAJC7	DnaJ homolog subfamily C member 7	>sp|Q99615|DNJC7_HUMAN DnaJ homolog subfamily C member 7 OS=Homo sapiens GN=DNAJC7 PE=1 SV=2	MULTI-MSMS	20140116_EXQ00_RiSc_SA_IGORPH_04_lowres	lowres03	869.39	3	869.05965	2604.1571	32919.61	-2.0963	-0.21352	-2.3098	869.39307543619	106.22	0.12997	106.22	106.15	106.28	0				19	6	4	0	0	0	0.00080563	1	82696	67.217	66.316	1
AAAAECDVVMAATEPELLDDQEAK	24	Acetyl (Protein N-term),Oxidation (M)	_(ac)AAAAECDVVM(ox)AATEPELLDDQEAK_	AAAAECDVVM(1)AATEPELLDDQEAK		AAAAECDVVM(155.76)AATEPELLDDQEAK		1	1	0	Q99615	Q99615	Q99615	DNAJC7	DnaJ homolog subfamily C member 7	>sp|Q99615|DNJC7_HUMAN DnaJ homolog subfamily C member 7 OS=Homo sapiens GN=DNAJC7 PE=1 SV=2	MULTI-MSMS	20140124_EXQ5_KoMa_QC_HeLa_phos_120min_50cm2	oldq01	869.39	3	869.05965	2604.1571	36747.75	-1.4003	0.63784	-0.76247	869.394922028971	104.96	0.21413	104.96	104.88	105.1	0				52	10	7	0	0	0	9.8724E-14	1	47018	155.76	155.74	1
AAAAECDVVMAATEPELLDDQEAK	24	Acetyl (Protein N-term),Oxidation (M)	_(ac)AAAAECDVVM(ox)AATEPELLDDQEAK_	AAAAECDVVM(1)AATEPELLDDQEAK		AAAAECDVVM(114.63)AATEPELLDDQEAK		1	1	0	Q99615	Q99615	Q99615	DNAJC7	DnaJ homolog subfamily C member 7	>sp|Q99615|DNJC7_HUMAN DnaJ homolog subfamily C member 7 OS=Homo sapiens GN=DNAJC7 PE=1 SV=2	MULTI-MSMS	20140124_EXQ5_KoMa_QC_HeLa_phos_120min_50cm2	oldq01	1303.59	2	1303.0858	2604.1571	29365.56	-0.53767	0.067148	-0.47052	1303.58721187386	104.96	0.1778	104.96	104.88	105.06	0				32	8	5	0	0	0	8.211E-11	1	47026	114.63	114.41	1
AAAAECDVVMAATEPELLDDQEAK	24	Acetyl (Protein N-term),Oxidation (M)	_(ac)AAAAECDVVM(ox)AATEPELLDDQEAK_	AAAAECDVVM(1)AATEPELLDDQEAK		AAAAECDVVM(130.83)AATEPELLDDQEAK		1	1	0	Q99615	Q99615	Q99615	DNAJC7	DnaJ homolog subfamily C member 7	>sp|Q99615|DNJC7_HUMAN DnaJ homolog subfamily C member 7 OS=Homo sapiens GN=DNAJC7 PE=1 SV=2	MULTI-MSMS	20140124_EXQ5_KoMa_QC_HeLa_phos_120min_50cm3	oldq02	869.39	3	869.05965	2604.1571	36352.72	-0.72378	0.3695	-0.35428	869.394020399239	104.94	0.27246	104.94	104.84	105.11	7.6294E-06				43	13	5	0	0	0	2.398E-11	1	48514	130.83	130.83	1
AAAAECDVVMAATEPELLDDQEAK	24	Acetyl (Protein N-term),Oxidation (M)	_(ac)AAAAECDVVM(ox)AATEPELLDDQEAK_	AAAAECDVVM(1)AATEPELLDDQEAK		AAAAECDVVM(151.42)AATEPELLDDQEAK		1	1	0	Q99615	Q99615	Q99615	DNAJC7	DnaJ homolog subfamily C member 7	>sp|Q99615|DNJC7_HUMAN DnaJ homolog subfamily C member 7 OS=Homo sapiens GN=DNAJC7 PE=1 SV=2	MULTI-MSMS	20140124_EXQ5_KoMa_QC_HeLa_phos_120min_50cm3	oldq02	1303.59	2	1303.0858	2604.1571	29288.29	-0.31236	-0.036427	-0.34879	1303.58692259427	104.94	0.21197	104.94	104.82	105.03	0				36	10	6	0	0	0	1.4936E-13	1	48519	151.42	151.2	1
AAAAECDVVMAATEPELLDDQEAK	24	Acetyl (Protein N-term),Oxidation (M)	_(ac)AAAAECDVVM(ox)AATEPELLDDQEAK_	AAAAECDVVM(1)AATEPELLDDQEAK		AAAAECDVVM(128.88)AATEPELLDDQEAK		1	1	0	Q99615	Q99615	Q99615	DNAJC7	DnaJ homolog subfamily C member 7	>sp|Q99615|DNJC7_HUMAN DnaJ homolog subfamily C member 7 OS=Homo sapiens GN=DNAJC7 PE=1 SV=2	MULTI-MSMS	20140124_EXQ5_KoMa_QC_HeLa_phos_120min_50cm4	oldq03	869.39	3	869.05965	2604.1571	35729.51	-0.26488	0.45839	0.19351	869.394616113232	104.88	0.21437	104.88	104.78	105	7.6294E-06				41	10	5	0	0	0	2.9835E-11	1	49142	128.88	128.88	1
AAAAECDVVMAATEPELLDDQEAK	24	Acetyl (Protein N-term)	_(ac)AAAAECDVVMAATEPELLDDQEAK_					1	0	0	Q99615	Q99615	Q99615	DNAJC7	DnaJ homolog subfamily C member 7	>sp|Q99615|DNJC7_HUMAN DnaJ homolog subfamily C member 7 OS=Homo sapiens GN=DNAJC7 PE=1 SV=2	MULTI-MSMS	20140116_EXQ00_RiSc_SA_IGORPH_02_lowres	lowres01	864.06	3	863.72801	2588.1622	32848.27	-0.66053	0.0079856	-0.65254	864.062486533005	106.78	0.1477	106.78	106.71	106.86	0				19	8	4	0	0	0	6.2323E-14	1	82396	153.56	153.24	1
AAAAECDVVMAATEPELLDDQEAK	24	Acetyl (Protein N-term)	_(ac)AAAAECDVVMAATEPELLDDQEAK_					1	0	0	Q99615	Q99615	Q99615	DNAJC7	DnaJ homolog subfamily C member 7	>sp|Q99615|DNJC7_HUMAN DnaJ homolog subfamily C member 7 OS=Homo sapiens GN=DNAJC7 PE=1 SV=2	MULTI-MSMS	20140116_EXQ00_RiSc_SA_IGORPH_02_lowres	lowres01	1295.59	2	1295.0884	2588.1622	26638.28	-0.35809	-1.6051	-1.9632	1295.58740263638	106.77	0.17888	106.77	106.66	106.84	0				25	10	4	0	0	0	1.5654E-06	1	82416	78.976	78.74	1
AAAAECDVVMAATEPELLDDQEAK	24	Acetyl (Protein N-term)	_(ac)AAAAECDVVMAATEPELLDDQEAK_					1	0	0	Q99615	Q99615	Q99615	DNAJC7	DnaJ homolog subfamily C member 7	>sp|Q99615|DNJC7_HUMAN DnaJ homolog subfamily C member 7 OS=Homo sapiens GN=DNAJC7 PE=1 SV=2	MULTI-MSMS	20140116_EXQ00_RiSc_SA_IGORPH_03_lowres	lowres02	1295.59	2	1295.0884	2588.1622	26813.09	-0.9212	-0.96758	-1.8888	1295.58782367963	106.8	0.20315	106.8	106.64	106.84	0				19	11	3	0	0	0	2.8008E-30	1	83261	193.87	191.31	1
AAAAECDVVMAATEPELLDDQEAK	24	Acetyl (Protein N-term)	_(ac)AAAAECDVVMAATEPELLDDQEAK_					1	0	0	Q99615	Q99615	Q99615	DNAJC7	DnaJ homolog subfamily C member 7	>sp|Q99615|DNJC7_HUMAN DnaJ homolog subfamily C member 7 OS=Homo sapiens GN=DNAJC7 PE=1 SV=2	MULTI-MSMS	20140116_EXQ00_RiSc_SA_IGORPH_03_lowres	lowres02	864.06	3	863.72801	2588.1622	33052.58	-1.7703	0.69024	-1.0801	864.062678221343	106.81	0.13347	106.81	106.74	106.88	0				25	7	6	0	0	0	6.4244E-12	1	83265	137.64	137.32	1
AAAAECDVVMAATEPELLDDQEAK	24	Acetyl (Protein N-term)	_(ac)AAAAECDVVMAATEPELLDDQEAK_					1	0	0	Q99615	Q99615	Q99615	DNAJC7	DnaJ homolog subfamily C member 7	>sp|Q99615|DNJC7_HUMAN DnaJ homolog subfamily C member 7 OS=Homo sapiens GN=DNAJC7 PE=1 SV=2	MULTI-MSMS	20140116_EXQ00_RiSc_SA_IGORPH_04_lowres	lowres03	1295.59	2	1295.0884	2588.1622	26830.37	-0.16762	-1.6966	-1.8643	1295.58859226836	106.81	0.16127	106.81	106.74	106.9	0				30	9	5	0	0	0	2.3894E-30	1	83246	196.4	193.83	1
AAAAECDVVMAATEPELLDDQEAK	24	Acetyl (Protein N-term)	_(ac)AAAAECDVVMAATEPELLDDQEAK_					1	0	0	Q99615	Q99615	Q99615	DNAJC7	DnaJ homolog subfamily C member 7	>sp|Q99615|DNJC7_HUMAN DnaJ homolog subfamily C member 7 OS=Homo sapiens GN=DNAJC7 PE=1 SV=2	MULTI-MSMS	20140116_EXQ00_RiSc_SA_IGORPH_04_lowres	lowres03	864.06	3	863.72801	2588.1622	32897.82	-1.1681	0.31709	-0.85097	864.06254470825	106.81	0.14475	106.81	106.74	106.88	0				16	8	3	0	0	0	1.3842E-13	1	83249	146.6	146	1
AAAAECDVVMAATEPELLDDQEAK	24	Acetyl (Protein N-term)	_(ac)AAAAECDVVMAATEPELLDDQEAK_					1	0	0	Q99615	Q99615	Q99615	DNAJC7	DnaJ homolog subfamily C member 7	>sp|Q99615|DNJC7_HUMAN DnaJ homolog subfamily C member 7 OS=Homo sapiens GN=DNAJC7 PE=1 SV=2	MULTI-MSMS	20140124_EXQ5_KoMa_QC_HeLa_phos_120min_50cm2	oldq01	864.06	3	863.72801	2588.1622	36475.27	-0.14163	-0.46891	-0.61054	864.062503530742	105.64	0.29155	105.64	105.46	105.75	0				35	14	6	0	0	0	1.6181E-11	1	47416	130.83	130.23	1
AAAAECDVVMAATEPELLDDQEAK	24	Acetyl (Protein N-term)	_(ac)AAAAECDVVMAATEPELLDDQEAK_					1	0	0	Q99615	Q99615	Q99615	DNAJC7	DnaJ homolog subfamily C member 7	>sp|Q99615|DNJC7_HUMAN DnaJ homolog subfamily C member 7 OS=Homo sapiens GN=DNAJC7 PE=1 SV=2	MULTI-MSMS	20140124_EXQ5_KoMa_QC_HeLa_phos_120min_50cm3	oldq02	864.06	3	863.72801	2588.1622	36694.07	-0.082065	-0.18233	-0.2644	864.06264625834	105.63	0.15096	105.63	105.57	105.73	0				23	7	6	0	0	0	3.8334E-14	1	48921	155.76	155.06	1
AAAAECDVVMAATEPELLDDQEAK	24	Acetyl (Protein N-term)	_(ac)AAAAECDVVMAATEPELLDDQEAK_					1	0	0	Q99615	Q99615	Q99615	DNAJC7	DnaJ homolog subfamily C member 7	>sp|Q99615|DNJC7_HUMAN DnaJ homolog subfamily C member 7 OS=Homo sapiens GN=DNAJC7 PE=1 SV=2	MULTI-MSMS	20140124_EXQ5_KoMa_QC_HeLa_phos_120min_50cm4	oldq03	864.06	3	863.72801	2588.1622	36432.24	-0.82442	0.08233	-0.74209	864.062788724021	105.62	0.1149	105.62	105.56	105.67	0				25	5	7	0	0	0	1.6181E-11	1	49568	130.83	130.57	1
AAAAEER	7	Acetyl (Protein N-term)	_(ac)AAAAEER_					1	0	0	Q9NVF7;B4E0H5;E9PEM8	Q9NVF7	Q9NVF7	FBXO28	F-box only protein 28	>sp|Q9NVF7|FBX28_HUMAN F-box only protein 28 OS=Homo sapiens GN=FBXO28 PE=1 SV=1;>tr|B4E0H5|B4E0H5_HUMAN F-box protein 28 OS=Homo sapiens GN=FBXO28 PE=2 SV=1;>tr|E9PEM8|E9PEM8_HUMAN F-box protein 28 OS=Homo sapiens GN=FBXO28 PE=4 SV=1	MULTI-MSMS	20140116_EXQ00_RiSc_SA_IGORPH_02_lowres	lowres01	380.18	2	380.18522	758.35588	50557.56	-2.0461	0.2818	-1.7643	380.185200025531	29.637	0.24254	29.637	29.515	29.757	0				21	13	2	0	0	0	0.05316	1	19646	54.157	39.382	1
AAAAEER	7	Acetyl (Protein N-term)	_(ac)AAAAEER_					1	0	0	Q9NVF7;B4E0H5;E9PEM8	Q9NVF7	Q9NVF7	FBXO28	F-box only protein 28	>sp|Q9NVF7|FBX28_HUMAN F-box only protein 28 OS=Homo sapiens GN=FBXO28 PE=1 SV=1;>tr|B4E0H5|B4E0H5_HUMAN F-box protein 28 OS=Homo sapiens GN=FBXO28 PE=2 SV=1;>tr|E9PEM8|E9PEM8_HUMAN F-box protein 28 OS=Homo sapiens GN=FBXO28 PE=4 SV=1	MULTI-MSMS	20140116_EXQ00_RiSc_SA_IGORPH_03_lowres	lowres02	380.18	2	380.18522	758.35588	51488.82	-2.344	-0.041159	-2.3851	380.185167563367	29.55	0.24565	29.55	29.427	29.672	0				18	13	2	0	0	0	0.070057	1	20203	47.082	32.306	1
AAAAEER	7	Acetyl (Protein N-term)	_(ac)AAAAEER_					1	0	0	Q9NVF7;B4E0H5;E9PEM8	Q9NVF7	Q9NVF7	FBXO28	F-box only protein 28	>sp|Q9NVF7|FBX28_HUMAN F-box only protein 28 OS=Homo sapiens GN=FBXO28 PE=1 SV=1;>tr|B4E0H5|B4E0H5_HUMAN F-box protein 28 OS=Homo sapiens GN=FBXO28 PE=2 SV=1;>tr|E9PEM8|E9PEM8_HUMAN F-box protein 28 OS=Homo sapiens GN=FBXO28 PE=4 SV=1	MULTI-SECPEP	20140124_EXQ5_KoMa_QC_HeLa_phos_120min_50cm3	oldq02	760.81	1	759.36316	758.35588	37612.4	-0.11318	-0.39152	-0.5047	759.363070297056	27.457	0.21135	27.457	27.349	27.56	-1.9073E-06				21	10	3	0	0	0	0.08502	1	11938	46.351	25.796	1
AAAAEGVLATRSDEPARDDAAVETAEEAK	29	Acetyl (Protein N-term)	_(ac)AAAAEGVLATRSDEPARDDAAVETAEEAK_					1	0	0	Q6QNY1	Q6QNY1	Q6QNY1	BLOC1S2	Biogenesis of lysosome-related organelles complex 1 subunit 2	>sp|Q6QNY1|BL1S2_HUMAN Biogenesis of lysosome-related organelles complex 1 subunit 2 OS=Homo sapiens GN=BLOC1S2 PE=1 SV=1	MULTI-MSMS	20140116_EXQ00_RiSc_SA_IGORPH_02_lowres	lowres01	986.47	3	986.14253	2955.4058	31839.6	-0.89632	-0.16349	-1.0598	986.475145243905	76.113	0.19586	76.113	76.026	76.222	0				23	9	4	0	0	0	1.8834E-12	1	58204	146.1	138.21	1
AAAAEGVLATRSDEPARDDAAVETAEEAK	29	Acetyl (Protein N-term)	_(ac)AAAAEGVLATRSDEPARDDAAVETAEEAK_					1	0	0	Q6QNY1	Q6QNY1	Q6QNY1	BLOC1S2	Biogenesis of lysosome-related organelles complex 1 subunit 2	>sp|Q6QNY1|BL1S2_HUMAN Biogenesis of lysosome-related organelles complex 1 subunit 2 OS=Homo sapiens GN=BLOC1S2 PE=1 SV=1	MULTI-MSMS	20140116_EXQ00_RiSc_SA_IGORPH_03_lowres	lowres02	986.14	3	986.14253	2955.4058	31489.46	-1.456	1.4477	-0.0082522	986.478936109968	76.319	0.16331	76.319	76.23	76.393	7.6294E-06				25	8	4	0	0	0	0.019985	1	59096	88.395	59.337	1
AAAAGAAAAAAAEGEAPAEMGALLLEK	27	Acetyl (Protein N-term)	_(ac)AAAAGAAAAAAAEGEAPAEMGALLLEK_					1	0	0	Q96KQ7-3;Q96KQ7-2;B0UZY3;Q96KQ7	Q96KQ7-3	Q96KQ7-3	EHMT2	Histone-lysine N-methyltransferase EHMT2	>sp|Q96KQ7-3|EHMT2_HUMAN Isoform 3 of Histone-lysine N-methyltransferase EHMT2 OS=Homo sapiens GN=EHMT2;>sp|Q96KQ7-2|EHMT2_HUMAN Isoform 2 of Histone-lysine N-methyltransferase EHMT2 OS=Homo sapiens GN=EHMT2;>tr|B0UZY3|B0UZY3_HUMAN Euchromatic histone-lysi	MULTI-MSMS	20140124_EXQ5_KoMa_QC_HeLa_phos_120min_50cm2	oldq01	813.75	3	813.41257	2437.2159	37030.86	-0.10162	1.1759	1.0743	813.747775167717	106.49	0.16155	106.49	106.41	106.57	7.6294E-06				18	7	5	0	0	0	0.047523	1	47899	48.773	48.365	1
AAAAGPGAALSPRPCDSDPATPGAQSPK	28	Acetyl (Protein N-term),Phospho (STY)	_(ac)AAAAGPGAALS(ph)PRPCDSDPATPGAQSPK_		AAAAGPGAALS(0.99)PRPCDS(0.009)DPAT(0.001)PGAQSPK		AAAAGPGAALS(20.32)PRPCDS(-20.32)DPAT(-31.35)PGAQS(-39.93)PK	1	0	1	Q8WUB8-2;Q8WUB8	Q8WUB8-2	Q8WUB8-2	PHF10	PHD finger protein 10	>sp|Q8WUB8-2|PHF10_HUMAN Isoform 2 of PHD finger protein 10 OS=Homo sapiens GN=PHF10;>sp|Q8WUB8|PHF10_HUMAN PHD finger protein 10 OS=Homo sapiens GN=PHF10 PE=1 SV=3	MULTI-MSMS	20140116_EXQ00_RiSc_SA_IGORPH_02_lowres	lowres01	914.42	3	914.08473	2739.2324	32255.34	1.266	-1.1958	0.070139	914.417308898431	72.85	0.31747	72.85	72.679	72.996	-7.6294E-06				67	16	5	0	0	0	1.1813E-07	1	55505	115.27	115.1	4
AAAAGPGAALSPRPCDSDPATPGAQSPK	28	Acetyl (Protein N-term),Phospho (STY)	_(ac)AAAAGPGAALSPRPCDSDPAT(ph)PGAQSPK_		AAAAGPGAALS(0.001)PRPCDS(0.009)DPAT(0.631)PGAQS(0.359)PK		AAAAGPGAALS(-28.16)PRPCDS(-18.4)DPAT(2.46)PGAQS(-2.46)PK	1	0	1	Q8WUB8-2;Q8WUB8	Q8WUB8-2	Q8WUB8-2	PHF10	PHD finger protein 10	>sp|Q8WUB8-2|PHF10_HUMAN Isoform 2 of PHD finger protein 10 OS=Homo sapiens GN=PHF10;>sp|Q8WUB8|PHF10_HUMAN PHD finger protein 10 OS=Homo sapiens GN=PHF10 PE=1 SV=3	MULTI-MSMS	20140116_EXQ00_RiSc_SA_IGORPH_02_lowres	lowres01	914.42	3	914.08473	2739.2324	31744.83	0.59818	-2.1258	-1.5276	914.417350996901	73.946	0.45019	73.946	73.715	74.165	7.6294E-06				62	23	4	0	0	0	0.022042	1	56404	78.786	77.802	4
AAAAGPGAALSPRPCDSDPATPGAQSPK	28	Acetyl (Protein N-term),Phospho (STY)	_(ac)AAAAGPGAALS(ph)PRPCDSDPATPGAQSPK_		AAAAGPGAALS(0.999)PRPCDS(0.001)DPATPGAQSPK		AAAAGPGAALS(29.63)PRPCDS(-29.63)DPAT(-39.78)PGAQS(-56.31)PK	1	0	1	Q8WUB8-2;Q8WUB8	Q8WUB8-2	Q8WUB8-2	PHF10	PHD finger protein 10	>sp|Q8WUB8-2|PHF10_HUMAN Isoform 2 of PHD finger protein 10 OS=Homo sapiens GN=PHF10;>sp|Q8WUB8|PHF10_HUMAN PHD finger protein 10 OS=Homo sapiens GN=PHF10 PE=1 SV=3	MULTI-MSMS	20140116_EXQ00_RiSc_SA_IGORPH_03_lowres	lowres02	914.42	3	914.08473	2739.2324	32377.96	-0.032436	-0.82432	-0.85676	914.417250321837	73.052	0.33688	73.052	72.889	73.226	0				59	17	4	0	0	0	2.3517E-12	1	56413	132.73	132.61	4
AAAAGPGAALSPRPCDSDPATPGAQSPK	28	Acetyl (Protein N-term),Phospho (STY)	_(ac)AAAAGPGAALSPRPCDSDPAT(ph)PGAQSPK_		AAAAGPGAALS(0.006)PRPCDS(0.039)DPAT(0.849)PGAQS(0.106)PK		AAAAGPGAALS(-21.83)PRPCDS(-13.4)DPAT(9.03)PGAQS(-9.03)PK	1	0	1	Q8WUB8-2;Q8WUB8	Q8WUB8-2	Q8WUB8-2	PHF10	PHD finger protein 10	>sp|Q8WUB8-2|PHF10_HUMAN Isoform 2 of PHD finger protein 10 OS=Homo sapiens GN=PHF10;>sp|Q8WUB8|PHF10_HUMAN PHD finger protein 10 OS=Homo sapiens GN=PHF10 PE=1 SV=3	MULTI-MSMS	20140116_EXQ00_RiSc_SA_IGORPH_03_lowres	lowres02	914.41	3	914.08473	2739.2324	31625.36	-0.32828	-2.1405	-2.4688	914.417937927995	74.168	0.48912	74.168	73.961	74.45	0				51	25	3	0	0	0	0.064014	1	57331	66.959	66.601	4
AAAAGPGAALSPRPCDSDPATPGAQSPK	28	Acetyl (Protein N-term),Phospho (STY)	_(ac)AAAAGPGAALS(ph)PRPCDSDPATPGAQSPK_		AAAAGPGAALS(0.982)PRPCDS(0.016)DPAT(0.002)PGAQSPK		AAAAGPGAALS(17.86)PRPCDS(-17.86)DPAT(-27.76)PGAQS(-37.46)PK	1	0	1	Q8WUB8-2;Q8WUB8	Q8WUB8-2	Q8WUB8-2	PHF10	PHD finger protein 10	>sp|Q8WUB8-2|PHF10_HUMAN Isoform 2 of PHD finger protein 10 OS=Homo sapiens GN=PHF10;>sp|Q8WUB8|PHF10_HUMAN PHD finger protein 10 OS=Homo sapiens GN=PHF10 PE=1 SV=3	MULTI-MSMS	20140116_EXQ00_RiSc_SA_IGORPH_04_lowres	lowres03	914.42	3	914.08473	2739.2324	32460.01	-0.049979	-0.33405	-0.38403	914.417882701882	72.934	0.35577	72.934	72.737	73.093	-7.6294E-06				63	18	5	0	0	0	2.4367E-05	1	56386	112.81	112.64	4
AAAAGPGAALSPRPCDSDPATPGAQSPK	28	Acetyl (Protein N-term),Phospho (STY)	_(ac)AAAAGPGAALS(ph)PRPCDSDPATPGAQSPK_		AAAAGPGAALS(0.981)PRPCDS(0.018)DPAT(0.001)PGAQSPK		AAAAGPGAALS(17.34)PRPCDS(-17.34)DPAT(-28.61)PGAQS(-42.32)PK	1	0	1	Q8WUB8-2;Q8WUB8	Q8WUB8-2	Q8WUB8-2	PHF10	PHD finger protein 10	>sp|Q8WUB8-2|PHF10_HUMAN Isoform 2 of PHD finger protein 10 OS=Homo sapiens GN=PHF10;>sp|Q8WUB8|PHF10_HUMAN PHD finger protein 10 OS=Homo sapiens GN=PHF10 PE=1 SV=3	MULTI-MSMS	20140124_EXQ5_KoMa_QC_HeLa_phos_120min_50cm2	oldq01	914.42	3	914.08473	2739.2324	35352.9	-0.36369	-0.64041	-1.0041	914.420208372048	68.724	0.37689	68.724	68.519	68.896	0				52	14	5	0	0	0	0.0037658	1	31428	93.759	92.344	4
AAAAGPGAALSPRPCDSDPATPGAQSPK	28	Acetyl (Protein N-term),Phospho (STY)	_(ac)AAAAGPGAALS(ph)PRPCDSDPATPGAQSPK_		AAAAGPGAALS(0.967)PRPCDS(0.03)DPAT(0.003)PGAQSPK		AAAAGPGAALS(15.11)PRPCDS(-15.11)DPAT(-25.48)PGAQS(-35.4)PK	1	0	1	Q8WUB8-2;Q8WUB8	Q8WUB8-2	Q8WUB8-2	PHF10	PHD finger protein 10	>sp|Q8WUB8-2|PHF10_HUMAN Isoform 2 of PHD finger protein 10 OS=Homo sapiens GN=PHF10;>sp|Q8WUB8|PHF10_HUMAN PHD finger protein 10 OS=Homo sapiens GN=PHF10 PE=1 SV=3	MULTI-MSMS	20140124_EXQ5_KoMa_QC_HeLa_phos_120min_50cm3	oldq02	914.75	3	914.08473	2739.2324	35402.44	0.57845	0.61655	1.195	914.419813136087	68.555	0.46264	68.555	68.358	68.82	0				49	18	3	0	0	0	0.0080021	1	32689	89.391	89.194	4
AAAAPDSRVSEEENLK	16	Acetyl (Protein N-term),Phospho (STY)	_(ac)AAAAPDSRVS(ph)EEENLK_		AAAAPDS(0.096)RVS(0.904)EEENLK		AAAAPDS(-9.72)RVS(9.72)EEENLK	1	0	1	Q9Y3B9	Q9Y3B9	Q9Y3B9	RRP15	RRP15-like protein	>sp|Q9Y3B9|RRP15_HUMAN RRP15-like protein OS=Homo sapiens GN=RRP15 PE=1 SV=2	MULTI-MSMS	20140116_EXQ00_RiSc_SA_IGORPH_02_lowres	lowres01	904.9	2	904.90675	1807.7989	32137.52	-0.57674	-0.50553	-1.0823	904.906327818539	59.96	0.44912	59.96	59.74	60.189	0				81	25	4	0	0	0	0.00058513	1	44805	105.72	94.397	2
AAAAPDSRVSEEENLK	16	Acetyl (Protein N-term),Phospho (STY)	_(ac)AAAAPDS(ph)RVSEEENLK_		AAAAPDS(0.59)RVS(0.41)EEENLK		AAAAPDS(1.58)RVS(-1.58)EEENLK	1	0	1	Q9Y3B9	Q9Y3B9	Q9Y3B9	RRP15	RRP15-like protein	>sp|Q9Y3B9|RRP15_HUMAN RRP15-like protein OS=Homo sapiens GN=RRP15 PE=1 SV=2	MULTI-MSMS	20140116_EXQ00_RiSc_SA_IGORPH_04_lowres	lowres03	904.9	2	904.90675	1807.7989	31942.19	-1.54	1.1231	-0.41692	904.906840555184	60.16	0.61909	60.16	59.857	60.476	0				94	32	4	0	0	0	0.060544	1	45787	64.402	43.155	2
AAAAPDSRVSEEENLK	16	Acetyl (Protein N-term),Phospho (STY)	_(ac)AAAAPDSRVS(ph)EEENLK_		AAAAPDS(0.155)RVS(0.845)EEENLK		AAAAPDS(-7.36)RVS(7.36)EEENLK	1	0	1	Q9Y3B9	Q9Y3B9	Q9Y3B9	RRP15	RRP15-like protein	>sp|Q9Y3B9|RRP15_HUMAN RRP15-like protein OS=Homo sapiens GN=RRP15 PE=1 SV=2	MULTI-MSMS	20140124_EXQ5_KoMa_QC_HeLa_phos_120min_50cm3	oldq02	904.9	2	904.90675	1807.7989	38400.45	-0.96729	-1.334	-2.3013	904.905088520747	57.185	1.2973	57.185	56.801	58.098	-3.8147E-06				96	53	3	0	0	0	0.014001	1	27157	82.216	78.988	2
AAAAPDSRVSEEENLK	16	Acetyl (Protein N-term),Phospho (STY)	_(ac)AAAAPDS(ph)RVSEEENLK_		AAAAPDS(0.844)RVS(0.156)EEENLK		AAAAPDS(7.32)RVS(-7.32)EEENLK	1	0	1	Q9Y3B9	Q9Y3B9	Q9Y3B9	RRP15	RRP15-like protein	>sp|Q9Y3B9|RRP15_HUMAN RRP15-like protein OS=Homo sapiens GN=RRP15 PE=1 SV=2	MULTI-MSMS	20140124_EXQ5_KoMa_QC_HeLa_phos_120min_50cm4	oldq03	904.9	2	904.90675	1807.7989	37093.93	-1.1475	-0.065568	-1.213	904.906124494365	56.823	0.89241	56.823	56.502	57.394	3.8147E-06				86	37	3	0	0	0	3.3397E-05	1	27459	140.73	133.46	2
AAAAVQGGR	9	Acetyl (Protein N-term)	_(ac)AAAAVQGGR_					1	0	0	E9PL01;Q15005;E9PI68	E9PL01	E9PL01	SPCS2	Signal peptidase complex subunit 2	>tr|E9PL01|E9PL01_HUMAN Signal peptidase complex subunit 2 homolog (S. cerevisiae) OS=Homo sapiens GN=SPCS2 PE=4 SV=1;>sp|Q15005|SPCS2_HUMAN Signal peptidase complex subunit 2 OS=Homo sapiens GN=SPCS2 PE=1 SV=3;>tr|E9PI68|E9PI68_HUMAN Signal peptidase comp	MULTI-MSMS	20140116_EXQ00_RiSc_SA_IGORPH_02_lowres	lowres01	421.73	2	421.72758	841.44061	48492.03	-1.4754	-0.18613	-1.6616	421.727510705147	40.269	0.19934	40.269	40.154	40.353	0				23	10	3	0	0	0	0.0061452	1	28467	81.296	54.507	1
AAAAVQGGR	9	Acetyl (Protein N-term)	_(ac)AAAAVQGGR_					1	0	0	E9PL01;Q15005;E9PI68	E9PL01	E9PL01	SPCS2	Signal peptidase complex subunit 2	>tr|E9PL01|E9PL01_HUMAN Signal peptidase complex subunit 2 homolog (S. cerevisiae) OS=Homo sapiens GN=SPCS2 PE=4 SV=1;>sp|Q15005|SPCS2_HUMAN Signal peptidase complex subunit 2 OS=Homo sapiens GN=SPCS2 PE=1 SV=3;>tr|E9PI68|E9PI68_HUMAN Signal peptidase comp	MULTI-MSMS	20140116_EXQ00_RiSc_SA_IGORPH_03_lowres	lowres02	421.73	2	421.72758	841.44061	48496.11	-1.8208	-0.10176	-1.9225	421.727350638038	40.474	0.22455	40.474	40.334	40.558	-3.8147E-06				18	12	2	0	0	0	0.021369	1	29229	68.224	44.102	1
AAAAVQGGR	9	Acetyl (Protein N-term)	_(ac)AAAAVQGGR_					1	0	0	E9PL01;Q15005;E9PI68	E9PL01	E9PL01	SPCS2	Signal peptidase complex subunit 2	>tr|E9PL01|E9PL01_HUMAN Signal peptidase complex subunit 2 homolog (S. cerevisiae) OS=Homo sapiens GN=SPCS2 PE=4 SV=1;>sp|Q15005|SPCS2_HUMAN Signal peptidase complex subunit 2 OS=Homo sapiens GN=SPCS2 PE=1 SV=3;>tr|E9PI68|E9PI68_HUMAN Signal peptidase comp	MULTI-MSMS	20140116_EXQ00_RiSc_SA_IGORPH_04_lowres	lowres03	421.73	2	421.72758	841.44061	49343.87	-1.9	-0.087452	-1.9874	421.727564029221	40.175	0.22066	40.175	40.049	40.27	0				27	12	3	0	0	0	0.0074805	1	29303	79.474	55.444	1
AAAAVQGGR	9	Acetyl (Protein N-term)	_(ac)AAAAVQGGR_					1	0	0	E9PL01;Q15005;E9PI68	E9PL01	E9PL01	SPCS2	Signal peptidase complex subunit 2	>tr|E9PL01|E9PL01_HUMAN Signal peptidase complex subunit 2 homolog (S. cerevisiae) OS=Homo sapiens GN=SPCS2 PE=4 SV=1;>sp|Q15005|SPCS2_HUMAN Signal peptidase complex subunit 2 OS=Homo sapiens GN=SPCS2 PE=1 SV=3;>tr|E9PI68|E9PI68_HUMAN Signal peptidase comp	MULTI-MSMS	20140124_EXQ5_KoMa_QC_HeLa_phos_120min_50cm3	oldq02	421.73	2	421.72758	841.44061	54115.84	1.1492	0.34572	1.4949	421.727582026455	37.752	0.32875	37.752	37.566	37.895	0				33	15	3	0	0	0	0.0030939	1	17451	91.853	64.55	1
AAAAVQGGR	9	Acetyl (Protein N-term)	_(ac)AAAAVQGGR_					1	0	0	E9PL01;Q15005;E9PI68	E9PL01	E9PL01	SPCS2	Signal peptidase complex subunit 2	>tr|E9PL01|E9PL01_HUMAN Signal peptidase complex subunit 2 homolog (S. cerevisiae) OS=Homo sapiens GN=SPCS2 PE=4 SV=1;>sp|Q15005|SPCS2_HUMAN Signal peptidase complex subunit 2 OS=Homo sapiens GN=SPCS2 PE=1 SV=3;>tr|E9PI68|E9PI68_HUMAN Signal peptidase comp	MULTI-MSMS	20140124_EXQ5_KoMa_QC_HeLa_phos_120min_50cm4	oldq03	421.73	2	421.72758	841.44061	52696.26	0.94013	-0.12809	0.81204	421.727532086391	37.32	0.2677	37.32	37.165	37.433	0				28	12	3	0	0	0	0.0042954	1	17547	87.696	60.393	1
AAADAEAVPARGEPQQDCCVK	21	Acetyl (Protein N-term)	_(ac)AAADAEAVPARGEPQQDCCVK_					1	0	0	Q9H9B1-4;Q9H9B1-3;Q9H9B1	Q9H9B1-4	Q9H9B1-4	EHMT1	Histone-lysine N-methyltransferase EHMT1	>sp|Q9H9B1-4|EHMT1_HUMAN Isoform 4 of Histone-lysine N-methyltransferase EHMT1 OS=Homo sapiens GN=EHMT1;>sp|Q9H9B1-3|EHMT1_HUMAN Isoform 3 of Histone-lysine N-methyltransferase EHMT1 OS=Homo sapiens GN=EHMT1;>sp|Q9H9B1|EHMT1_HUMAN Histone-lysine N-methyltr	MULTI-MSMS	20140124_EXQ5_KoMa_QC_HeLa_phos_120min_50cm3	oldq02	1143.52	2	1143.0179	2284.0212	31989.31	0.76104	1.0725	1.8335	1143.52193878852	54.029	0.25686	54.029	53.877	54.134	0				36	11	5	0	0	0	1.2722E-06	1	25680	113.36	108.56	1
AAADAEAVPARGEPQQDCCVK	21	Acetyl (Protein N-term)	_(ac)AAADAEAVPARGEPQQDCCVK_					1	0	0	Q9H9B1-4;Q9H9B1-3;Q9H9B1	Q9H9B1-4	Q9H9B1-4	EHMT1	Histone-lysine N-methyltransferase EHMT1	>sp|Q9H9B1-4|EHMT1_HUMAN Isoform 4 of Histone-lysine N-methyltransferase EHMT1 OS=Homo sapiens GN=EHMT1;>sp|Q9H9B1-3|EHMT1_HUMAN Isoform 3 of Histone-lysine N-methyltransferase EHMT1 OS=Homo sapiens GN=EHMT1;>sp|Q9H9B1|EHMT1_HUMAN Histone-lysine N-methyltr	MULTI-MSMS	20140124_EXQ5_KoMa_QC_HeLa_phos_120min_50cm4	oldq03	1143.52	2	1143.0179	2284.0212	31545.65	-0.078137	0.51045	0.43231	1143.52037924295	53.496	0.21979	53.496	53.365	53.585	0				34	9	5	0	0	0	5.0158E-07	1	25856	117.35	115.88	1
AAADGDDSLYPIAVLIDELR	20	Acetyl (Protein N-term)	_(ac)AAADGDDSLYPIAVLIDELR_					1	0	0	B4DDF7;P30153;B4E1Q0;C9J9C1	B4DDF7	B4DDF7	PPP2R1A	Serine/threonine-protein phosphatase 2A 65 kDa regulatory subunit A alpha isoform	>tr|B4DDF7|B4DDF7_HUMAN Uncharacterized protein OS=Homo sapiens GN=PPP2R1A PE=2 SV=1;>sp|P30153|2AAA_HUMAN Serine/threonine-protein phosphatase 2A 65 kDa regulatory subunit A alpha isoform OS=Homo sapiens GN=PPP2R1A PE=1 SV=4;>tr|B4E1Q0|B4E1Q0_HUMAN Unchar	MULTI-MSMS	20140116_EXQ00_RiSc_SA_IGORPH_04_lowres	lowres03	1080.55	2	1080.047	2158.0794	31059.79	0.95319	-1.8395	-0.88629	1080.54686093175	109.06	0.12888	109.06	108.95	109.08	-7.6294E-06				8	5	3	0	0	0	0.00017982	1	85156	74.325	71.524	1
AAADGDDSLYPIAVLIDELR	20	Acetyl (Protein N-term)	_(ac)AAADGDDSLYPIAVLIDELR_					1	0	0	B4DDF7;P30153;B4E1Q0;C9J9C1	B4DDF7	B4DDF7	PPP2R1A	Serine/threonine-protein phosphatase 2A 65 kDa regulatory subunit A alpha isoform	>tr|B4DDF7|B4DDF7_HUMAN Uncharacterized protein OS=Homo sapiens GN=PPP2R1A PE=2 SV=1;>sp|P30153|2AAA_HUMAN Serine/threonine-protein phosphatase 2A 65 kDa regulatory subunit A alpha isoform OS=Homo sapiens GN=PPP2R1A PE=1 SV=4;>tr|B4E1Q0|B4E1Q0_HUMAN Unchar	MULTI-MSMS	20140124_EXQ5_KoMa_QC_HeLa_phos_120min_50cm2	oldq01	1080.55	2	1080.047	2158.0794	33148.53	2.8979	0.55719	3.4551	1080.54971765182	108.46	0.21211	108.46	108.34	108.55	7.6294E-06				17	7	4	0	0	0	4.1577E-07	1	48829	135.49	134.71	1
AAAEAAAEAK	10	Unmodified	_AAAEAAAEAK_					0	0	0	Q9UNF1;Q9UNF1-2;Q5H907;Q5H909	Q9UNF1	Q9UNF1	MAGED2	Melanoma-associated antigen D2	>sp|Q9UNF1|MAGD2_HUMAN Melanoma-associated antigen D2 OS=Homo sapiens GN=MAGED2 PE=1 SV=2;>sp|Q9UNF1-2|MAGD2_HUMAN Isoform 2 of Melanoma-associated antigen D2 OS=Homo sapiens GN=MAGED2;>tr|Q5H907|Q5H907_HUMAN Melanoma antigen family D, 2 OS=Homo sapiens GN	MULTI-MSMS	20140116_EXQ00_RiSc_SA_IGORPH_02_lowres	lowres01	451.73	2	451.73253	901.45051	45348.43	-0.30341	0.75879	0.45537	451.732684834412	19.314	0.17643	19.314	19.232	19.409	0				28	11	3	0	0	0	0.00059105	1	11004	110.39	31.899	1
AAAEAAAEAK	10	Unmodified	_AAAEAAAEAK_					0	0	0	Q9UNF1;Q9UNF1-2;Q5H907;Q5H909	Q9UNF1	Q9UNF1	MAGED2	Melanoma-associated antigen D2	>sp|Q9UNF1|MAGD2_HUMAN Melanoma-associated antigen D2 OS=Homo sapiens GN=MAGED2 PE=1 SV=2;>sp|Q9UNF1-2|MAGD2_HUMAN Isoform 2 of Melanoma-associated antigen D2 OS=Homo sapiens GN=MAGED2;>tr|Q5H907|Q5H907_HUMAN Melanoma antigen family D, 2 OS=Homo sapiens GN	MULTI-MSMS	20140116_EXQ00_RiSc_SA_IGORPH_03_lowres	lowres02	451.73	2	451.73253	901.45051	45957.3	-1.1241	1.8851	0.76101	451.733516391395	19.081	0.24325	19.081	18.946	19.189	0				40	18	3	0	0	0	0.0042827	1	11417	82.261	33.28	1
AAAEAAAEAK	10	Unmodified	_AAAEAAAEAK_					0	0	0	Q9UNF1;Q9UNF1-2;Q5H907;Q5H909	Q9UNF1	Q9UNF1	MAGED2	Melanoma-associated antigen D2	>sp|Q9UNF1|MAGD2_HUMAN Melanoma-associated antigen D2 OS=Homo sapiens GN=MAGED2 PE=1 SV=2;>sp|Q9UNF1-2|MAGD2_HUMAN Isoform 2 of Melanoma-associated antigen D2 OS=Homo sapiens GN=MAGED2;>tr|Q5H907|Q5H907_HUMAN Melanoma antigen family D, 2 OS=Homo sapiens GN	MULTI-MSMS	20140116_EXQ00_RiSc_SA_IGORPH_04_lowres	lowres03	451.73	2	451.73253	901.45051	46137.21	-1.6754	2.0001	0.32472	451.733461421997	18.897	0.19437	18.897	18.774	18.969	0				25	11	4	0	0	0	0.0031845	1	11464	88.056	30.883	1
AAAEAAAEAK	10	Unmodified	_AAAEAAAEAK_					0	0	0	Q9UNF1;Q9UNF1-2;Q5H907;Q5H909	Q9UNF1	Q9UNF1	MAGED2	Melanoma-associated antigen D2	>sp|Q9UNF1|MAGD2_HUMAN Melanoma-associated antigen D2 OS=Homo sapiens GN=MAGED2 PE=1 SV=2;>sp|Q9UNF1-2|MAGD2_HUMAN Isoform 2 of Melanoma-associated antigen D2 OS=Homo sapiens GN=MAGED2;>tr|Q5H907|Q5H907_HUMAN Melanoma antigen family D, 2 OS=Homo sapiens GN	MULTI-MSMS	20140124_EXQ5_KoMa_QC_HeLa_phos_120min_50cm2	oldq01	451.73	2	451.73253	901.45051	51125.66	-0.45698	0.46372	0.0067455	451.73272452893	18.548	0.34506	18.548	18.385	18.73	0				32	13	3	0	0	0	0.0013358	1	6605	97.813	26.592	1
AAAEAAAEAK	10	Unmodified	_AAAEAAAEAK_					0	0	0	Q9UNF1;Q9UNF1-2;Q5H907;Q5H909	Q9UNF1	Q9UNF1	MAGED2	Melanoma-associated antigen D2	>sp|Q9UNF1|MAGD2_HUMAN Melanoma-associated antigen D2 OS=Homo sapiens GN=MAGED2 PE=1 SV=2;>sp|Q9UNF1-2|MAGD2_HUMAN Isoform 2 of Melanoma-associated antigen D2 OS=Homo sapiens GN=MAGED2;>tr|Q5H907|Q5H907_HUMAN Melanoma antigen family D, 2 OS=Homo sapiens GN	MULTI-MSMS	20140124_EXQ5_KoMa_QC_HeLa_phos_120min_50cm3	oldq02	451.73	2	451.73253	901.45051	50747.31	0.66595	0.17031	0.83626	451.732532292393	17.993	0.16903	17.993	17.908	18.077	0				19	7	3	0	0	0	0.00027199	1	6869	123.79	43.087	1
AAAEAAAEAK	10	Unmodified	_AAAEAAAEAK_					0	0	0	Q9UNF1;Q9UNF1-2;Q5H907;Q5H909	Q9UNF1	Q9UNF1	MAGED2	Melanoma-associated antigen D2	>sp|Q9UNF1|MAGD2_HUMAN Melanoma-associated antigen D2 OS=Homo sapiens GN=MAGED2 PE=1 SV=2;>sp|Q9UNF1-2|MAGD2_HUMAN Isoform 2 of Melanoma-associated antigen D2 OS=Homo sapiens GN=MAGED2;>tr|Q5H907|Q5H907_HUMAN Melanoma antigen family D, 2 OS=Homo sapiens GN	MULTI-MSMS	20140124_EXQ5_KoMa_QC_HeLa_phos_120min_50cm4	oldq03	451.73	2	451.73253	901.45051	51127.25	-0.035783	0.53486	0.49907	451.732658904793	17.671	0.19758	17.671	17.584	17.781	0				26	9	4	0	0	0	0.00052105	1	6931	112.13	38.63	1
AAAEAANCIMEVSCGQAESSEK	22	Acetyl (Protein N-term),Oxidation (M)	_(ac)AAAEAANCIM(ox)EVSCGQAESSEK_	AAAEAANCIM(1)EVSCGQAESSEK		AAAEAANCIM(65.83)EVSCGQAESSEK		1	1	0	G5E9B6	G5E9B6	G5E9B6	PRMT1	Protein arginine N-methyltransferase 1	>tr|G5E9B6|G5E9B6_HUMAN Protein arginine methyltransferase 1, isoform CRA_d OS=Homo sapiens GN=PRMT1 PE=4 SV=1	MULTI-MSMS	20140116_EXQ00_RiSc_SA_IGORPH_02_lowres	lowres01	791	3	790.99973	2369.9774	35416.9	0.035231	-0.99378	-0.95855	791.333391966309	83.86	0.38667	83.86	83.668	84.055	-7.6294E-06				97	20	6	0	0	0	0.0018093	1	64277	65.833	63.962	1
AAAEAANCIMEVSCGQAESSEK	22	Acetyl (Protein N-term),Oxidation (M)	_(ac)AAAEAANCIM(ox)EVSCGQAESSEK_	AAAEAANCIM(1)EVSCGQAESSEK		AAAEAANCIM(111.97)EVSCGQAESSEK		1	1	0	G5E9B6	G5E9B6	G5E9B6	PRMT1	Protein arginine N-methyltransferase 1	>tr|G5E9B6|G5E9B6_HUMAN Protein arginine methyltransferase 1, isoform CRA_d OS=Homo sapiens GN=PRMT1 PE=4 SV=1	MULTI-MSMS	20140116_EXQ00_RiSc_SA_IGORPH_02_lowres	lowres01	1187	2	1185.996	2369.9774	28967.57	0.73305	-2.3558	-1.6227	1186.49391918162	83.876	0.40527	83.876	83.708	84.113	0				71	21	6	0	0	0	1.1086E-07	1	64322	111.97	110.16	1
AAAEAANCIMEVSCGQAESSEK	22	Acetyl (Protein N-term),Oxidation (M)	_(ac)AAAEAANCIM(ox)EVSCGQAESSEK_	AAAEAANCIM(1)EVSCGQAESSEK		AAAEAANCIM(53.72)EVSCGQAESSEK		1	1	0	G5E9B6	G5E9B6	G5E9B6	PRMT1	Protein arginine N-methyltransferase 1	>tr|G5E9B6|G5E9B6_HUMAN Protein arginine methyltransferase 1, isoform CRA_d OS=Homo sapiens GN=PRMT1 PE=4 SV=1	MULTI-SECPEP	20140116_EXQ00_RiSc_SA_IGORPH_02_lowres	lowres01	791.67	3	790.99973	2369.9774	32819.47	0.42988	-0.70267	-0.27279	791.000288193939	102.41	0.1441	102.41	102.34	102.49	-7.6294E-06				8	6	2	0	0	0	0.030095	1	78858	53.718	51.792	1
AAAEAANCIMEVSCGQAESSEK	22	Acetyl (Protein N-term),Oxidation (M)	_(ac)AAAEAANCIM(ox)EVSCGQAESSEK_	AAAEAANCIM(1)EVSCGQAESSEK		AAAEAANCIM(113.73)EVSCGQAESSEK		1	1	0	G5E9B6	G5E9B6	G5E9B6	PRMT1	Protein arginine N-methyltransferase 1	>tr|G5E9B6|G5E9B6_HUMAN Protein arginine methyltransferase 1, isoform CRA_d OS=Homo sapiens GN=PRMT1 PE=4 SV=1	MULTI-MSMS	20140116_EXQ00_RiSc_SA_IGORPH_03_lowres	lowres02	791.33	3	790.99973	2369.9774	35375.95	-0.40372	-0.71735	-1.1211	791.333527396239	83.948	0.37474	83.948	83.783	84.158	7.6294E-06				91	18	7	0	0	0	1.1945E-07	1	65174	113.73	112.98	1
AAAEAANCIMEVSCGQAESSEK	22	Acetyl (Protein N-term),Oxidation (M)	_(ac)AAAEAANCIM(ox)EVSCGQAESSEK_	AAAEAANCIM(1)EVSCGQAESSEK		AAAEAANCIM(190.69)EVSCGQAESSEK		1	1	0	G5E9B6	G5E9B6	G5E9B6	PRMT1	Protein arginine N-methyltransferase 1	>tr|G5E9B6|G5E9B6_HUMAN Protein arginine methyltransferase 1, isoform CRA_d OS=Homo sapiens GN=PRMT1 PE=4 SV=1	MULTI-MSMS	20140116_EXQ00_RiSc_SA_IGORPH_03_lowres	lowres02	1186.49	2	1185.996	2369.9774	28773.73	0.53721	-2.7933	-2.2561	1186.49262167317	83.968	0.37833	83.968	83.82	84.198	0				50	18	4	0	0	0	2.6664E-21	1	65206	190.69	189.96	1
AAAEAANCIMEVSCGQAESSEK	22	Acetyl (Protein N-term),Oxidation (M)	_(ac)AAAEAANCIM(ox)EVSCGQAESSEK_	AAAEAANCIM(1)EVSCGQAESSEK		AAAEAANCIM(108.96)EVSCGQAESSEK		1	1	0	G5E9B6	G5E9B6	G5E9B6	PRMT1	Protein arginine N-methyltransferase 1	>tr|G5E9B6|G5E9B6_HUMAN Protein arginine methyltransferase 1, isoform CRA_d OS=Homo sapiens GN=PRMT1 PE=4 SV=1	MULTI-MSMS	20140116_EXQ00_RiSc_SA_IGORPH_04_lowres	lowres03	791	3	790.99973	2369.9774	35485.6	-1.0129	0.068166	-0.94471	791.334032778591	83.848	0.5153	83.848	83.546	84.061	0				108	25	7	0	0	0	8.871E-08	1	65116	108.96	108.25	1
AAAEAANCIMEVSCGQAESSEK	22	Acetyl (Protein N-term),Oxidation (M)	_(ac)AAAEAANCIM(ox)EVSCGQAESSEK_	AAAEAANCIM(1)EVSCGQAESSEK		AAAEAANCIM(193.87)EVSCGQAESSEK		1	1	0	G5E9B6	G5E9B6	G5E9B6	PRMT1	Protein arginine N-methyltransferase 1	>tr|G5E9B6|G5E9B6_HUMAN Protein arginine methyltransferase 1, isoform CRA_d OS=Homo sapiens GN=PRMT1 PE=4 SV=1	MULTI-MSMS	20140116_EXQ00_RiSc_SA_IGORPH_04_lowres	lowres03	1186.49	2	1185.996	2369.9774	28621.34	-0.4454	-1.8037	-2.2491	1186.49614405559	83.859	0.3425	83.859	83.719	84.061	0				58	16	6	0	0	0	2.0749E-21	1	65134	193.87	192.76	1
AAAEAANCIMEVSCGQAESSEK	22	Acetyl (Protein N-term),Oxidation (M)	_(ac)AAAEAANCIM(ox)EVSCGQAESSEK_	AAAEAANCIM(1)EVSCGQAESSEK		AAAEAANCIM(44.86)EVSCGQAESSEK		1	1	0	G5E9B6	G5E9B6	G5E9B6	PRMT1	Protein arginine N-methyltransferase 1	>tr|G5E9B6|G5E9B6_HUMAN Protein arginine methyltransferase 1, isoform CRA_d OS=Homo sapiens GN=PRMT1 PE=4 SV=1	MULTI-MSMS	20140116_EXQ00_RiSc_SA_IGORPH_04_lowres	lowres03	1186.5	2	1185.996	2369.9774	28224.17	0.50192	0.014186	0.51611	1186.49577730221	96.715	0.18321	96.715	96.63	96.813	-7.6294E-06				13	8	2	0	0	0	0.041633	1	75273	44.863	44.178	1
AAAEAANCIMEVSCGQAESSEK	22	Acetyl (Protein N-term),Oxidation (M)	_(ac)AAAEAANCIM(ox)EVSCGQAESSEK_	AAAEAANCIM(1)EVSCGQAESSEK		AAAEAANCIM(125.11)EVSCGQAESSEK		1	1	0	G5E9B6	G5E9B6	G5E9B6	PRMT1	Protein arginine N-methyltransferase 1	>tr|G5E9B6|G5E9B6_HUMAN Protein arginine methyltransferase 1, isoform CRA_d OS=Homo sapiens GN=PRMT1 PE=4 SV=1	MULTI-MSMS	20140124_EXQ5_KoMa_QC_HeLa_phos_120min_50cm2	oldq01	791.33	3	790.99973	2369.9774	38971.87	-0.73738	-0.42788	-1.1653	791.334155713349	81.678	0.44435	81.678	81.512	81.957	0				67	16	6	0	0	0	1.0284E-07	1	37193	125.11	124.35	1
AAAEAANCIMEVSCGQAESSEK	22	Acetyl (Protein N-term),Oxidation (M)	_(ac)AAAEAANCIM(ox)EVSCGQAESSEK_	AAAEAANCIM(1)EVSCGQAESSEK		AAAEAANCIM(103.03)EVSCGQAESSEK		1	1	0	G5E9B6	G5E9B6	G5E9B6	PRMT1	Protein arginine N-methyltransferase 1	>tr|G5E9B6|G5E9B6_HUMAN Protein arginine methyltransferase 1, isoform CRA_d OS=Homo sapiens GN=PRMT1 PE=4 SV=1	MULTI-MSMS	20140124_EXQ5_KoMa_QC_HeLa_phos_120min_50cm2	oldq01	1187	2	1185.996	2369.9774	31382.42	-0.29264	-1.5258	-1.8184	1186.49695812532	82.159	0.39485	82.159	81.93	82.325	0				58	14	6	0	0	0	5.1855E-08	1	37467	103.03	102.22	1
AAAEAANCIMEVSCGQAESSEK	22	Acetyl (Protein N-term),Oxidation (M)	_(ac)AAAEAANCIM(ox)EVSCGQAESSEK_	AAAEAANCIM(1)EVSCGQAESSEK		AAAEAANCIM(54.54)EVSCGQAESSEK		1	1	0	G5E9B6	G5E9B6	G5E9B6	PRMT1	Protein arginine N-methyltransferase 1	>tr|G5E9B6|G5E9B6_HUMAN Protein arginine methyltransferase 1, isoform CRA_d OS=Homo sapiens GN=PRMT1 PE=4 SV=1	MULTI-SECPEP	20140124_EXQ5_KoMa_QC_HeLa_phos_120min_50cm2	oldq01	1187.16	2	1185.996	2369.9774	32238.24	-0.76234	-0.49644	-1.2588	1186.49603253089	81.676	0.33595	81.676	81.512	81.848	0				28	12	3	0	0	0	0.027044	1	37189	54.537	54.368	1
AAAEAANCIMEVSCGQAESSEK	22	Acetyl (Protein N-term),Oxidation (M)	_(ac)AAAEAANCIM(ox)EVSCGQAESSEK_	AAAEAANCIM(1)EVSCGQAESSEK		AAAEAANCIM(158.37)EVSCGQAESSEK		1	1	0	G5E9B6	G5E9B6	G5E9B6	PRMT1	Protein arginine N-methyltransferase 1	>tr|G5E9B6|G5E9B6_HUMAN Protein arginine methyltransferase 1, isoform CRA_d OS=Homo sapiens GN=PRMT1 PE=4 SV=1	MULTI-MSMS	20140124_EXQ5_KoMa_QC_HeLa_phos_120min_50cm3	oldq02	1186.5	2	1185.996	2369.9774	31515.22	-0.53929	-1.2295	-1.7688	1186.49644577975	81.252	0.45184	81.252	81.094	81.546	-7.6294E-06				56	18	6	0	0	0	4.796E-11	1	38455	158.37	156.56	1
AAAEAANCIMEVSCGQAESSEK	22	Acetyl (Protein N-term),Oxidation (M)	_(ac)AAAEAANCIM(ox)EVSCGQAESSEK_	AAAEAANCIM(1)EVSCGQAESSEK		AAAEAANCIM(115.54)EVSCGQAESSEK		1	1	0	G5E9B6	G5E9B6	G5E9B6	PRMT1	Protein arginine N-methyltransferase 1	>tr|G5E9B6|G5E9B6_HUMAN Protein arginine methyltransferase 1, isoform CRA_d OS=Homo sapiens GN=PRMT1 PE=4 SV=1	MULTI-MSMS	20140124_EXQ5_KoMa_QC_HeLa_phos_120min_50cm3	oldq02	791.33	3	790.99973	2369.9774	38442.81	-0.47955	-0.47994	-0.95949	791.334046596498	81.245	0.49838	81.245	81.094	81.592	0				78	20	6	0	0	0	1.3105E-07	1	38464	115.54	113.55	1
AAAEAANCIMEVSCGQAESSEK	22	Acetyl (Protein N-term),Oxidation (M)	_(ac)AAAEAANCIM(ox)EVSCGQAESSEK_	AAAEAANCIM(1)EVSCGQAESSEK		AAAEAANCIM(115.54)EVSCGQAESSEK		1	1	0	G5E9B6	G5E9B6	G5E9B6	PRMT1	Protein arginine N-methyltransferase 1	>tr|G5E9B6|G5E9B6_HUMAN Protein arginine methyltransferase 1, isoform CRA_d OS=Homo sapiens GN=PRMT1 PE=4 SV=1	MULTI-MSMS	20140124_EXQ5_KoMa_QC_HeLa_phos_120min_50cm3	oldq02	791.33	3	790.99973	2369.9774	38720.84	-0.82225	-0.39995	-1.2222	791.334378082781	81.999	0.88045	81.999	81.592	82.473	-7.6294E-06				102	33	6	0	0	0	1.3105E-07	1	38812	115.54	114.44	1
AAAEAANCIMEVSCGQAESSEK	22	Acetyl (Protein N-term),Oxidation (M)	_(ac)AAAEAANCIM(ox)EVSCGQAESSEK_	AAAEAANCIM(1)EVSCGQAESSEK		AAAEAANCIM(174.7)EVSCGQAESSEK		1	1	0	G5E9B6	G5E9B6	G5E9B6	PRMT1	Protein arginine N-methyltransferase 1	>tr|G5E9B6|G5E9B6_HUMAN Protein arginine methyltransferase 1, isoform CRA_d OS=Homo sapiens GN=PRMT1 PE=4 SV=1	MULTI-MSMS	20140124_EXQ5_KoMa_QC_HeLa_phos_120min_50cm3	oldq02	1185.99	2	1185.996	2369.9774	30683.27	-0.8726	-1.1322	-2.0048	1186.49718602454	81.988	0.3829	81.988	81.791	82.174	0				51	14	5	0	0	0	2.8545E-15	1	38813	174.7	173.11	1
AAAEAANCIMEVSCGQAESSEK	22	Acetyl (Protein N-term),Oxidation (M)	_(ac)AAAEAANCIM(ox)EVSCGQAESSEK_	AAAEAANCIM(1)EVSCGQAESSEK		AAAEAANCIM(42.86)EVSCGQAESSEK		1	1	0	G5E9B6	G5E9B6	G5E9B6	PRMT1	Protein arginine N-methyltransferase 1	>tr|G5E9B6|G5E9B6_HUMAN Protein arginine methyltransferase 1, isoform CRA_d OS=Homo sapiens GN=PRMT1 PE=4 SV=1	MULTI-SECPEP	20140124_EXQ5_KoMa_QC_HeLa_phos_120min_50cm3	oldq02	791.66	3	790.99973	2369.9774	40061.11	1.7969	-1.3771	0.41973	790.998690864964	86.302	0.40034	86.302	86.101	86.502	0				23	14	2	0	0	0	0.056698	1	40655	42.863	42.154	1
AAAEAANCIMEVSCGQAESSEK	22	Acetyl (Protein N-term),Oxidation (M)	_(ac)AAAEAANCIM(ox)EVSCGQAESSEK_	AAAEAANCIM(1)EVSCGQAESSEK		AAAEAANCIM(105.51)EVSCGQAESSEK		1	1	0	G5E9B6	G5E9B6	G5E9B6	PRMT1	Protein arginine N-methyltransferase 1	>tr|G5E9B6|G5E9B6_HUMAN Protein arginine methyltransferase 1, isoform CRA_d OS=Homo sapiens GN=PRMT1 PE=4 SV=1	MULTI-MSMS	20140124_EXQ5_KoMa_QC_HeLa_phos_120min_50cm4	oldq03	791.33	3	790.99973	2369.9774	39171.52	-1.3608	-0.16221	-1.5231	791.334478519677	80.625	0.64919	80.625	80.323	80.972	0				91	25	5	0	0	0	6.6493E-08	1	38761	105.51	104.77	1
AAAEAANCIMEVSCGQAESSEK	22	Acetyl (Protein N-term),Oxidation (M)	_(ac)AAAEAANCIM(ox)EVSCGQAESSEK_	AAAEAANCIM(1)EVSCGQAESSEK		AAAEAANCIM(108.55)EVSCGQAESSEK		1	1	0	G5E9B6	G5E9B6	G5E9B6	PRMT1	Protein arginine N-methyltransferase 1	>tr|G5E9B6|G5E9B6_HUMAN Protein arginine methyltransferase 1, isoform CRA_d OS=Homo sapiens GN=PRMT1 PE=4 SV=1	MULTI-MSMS	20140124_EXQ5_KoMa_QC_HeLa_phos_120min_50cm4	oldq03	1186.49	2	1185.996	2369.9774	32055.73	-1.1829	-0.72543	-1.9084	1186.49618436153	80.615	0.47	80.615	80.37	80.84	0				59	18	4	0	0	0	8.8269E-08	1	38771	108.55	108.03	1
AAAEAANCIMEVSCGQAESSEK	22	Acetyl (Protein N-term),Oxidation (M)	_(ac)AAAEAANCIM(ox)EVSCGQAESSEK_	AAAEAANCIM(1)EVSCGQAESSEK		AAAEAANCIM(108.96)EVSCGQAESSEK		1	1	0	G5E9B6	G5E9B6	G5E9B6	PRMT1	Protein arginine N-methyltransferase 1	>tr|G5E9B6|G5E9B6_HUMAN Protein arginine methyltransferase 1, isoform CRA_d OS=Homo sapiens GN=PRMT1 PE=4 SV=1	MULTI-MSMS	20140124_EXQ5_KoMa_QC_HeLa_phos_120min_50cm4	oldq03	791.33	3	790.99973	2369.9774	38735.53	-0.67949	-0.84595	-1.5254	791.333800436072	81.201	0.71864	81.201	80.945	81.664	0				101	27	7	0	0	0	8.871E-08	1	39094	108.96	108.2	1
AAAEAANCIMEVSCGQAESSEK	22	Acetyl (Protein N-term),Oxidation (M)	_(ac)AAAEAANCIM(ox)EVSCGQAESSEK_	AAAEAANCIM(1)EVSCGQAESSEK		AAAEAANCIM(87.8)EVSCGQAESSEK		1	1	0	G5E9B6	G5E9B6	G5E9B6	PRMT1	Protein arginine N-methyltransferase 1	>tr|G5E9B6|G5E9B6_HUMAN Protein arginine methyltransferase 1, isoform CRA_d OS=Homo sapiens GN=PRMT1 PE=4 SV=1	MULTI-MSMS	20140124_EXQ5_KoMa_QC_HeLa_phos_120min_50cm4	oldq03	1186.5	2	1185.996	2369.9774	31592.93	-0.4916	-0.73551	-1.2271	1186.49627879385	81.194	0.35742	81.194	81	81.357	0				34	13	3	0	0	0	1.78E-06	1	39105	87.802	87.068	1
AAAEAANCIMEVSCGQAESSEK	22	Acetyl (Protein N-term)	_(ac)AAAEAANCIMEVSCGQAESSEK_					1	0	0	G5E9B6	G5E9B6	G5E9B6	PRMT1	Protein arginine N-methyltransferase 1	>tr|G5E9B6|G5E9B6_HUMAN Protein arginine methyltransferase 1, isoform CRA_d OS=Homo sapiens GN=PRMT1 PE=4 SV=1	MULTI-MSMS	20140116_EXQ00_RiSc_SA_IGORPH_02_lowres	lowres01	785.67	3	785.6681	2353.9825	34758.01	-1.2183	0.42759	-0.79071	786.003402891318	98.963	0.70193	98.963	98.745	99.447	0				180	33	8	0	0	0	3.8678E-08	1	76065	128.01	117.03	1
AAAEAANCIMEVSCGQAESSEK	22	Acetyl (Protein N-term)	_(ac)AAAEAANCIMEVSCGQAESSEK_					1	0	0	G5E9B6	G5E9B6	G5E9B6	PRMT1	Protein arginine N-methyltransferase 1	>tr|G5E9B6|G5E9B6_HUMAN Protein arginine methyltransferase 1, isoform CRA_d OS=Homo sapiens GN=PRMT1 PE=4 SV=1	MULTI-MSMS	20140116_EXQ00_RiSc_SA_IGORPH_02_lowres	lowres01	1178.5	2	1177.9985	2353.9825	28628.03	-0.74221	-0.11242	-0.85462	1178.5005342877	98.96	0.53902	98.96	98.765	99.304	0				127	25	8	0	0	0	1.7361E-78	1	76084	272.84	262.49	1
AAAEAANCIMEVSCGQAESSEK	22	Acetyl (Protein N-term)	_(ac)AAAEAANCIMEVSCGQAESSEK_					1	0	0	G5E9B6	G5E9B6	G5E9B6	PRMT1	Protein arginine N-methyltransferase 1	>tr|G5E9B6|G5E9B6_HUMAN Protein arginine methyltransferase 1, isoform CRA_d OS=Homo sapiens GN=PRMT1 PE=4 SV=1	MULTI-MSMS	20140116_EXQ00_RiSc_SA_IGORPH_02_lowres	lowres01	785.67	3	785.6681	2353.9825	35912.96	0.17517	-0.20185	-0.02668	786.002323252626	99.548	0.27888	99.548	99.426	99.705	0				32	13	3	0	0	0	1.9891E-06	1	76655	80.314	79.329	1
AAAEAANCIMEVSCGQAESSEK	22	Acetyl (Protein N-term)	_(ac)AAAEAANCIMEVSCGQAESSEK_					1	0	0	G5E9B6	G5E9B6	G5E9B6	PRMT1	Protein arginine N-methyltransferase 1	>tr|G5E9B6|G5E9B6_HUMAN Protein arginine methyltransferase 1, isoform CRA_d OS=Homo sapiens GN=PRMT1 PE=4 SV=1	MULTI-MSMS	20140116_EXQ00_RiSc_SA_IGORPH_03_lowres	lowres02	786	3	785.6681	2353.9825	34855.25	-1.115	-0.12837	-1.2434	786.003017045413	99.006	0.7003	99.006	98.75	99.45	-7.6294E-06				175	33	8	0	0	0	1.201E-07	1	76924	117.38	117.37	1
AAAEAANCIMEVSCGQAESSEK	22	Acetyl (Protein N-term)	_(ac)AAAEAANCIMEVSCGQAESSEK_					1	0	0	G5E9B6	G5E9B6	G5E9B6	PRMT1	Protein arginine N-methyltransferase 1	>tr|G5E9B6|G5E9B6_HUMAN Protein arginine methyltransferase 1, isoform CRA_d OS=Homo sapiens GN=PRMT1 PE=4 SV=1	MULTI-MSMS	20140116_EXQ00_RiSc_SA_IGORPH_03_lowres	lowres02	1178.49	2	1177.9985	2353.9825	28942.76	-0.41341	-0.8294	-1.2428	1178.49978142536	99.003	0.47475	99.003	98.792	99.266	0				115	22	7	0	0	0	1.1421E-38	1	76937	219.35	215.83	1
AAAEAANCIMEVSCGQAESSEK	22	Acetyl (Protein N-term)	_(ac)AAAEAANCIMEVSCGQAESSEK_					1	0	0	G5E9B6	G5E9B6	G5E9B6	PRMT1	Protein arginine N-methyltransferase 1	>tr|G5E9B6|G5E9B6_HUMAN Protein arginine methyltransferase 1, isoform CRA_d OS=Homo sapiens GN=PRMT1 PE=4 SV=1	MULTI-MSMS	20140116_EXQ00_RiSc_SA_IGORPH_04_lowres	lowres03	786.33	3	785.6681	2353.9825	34743.85	-1.4856	-0.40453	-1.8901	786.002791356549	99.028	0.63774	99.028	98.754	99.392	7.6294E-06				166	30	8	0	0	0	9.5626E-09	1	76928	139.69	139.59	1
AAAEAANCIMEVSCGQAESSEK	22	Acetyl (Protein N-term)	_(ac)AAAEAANCIMEVSCGQAESSEK_					1	0	0	G5E9B6	G5E9B6	G5E9B6	PRMT1	Protein arginine N-methyltransferase 1	>tr|G5E9B6|G5E9B6_HUMAN Protein arginine methyltransferase 1, isoform CRA_d OS=Homo sapiens GN=PRMT1 PE=4 SV=1	MULTI-MSMS	20140116_EXQ00_RiSc_SA_IGORPH_04_lowres	lowres03	1178.5	2	1177.9985	2353.9825	28918.55	-1.1012	-0.84918	-1.9503	1178.49976689795	99.027	0.47369	99.027	98.836	99.31	0				105	22	7	0	0	0	1.7343E-50	1	76942	244.72	238.2	1
AAAEAANCIMEVSCGQAESSEK	22	Acetyl (Protein N-term)	_(ac)AAAEAANCIMEVSCGQAESSEK_					1	0	0	G5E9B6	G5E9B6	G5E9B6	PRMT1	Protein arginine N-methyltransferase 1	>tr|G5E9B6|G5E9B6_HUMAN Protein arginine methyltransferase 1, isoform CRA_d OS=Homo sapiens GN=PRMT1 PE=4 SV=1	MULTI-MSMS	20140124_EXQ5_KoMa_QC_HeLa_phos_120min_50cm2	oldq01	1178.5	2	1177.9985	2353.9825	30878.98	1.1209	-1.4751	-0.35421	1178.49858994565	98.655	0.76537	98.655	98.411	99.176	0				113	27	7	0	0	0	3.0896E-29	1	44295	208.72	206.43	1
AAAEAANCIMEVSCGQAESSEK	22	Acetyl (Protein N-term)	_(ac)AAAEAANCIMEVSCGQAESSEK_					1	0	0	G5E9B6	G5E9B6	G5E9B6	PRMT1	Protein arginine N-methyltransferase 1	>tr|G5E9B6|G5E9B6_HUMAN Protein arginine methyltransferase 1, isoform CRA_d OS=Homo sapiens GN=PRMT1 PE=4 SV=1	MULTI-MSMS	20140124_EXQ5_KoMa_QC_HeLa_phos_120min_50cm2	oldq01	786	3	785.6681	2353.9825	38297.15	0.96773	-0.60517	0.36256	786.002592893492	98.664	1.325	98.664	98.354	99.679	-7.6294E-06				209	48	7	0	0	0	2.2819E-09	2	44304	145.77	145.51	1
AAAEAANCIMEVSCGQAESSEK	22	Acetyl (Protein N-term)	_(ac)AAAEAANCIMEVSCGQAESSEK_					1	0	0	G5E9B6	G5E9B6	G5E9B6	PRMT1	Protein arginine N-methyltransferase 1	>tr|G5E9B6|G5E9B6_HUMAN Protein arginine methyltransferase 1, isoform CRA_d OS=Homo sapiens GN=PRMT1 PE=4 SV=1	MULTI-MSMS	20140124_EXQ5_KoMa_QC_HeLa_phos_120min_50cm3	oldq02	786.34	3	785.6681	2353.9825	38444.71	1.0455	-0.92255	0.12299	786.00225177085	98.324	0.85451	98.324	98.049	98.903	0				175	31	8	0	0	0	1.1262E-07	1	45643	118.36	118.35	1
AAAEAANCIMEVSCGQAESSEK	22	Acetyl (Protein N-term)	_(ac)AAAEAANCIMEVSCGQAESSEK_					1	0	0	G5E9B6	G5E9B6	G5E9B6	PRMT1	Protein arginine N-methyltransferase 1	>tr|G5E9B6|G5E9B6_HUMAN Protein arginine methyltransferase 1, isoform CRA_d OS=Homo sapiens GN=PRMT1 PE=4 SV=1	MULTI-MSMS	20140124_EXQ5_KoMa_QC_HeLa_phos_120min_50cm3	oldq02	1178.5	2	1177.9985	2353.9825	31172.74	0.59832	-1.2222	-0.62393	1178.49885071738	98.315	0.66919	98.315	98.075	98.745	0				122	24	8	0	0	0	1.9076E-39	1	45654	231.5	227.43	1
AAAEAANCIMEVSCGQAESSEK	22	Acetyl (Protein N-term)	_(ac)AAAEAANCIMEVSCGQAESSEK_					1	0	0	G5E9B6	G5E9B6	G5E9B6	PRMT1	Protein arginine N-methyltransferase 1	>tr|G5E9B6|G5E9B6_HUMAN Protein arginine methyltransferase 1, isoform CRA_d OS=Homo sapiens GN=PRMT1 PE=4 SV=1	MULTI-MSMS	20140124_EXQ5_KoMa_QC_HeLa_phos_120min_50cm4	oldq03	786	3	785.6681	2353.9825	38430.81	-0.31743	-0.82366	-1.1411	786.002287541268	97.64	1.5597	97.64	97.352	98.912	-7.6294E-06				208	59	8	0	0	0	2.2134E-07	1	45997	94.384	94.275	1
AAAEAANCIMEVSCGQAESSEK	22	Acetyl (Protein N-term)	_(ac)AAAEAANCIMEVSCGQAESSEK_					1	0	0	G5E9B6	G5E9B6	G5E9B6	PRMT1	Protein arginine N-methyltransferase 1	>tr|G5E9B6|G5E9B6_HUMAN Protein arginine methyltransferase 1, isoform CRA_d OS=Homo sapiens GN=PRMT1 PE=4 SV=1	MULTI-MSMS	20140124_EXQ5_KoMa_QC_HeLa_phos_120min_50cm4	oldq03	1178.5	2	1177.9985	2353.9825	31348.17	-0.3294	-1.3779	-1.7072	1178.49865515143	97.628	0.59415	97.628	97.41	98.004	-7.6294E-06				114	22	7	0	0	0	4.7227E-09	1	46010	145.27	144.4	1
AAAEAANCIMEVSCGQAESSEKPNAEDMTSK	31	Acetyl (Protein N-term),Oxidation (M)	_(ac)AAAEAANCIMEVSCGQAESSEKPNAEDM(ox)TSK_	AAAEAANCIMEVSCGQAESSEKPNAEDM(1)TSK		AAAEAANCIM(-86.52)EVSCGQAESSEKPNAEDM(86.52)TSK		1	1	0	G5E9B6	G5E9B6	G5E9B6	PRMT1	Protein arginine N-methyltransferase 1	>tr|G5E9B6|G5E9B6_HUMAN Protein arginine methyltransferase 1, isoform CRA_d OS=Homo sapiens GN=PRMT1 PE=4 SV=1	MULTI-MSMS	20140116_EXQ00_RiSc_SA_IGORPH_02_lowres	lowres01	1115.81	3	1115.4722	3343.3949	29545.96	-0.41188	-0.37765	-0.78952	1116.14010440884	89.977	0.30983	89.977	89.83	90.14	0				60	14	6	0	0	0	2.4814E-17	1	69148	136.49	136.4	2
AAAEAANCIMEVSCGQAESSEKPNAEDMTSK	31	Acetyl (Protein N-term),Oxidation (M)	_(ac)AAAEAANCIMEVSCGQAESSEKPNAEDM(ox)TSK_	AAAEAANCIMEVSCGQAESSEKPNAEDM(1)TSK		AAAEAANCIM(-48.04)EVSCGQAESSEKPNAEDM(48.04)TSK		1	1	0	G5E9B6	G5E9B6	G5E9B6	PRMT1	Protein arginine N-methyltransferase 1	>tr|G5E9B6|G5E9B6_HUMAN Protein arginine methyltransferase 1, isoform CRA_d OS=Homo sapiens GN=PRMT1 PE=4 SV=1	MULTI-MSMS	20140116_EXQ00_RiSc_SA_IGORPH_03_lowres	lowres02	1115.81	3	1115.4722	3343.3949	30479.28	-1.1042	1.1127	0.0084879	1115.8123219177	90.175	0.30875	90.175	90.022	90.331	0				58	14	5	0	0	0	0.00010938	1	70063	98.009	96.289	2
AAAEAANCIMEVSCGQAESSEKPNAEDMTSK	31	Acetyl (Protein N-term),Oxidation (M)	_(ac)AAAEAANCIMEVSCGQAESSEKPNAEDM(ox)TSK_	AAAEAANCIMEVSCGQAESSEKPNAEDM(1)TSK		AAAEAANCIM(-65.09)EVSCGQAESSEKPNAEDM(65.09)TSK		1	1	0	G5E9B6	G5E9B6	G5E9B6	PRMT1	Protein arginine N-methyltransferase 1	>tr|G5E9B6|G5E9B6_HUMAN Protein arginine methyltransferase 1, isoform CRA_d OS=Homo sapiens GN=PRMT1 PE=4 SV=1	MULTI-MSMS	20140116_EXQ00_RiSc_SA_IGORPH_03_lowres	lowres02	837.36	4	836.85599	3343.3949	33967.83	-1.1503	-0.35497	-1.5053	837.606943380517	90.169	0.3287	90.169	90.003	90.331	0				54	15	5	0	0	0	0.021963	1	70083	75.588	75.326	2
AAAEAANCIMEVSCGQAESSEKPNAEDMTSK	31	Acetyl (Protein N-term),Oxidation (M)	_(ac)AAAEAANCIM(ox)EVSCGQAESSEKPNAEDMTSK_	AAAEAANCIM(0.999)EVSCGQAESSEKPNAEDM(0.001)TSK		AAAEAANCIM(28.95)EVSCGQAESSEKPNAEDM(-28.95)TSK		1	1	0	G5E9B6	G5E9B6	G5E9B6	PRMT1	Protein arginine N-methyltransferase 1	>tr|G5E9B6|G5E9B6_HUMAN Protein arginine methyltransferase 1, isoform CRA_d OS=Homo sapiens GN=PRMT1 PE=4 SV=1	MULTI-MSMS	20140116_EXQ00_RiSc_SA_IGORPH_04_lowres	lowres03	1116.14	3	1115.4722	3343.3949	30370.87	0.47294	0.041248	0.51418	1116.13973268175	81.161	0.27995	81.161	81.012	81.292	0				32	13	4	0	0	0	0.06624	1	63034	54.596	54.272	2
AAAEAANCIMEVSCGQAESSEKPNAEDMTSK	31	Acetyl (Protein N-term),Oxidation (M)	_(ac)AAAEAANCIMEVSCGQAESSEKPNAEDM(ox)TSK_	AAAEAANCIMEVSCGQAESSEKPNAEDM(1)TSK		AAAEAANCIM(-41.96)EVSCGQAESSEKPNAEDM(41.96)TSK		1	1	0	G5E9B6	G5E9B6	G5E9B6	PRMT1	Protein arginine N-methyltransferase 1	>tr|G5E9B6|G5E9B6_HUMAN Protein arginine methyltransferase 1, isoform CRA_d OS=Homo sapiens GN=PRMT1 PE=4 SV=1	MULTI-SECPEP	20140116_EXQ00_RiSc_SA_IGORPH_04_lowres	lowres03	1115.47	3	1115.4722	3343.3949	29795.26	-0.80291	-0.47337	-1.2763	1116.13901476788	90.131	0.32008	90.131	89.973	90.293	0				46	16	4	0	0	0	0.013834	1	70015	82.413	82.037	2
AAAEAANCIMEVSCGQAESSEKPNAEDMTSK	31	Acetyl (Protein N-term),Oxidation (M)	_(ac)AAAEAANCIMEVSCGQAESSEKPNAEDM(ox)TSK_	AAAEAANCIMEVSCGQAESSEKPNAEDM(1)TSK		AAAEAANCIM(-42.06)EVSCGQAESSEKPNAEDM(42.06)TSK		1	1	0	G5E9B6	G5E9B6	G5E9B6	PRMT1	Protein arginine N-methyltransferase 1	>tr|G5E9B6|G5E9B6_HUMAN Protein arginine methyltransferase 1, isoform CRA_d OS=Homo sapiens GN=PRMT1 PE=4 SV=1	MULTI-MSMS	20140124_EXQ5_KoMa_QC_HeLa_phos_120min_50cm2	oldq01	1115.48	3	1115.4722	3343.3949	32230	0.28649	-0.41312	-0.12662	1115.80591061687	90.787	0.41871	90.787	90.569	90.988	0				59	15	5	0	0	0	0.019001	2	41098	75.88	75.558	2
AAAEAANCIMEVSCGQAESSEKPNAEDMTSK	31	Acetyl (Protein N-term),Oxidation (M)	_(ac)AAAEAANCIM(ox)EVSCGQAESSEKPNAEDMTSK_	AAAEAANCIM(1)EVSCGQAESSEKPNAEDMTSK		AAAEAANCIM(42.11)EVSCGQAESSEKPNAEDM(-42.11)TSK		1	1	0	G5E9B6	G5E9B6	G5E9B6	PRMT1	Protein arginine N-methyltransferase 1	>tr|G5E9B6|G5E9B6_HUMAN Protein arginine methyltransferase 1, isoform CRA_d OS=Homo sapiens GN=PRMT1 PE=4 SV=1	MULTI-MSMS	20140124_EXQ5_KoMa_QC_HeLa_phos_120min_50cm4	oldq03	1115.81	3	1115.4722	3343.3949	32795.64	-1.9584	1.1153	-0.84315	1115.81006374713	78.386	0.22582	78.386	78.257	78.483	0				20	8	4	0	0	0	0.048562	1	37845	63.967	63.543	2
AAAEAANCIMEVSCGQAESSEKPNAEDMTSK	31	Acetyl (Protein N-term)	_(ac)AAAEAANCIMEVSCGQAESSEKPNAEDMTSK_					1	0	0	G5E9B6	G5E9B6	G5E9B6	PRMT1	Protein arginine N-methyltransferase 1	>tr|G5E9B6|G5E9B6_HUMAN Protein arginine methyltransferase 1, isoform CRA_d OS=Homo sapiens GN=PRMT1 PE=4 SV=1	MULTI-MSMS	20140116_EXQ00_RiSc_SA_IGORPH_02_lowres	lowres01	1110.47	3	1110.1406	3327.4	29647.52	-1.0246	-1.2639	-2.2885	1110.47351484265	93.266	0.36034	93.266	93.083	93.444	7.6294E-06				98	20	8	0	0	0	1.7461E-23	1	71677	178.72	178.72	1
AAAEAANCIMEVSCGQAESSEKPNAEDMTSK	31	Acetyl (Protein N-term)	_(ac)AAAEAANCIMEVSCGQAESSEKPNAEDMTSK_					1	0	0	G5E9B6	G5E9B6	G5E9B6	PRMT1	Protein arginine N-methyltransferase 1	>tr|G5E9B6|G5E9B6_HUMAN Protein arginine methyltransferase 1, isoform CRA_d OS=Homo sapiens GN=PRMT1 PE=4 SV=1	MULTI-MSMS	20140116_EXQ00_RiSc_SA_IGORPH_02_lowres	lowres01	833.11	4	832.85727	3327.4	34474.38	-1.6216	-0.21842	-1.84	833.358482051184	93.267	0.29564	93.267	93.102	93.398	0				71	16	6	0	0	0	1.8002E-17	1	71699	136.49	136.18	1
AAAEAANCIMEVSCGQAESSEKPNAEDMTSK	31	Acetyl (Protein N-term)	_(ac)AAAEAANCIMEVSCGQAESSEKPNAEDMTSK_					1	0	0	G5E9B6	G5E9B6	G5E9B6	PRMT1	Protein arginine N-methyltransferase 1	>tr|G5E9B6|G5E9B6_HUMAN Protein arginine methyltransferase 1, isoform CRA_d OS=Homo sapiens GN=PRMT1 PE=4 SV=1	MULTI-MSMS	20140116_EXQ00_RiSc_SA_IGORPH_03_lowres	lowres02	1110.81	3	1110.1406	3327.4	29599.66	-1.5748	-1.238	-2.8129	1110.80846371615	93.476	0.36966	93.476	93.316	93.686	0				89	20	7	0	0	0	1.4171E-35	1	72643	211.73	211.72	1
AAAEAANCIMEVSCGQAESSEKPNAEDMTSK	31	Acetyl (Protein N-term)	_(ac)AAAEAANCIMEVSCGQAESSEKPNAEDMTSK_					1	0	0	G5E9B6	G5E9B6	G5E9B6	PRMT1	Protein arginine N-methyltransferase 1	>tr|G5E9B6|G5E9B6_HUMAN Protein arginine methyltransferase 1, isoform CRA_d OS=Homo sapiens GN=PRMT1 PE=4 SV=1	MULTI-MSMS	20140116_EXQ00_RiSc_SA_IGORPH_03_lowres	lowres02	833.35	4	832.85727	3327.4	34536.5	-1.7726	-0.32772	-2.1003	833.358323166483	93.473	0.28802	93.473	93.316	93.604	0				73	15	6	0	0	0	3.234E-12	1	72654	124.06	124.02	1
AAAEAANCIMEVSCGQAESSEKPNAEDMTSK	31	Acetyl (Protein N-term)	_(ac)AAAEAANCIMEVSCGQAESSEKPNAEDMTSK_					1	0	0	G5E9B6	G5E9B6	G5E9B6	PRMT1	Protein arginine N-methyltransferase 1	>tr|G5E9B6|G5E9B6_HUMAN Protein arginine methyltransferase 1, isoform CRA_d OS=Homo sapiens GN=PRMT1 PE=4 SV=1	MULTI-MSMS	20140116_EXQ00_RiSc_SA_IGORPH_04_lowres	lowres03	1110.47	3	1110.1406	3327.4	29682.58	-1.4685	-1.6737	-3.1422	1110.8083618828	93.495	0.3232	93.495	93.349	93.672	0				81	16	8	0	0	0	2.7871E-19	1	72649	152.19	152.12	1
AAAEAANCIMEVSCGQAESSEKPNAEDMTSK	31	Acetyl (Protein N-term)	_(ac)AAAEAANCIMEVSCGQAESSEKPNAEDMTSK_					1	0	0	G5E9B6	G5E9B6	G5E9B6	PRMT1	Protein arginine N-methyltransferase 1	>tr|G5E9B6|G5E9B6_HUMAN Protein arginine methyltransferase 1, isoform CRA_d OS=Homo sapiens GN=PRMT1 PE=4 SV=1	MULTI-MSMS	20140116_EXQ00_RiSc_SA_IGORPH_04_lowres	lowres03	833.35	4	832.85727	3327.4	34405.98	-2.0827	-0.38717	-2.4699	833.358811718955	93.49	0.30338	93.49	93.349	93.652	7.6294E-06				63	15	6	0	0	0	3.1722E-07	1	72661	101.85	101.84	1
AAAEAANCIMEVSCGQAESSEKPNAEDMTSK	31	Acetyl (Protein N-term)	_(ac)AAAEAANCIMEVSCGQAESSEKPNAEDMTSK_					1	0	0	G5E9B6	G5E9B6	G5E9B6	PRMT1	Protein arginine N-methyltransferase 1	>tr|G5E9B6|G5E9B6_HUMAN Protein arginine methyltransferase 1, isoform CRA_d OS=Homo sapiens GN=PRMT1 PE=4 SV=1	MULTI-MSMS	20140124_EXQ5_KoMa_QC_HeLa_phos_120min_50cm2	oldq01	1110.81	3	1110.1406	3327.4	31185.39	0.62755	-0.97608	-0.34852	1110.47479266033	94.48	0.34283	94.48	94.313	94.656	0				63	12	7	0	0	0	3.3968E-12	1	42621	123.41	123.34	1
AAAEAANCIMEVSCGQAESSEKPNAEDMTSK	31	Acetyl (Protein N-term)	_(ac)AAAEAANCIMEVSCGQAESSEKPNAEDMTSK_					1	0	0	G5E9B6	G5E9B6	G5E9B6	PRMT1	Protein arginine N-methyltransferase 1	>tr|G5E9B6|G5E9B6_HUMAN Protein arginine methyltransferase 1, isoform CRA_d OS=Homo sapiens GN=PRMT1 PE=4 SV=1	MULTI-MSMS	20140124_EXQ5_KoMa_QC_HeLa_phos_120min_50cm2	oldq01	833.11	4	832.85727	3327.4	37535.24	1.076	-1.7778	-0.7018	833.107926660514	94.478	0.36934	94.478	94.313	94.683	-7.6294E-06				61	13	7	0	0	0	5.4139E-07	1	42625	94.807	94.76	1
AAAEAANCIMEVSCGQAESSEKPNAEDMTSK	31	Acetyl (Protein N-term)	_(ac)AAAEAANCIMEVSCGQAESSEKPNAEDMTSK_					1	0	0	G5E9B6	G5E9B6	G5E9B6	PRMT1	Protein arginine N-methyltransferase 1	>tr|G5E9B6|G5E9B6_HUMAN Protein arginine methyltransferase 1, isoform CRA_d OS=Homo sapiens GN=PRMT1 PE=4 SV=1	MULTI-MSMS	20140124_EXQ5_KoMa_QC_HeLa_phos_120min_50cm3	oldq02	1110.81	3	1110.1406	3327.4	31660.38	1.3512	-1.5371	-0.18594	1110.47389222224	93.935	0.37132	93.935	93.743	94.115	-7.6294E-06				76	13	8	0	0	0	1.2334E-18	1	43849	145.86	145.79	1
AAAEAANCIMEVSCGQAESSEKPNAEDMTSK	31	Acetyl (Protein N-term)	_(ac)AAAEAANCIMEVSCGQAESSEKPNAEDMTSK_					1	0	0	G5E9B6	G5E9B6	G5E9B6	PRMT1	Protein arginine N-methyltransferase 1	>tr|G5E9B6|G5E9B6_HUMAN Protein arginine methyltransferase 1, isoform CRA_d OS=Homo sapiens GN=PRMT1 PE=4 SV=1	MULTI-MSMS	20140124_EXQ5_KoMa_QC_HeLa_phos_120min_50cm3	oldq02	833.36	4	832.85727	3327.4	37390.21	1.3551	-1.2677	0.087334	833.357661900014	93.925	0.34499	93.925	93.743	94.088	0				46	12	4	0	0	0	0.026762	1	43853	68.434	68.419	1
AAAEAANCIMEVSCGQAESSEKPNAEDMTSK	31	Acetyl (Protein N-term)	_(ac)AAAEAANCIMEVSCGQAESSEKPNAEDMTSK_					1	0	0	G5E9B6	G5E9B6	G5E9B6	PRMT1	Protein arginine N-methyltransferase 1	>tr|G5E9B6|G5E9B6_HUMAN Protein arginine methyltransferase 1, isoform CRA_d OS=Homo sapiens GN=PRMT1 PE=4 SV=1	MULTI-MSMS	20140124_EXQ5_KoMa_QC_HeLa_phos_120min_50cm4	oldq03	1110.81	3	1110.1406	3327.4	32108.54	0.3958	-1.7942	-1.3984	1110.80754854673	92.983	0.37794	92.983	92.835	93.213	0				73	14	7	0	0	0	2.3814E-19	1	44091	153.86	153.78	1
AAAEAANCIMEVSCGQAESSEKPNAEDMTSK	31	Acetyl (Protein N-term)	_(ac)AAAEAANCIMEVSCGQAESSEKPNAEDMTSK_					1	0	0	G5E9B6	G5E9B6	G5E9B6	PRMT1	Protein arginine N-methyltransferase 1	>tr|G5E9B6|G5E9B6_HUMAN Protein arginine methyltransferase 1, isoform CRA_d OS=Homo sapiens GN=PRMT1 PE=4 SV=1	MULTI-MSMS	20140124_EXQ5_KoMa_QC_HeLa_phos_120min_50cm4	oldq03	833.61	4	832.85727	3327.4	37746.14	0.60638	-1.9901	-1.3838	833.107534526195	92.976	0.30087	92.976	92.809	93.11	0				59	11	8	0	0	0	1.4307E-22	2	44118	164.41	164.37	1
AAAEDVNVTFEDQQK	15	Unmodified	_AAAEDVNVTFEDQQK_					0	0	0	Q9NQP4;E9PQY2	Q9NQP4	Q9NQP4	PFDN4	Prefoldin subunit 4	>sp|Q9NQP4|PFD4_HUMAN Prefoldin subunit 4 OS=Homo sapiens GN=PFDN4 PE=1 SV=1;>tr|E9PQY2|E9PQY2_HUMAN Prefoldin subunit 4 OS=Homo sapiens GN=PFDN4 PE=4 SV=1	MULTI-MSMS	20140116_EXQ00_RiSc_SA_IGORPH_02_lowres	lowres01	832.89	2	832.89175	1663.7689	33429.58	-0.42048	-1.3017	-1.7221	832.89068002466	59.871	0.20956	59.871	59.776	59.985	-3.8147E-06				49	11	6	0	0	0	1.5321E-38	1	44803	228.25	223.04	1
AAAEDVNVTFEDQQK	15	Unmodified	_AAAEDVNVTFEDQQK_					0	0	0	Q9NQP4;E9PQY2	Q9NQP4	Q9NQP4	PFDN4	Prefoldin subunit 4	>sp|Q9NQP4|PFD4_HUMAN Prefoldin subunit 4 OS=Homo sapiens GN=PFDN4 PE=1 SV=1;>tr|E9PQY2|E9PQY2_HUMAN Prefoldin subunit 4 OS=Homo sapiens GN=PFDN4 PE=4 SV=1	MULTI-MSMS	20140116_EXQ00_RiSc_SA_IGORPH_03_lowres	lowres02	832.89	2	832.89175	1663.7689	33671.72	-1.6338	-1.1899	-2.8237	832.890841649059	60.202	0.4932	60.202	60.072	60.565	0				68	26	6	0	0	0	7.1509E-30	1	45726	211.51	207.29	1
AAAEDVNVTFEDQQK	15	Unmodified	_AAAEDVNVTFEDQQK_					0	0	0	Q9NQP4;E9PQY2	Q9NQP4	Q9NQP4	PFDN4	Prefoldin subunit 4	>sp|Q9NQP4|PFD4_HUMAN Prefoldin subunit 4 OS=Homo sapiens GN=PFDN4 PE=1 SV=1;>tr|E9PQY2|E9PQY2_HUMAN Prefoldin subunit 4 OS=Homo sapiens GN=PFDN4 PE=4 SV=1	MULTI-MSMS	20140116_EXQ00_RiSc_SA_IGORPH_03_lowres	lowres02	555.6	3	555.59692	1663.7689	42554.36	-1.9286	-0.82403	-2.7526	555.596665711293	60.196	0.21504	60.196	60.109	60.324	0				32	11	5	0	0	0	9.7756E-06	1	45758	130.2	124.38	1
AAAEDVNVTFEDQQK	15	Unmodified	_AAAEDVNVTFEDQQK_					0	0	0	Q9NQP4;E9PQY2	Q9NQP4	Q9NQP4	PFDN4	Prefoldin subunit 4	>sp|Q9NQP4|PFD4_HUMAN Prefoldin subunit 4 OS=Homo sapiens GN=PFDN4 PE=1 SV=1;>tr|E9PQY2|E9PQY2_HUMAN Prefoldin subunit 4 OS=Homo sapiens GN=PFDN4 PE=4 SV=1	MULTI-MSMS	20140116_EXQ00_RiSc_SA_IGORPH_04_lowres	lowres03	832.89	2	832.89175	1663.7689	33873.84	-1.1225	-0.55634	-1.6789	832.891332107862	59.999	0.31471	59.999	59.912	60.226	0				56	16	6	0	0	0	4.0244E-21	1	45751	188.92	169.08	1
AAAEDVNVTFEDQQK	15	Unmodified	_AAAEDVNVTFEDQQK_					0	0	0	Q9NQP4;E9PQY2	Q9NQP4	Q9NQP4	PFDN4	Prefoldin subunit 4	>sp|Q9NQP4|PFD4_HUMAN Prefoldin subunit 4 OS=Homo sapiens GN=PFDN4 PE=1 SV=1;>tr|E9PQY2|E9PQY2_HUMAN Prefoldin subunit 4 OS=Homo sapiens GN=PFDN4 PE=4 SV=1	MULTI-MSMS	20140116_EXQ00_RiSc_SA_IGORPH_04_lowres	lowres03	555.6	3	555.59692	1663.7689	42453.36	-1.4737	-0.19411	-1.6678	555.596853508467	59.998	0.16013	59.998	59.929	60.089	-3.8147E-06				14	8	2	0	0	0	7.5414E-10	1	45769	152.16	144.04	1
AAAEDVNVTFEDQQK	15	Unmodified	_AAAEDVNVTFEDQQK_					0	0	0	Q9NQP4;E9PQY2	Q9NQP4	Q9NQP4	PFDN4	Prefoldin subunit 4	>sp|Q9NQP4|PFD4_HUMAN Prefoldin subunit 4 OS=Homo sapiens GN=PFDN4 PE=1 SV=1;>tr|E9PQY2|E9PQY2_HUMAN Prefoldin subunit 4 OS=Homo sapiens GN=PFDN4 PE=4 SV=1	MULTI-MSMS	20140124_EXQ5_KoMa_QC_HeLa_phos_120min_50cm2	oldq01	555.6	3	555.59692	1663.7689	46135.55	0.30189	0.0092403	0.31113	555.596916728174	59.477	0.19529	59.477	59.386	59.581	0				28	9	5	0	0	0	9.5684E-11	1	27090	165.51	143.7	1
AAAEDVNVTFEDQQK	15	Unmodified	_AAAEDVNVTFEDQQK_					0	0	0	Q9NQP4;E9PQY2	Q9NQP4	Q9NQP4	PFDN4	Prefoldin subunit 4	>sp|Q9NQP4|PFD4_HUMAN Prefoldin subunit 4 OS=Homo sapiens GN=PFDN4 PE=1 SV=1;>tr|E9PQY2|E9PQY2_HUMAN Prefoldin subunit 4 OS=Homo sapiens GN=PFDN4 PE=4 SV=1	MULTI-MSMS	20140124_EXQ5_KoMa_QC_HeLa_phos_120min_50cm2	oldq01	832.89	2	832.89175	1663.7689	36060.48	0.064708	3.5299	3.5946	832.895110681483	60.228	0.2242	60.228	60.096	60.32	0				22	8	3	0	0	0	0.00039996	1	27468	90.498	85.286	1
AAAEDVNVTFEDQQK	15	Unmodified	_AAAEDVNVTFEDQQK_					0	0	0	Q9NQP4;E9PQY2	Q9NQP4	Q9NQP4	PFDN4	Prefoldin subunit 4	>sp|Q9NQP4|PFD4_HUMAN Prefoldin subunit 4 OS=Homo sapiens GN=PFDN4 PE=1 SV=1;>tr|E9PQY2|E9PQY2_HUMAN Prefoldin subunit 4 OS=Homo sapiens GN=PFDN4 PE=4 SV=1	MULTI-MSMS	20140124_EXQ5_KoMa_QC_HeLa_phos_120min_50cm3	oldq02	555.6	3	555.59692	1663.7689	48020.04	0.29518	0.68038	0.97556	555.931627706962	58.613	0.56589	58.613	58.398	58.963	3.8147E-06				66	25	5	0	0	0	3.883E-10	1	27928	159.58	155.1	1
AAAEDVNVTFEDQQK	15	Unmodified	_AAAEDVNVTFEDQQK_					0	0	0	Q9NQP4;E9PQY2	Q9NQP4	Q9NQP4	PFDN4	Prefoldin subunit 4	>sp|Q9NQP4|PFD4_HUMAN Prefoldin subunit 4 OS=Homo sapiens GN=PFDN4 PE=1 SV=1;>tr|E9PQY2|E9PQY2_HUMAN Prefoldin subunit 4 OS=Homo sapiens GN=PFDN4 PE=4 SV=1	MSMS	20140124_EXQ5_KoMa_QC_HeLa_phos_120min_50cm3	oldq02	832.89	2	832.89175	1663.7689	NaN	NaN	NaN	NaN	NaN	59.451	1	59.451	58.951	59.951	-3.8147E-06							0	0	0	1.4861E-11	1	28358	120.21	118.06	1
AAAEDVNVTFEDQQK	15	Unmodified	_AAAEDVNVTFEDQQK_					0	0	0	Q9NQP4;E9PQY2	Q9NQP4	Q9NQP4	PFDN4	Prefoldin subunit 4	>sp|Q9NQP4|PFD4_HUMAN Prefoldin subunit 4 OS=Homo sapiens GN=PFDN4 PE=1 SV=1;>tr|E9PQY2|E9PQY2_HUMAN Prefoldin subunit 4 OS=Homo sapiens GN=PFDN4 PE=4 SV=1	MULTI-MSMS	20140124_EXQ5_KoMa_QC_HeLa_phos_120min_50cm4	oldq03	832.89	2	832.89175	1663.7689	37891.41	-0.40831	1.3893	0.98098	832.893083577502	58.634	0.51472	58.634	58.409	58.924	3.8147E-06				80	22	5	0	0	0	0.00016648	1	28445	120.92	118.85	1
AAAEDVNVTFEDQQK	15	Unmodified	_AAAEDVNVTFEDQQK_					0	0	0	Q9NQP4;E9PQY2	Q9NQP4	Q9NQP4	PFDN4	Prefoldin subunit 4	>sp|Q9NQP4|PFD4_HUMAN Prefoldin subunit 4 OS=Homo sapiens GN=PFDN4 PE=1 SV=1;>tr|E9PQY2|E9PQY2_HUMAN Prefoldin subunit 4 OS=Homo sapiens GN=PFDN4 PE=4 SV=1	MULTI-SECPEP	20140124_EXQ5_KoMa_QC_HeLa_phos_120min_50cm4	oldq03	556.26	3	555.59692	1663.7689	45581.47	-0.69523	1.0741	0.37882	555.597730037716	58.091	0.53037	58.091	57.879	58.409	-3.8147E-06				57	22	4	0	0	0	0.0011022	1	28243	72.615	71.428	1
AAAEEEDGGPEGPNRER	17	Acetyl (Protein N-term)	_(ac)AAAEEEDGGPEGPNRER_					1	0	0	E9PN08;A6NEX8;Q99942;E7EM95	E9PN08	E9PN08	RNF5	E3 ubiquitin-protein ligase RNF5	>tr|E9PN08|E9PN08_HUMAN Ring finger protein 5 OS=Homo sapiens GN=RNF5 PE=4 SV=1;>tr|A6NEX8|A6NEX8_HUMAN Uncharacterized protein OS=Homo sapiens GN=RNF5 PE=4 SV=1;>sp|Q99942|RNF5_HUMAN E3 ubiquitin-protein ligase RNF5 OS=Homo sapiens GN=RNF5 PE=1 SV=1;>tr|E	MULTI-MSMS	20140116_EXQ00_RiSc_SA_IGORPH_02_lowres	lowres01	913.9	2	913.401	1824.7874	32646.72	0.25216	-0.13082	0.12134	913.901408684861	39.507	0.22475	39.507	39.375	39.6	0				27	11	3	0	0	0	0.018457	1	27775	74.296	65.503	1
AAAEEEDGGPEGPNRER	17	Acetyl (Protein N-term)	_(ac)AAAEEEDGGPEGPNRER_					1	0	0	E9PN08;A6NEX8;Q99942;E7EM95	E9PN08	E9PN08	RNF5	E3 ubiquitin-protein ligase RNF5	>tr|E9PN08|E9PN08_HUMAN Ring finger protein 5 OS=Homo sapiens GN=RNF5 PE=4 SV=1;>tr|A6NEX8|A6NEX8_HUMAN Uncharacterized protein OS=Homo sapiens GN=RNF5 PE=4 SV=1;>sp|Q99942|RNF5_HUMAN E3 ubiquitin-protein ligase RNF5 OS=Homo sapiens GN=RNF5 PE=1 SV=1;>tr|E	MULTI-MSMS	20140116_EXQ00_RiSc_SA_IGORPH_03_lowres	lowres02	913.4	2	913.401	1824.7874	32288.33	-0.6242	1.21	0.5858	913.403098042227	39.768	0.2231	39.768	39.621	39.844	0				25	11	3	0	0	0	0.0031334	1	28675	85.493	80.244	1
AAAEEEDGGPEGPNRER	17	Acetyl (Protein N-term)	_(ac)AAAEEEDGGPEGPNRER_					1	0	0	E9PN08;A6NEX8;Q99942;E7EM95	E9PN08	E9PN08	RNF5	E3 ubiquitin-protein ligase RNF5	>tr|E9PN08|E9PN08_HUMAN Ring finger protein 5 OS=Homo sapiens GN=RNF5 PE=4 SV=1;>tr|A6NEX8|A6NEX8_HUMAN Uncharacterized protein OS=Homo sapiens GN=RNF5 PE=4 SV=1;>sp|Q99942|RNF5_HUMAN E3 ubiquitin-protein ligase RNF5 OS=Homo sapiens GN=RNF5 PE=1 SV=1;>tr|E	MULTI-MSMS	20140116_EXQ00_RiSc_SA_IGORPH_04_lowres	lowres03	913.4	2	913.401	1824.7874	33492.32	-0.72104	0.91837	0.19733	913.402330244133	39.499	0.20308	39.499	39.381	39.584	0				25	10	4	0	0	0	0.068375	1	28690	53.565	45.015	1
AAAEEEDGGPEGPNRER	17	Acetyl (Protein N-term)	_(ac)AAAEEEDGGPEGPNRER_					1	0	0	E9PN08;A6NEX8;Q99942;E7EM95	E9PN08	E9PN08	RNF5	E3 ubiquitin-protein ligase RNF5	>tr|E9PN08|E9PN08_HUMAN Ring finger protein 5 OS=Homo sapiens GN=RNF5 PE=4 SV=1;>tr|A6NEX8|A6NEX8_HUMAN Uncharacterized protein OS=Homo sapiens GN=RNF5 PE=4 SV=1;>sp|Q99942|RNF5_HUMAN E3 ubiquitin-protein ligase RNF5 OS=Homo sapiens GN=RNF5 PE=1 SV=1;>tr|E	MULTI-MSMS	20140124_EXQ5_KoMa_QC_HeLa_phos_120min_50cm4	oldq03	913.4	2	913.401	1824.7874	36035.82	0.10169	-0.42973	-0.32804	913.401778451521	37.475	0.29063	37.475	37.308	37.599	0				30	13	3	0	0	0	0.066295	1	17647	55.011	43.368	1
AAAEEGCSVGAEADRELEELLESALDDFDK	30	Acetyl (Protein N-term)	_(ac)AAAEEGCSVGAEADRELEELLESALDDFDK_					1	0	0	P40855;B7Z8B3	P40855	P40855	PEX19	Peroxisomal biogenesis factor 19	>sp|P40855|PEX19_HUMAN Peroxisomal biogenesis factor 19 OS=Homo sapiens GN=PEX19 PE=1 SV=1;>tr|B7Z8B3|B7Z8B3_HUMAN Uncharacterized protein OS=Homo sapiens GN=PEX19 PE=2 SV=1	MULTI-SECPEP	20140124_EXQ5_KoMa_QC_HeLa_phos_120min_50cm3	oldq02	1094.83	3	1094.4928	3280.4565	30749.98	1.8253	-0.19552	1.6298	1094.82743821491	107.86	0.14555	107.86	107.8	107.95	7.6294E-06				8	5	3	0	0	0	0.077578	1	50092	64.583	64.52	1
AAAEELQEAAGAGDGATENGVQPPK	25	Unmodified	_AAAEELQEAAGAGDGATENGVQPPK_					0	0	0	Q9H9Y2	Q9H9Y2	Q9H9Y2	RPF1	Ribosome production factor 1	>sp|Q9H9Y2|RPF1_HUMAN Ribosome production factor 1 OS=Homo sapiens GN=RPF1 PE=1 SV=2	MULTI-MSMS	20140116_EXQ00_RiSc_SA_IGORPH_02_lowres	lowres01	794.72	3	794.3787	2380.1143	34306.98	-0.65083	-0.297	-0.94783	794.712887819722	65.116	1.1972	65.116	64.326	65.523	0				201	61	6	0	0	0	1.1383E-06	1	48836	78.428	78.149	1
AAAEELQEAAGAGDGATENGVQPPK	25	Unmodified	_AAAEELQEAAGAGDGATENGVQPPK_					0	0	0	Q9H9Y2	Q9H9Y2	Q9H9Y2	RPF1	Ribosome production factor 1	>sp|Q9H9Y2|RPF1_HUMAN Ribosome production factor 1 OS=Homo sapiens GN=RPF1 PE=1 SV=2	MULTI-MSMS	20140116_EXQ00_RiSc_SA_IGORPH_02_lowres	lowres01	1191.07	2	1191.0644	2380.1143	28328.22	0.0089559	0.30885	0.31781	1191.56693693322	65.145	0.57379	65.145	64.83	65.404	0				88	29	5	0	0	0	4.2058E-17	1	48940	162.11	153.25	1
AAAEELQEAAGAGDGATENGVQPPK	25	Unmodified	_AAAEELQEAAGAGDGATENGVQPPK_					0	0	0	Q9H9Y2	Q9H9Y2	Q9H9Y2	RPF1	Ribosome production factor 1	>sp|Q9H9Y2|RPF1_HUMAN Ribosome production factor 1 OS=Homo sapiens GN=RPF1 PE=1 SV=2	MULTI-MSMS	20140116_EXQ00_RiSc_SA_IGORPH_03_lowres	lowres02	794.71	3	794.3787	2380.1143	34306.04	-1.3876	-0.33094	-1.7186	794.712819098065	65.283	0.92283	65.283	64.712	65.635	0				186	47	6	0	0	0	0.0019657	1	49718	57.971	57.371	1
AAAEELQEAAGAGDGATENGVQPPK	25	Unmodified	_AAAEELQEAAGAGDGATENGVQPPK_					0	0	0	Q9H9Y2	Q9H9Y2	Q9H9Y2	RPF1	Ribosome production factor 1	>sp|Q9H9Y2|RPF1_HUMAN Ribosome production factor 1 OS=Homo sapiens GN=RPF1 PE=1 SV=2	MULTI-MSMS	20140116_EXQ00_RiSc_SA_IGORPH_03_lowres	lowres02	1191.07	2	1191.0644	2380.1143	28215.56	-0.35919	-0.0738	-0.43299	1191.56602467984	65.289	0.57225	65.289	64.965	65.537	0				96	29	4	0	0	0	3.1704E-39	2	49894	206.94	197.89	1
AAAEELQEAAGAGDGATENGVQPPK	25	Unmodified	_AAAEELQEAAGAGDGATENGVQPPK_					0	0	0	Q9H9Y2	Q9H9Y2	Q9H9Y2	RPF1	Ribosome production factor 1	>sp|Q9H9Y2|RPF1_HUMAN Ribosome production factor 1 OS=Homo sapiens GN=RPF1 PE=1 SV=2	MULTI-MSMS	20140116_EXQ00_RiSc_SA_IGORPH_04_lowres	lowres03	794.72	3	794.3787	2380.1143	34466.95	-1.56	-0.18673	-1.7468	794.712877852588	65.046	1.0378	65.046	64.327	65.365	0				208	53	6	0	0	0	8.2115E-11	1	49708	103.02	101.26	1
AAAEELQEAAGAGDGATENGVQPPK	25	Unmodified	_AAAEELQEAAGAGDGATENGVQPPK_					0	0	0	Q9H9Y2	Q9H9Y2	Q9H9Y2	RPF1	Ribosome production factor 1	>sp|Q9H9Y2|RPF1_HUMAN Ribosome production factor 1 OS=Homo sapiens GN=RPF1 PE=1 SV=2	MULTI-MSMS	20140116_EXQ00_RiSc_SA_IGORPH_04_lowres	lowres03	1191.06	2	1191.0644	2380.1143	28587.21	-0.88277	0.12842	-0.75435	1191.56724623701	65.08	0.5379	65.08	64.808	65.345	0				92	27	4	0	0	0	8.898E-40	1	49827	215.84	206.82	1
AAAEELQEAAGAGDGATENGVQPPK	25	Unmodified	_AAAEELQEAAGAGDGATENGVQPPK_					0	0	0	Q9H9Y2	Q9H9Y2	Q9H9Y2	RPF1	Ribosome production factor 1	>sp|Q9H9Y2|RPF1_HUMAN Ribosome production factor 1 OS=Homo sapiens GN=RPF1 PE=1 SV=2	MULTI-MSMS	20140116_EXQ00_RiSc_SA_IGORPH_04_lowres	lowres03	596.29	4	596.03584	2380.1143	39798.59	-1.6998	-0.67859	-2.3784	596.285895179385	65.094	0.40402	65.094	64.864	65.268	0				38	20	2	0	0	0	6.9466E-10	1	49939	82.885	79.647	1
AAAEELQEAAGAGDGATENGVQPPK	25	Unmodified	_AAAEELQEAAGAGDGATENGVQPPK_					0	0	0	Q9H9Y2	Q9H9Y2	Q9H9Y2	RPF1	Ribosome production factor 1	>sp|Q9H9Y2|RPF1_HUMAN Ribosome production factor 1 OS=Homo sapiens GN=RPF1 PE=1 SV=2	MULTI-MSMS	20140124_EXQ5_KoMa_QC_HeLa_phos_120min_50cm3	oldq02	795.04	3	794.3787	2380.1143	37515.87	-1.1904	-1.3024	-2.4928	794.712294271313	62.002	0.60984	62.002	61.722	62.331	-3.8147E-06				52	24	3	0	0	0	1.1623E-10	1	29610	98.135	80.705	1
AAAEELQEAAGAGDGATENGVQPPK	25	Unmodified	_AAAEELQEAAGAGDGATENGVQPPK_					0	0	0	Q9H9Y2	Q9H9Y2	Q9H9Y2	RPF1	Ribosome production factor 1	>sp|Q9H9Y2|RPF1_HUMAN Ribosome production factor 1 OS=Homo sapiens GN=RPF1 PE=1 SV=2	MULTI-MSMS	20140124_EXQ5_KoMa_QC_HeLa_phos_120min_50cm3	oldq02	794.71	3	794.3787	2380.1143	36925.8	-0.19175	-4.2603	-4.4521	794.70984657531	63.309	1.1032	63.309	62.821	63.924	0				213	48	6	0	0	0	1.0027E-06	2	30051	78.758	78.378	1
AAAEELQEAAGAGDGATENGVQPPK	25	Unmodified	_AAAEELQEAAGAGDGATENGVQPPK_					0	0	0	Q9H9Y2	Q9H9Y2	Q9H9Y2	RPF1	Ribosome production factor 1	>sp|Q9H9Y2|RPF1_HUMAN Ribosome production factor 1 OS=Homo sapiens GN=RPF1 PE=1 SV=2	MULTI-MSMS	20140124_EXQ5_KoMa_QC_HeLa_phos_120min_50cm4	oldq03	794.71	3	794.3787	2380.1143	38139.64	-1.0268	-1.1222	-2.149	794.712332536212	61.604	0.66127	61.604	61.269	61.931	-3.8147E-06				43	27	2	0	0	0	3.4537E-10	1	29902	93.21	87.118	1
AAAEELQEAAGAGDGATENGVQPPK	25	Unmodified	_AAAEELQEAAGAGDGATENGVQPPK_					0	0	0	Q9H9Y2	Q9H9Y2	Q9H9Y2	RPF1	Ribosome production factor 1	>sp|Q9H9Y2|RPF1_HUMAN Ribosome production factor 1 OS=Homo sapiens GN=RPF1 PE=1 SV=2	MULTI-MSMS	20140124_EXQ5_KoMa_QC_HeLa_phos_120min_50cm4	oldq03	795.04	3	794.3787	2380.1143	37462.24	-1.5139	-3.6979	-5.2117	794.710173832964	62.782	1.4443	62.782	62.068	63.513	0				246	63	6	0	0	0	2.6223E-06	2	30668	74.819	72.098	1
AAAEELQEAAGAGDGATENGVQPPK	25	Unmodified	_AAAEELQEAAGAGDGATENGVQPPK_					0	0	0	Q9H9Y2	Q9H9Y2	Q9H9Y2	RPF1	Ribosome production factor 1	>sp|Q9H9Y2|RPF1_HUMAN Ribosome production factor 1 OS=Homo sapiens GN=RPF1 PE=1 SV=2	MULTI-MSMS	20140124_EXQ5_KoMa_QC_HeLa_phos_120min_50cm4	oldq03	1191.57	2	1191.0644	2380.1143	31059.14	-1.2855	-3.4585	-4.7439	1191.56201793026	62.795	1.2841	62.795	62.374	63.658	-3.8147E-06				142	56	5	0	0	0	1.0375E-23	1	30382	184.14	182.88	1
AAAEIYEEFLAAFEGSDGNK	20	Unmodified	_AAAEIYEEFLAAFEGSDGNK_					0	0	0	O15042-2;E7ET15;O15042;E7EW00;H0Y8D9;C9J5L1;C9JDJ7	O15042-2	O15042-2	U2SURP	U2 snRNP-associated SURP motif-containing protein	>sp|O15042-2|SR140_HUMAN Isoform 2 of U2 snRNP-associated SURP motif-containing protein OS=Homo sapiens GN=U2SURP;>tr|E7ET15|E7ET15_HUMAN U2 snRNP-associated SURP domain-containing OS=Homo sapiens GN=U2SURP PE=4 SV=1;>sp|O15042|SR140_HUMAN U2 snRNP-associa	MULTI-MSMS	20140116_EXQ00_RiSc_SA_IGORPH_02_lowres	lowres01	1067	2	1066.4946	2130.9746	29731.9	-0.32542	-0.32169	-0.64711	1066.99585812559	107.24	0.1349	107.24	107.19	107.33	7.6294E-06				16	7	6	0	0	0	2.3094E-38	1	82845	221.79	204.55	1
AAAEIYEEFLAAFEGSDGNK	20	Unmodified	_AAAEIYEEFLAAFEGSDGNK_					0	0	0	O15042-2;E7ET15;O15042;E7EW00;H0Y8D9;C9J5L1;C9JDJ7	O15042-2	O15042-2	U2SURP	U2 snRNP-associated SURP motif-containing protein	>sp|O15042-2|SR140_HUMAN Isoform 2 of U2 snRNP-associated SURP motif-containing protein OS=Homo sapiens GN=U2SURP;>tr|E7ET15|E7ET15_HUMAN U2 snRNP-associated SURP domain-containing OS=Homo sapiens GN=U2SURP PE=4 SV=1;>sp|O15042|SR140_HUMAN U2 snRNP-associa	MULTI-MSMS	20140116_EXQ00_RiSc_SA_IGORPH_02_lowres	lowres01	711.67	3	711.33214	2130.9746	36466.74	-0.63586	-0.24887	-0.88473	711.666367927328	107.25	0.1349	107.25	107.19	107.33	7.6294E-06				17	7	4	0	0	0	4.6203E-10	1	82849	145.17	143.78	1
AAAEIYEEFLAAFEGSDGNK	20	Unmodified	_AAAEIYEEFLAAFEGSDGNK_					0	0	0	O15042-2;E7ET15;O15042;E7EW00;H0Y8D9;C9J5L1;C9JDJ7	O15042-2	O15042-2	U2SURP	U2 snRNP-associated SURP motif-containing protein	>sp|O15042-2|SR140_HUMAN Isoform 2 of U2 snRNP-associated SURP motif-containing protein OS=Homo sapiens GN=U2SURP;>tr|E7ET15|E7ET15_HUMAN U2 snRNP-associated SURP domain-containing OS=Homo sapiens GN=U2SURP PE=4 SV=1;>sp|O15042|SR140_HUMAN U2 snRNP-associa	MULTI-MSMS	20140116_EXQ00_RiSc_SA_IGORPH_03_lowres	lowres02	711.33	3	711.33214	2130.9746	36908.07	-1.0669	-0.46195	-1.5288	711.6661776053	107.26	0.12258	107.26	107.22	107.35	0				21	6	6	0	0	0	6.8869E-10	1	83687	139.74	137.56	1
AAAEIYEEFLAAFEGSDGNK	20	Unmodified	_AAAEIYEEFLAAFEGSDGNK_					0	0	0	O15042-2;E7ET15;O15042;E7EW00;H0Y8D9;C9J5L1;C9JDJ7	O15042-2	O15042-2	U2SURP	U2 snRNP-associated SURP motif-containing protein	>sp|O15042-2|SR140_HUMAN Isoform 2 of U2 snRNP-associated SURP motif-containing protein OS=Homo sapiens GN=U2SURP;>tr|E7ET15|E7ET15_HUMAN U2 snRNP-associated SURP domain-containing OS=Homo sapiens GN=U2SURP PE=4 SV=1;>sp|O15042|SR140_HUMAN U2 snRNP-associa	MULTI-MSMS	20140116_EXQ00_RiSc_SA_IGORPH_04_lowres	lowres03	711.67	3	711.33214	2130.9746	36264.56	-1.4709	-0.13905	-1.6099	711.66624694616	107.31	0.17345	107.31	107.25	107.42	0				19	9	5	0	0	0	4.653E-06	1	83709	85.087	83.629	1
AAAEIYEEFLAAFEGSDGNK	20	Unmodified	_AAAEIYEEFLAAFEGSDGNK_					0	0	0	O15042-2;E7ET15;O15042;E7EW00;H0Y8D9;C9J5L1;C9JDJ7	O15042-2	O15042-2	U2SURP	U2 snRNP-associated SURP motif-containing protein	>sp|O15042-2|SR140_HUMAN Isoform 2 of U2 snRNP-associated SURP motif-containing protein OS=Homo sapiens GN=U2SURP;>tr|E7ET15|E7ET15_HUMAN U2 snRNP-associated SURP domain-containing OS=Homo sapiens GN=U2SURP PE=4 SV=1;>sp|O15042|SR140_HUMAN U2 snRNP-associa	MULTI-MSMS	20140124_EXQ5_KoMa_QC_HeLa_phos_120min_50cm2	oldq01	1067	2	1066.4946	2130.9746	33196.53	0.27585	-1.1309	-0.85501	1066.99481855211	106.54	0.31644	106.54	106.43	106.75	0				37	14	4	0	0	0	7.6757E-14	1	47915	160.47	158.44	1
AAAEIYEEFLAAFEGSDGNK	20	Unmodified	_AAAEIYEEFLAAFEGSDGNK_					0	0	0	O15042-2;E7ET15;O15042;E7EW00;H0Y8D9;C9J5L1;C9JDJ7	O15042-2	O15042-2	U2SURP	U2 snRNP-associated SURP motif-containing protein	>sp|O15042-2|SR140_HUMAN Isoform 2 of U2 snRNP-associated SURP motif-containing protein OS=Homo sapiens GN=U2SURP;>tr|E7ET15|E7ET15_HUMAN U2 snRNP-associated SURP domain-containing OS=Homo sapiens GN=U2SURP PE=4 SV=1;>sp|O15042|SR140_HUMAN U2 snRNP-associa	MULTI-MSMS	20140124_EXQ5_KoMa_QC_HeLa_phos_120min_50cm2	oldq01	711.67	3	711.33214	2130.9746	40197.14	0.26417	0.11494	0.37911	711.666611401456	106.53	0.25153	106.53	106.45	106.7	0				31	11	4	0	0	0	1.1993E-05	1	47916	75.334	74.925	1
AAAEIYEEFLAAFEGSDGNK	20	Unmodified	_AAAEIYEEFLAAFEGSDGNK_					0	0	0	O15042-2;E7ET15;O15042;E7EW00;H0Y8D9;C9J5L1;C9JDJ7	O15042-2	O15042-2	U2SURP	U2 snRNP-associated SURP motif-containing protein	>sp|O15042-2|SR140_HUMAN Isoform 2 of U2 snRNP-associated SURP motif-containing protein OS=Homo sapiens GN=U2SURP;>tr|E7ET15|E7ET15_HUMAN U2 snRNP-associated SURP domain-containing OS=Homo sapiens GN=U2SURP PE=4 SV=1;>sp|O15042|SR140_HUMAN U2 snRNP-associa	MULTI-MSMS	20140124_EXQ5_KoMa_QC_HeLa_phos_120min_50cm3	oldq02	711.67	3	711.33214	2130.9746	40299.61	-0.28481	1.1042	0.81935	711.667046684653	106.51	0.33213	106.51	106.43	106.76	7.6294E-06				35	15	4	0	0	0	4.0568E-06	1	49416	111.63	110.78	1
AAAEIYEEFLAAFEGSDGNK	20	Unmodified	_AAAEIYEEFLAAFEGSDGNK_					0	0	0	O15042-2;E7ET15;O15042;E7EW00;H0Y8D9;C9J5L1;C9JDJ7	O15042-2	O15042-2	U2SURP	U2 snRNP-associated SURP motif-containing protein	>sp|O15042-2|SR140_HUMAN Isoform 2 of U2 snRNP-associated SURP motif-containing protein OS=Homo sapiens GN=U2SURP;>tr|E7ET15|E7ET15_HUMAN U2 snRNP-associated SURP domain-containing OS=Homo sapiens GN=U2SURP PE=4 SV=1;>sp|O15042|SR140_HUMAN U2 snRNP-associa	MULTI-MSMS	20140124_EXQ5_KoMa_QC_HeLa_phos_120min_50cm3	oldq02	1066.99	2	1066.4946	2130.9746	32296.08	-0.20691	-1.0216	-1.2286	1066.99469532596	106.53	0.33383	106.53	106.45	106.78	-7.6294E-06				36	15	5	0	0	0	4.8402E-20	1	49417	177.12	174.01	1
AAAEIYEEFLAAFEGSDGNK	20	Unmodified	_AAAEIYEEFLAAFEGSDGNK_					0	0	0	O15042-2;E7ET15;O15042;E7EW00;H0Y8D9;C9J5L1;C9JDJ7	O15042-2	O15042-2	U2SURP	U2 snRNP-associated SURP motif-containing protein	>sp|O15042-2|SR140_HUMAN Isoform 2 of U2 snRNP-associated SURP motif-containing protein OS=Homo sapiens GN=U2SURP;>tr|E7ET15|E7ET15_HUMAN U2 snRNP-associated SURP domain-containing OS=Homo sapiens GN=U2SURP PE=4 SV=1;>sp|O15042|SR140_HUMAN U2 snRNP-associa	MULTI-MSMS	20140124_EXQ5_KoMa_QC_HeLa_phos_120min_50cm4	oldq03	711.67	3	711.33214	2130.9746	40571.52	0.16571	0.53128	0.69699	711.666927183919	106.51	0.40971	106.51	106.37	106.78	0				59	19	6	0	0	0	4.9501E-06	1	50063	109.13	107.18	1
AAAEIYEEFLAAFEGSDGNK	20	Unmodified	_AAAEIYEEFLAAFEGSDGNK_					0	0	0	O15042-2;E7ET15;O15042;E7EW00;H0Y8D9;C9J5L1;C9JDJ7	O15042-2	O15042-2	U2SURP	U2 snRNP-associated SURP motif-containing protein	>sp|O15042-2|SR140_HUMAN Isoform 2 of U2 snRNP-associated SURP motif-containing protein OS=Homo sapiens GN=U2SURP;>tr|E7ET15|E7ET15_HUMAN U2 snRNP-associated SURP domain-containing OS=Homo sapiens GN=U2SURP PE=4 SV=1;>sp|O15042|SR140_HUMAN U2 snRNP-associa	MULTI-MSMS	20140124_EXQ5_KoMa_QC_HeLa_phos_120min_50cm4	oldq03	1066.99	2	1066.4946	2130.9746	31836.58	-0.13407	-1.158	-1.2921	1066.99449622959	106.51	0.28131	106.51	106.41	106.69	0				35	13	6	0	0	0	4.2403E-14	1	50064	166.3	163.19	1
AAAEKPEEQGPEPLPISTQEW	21	Unmodified	_AAAEKPEEQGPEPLPISTQEW_					0	0	0	Q9NP50-2;Q9NP50;B7Z287	Q9NP50-2	Q9NP50-2	FAM60A	Protein FAM60A	>sp|Q9NP50-2|FA60A_HUMAN Isoform 2 of Protein FAM60A OS=Homo sapiens GN=FAM60A;>sp|Q9NP50|FA60A_HUMAN Protein FAM60A OS=Homo sapiens GN=FAM60A PE=1 SV=1;>tr|B7Z287|B7Z287_HUMAN Uncharacterized protein OS=Homo sapiens GN=FAM60A PE=2 SV=1	MULTI-MSMS	20140116_EXQ00_RiSc_SA_IGORPH_02_lowres	lowres01	1154.57	2	1154.0606	2306.1067	28729.95	0.84491	4.4498	5.2947	1154.56789991637	91.583	0.41824	91.583	91.392	91.811	0				42	20	4	0	0	0	0.057286	1	70289	51.469	51.138	1
AAAEKPEEQGPEPLPISTQEW	21	Unmodified	_AAAEKPEEQGPEPLPISTQEW_					0	0	0	Q9NP50-2;Q9NP50;B7Z287	Q9NP50-2	Q9NP50-2	FAM60A	Protein FAM60A	>sp|Q9NP50-2|FA60A_HUMAN Isoform 2 of Protein FAM60A OS=Homo sapiens GN=FAM60A;>sp|Q9NP50|FA60A_HUMAN Protein FAM60A OS=Homo sapiens GN=FAM60A PE=1 SV=1;>tr|B7Z287|B7Z287_HUMAN Uncharacterized protein OS=Homo sapiens GN=FAM60A PE=2 SV=1	MULTI-MSMS	20140116_EXQ00_RiSc_SA_IGORPH_02_lowres	lowres01	769.71	3	769.7095	2306.1067	35201.03	0.46591	1.3706	1.8365	770.379775296961	91.53	0.31934	91.53	91.334	91.653	7.6294E-06				45	15	4	0	0	0	0.016508	1	70309	53.033	50.688	1
AAAEKPEEQGPEPLPISTQEW	21	Unmodified	_AAAEKPEEQGPEPLPISTQEW_					0	0	0	Q9NP50-2;Q9NP50;B7Z287	Q9NP50-2	Q9NP50-2	FAM60A	Protein FAM60A	>sp|Q9NP50-2|FA60A_HUMAN Isoform 2 of Protein FAM60A OS=Homo sapiens GN=FAM60A;>sp|Q9NP50|FA60A_HUMAN Protein FAM60A OS=Homo sapiens GN=FAM60A PE=1 SV=1;>tr|B7Z287|B7Z287_HUMAN Uncharacterized protein OS=Homo sapiens GN=FAM60A PE=2 SV=1	MULTI-MSMS	20140116_EXQ00_RiSc_SA_IGORPH_03_lowres	lowres02	1154.56	2	1154.0606	2306.1067	28577	1.2545	2.7049	3.9594	1154.56511583892	91.771	0.35625	91.771	91.603	91.959	0				40	17	3	0	0	0	2.3438E-06	1	71282	100.9	100.37	1
AAAEKPEEQGPEPLPISTQEW	21	Unmodified	_AAAEKPEEQGPEPLPISTQEW_					0	0	0	Q9NP50-2;Q9NP50;B7Z287	Q9NP50-2	Q9NP50-2	FAM60A	Protein FAM60A	>sp|Q9NP50-2|FA60A_HUMAN Isoform 2 of Protein FAM60A OS=Homo sapiens GN=FAM60A;>sp|Q9NP50|FA60A_HUMAN Protein FAM60A OS=Homo sapiens GN=FAM60A PE=1 SV=1;>tr|B7Z287|B7Z287_HUMAN Uncharacterized protein OS=Homo sapiens GN=FAM60A PE=2 SV=1	MULTI-MSMS	20140116_EXQ00_RiSc_SA_IGORPH_03_lowres	lowres02	770.04	3	769.7095	2306.1067	35140.04	0.50342	0.73128	1.2347	770.043832815897	91.746	0.41647	91.746	91.524	91.941	0				55	20	4	0	0	0	0.015316	1	71343	53.625	51.957	1
AAAEKPEEQGPEPLPISTQEW	21	Unmodified	_AAAEKPEEQGPEPLPISTQEW_					0	0	0	Q9NP50-2;Q9NP50;B7Z287	Q9NP50-2	Q9NP50-2	FAM60A	Protein FAM60A	>sp|Q9NP50-2|FA60A_HUMAN Isoform 2 of Protein FAM60A OS=Homo sapiens GN=FAM60A;>sp|Q9NP50|FA60A_HUMAN Protein FAM60A OS=Homo sapiens GN=FAM60A PE=1 SV=1;>tr|B7Z287|B7Z287_HUMAN Uncharacterized protein OS=Homo sapiens GN=FAM60A PE=2 SV=1	MULTI-MSMS	20140116_EXQ00_RiSc_SA_IGORPH_04_lowres	lowres03	770.04	3	769.7095	2306.1067	35647.77	0.1666	0.86465	1.0312	770.044658803122	91.657	0.32704	91.657	91.478	91.805	0				48	16	4	0	0	0	0.048935	1	71207	44.054	43.708	1
AAAEKPEEQGPEPLPISTQEW	21	Unmodified	_AAAEKPEEQGPEPLPISTQEW_					0	0	0	Q9NP50-2;Q9NP50;B7Z287	Q9NP50-2	Q9NP50-2	FAM60A	Protein FAM60A	>sp|Q9NP50-2|FA60A_HUMAN Isoform 2 of Protein FAM60A OS=Homo sapiens GN=FAM60A;>sp|Q9NP50|FA60A_HUMAN Protein FAM60A OS=Homo sapiens GN=FAM60A PE=1 SV=1;>tr|B7Z287|B7Z287_HUMAN Uncharacterized protein OS=Homo sapiens GN=FAM60A PE=2 SV=1	MULTI-MSMS	20140116_EXQ00_RiSc_SA_IGORPH_04_lowres	lowres03	1154.57	2	1154.0606	2306.1067	28915.27	0.76395	2.0649	2.8289	1154.5659654833	91.659	0.26082	91.659	91.525	91.786	0				32	12	3	0	0	0	2.8936E-10	1	71229	157.01	155.74	1
AAAETQSLR	9	Acetyl (Protein N-term)	_(ac)AAAETQSLR_					1	0	0	Q13523	Q13523	Q13523	PRPF4B	Serine/threonine-protein kinase PRP4 homolog	>sp|Q13523|PRP4B_HUMAN Serine/threonine-protein kinase PRP4 homolog OS=Homo sapiens GN=PRPF4B PE=1 SV=3	MULTI-MSMS	20140116_EXQ00_RiSc_SA_IGORPH_02_lowres	lowres01	494.76	2	494.75654	987.49852	45045.11	-0.1341	-0.083155	-0.21726	494.756464557027	50.144	0.29424	50.144	49.976	50.271	0				32	14	3	0	0	0	0.00024203	1	36606	126.07	97.863	1
AAAETQSLR	9	Acetyl (Protein N-term)	_(ac)AAAETQSLR_					1	0	0	Q13523	Q13523	Q13523	PRPF4B	Serine/threonine-protein kinase PRP4 homolog	>sp|Q13523|PRP4B_HUMAN Serine/threonine-protein kinase PRP4 homolog OS=Homo sapiens GN=PRPF4B PE=1 SV=3	MULTI-MSMS	20140116_EXQ00_RiSc_SA_IGORPH_03_lowres	lowres02	494.76	2	494.75654	987.49852	44787.15	-1.1108	0.17567	-0.93512	494.75673649836	50.341	0.26816	50.341	50.191	50.459	0				39	15	3	0	0	0	0.0004432	1	37428	113.62	91.385	1
AAAETQSLR	9	Acetyl (Protein N-term)	_(ac)AAAETQSLR_					1	0	0	Q13523	Q13523	Q13523	PRPF4B	Serine/threonine-protein kinase PRP4 homolog	>sp|Q13523|PRP4B_HUMAN Serine/threonine-protein kinase PRP4 homolog OS=Homo sapiens GN=PRPF4B PE=1 SV=3	MULTI-MSMS	20140116_EXQ00_RiSc_SA_IGORPH_04_lowres	lowres03	494.76	2	494.75654	987.49852	44972.23	-0.97958	-0.14755	-1.1271	494.756466173715	50.016	0.27631	50.016	49.862	50.138	0				39	14	4	0	0	0	0.0004432	1	37430	113.62	98.478	1
AAAETQSLR	9	Acetyl (Protein N-term)	_(ac)AAAETQSLR_					1	0	0	Q13523	Q13523	Q13523	PRPF4B	Serine/threonine-protein kinase PRP4 homolog	>sp|Q13523|PRP4B_HUMAN Serine/threonine-protein kinase PRP4 homolog OS=Homo sapiens GN=PRPF4B PE=1 SV=3	MULTI-MSMS	20140124_EXQ5_KoMa_QC_HeLa_phos_120min_50cm2	oldq01	495.26	2	494.75654	987.49852	48691.45	0.17154	1.6925	1.864	494.756371701248	48.719	0.28379	48.719	48.524	48.808	0				37	12	5	0	0	0	0.0052885	1	21910	80.755	56.533	1
AAAETQSLR	9	Acetyl (Protein N-term)	_(ac)AAAETQSLR_					1	0	0	Q13523	Q13523	Q13523	PRPF4B	Serine/threonine-protein kinase PRP4 homolog	>sp|Q13523|PRP4B_HUMAN Serine/threonine-protein kinase PRP4 homolog OS=Homo sapiens GN=PRPF4B PE=1 SV=3	MULTI-MSMS	20140124_EXQ5_KoMa_QC_HeLa_phos_120min_50cm3	oldq02	494.76	2	494.75654	987.49852	49543.45	-0.22393	0.17716	-0.04677	494.756578138004	47.852	0.35995	47.852	47.682	48.042	0				36	15	3	0	0	0	0.00020466	1	22653	138.98	115.02	1
AAAETQSLR	9	Acetyl (Protein N-term)	_(ac)AAAETQSLR_					1	0	0	Q13523	Q13523	Q13523	PRPF4B	Serine/threonine-protein kinase PRP4 homolog	>sp|Q13523|PRP4B_HUMAN Serine/threonine-protein kinase PRP4 homolog OS=Homo sapiens GN=PRPF4B PE=1 SV=3	MULTI-MSMS	20140124_EXQ5_KoMa_QC_HeLa_phos_120min_50cm4	oldq03	494.76	2	494.75654	987.49852	49184.38	0.21385	-0.28919	-0.075341	494.75637610666	47.428	0.3413	47.428	47.236	47.577	0				37	15	3	0	0	0	0.0004432	1	22816	113.62	85.418	1
AAAETQSLREQPEMEDANSEK	21	Acetyl (Protein N-term),Oxidation (M)	_(ac)AAAETQSLREQPEM(ox)EDANSEK_	AAAETQSLREQPEM(1)EDANSEK		AAAETQSLREQPEM(153.36)EDANSEK		1	1	0	Q13523	Q13523	Q13523	PRPF4B	Serine/threonine-protein kinase PRP4 homolog	>sp|Q13523|PRP4B_HUMAN Serine/threonine-protein kinase PRP4 homolog OS=Homo sapiens GN=PRPF4B PE=1 SV=3	MULTI-MSMS	20140116_EXQ00_RiSc_SA_IGORPH_02_lowres	lowres01	798.02	3	798.02381	2391.0496	34752.66	0.19654	-0.41874	-0.2222	798.357467214503	53.276	0.30107	53.276	53.118	53.419	0				48	15	4	0	0	0	8.5432E-08	1	39334	153.36	151.21	1
AAAETQSLREQPEMEDANSEK	21	Acetyl (Protein N-term),Oxidation (M)	_(ac)AAAETQSLREQPEM(ox)EDANSEK_	AAAETQSLREQPEM(1)EDANSEK		AAAETQSLREQPEM(153.36)EDANSEK		1	1	0	Q13523	Q13523	Q13523	PRPF4B	Serine/threonine-protein kinase PRP4 homolog	>sp|Q13523|PRP4B_HUMAN Serine/threonine-protein kinase PRP4 homolog OS=Homo sapiens GN=PRPF4B PE=1 SV=3	MULTI-MSMS	20140116_EXQ00_RiSc_SA_IGORPH_03_lowres	lowres02	798.36	3	798.02381	2391.0496	34434.28	-0.39216	-0.059191	-0.45136	798.357931809153	53.56	0.3091	53.56	53.384	53.693	0				56	16	4	0	0	0	8.5432E-08	1	40194	153.36	150.86	1
AAAETQSLREQPEMEDANSEK	21	Acetyl (Protein N-term),Oxidation (M)	_(ac)AAAETQSLREQPEM(ox)EDANSEK_	AAAETQSLREQPEM(1)EDANSEK		AAAETQSLREQPEM(145.02)EDANSEK		1	1	0	Q13523	Q13523	Q13523	PRPF4B	Serine/threonine-protein kinase PRP4 homolog	>sp|Q13523|PRP4B_HUMAN Serine/threonine-protein kinase PRP4 homolog OS=Homo sapiens GN=PRPF4B PE=1 SV=3	MULTI-MSMS	20140116_EXQ00_RiSc_SA_IGORPH_04_lowres	lowres03	798.02	3	798.02381	2391.0496	34538.4	-0.18324	0.29907	0.11583	798.35826057159	53.29	0.34976	53.29	53.139	53.488	0				49	18	5	0	0	0	1.8842E-07	1	40180	145.02	142.18	1
AAAETQSLREQPEMEDANSEK	21	Acetyl (Protein N-term),Oxidation (M)	_(ac)AAAETQSLREQPEM(ox)EDANSEK_	AAAETQSLREQPEM(1)EDANSEK		AAAETQSLREQPEM(101.6)EDANSEK		1	1	0	Q13523	Q13523	Q13523	PRPF4B	Serine/threonine-protein kinase PRP4 homolog	>sp|Q13523|PRP4B_HUMAN Serine/threonine-protein kinase PRP4 homolog OS=Homo sapiens GN=PRPF4B PE=1 SV=3	MULTI-MSMS	20140124_EXQ5_KoMa_QC_HeLa_phos_120min_50cm2	oldq01	798.02	3	798.02381	2391.0496	38779.13	-1.4469	-0.31603	-1.7629	798.358465856807	52.688	0.35286	52.688	52.491	52.844	0				45	14	4	0	0	0	4.6514E-05	1	23907	101.6	98.919	1
AAAETQSLREQPEMEDANSEK	21	Acetyl (Protein N-term),Oxidation (M)	_(ac)AAAETQSLREQPEM(ox)EDANSEK_	AAAETQSLREQPEM(1)EDANSEK		AAAETQSLREQPEM(96.85)EDANSEK		1	1	0	Q13523	Q13523	Q13523	PRPF4B	Serine/threonine-protein kinase PRP4 homolog	>sp|Q13523|PRP4B_HUMAN Serine/threonine-protein kinase PRP4 homolog OS=Homo sapiens GN=PRPF4B PE=1 SV=3	MULTI-MSMS	20140124_EXQ5_KoMa_QC_HeLa_phos_120min_50cm3	oldq02	798.35	3	798.02381	2391.0496	38638.36	-1.3286	0.048194	-1.2804	798.359069745031	51.85	0.50245	51.85	51.643	52.145	0				50	20	4	0	0	0	9.5668E-05	1	24657	96.848	95.815	1
AAAETQSLREQPEMEDANSEK	21	Acetyl (Protein N-term),Oxidation (M),Phospho (STY)	_(ac)AAAETQSLREQPEM(ox)EDANS(ph)EK_	AAAETQSLREQPEM(1)EDANSEK	AAAETQSLREQPEMEDANS(1)EK	AAAETQSLREQPEM(80.12)EDANSEK	AAAET(-62.47)QS(-50.16)LREQPEMEDANS(50.16)EK	1	1	1	Q13523	Q13523	Q13523	PRPF4B	Serine/threonine-protein kinase PRP4 homolog	>sp|Q13523|PRP4B_HUMAN Serine/threonine-protein kinase PRP4 homolog OS=Homo sapiens GN=PRPF4B PE=1 SV=3	MULTI-MSMS	20140116_EXQ00_RiSc_SA_IGORPH_02_lowres	lowres01	825.01	3	824.67926	2471.0159	36117.38	-1.1377	0.90459	-0.23309	825.01458999197	57.682	0.45817	57.682	57.489	57.947	-3.8147E-06				82	29	5	0	0	0	0.011962	1	42965	80.117	79.861	3
AAAETQSLREQPEMEDANSEK	21	Acetyl (Protein N-term),Oxidation (M),Phospho (STY)	_(ac)AAAETQSLREQPEM(ox)EDANS(ph)EK_	AAAETQSLREQPEM(1)EDANSEK	AAAETQSLREQPEMEDANS(1)EK	AAAETQSLREQPEM(107.75)EDANSEK	AAAET(-78.97)QS(-51.62)LREQPEMEDANS(51.62)EK	1	1	1	Q13523	Q13523	Q13523	PRPF4B	Serine/threonine-protein kinase PRP4 homolog	>sp|Q13523|PRP4B_HUMAN Serine/threonine-protein kinase PRP4 homolog OS=Homo sapiens GN=PRPF4B PE=1 SV=3	MULTI-SECPEP	20140116_EXQ00_RiSc_SA_IGORPH_03_lowres	lowres02	825.01	3	824.67926	2471.0159	37655.07	-1.9829	2.2094	0.22656	824.681609650594	58.063	0.48807	58.063	57.812	58.3	0				83	33	4	0	0	0	2.821E-05	1	43904	107.75	107.26	3
AAAETQSLREQPEMEDANSEK	21	Acetyl (Protein N-term),Oxidation (M),Phospho (STY)	_(ac)AAAETQSLREQPEM(ox)EDANS(ph)EK_	AAAETQSLREQPEM(1)EDANSEK	AAAETQSLREQPEMEDANS(1)EK	AAAETQSLREQPEM(109.25)EDANSEK	AAAET(-96.84)QS(-75.21)LREQPEMEDANS(75.21)EK	1	1	1	Q13523	Q13523	Q13523	PRPF4B	Serine/threonine-protein kinase PRP4 homolog	>sp|Q13523|PRP4B_HUMAN Serine/threonine-protein kinase PRP4 homolog OS=Homo sapiens GN=PRPF4B PE=1 SV=3	MULTI-MSMS	20140116_EXQ00_RiSc_SA_IGORPH_04_lowres	lowres03	825.02	3	824.67926	2471.0159	37914.16	-2.1189	1.7393	-0.37959	825.015054814172	57.913	0.59478	57.913	57.61	58.205	3.8147E-06				115	41	4	0	0	0	1.054E-05	1	44107	109.25	109.03	3
AAAETQSLREQPEMEDANSEK	21	Acetyl (Protein N-term),Oxidation (M),Phospho (STY)	_(ac)AAAETQSLREQPEM(ox)EDANS(ph)EK_	AAAETQSLREQPEM(1)EDANSEK	AAAETQS(0.001)LREQPEMEDANS(0.999)EK	AAAETQSLREQPEM(49.09)EDANSEK	AAAET(-35.65)QS(-32.38)LREQPEMEDANS(32.38)EK	1	1	1	Q13523	Q13523	Q13523	PRPF4B	Serine/threonine-protein kinase PRP4 homolog	>sp|Q13523|PRP4B_HUMAN Serine/threonine-protein kinase PRP4 homolog OS=Homo sapiens GN=PRPF4B PE=1 SV=3	MULTI-MSMS	20140124_EXQ5_KoMa_QC_HeLa_phos_120min_50cm2	oldq01	825.34	3	824.67926	2471.0159	36751.91	-0.87432	0.9393	0.064982	825.346445181021	56.137	0.8755	56.137	55.627	56.502	0				80	37	3	0	0	0	0.086901	1	25555	49.094	48.858	3
AAAETQSLREQPEMEDANSEK	21	Acetyl (Protein N-term),Oxidation (M),Phospho (STY)	_(ac)AAAETQSLREQPEM(ox)EDANS(ph)EK_	AAAETQSLREQPEM(1)EDANSEK	AAAETQSLREQPEMEDANS(1)EK	AAAETQSLREQPEM(89.27)EDANSEK	AAAET(-76.04)QS(-68.22)LREQPEMEDANS(68.22)EK	1	1	1	Q13523	Q13523	Q13523	PRPF4B	Serine/threonine-protein kinase PRP4 homolog	>sp|Q13523|PRP4B_HUMAN Serine/threonine-protein kinase PRP4 homolog OS=Homo sapiens GN=PRPF4B PE=1 SV=3	MULTI-MSMS	20140124_EXQ5_KoMa_QC_HeLa_phos_120min_50cm3	oldq02	825.01	3	824.67926	2471.0159	37501.11	-0.35076	1.1222	0.77142	825.01432456046	55.799	1.1417	55.799	55.099	56.24	3.8147E-06				155	51	5	0	0	0	0.0033245	1	26390	89.272	89.272	3
AAAETQSLREQPEMEDANSEK	21	Acetyl (Protein N-term),Oxidation (M),Phospho (STY)	_(ac)AAAETQSLREQPEM(ox)EDANS(ph)EK_	AAAETQSLREQPEM(1)EDANSEK	AAAETQSLREQPEMEDANS(1)EK	AAAETQSLREQPEM(146.25)EDANSEK	AAAET(-112.21)QS(-82.27)LREQPEMEDANS(82.27)EK	1	1	1	Q13523	Q13523	Q13523	PRPF4B	Serine/threonine-protein kinase PRP4 homolog	>sp|Q13523|PRP4B_HUMAN Serine/threonine-protein kinase PRP4 homolog OS=Homo sapiens GN=PRPF4B PE=1 SV=3	MULTI-MSMS	20140124_EXQ5_KoMa_QC_HeLa_phos_120min_50cm4	oldq03	824.68	3	824.67926	2471.0159	37361.95	-1.0584	0.047375	-1.011	825.013881208219	55.073	1.2687	55.073	54.45	55.718	-3.8147E-06				217	60	5	0	0	0	2.4554E-07	1	26503	146.25	146.03	3
AAAETQSLREQPEMEDANSEK	21	Acetyl (Protein N-term)	_(ac)AAAETQSLREQPEMEDANSEK_					1	0	0	Q13523	Q13523	Q13523	PRPF4B	Serine/threonine-protein kinase PRP4 homolog	>sp|Q13523|PRP4B_HUMAN Serine/threonine-protein kinase PRP4 homolog OS=Homo sapiens GN=PRPF4B PE=1 SV=3	MULTI-MSMS	20140116_EXQ00_RiSc_SA_IGORPH_02_lowres	lowres01	1189.54	2	1188.5346	2375.0547	27990.27	0.41614	0.0056922	0.42183	1189.036369203	61.991	0.23368	61.991	61.866	62.1	0				35	11	4	0	0	0	1.4991E-07	1	46481	125.45	124.38	1
AAAETQSLREQPEMEDANSEK	21	Acetyl (Protein N-term)	_(ac)AAAETQSLREQPEMEDANSEK_					1	0	0	Q13523	Q13523	Q13523	PRPF4B	Serine/threonine-protein kinase PRP4 homolog	>sp|Q13523|PRP4B_HUMAN Serine/threonine-protein kinase PRP4 homolog OS=Homo sapiens GN=PRPF4B PE=1 SV=3	MULTI-MSMS	20140116_EXQ00_RiSc_SA_IGORPH_02_lowres	lowres01	793.03	3	792.69218	2375.0547	34764.91	-0.2793	-0.37102	-0.65031	793.026267196459	61.991	0.33213	61.991	61.827	62.159	-3.8147E-06				67	16	6	0	0	0	2.4202E-07	1	46485	135.98	133.18	1
AAAETQSLREQPEMEDANSEK	21	Acetyl (Protein N-term)	_(ac)AAAETQSLREQPEMEDANSEK_					1	0	0	Q13523	Q13523	Q13523	PRPF4B	Serine/threonine-protein kinase PRP4 homolog	>sp|Q13523|PRP4B_HUMAN Serine/threonine-protein kinase PRP4 homolog OS=Homo sapiens GN=PRPF4B PE=1 SV=3	MULTI-MSMS	20140116_EXQ00_RiSc_SA_IGORPH_03_lowres	lowres02	1189.03	2	1188.5346	2375.0547	27563.1	-0.53329	-0.25851	-0.7918	1188.53355112125	62.284	0.29127	62.284	62.154	62.445	0				43	14	5	0	0	0	1.9097E-06	1	47396	107.88	105.29	1
AAAETQSLREQPEMEDANSEK	21	Acetyl (Protein N-term)	_(ac)AAAETQSLREQPEMEDANSEK_					1	0	0	Q13523	Q13523	Q13523	PRPF4B	Serine/threonine-protein kinase PRP4 homolog	>sp|Q13523|PRP4B_HUMAN Serine/threonine-protein kinase PRP4 homolog OS=Homo sapiens GN=PRPF4B PE=1 SV=3	MULTI-MSMS	20140116_EXQ00_RiSc_SA_IGORPH_03_lowres	lowres02	793.02	3	792.69218	2375.0547	34783.84	-1.4975	-0.012914	-1.5104	793.026655779836	62.286	0.29127	62.286	62.154	62.445	-3.8147E-06				65	14	6	0	0	0	2.1229E-07	1	47409	138.28	133.28	1
AAAETQSLREQPEMEDANSEK	21	Acetyl (Protein N-term)	_(ac)AAAETQSLREQPEMEDANSEK_					1	0	0	Q13523	Q13523	Q13523	PRPF4B	Serine/threonine-protein kinase PRP4 homolog	>sp|Q13523|PRP4B_HUMAN Serine/threonine-protein kinase PRP4 homolog OS=Homo sapiens GN=PRPF4B PE=1 SV=3	MULTI-MSMS	20140116_EXQ00_RiSc_SA_IGORPH_04_lowres	lowres03	1189.04	2	1188.5346	2375.0547	28144.63	-0.63346	0.57361	-0.059851	1188.53589170813	62.123	0.25718	62.123	62.002	62.26	0				42	12	4	0	0	0	2.1101E-08	1	47454	158.35	155.23	1
AAAETQSLREQPEMEDANSEK	21	Acetyl (Protein N-term)	_(ac)AAAETQSLREQPEMEDANSEK_					1	0	0	Q13523	Q13523	Q13523	PRPF4B	Serine/threonine-protein kinase PRP4 homolog	>sp|Q13523|PRP4B_HUMAN Serine/threonine-protein kinase PRP4 homolog OS=Homo sapiens GN=PRPF4B PE=1 SV=3	MULTI-MSMS	20140116_EXQ00_RiSc_SA_IGORPH_04_lowres	lowres03	793.02	3	792.69218	2375.0547	34594.65	-1.3096	-0.30586	-1.6154	793.02656920755	62.116	0.38955	62.116	61.91	62.299	-3.8147E-06				65	19	5	0	0	0	1.2361E-06	1	47464	111.66	96.496	1
AAAETQSLREQPEMEDANSEK	21	Acetyl (Protein N-term)	_(ac)AAAETQSLREQPEMEDANSEK_					1	0	0	Q13523	Q13523	Q13523	PRPF4B	Serine/threonine-protein kinase PRP4 homolog	>sp|Q13523|PRP4B_HUMAN Serine/threonine-protein kinase PRP4 homolog OS=Homo sapiens GN=PRPF4B PE=1 SV=3	MULTI-MSMS	20140124_EXQ5_KoMa_QC_HeLa_phos_120min_50cm2	oldq01	793.03	3	792.69218	2375.0547	37704.03	-0.9298	-1.7601	-2.6899	792.688689680334	61.088	0.32147	61.088	60.93	61.251	3.8147E-06				54	14	5	0	0	0	3.7058E-15	1	27831	193.54	186.28	1
AAAETQSLREQPEMEDANSEK	21	Acetyl (Protein N-term)	_(ac)AAAETQSLREQPEMEDANSEK_					1	0	0	Q13523	Q13523	Q13523	PRPF4B	Serine/threonine-protein kinase PRP4 homolog	>sp|Q13523|PRP4B_HUMAN Serine/threonine-protein kinase PRP4 homolog OS=Homo sapiens GN=PRPF4B PE=1 SV=3	MULTI-MSMS	20140124_EXQ5_KoMa_QC_HeLa_phos_120min_50cm3	oldq02	792.69	3	792.69218	2375.0547	37905.27	-0.39708	-1.7155	-2.1126	793.025037406124	60.558	0.35574	60.558	60.382	60.737	-3.8147E-06				56	14	6	0	0	0	1.966E-07	2	28883	129.02	126.19	1
AAAETQSLREQPEMEDANSEK	21	Acetyl (Protein N-term)	_(ac)AAAETQSLREQPEMEDANSEK_					1	0	0	Q13523	Q13523	Q13523	PRPF4B	Serine/threonine-protein kinase PRP4 homolog	>sp|Q13523|PRP4B_HUMAN Serine/threonine-protein kinase PRP4 homolog OS=Homo sapiens GN=PRPF4B PE=1 SV=3	MULTI-MSMS	20140124_EXQ5_KoMa_QC_HeLa_phos_120min_50cm4	oldq03	793.03	3	792.69218	2375.0547	37860.91	-0.74839	-1.2317	-1.9801	793.026145993363	60.064	0.38911	60.064	59.911	60.3	0				56	16	5	0	0	0	1.0153E-10	1	29113	171.07	168.35	1
AAAETQSLREQPEMEDANSEK	21	Acetyl (Protein N-term),Phospho (STY)	_(ac)AAAETQSLREQPEMEDANS(ph)EK_		AAAETQSLREQPEMEDANS(1)EK		AAAET(-181.07)QS(-172.51)LREQPEMEDANS(172.51)EK	1	0	1	Q13523	Q13523	Q13523	PRPF4B	Serine/threonine-protein kinase PRP4 homolog	>sp|Q13523|PRP4B_HUMAN Serine/threonine-protein kinase PRP4 homolog OS=Homo sapiens GN=PRPF4B PE=1 SV=3	MULTI-MSMS	20140116_EXQ00_RiSc_SA_IGORPH_02_lowres	lowres01	1229.02	2	1228.5178	2455.021	27724.95	1.0219	-0.63168	0.39019	1229.01890465264	66.795	0.59683	66.795	66.602	67.199	0				96	32	5	0	0	0	5.5839E-29	1	50563	228.3	228.08	3
AAAETQSLREQPEMEDANSEK	21	Acetyl (Protein N-term),Phospho (STY)	_(ac)AAAETQSLREQPEMEDANS(ph)EK_		AAAETQSLREQPEMEDANS(1)EK		AAAET(-162.15)QS(-123.71)LREQPEMEDANS(123.71)EK	1	0	1	Q13523	Q13523	Q13523	PRPF4B	Serine/threonine-protein kinase PRP4 homolog	>sp|Q13523|PRP4B_HUMAN Serine/threonine-protein kinase PRP4 homolog OS=Homo sapiens GN=PRPF4B PE=1 SV=3	MULTI-MSMS	20140116_EXQ00_RiSc_SA_IGORPH_02_lowres	lowres01	819.68	3	819.34762	2455.021	34237.84	0.72181	-0.40983	0.31199	819.681824268722	66.814	0.73175	66.814	66.56	67.292	0				155	39	6	0	0	0	6.2027E-15	1	50729	190.93	190.93	3
AAAETQSLREQPEMEDANSEK	21	Acetyl (Protein N-term),Phospho (STY)	_(ac)AAAETQSLREQPEMEDANS(ph)EK_		AAAETQSLREQPEMEDANS(1)EK		AAAET(-169.68)QS(-155.79)LREQPEMEDANS(155.79)EK	1	0	1	Q13523	Q13523	Q13523	PRPF4B	Serine/threonine-protein kinase PRP4 homolog	>sp|Q13523|PRP4B_HUMAN Serine/threonine-protein kinase PRP4 homolog OS=Homo sapiens GN=PRPF4B PE=1 SV=3	MULTI-MSMS	20140116_EXQ00_RiSc_SA_IGORPH_03_lowres	lowres02	1228.51	2	1228.5178	2455.021	28007.56	0.24087	-0.91979	-0.67892	1229.01903276116	66.961	0.55678	66.961	66.774	67.331	0				96	29	5	0	0	0	4.7047E-15	1	51476	195.01	194.75	3
AAAETQSLREQPEMEDANSEK	21	Acetyl (Protein N-term),Phospho (STY)	_(ac)AAAETQSLREQPEMEDANS(ph)EK_		AAAETQSLREQPEMEDANS(1)EK		AAAET(-137.08)QS(-110.12)LREQPEMEDANS(110.12)EK	1	0	1	Q13523	Q13523	Q13523	PRPF4B	Serine/threonine-protein kinase PRP4 homolog	>sp|Q13523|PRP4B_HUMAN Serine/threonine-protein kinase PRP4 homolog OS=Homo sapiens GN=PRPF4B PE=1 SV=3	MULTI-MSMS	20140116_EXQ00_RiSc_SA_IGORPH_03_lowres	lowres02	819.34	3	819.34762	2455.021	34385.4	-0.46442	0.16474	-0.29968	819.682087981221	66.987	0.76092	66.987	66.701	67.462	0				171	40	6	0	0	0	1.6749E-08	1	51612	165.17	165.17	3
AAAETQSLREQPEMEDANSEK	21	Acetyl (Protein N-term),Phospho (STY)	_(ac)AAAETQSLREQPEMEDANS(ph)EK_		AAAETQSLREQPEMEDANS(1)EK		AAAET(-134.29)QS(-110.8)LREQPEMEDANS(110.8)EK	1	0	1	Q13523	Q13523	Q13523	PRPF4B	Serine/threonine-protein kinase PRP4 homolog	>sp|Q13523|PRP4B_HUMAN Serine/threonine-protein kinase PRP4 homolog OS=Homo sapiens GN=PRPF4B PE=1 SV=3	MULTI-MSMS	20140116_EXQ00_RiSc_SA_IGORPH_04_lowres	lowres03	819.68	3	819.34762	2455.021	34178.3	-0.13905	-0.27915	-0.4182	819.681797875686	66.732	0.64569	66.732	66.509	67.155	0				138	33	6	0	0	0	1.1469E-10	1	51197	173.34	173.33	3
AAAETQSLREQPEMEDANSEK	21	Acetyl (Protein N-term),Phospho (STY)	_(ac)AAAETQSLREQPEMEDANS(ph)EK_		AAAETQSLREQPEMEDANS(1)EK		AAAET(-126.68)QS(-117.72)LREQPEMEDANS(117.72)EK	1	0	1	Q13523	Q13523	Q13523	PRPF4B	Serine/threonine-protein kinase PRP4 homolog	>sp|Q13523|PRP4B_HUMAN Serine/threonine-protein kinase PRP4 homolog OS=Homo sapiens GN=PRPF4B PE=1 SV=3	MULTI-MSMS	20140116_EXQ00_RiSc_SA_IGORPH_04_lowres	lowres03	1229.02	2	1228.5178	2455.021	28060.5	0.29131	-0.81337	-0.52206	1229.01884274455	66.719	0.51224	66.719	66.53	67.042	0				84	26	6	0	0	0	4.7771E-08	1	51402	155.09	154.85	3
AAAETQSLREQPEMEDANSEK	21	Acetyl (Protein N-term),Phospho (STY)	_(ac)AAAETQSLREQPEMEDANS(ph)EK_		AAAETQSLREQPEMEDANS(1)EK		AAAET(-67.46)QS(-49.33)LREQPEMEDANS(49.33)EK	1	0	1	Q13523	Q13523	Q13523	PRPF4B	Serine/threonine-protein kinase PRP4 homolog	>sp|Q13523|PRP4B_HUMAN Serine/threonine-protein kinase PRP4 homolog OS=Homo sapiens GN=PRPF4B PE=1 SV=3	MULTI-MSMS	20140124_EXQ5_KoMa_QC_HeLa_phos_120min_50cm2	oldq01	819.68	3	819.34762	2455.021	36390.18	0.3623	0.75936	1.1217	819.68218447013	64.793	1.3834	64.793	64.219	65.602	-7.6294E-06				84	57	2	0	0	0	0.0027426	2	29428	84.169	83.357	3
AAAETQSLREQPEMEDANSEK	21	Acetyl (Protein N-term),Phospho (STY)	_(ac)AAAETQSLREQPEMEDANS(ph)EK_		AAAETQSLREQPEMEDANS(1)EK		AAAET(-102.5)QS(-75.83)LREQPEMEDANS(75.83)EK	1	0	1	Q13523	Q13523	Q13523	PRPF4B	Serine/threonine-protein kinase PRP4 homolog	>sp|Q13523|PRP4B_HUMAN Serine/threonine-protein kinase PRP4 homolog OS=Homo sapiens GN=PRPF4B PE=1 SV=3	MULTI-MSMS	20140124_EXQ5_KoMa_QC_HeLa_phos_120min_50cm3	oldq02	819.35	3	819.34762	2455.021	37982.23	0.60143	-0.37587	0.22556	819.34735291796	64.531	2.5081	64.531	63.337	65.845	0				285	108	5	0	0	0	1.3812E-07	2	30882	129.5	129.4	3
AAAETQSLREQPEMEDANSEK	21	Acetyl (Protein N-term),Phospho (STY)	_(ac)AAAETQSLREQPEMEDANS(ph)EK_		AAAETQSLREQPEMEDANS(1)EK		AAAET(-133.46)QS(-100.54)LREQPEMEDANS(100.54)EK	1	0	1	Q13523	Q13523	Q13523	PRPF4B	Serine/threonine-protein kinase PRP4 homolog	>sp|Q13523|PRP4B_HUMAN Serine/threonine-protein kinase PRP4 homolog OS=Homo sapiens GN=PRPF4B PE=1 SV=3	MULTI-MSMS	20140124_EXQ5_KoMa_QC_HeLa_phos_120min_50cm4	oldq03	819.35	3	819.34762	2455.021	37868.11	-0.5781	-0.29731	-0.8754	819.68164124183	63.861	2.4659	63.861	62.836	65.302	3.8147E-06				313	107	5	0	0	0	2.0538E-08	2	31041	163.32	163.29	3
AAAFEEQENETVVVK	15	Unmodified	_AAAFEEQENETVVVK_					0	0	0	Q9Y490;Q5TCU6	Q9Y490	Q9Y490	TLN1	Talin-1	>sp|Q9Y490|TLN1_HUMAN Talin-1 OS=Homo sapiens GN=TLN1 PE=1 SV=3;>tr|Q5TCU6|Q5TCU6_HUMAN Talin 1 OS=Homo sapiens GN=TLN1 PE=2 SV=1	MULTI-MSMS	20140116_EXQ00_RiSc_SA_IGORPH_02_lowres	lowres01	832.41	2	832.41232	1662.8101	33583.56	0.51191	1.5605	2.0724	832.413431163467	62.161	0.6144	62.161	61.905	62.519	0				73	31	4	0	0	0	2.3967E-06	1	46579	143.97	139.07	1
AAAFEEQENETVVVK	15	Unmodified	_AAAFEEQENETVVVK_					0	0	0	Q9Y490;Q5TCU6	Q9Y490	Q9Y490	TLN1	Talin-1	>sp|Q9Y490|TLN1_HUMAN Talin-1 OS=Homo sapiens GN=TLN1 PE=1 SV=3;>tr|Q5TCU6|Q5TCU6_HUMAN Talin 1 OS=Homo sapiens GN=TLN1 PE=2 SV=1	MULTI-MSMS	20140116_EXQ00_RiSc_SA_IGORPH_03_lowres	lowres02	832.41	2	832.41232	1662.8101	34562.36	-0.22894	1.6363	1.4073	832.413510145861	62.461	0.51843	62.461	62.269	62.787	-3.8147E-06				48	27	2	0	0	0	3.5728E-21	1	47525	190.41	181.37	1
AAAFEEQENETVVVK	15	Unmodified	_AAAFEEQENETVVVK_					0	0	0	Q9Y490;Q5TCU6	Q9Y490	Q9Y490	TLN1	Talin-1	>sp|Q9Y490|TLN1_HUMAN Talin-1 OS=Homo sapiens GN=TLN1 PE=1 SV=3;>tr|Q5TCU6|Q5TCU6_HUMAN Talin 1 OS=Homo sapiens GN=TLN1 PE=2 SV=1	MULTI-MSMS	20140116_EXQ00_RiSc_SA_IGORPH_03_lowres	lowres02	555.28	3	555.2773	1662.8101	43085.32	-0.56772	-0.31991	-0.88763	555.277260071754	62.419	0.21851	62.419	62.308	62.526	-3.8147E-06				23	11	3	0	0	0	3.4278E-06	1	47567	132.31	129.11	1
AAAFEEQENETVVVK	15	Unmodified	_AAAFEEQENETVVVK_					0	0	0	Q9Y490;Q5TCU6	Q9Y490	Q9Y490	TLN1	Talin-1	>sp|Q9Y490|TLN1_HUMAN Talin-1 OS=Homo sapiens GN=TLN1 PE=1 SV=3;>tr|Q5TCU6|Q5TCU6_HUMAN Talin 1 OS=Homo sapiens GN=TLN1 PE=2 SV=1	MULTI-MSMS	20140116_EXQ00_RiSc_SA_IGORPH_04_lowres	lowres03	832.41	2	832.41232	1662.8101	34530.77	-0.47798	1.5899	1.1119	832.413870319692	62.254	0.48579	62.254	62.041	62.526	0				59	24	3	0	0	0	2.8937E-14	1	47527	171.08	162.04	1
AAAFEEQENETVVVK	15	Unmodified	_AAAFEEQENETVVVK_					0	0	0	Q9Y490;Q5TCU6	Q9Y490	Q9Y490	TLN1	Talin-1	>sp|Q9Y490|TLN1_HUMAN Talin-1 OS=Homo sapiens GN=TLN1 PE=1 SV=3;>tr|Q5TCU6|Q5TCU6_HUMAN Talin 1 OS=Homo sapiens GN=TLN1 PE=2 SV=1	MULTI-SECPEP	20140124_EXQ5_KoMa_QC_HeLa_phos_120min_50cm4	oldq03	833.88	2	832.41232	1662.8101	39058.61	-0.23147	0.87187	0.6404	832.412368928843	60.677	0.37455	60.677	60.52	60.894	-3.8147E-06				50	16	4	0	0	0	0.0025242	1	29475	68.751	64.836	1
AAAFEQLQK	9	Unmodified	_AAAFEQLQK_					0	0	0	O94826;B4DZ87	O94826	O94826	TOMM70A	Mitochondrial import receptor subunit TOM70	>sp|O94826|TOM70_HUMAN Mitochondrial import receptor subunit TOM70 OS=Homo sapiens GN=TOMM70A PE=1 SV=1;>tr|B4DZ87|B4DZ87_HUMAN Translocase of outer mitochondrial membrane 70 homolog A (S. cerevisiae) OS=Homo sapiens GN=TOMM70A PE=2 SV=1	MULTI-SECPEP	20140116_EXQ00_RiSc_SA_IGORPH_03_lowres	lowres02	503.56	2	503.27182	1004.5291	45205.91	-0.64234	0.54162	-0.10073	503.272337761139	50.079	0.35923	50.079	49.915	50.274	-3.8147E-06				30	19	3	0	0	0	0.060032	1	37244	44.82	25.564	1
AAAGAGPGQEAGAGPGPGAVANATGAEEGEMK	32	Acetyl (Protein N-term),Oxidation (M)	_(ac)AAAGAGPGQEAGAGPGPGAVANATGAEEGEM(ox)K_	AAAGAGPGQEAGAGPGPGAVANATGAEEGEM(1)K		AAAGAGPGQEAGAGPGPGAVANATGAEEGEM(73.13)K		1	1	0	Q9UBL3;E5RFH5;E5RHM1	Q9UBL3	Q9UBL3	ASH2L	Set1/Ash2 histone methyltransferase complex subunit ASH2	>sp|Q9UBL3|ASH2L_HUMAN Set1/Ash2 histone methyltransferase complex subunit ASH2 OS=Homo sapiens GN=ASH2L PE=1 SV=1;>tr|E5RFH5|E5RFH5_HUMAN Ash2 (absent, small, or homeotic)-like (Drosophila) (Fragment) OS=Homo sapiens GN=ASH2L PE=4 SV=1;>tr|E5RHM1|E5RHM1_H	MULTI-MSMS	20140116_EXQ00_RiSc_SA_IGORPH_02_lowres	lowres01	703.07	4	703.07279	2808.2621	37561.19	-0.74274	-0.46449	-1.2072	703.324145455745	70.424	0.35786	70.424	70.255	70.613	0				70	19	5	0	0	0	0.0058759	1	53428	73.13	72.854	1
AAAGAGPGQEAGAGPGPGAVANATGAEEGEMK	32	Acetyl (Protein N-term),Oxidation (M)	_(ac)AAAGAGPGQEAGAGPGPGAVANATGAEEGEM(ox)K_	AAAGAGPGQEAGAGPGPGAVANATGAEEGEM(1)K		AAAGAGPGQEAGAGPGPGAVANATGAEEGEM(77.52)K		1	1	0	Q9UBL3;E5RFH5;E5RHM1	Q9UBL3	Q9UBL3	ASH2L	Set1/Ash2 histone methyltransferase complex subunit ASH2	>sp|Q9UBL3|ASH2L_HUMAN Set1/Ash2 histone methyltransferase complex subunit ASH2 OS=Homo sapiens GN=ASH2L PE=1 SV=1;>tr|E5RFH5|E5RFH5_HUMAN Ash2 (absent, small, or homeotic)-like (Drosophila) (Fragment) OS=Homo sapiens GN=ASH2L PE=4 SV=1;>tr|E5RHM1|E5RHM1_H	MULTI-MSMS	20140116_EXQ00_RiSc_SA_IGORPH_03_lowres	lowres02	937.76	3	937.09463	2808.2621	31756.61	-1.6599	-0.44128	-2.1012	937.428848244091	70.63	0.51186	70.63	70.404	70.916	0				129	26	8	0	0	0	0.002999	1	54269	77.522	77.522	1
AAAGAGPGQEAGAGPGPGAVANATGAEEGEMK	32	Acetyl (Protein N-term),Oxidation (M)	_(ac)AAAGAGPGQEAGAGPGPGAVANATGAEEGEM(ox)K_	AAAGAGPGQEAGAGPGPGAVANATGAEEGEM(1)K		AAAGAGPGQEAGAGPGPGAVANATGAEEGEM(64.21)K		1	1	0	Q9UBL3;E5RFH5;E5RHM1	Q9UBL3	Q9UBL3	ASH2L	Set1/Ash2 histone methyltransferase complex subunit ASH2	>sp|Q9UBL3|ASH2L_HUMAN Set1/Ash2 histone methyltransferase complex subunit ASH2 OS=Homo sapiens GN=ASH2L PE=1 SV=1;>tr|E5RFH5|E5RFH5_HUMAN Ash2 (absent, small, or homeotic)-like (Drosophila) (Fragment) OS=Homo sapiens GN=ASH2L PE=4 SV=1;>tr|E5RHM1|E5RHM1_H	MULTI-MSMS	20140116_EXQ00_RiSc_SA_IGORPH_03_lowres	lowres02	703.33	4	703.07279	2808.2621	37405.11	-1.616	-0.57561	-2.1916	703.323929486776	70.636	0.39427	70.636	70.422	70.816	0				75	20	5	0	0	0	0.033809	1	54332	64.213	63.616	1
AAAGAGPGQEAGAGPGPGAVANATGAEEGEMK	32	Acetyl (Protein N-term),Oxidation (M)	_(ac)AAAGAGPGQEAGAGPGPGAVANATGAEEGEM(ox)K_	AAAGAGPGQEAGAGPGPGAVANATGAEEGEM(1)K		AAAGAGPGQEAGAGPGPGAVANATGAEEGEM(78.11)K		1	1	0	Q9UBL3;E5RFH5;E5RHM1	Q9UBL3	Q9UBL3	ASH2L	Set1/Ash2 histone methyltransferase complex subunit ASH2	>sp|Q9UBL3|ASH2L_HUMAN Set1/Ash2 histone methyltransferase complex subunit ASH2 OS=Homo sapiens GN=ASH2L PE=1 SV=1;>tr|E5RFH5|E5RFH5_HUMAN Ash2 (absent, small, or homeotic)-like (Drosophila) (Fragment) OS=Homo sapiens GN=ASH2L PE=4 SV=1;>tr|E5RHM1|E5RHM1_H	MULTI-MSMS	20140116_EXQ00_RiSc_SA_IGORPH_04_lowres	lowres03	703.33	4	703.07279	2808.2621	36934.86	-1.6431	0.13386	-1.5092	703.324394639318	70.436	0.41664	70.436	70.224	70.641	0				90	21	6	0	0	0	0.0031432	1	54274	78.108	77.977	1
AAAGAGPGQEAGAGPGPGAVANATGAEEGEMK	32	Acetyl (Protein N-term),Oxidation (M)	_(ac)AAAGAGPGQEAGAGPGPGAVANATGAEEGEM(ox)K_	AAAGAGPGQEAGAGPGPGAVANATGAEEGEM(1)K		AAAGAGPGQEAGAGPGPGAVANATGAEEGEM(75.88)K		1	1	0	Q9UBL3;E5RFH5;E5RHM1	Q9UBL3	Q9UBL3	ASH2L	Set1/Ash2 histone methyltransferase complex subunit ASH2	>sp|Q9UBL3|ASH2L_HUMAN Set1/Ash2 histone methyltransferase complex subunit ASH2 OS=Homo sapiens GN=ASH2L PE=1 SV=1;>tr|E5RFH5|E5RFH5_HUMAN Ash2 (absent, small, or homeotic)-like (Drosophila) (Fragment) OS=Homo sapiens GN=ASH2L PE=4 SV=1;>tr|E5RHM1|E5RHM1_H	MULTI-MSMS	20140124_EXQ5_KoMa_QC_HeLa_phos_120min_50cm2	oldq01	937.43	3	937.09463	2808.2621	34572.63	-0.62071	-0.2483	-0.86901	937.4290119281	66.586	0.51056	66.586	66.35	66.861	0				117	22	7	0	0	0	0.0033655	1	30392	75.88	75.839	1
AAAGAGPGQEAGAGPGPGAVANATGAEEGEMK	32	Acetyl (Protein N-term),Oxidation (M)	_(ac)AAAGAGPGQEAGAGPGPGAVANATGAEEGEM(ox)K_	AAAGAGPGQEAGAGPGPGAVANATGAEEGEM(1)K		AAAGAGPGQEAGAGPGPGAVANATGAEEGEM(65.24)K		1	1	0	Q9UBL3;E5RFH5;E5RHM1	Q9UBL3	Q9UBL3	ASH2L	Set1/Ash2 histone methyltransferase complex subunit ASH2	>sp|Q9UBL3|ASH2L_HUMAN Set1/Ash2 histone methyltransferase complex subunit ASH2 OS=Homo sapiens GN=ASH2L PE=1 SV=1;>tr|E5RFH5|E5RFH5_HUMAN Ash2 (absent, small, or homeotic)-like (Drosophila) (Fragment) OS=Homo sapiens GN=ASH2L PE=4 SV=1;>tr|E5RHM1|E5RHM1_H	MULTI-MSMS	20140124_EXQ5_KoMa_QC_HeLa_phos_120min_50cm3	oldq02	703.57	4	703.07279	2808.2621	40181.21	-0.30149	0.64809	0.34661	703.324800010896	66.422	0.53012	66.422	66.083	66.613	0				90	24	6	0	0	0	0.030582	1	31722	65.244	65.088	1
AAAGAGPGQEAGAGPGPGAVANATGAEEGEMK	32	Acetyl (Protein N-term),Oxidation (M)	_(ac)AAAGAGPGQEAGAGPGPGAVANATGAEEGEM(ox)K_	AAAGAGPGQEAGAGPGPGAVANATGAEEGEM(1)K		AAAGAGPGQEAGAGPGPGAVANATGAEEGEM(76.41)K		1	1	0	Q9UBL3;E5RFH5;E5RHM1	Q9UBL3	Q9UBL3	ASH2L	Set1/Ash2 histone methyltransferase complex subunit ASH2	>sp|Q9UBL3|ASH2L_HUMAN Set1/Ash2 histone methyltransferase complex subunit ASH2 OS=Homo sapiens GN=ASH2L PE=1 SV=1;>tr|E5RFH5|E5RFH5_HUMAN Ash2 (absent, small, or homeotic)-like (Drosophila) (Fragment) OS=Homo sapiens GN=ASH2L PE=4 SV=1;>tr|E5RHM1|E5RHM1_H	MULTI-MSMS	20140124_EXQ5_KoMa_QC_HeLa_phos_120min_50cm4	oldq03	937.76	3	937.09463	2808.2621	35009.1	-2.2682	0.19217	-2.0761	937.429211887319	66.07	0.76213	66.07	65.748	66.51	0				122	34	6	0	0	0	0.0032471	1	32044	76.41	76.409	1
AAAGAGPGQEAGAGPGPGAVANATGAEEGEMK	32	Acetyl (Protein N-term),Oxidation (M)	_(ac)AAAGAGPGQEAGAGPGPGAVANATGAEEGEM(ox)K_	AAAGAGPGQEAGAGPGPGAVANATGAEEGEM(1)K		AAAGAGPGQEAGAGPGPGAVANATGAEEGEM(51.32)K		1	1	0	Q9UBL3;E5RFH5;E5RHM1	Q9UBL3	Q9UBL3	ASH2L	Set1/Ash2 histone methyltransferase complex subunit ASH2	>sp|Q9UBL3|ASH2L_HUMAN Set1/Ash2 histone methyltransferase complex subunit ASH2 OS=Homo sapiens GN=ASH2L PE=1 SV=1;>tr|E5RFH5|E5RFH5_HUMAN Ash2 (absent, small, or homeotic)-like (Drosophila) (Fragment) OS=Homo sapiens GN=ASH2L PE=4 SV=1;>tr|E5RHM1|E5RHM1_H	MULTI-MSMS	20140124_EXQ5_KoMa_QC_HeLa_phos_120min_50cm4	oldq03	703.32	4	703.07279	2808.2621	40155.65	-1.675	1.0033	-0.67167	703.325541474132	66.049	0.53586	66.049	65.726	66.262	0				86	24	6	0	0	0	0.06734	1	32075	51.323	51.201	1
AAAGAGPGQEAGAGPGPGAVANATGAEEGEMK	32	Acetyl (Protein N-term)	_(ac)AAAGAGPGQEAGAGPGPGAVANATGAEEGEMK_					1	0	0	Q9UBL3;E5RFH5;E5RHM1	Q9UBL3	Q9UBL3	ASH2L	Set1/Ash2 histone methyltransferase complex subunit ASH2	>sp|Q9UBL3|ASH2L_HUMAN Set1/Ash2 histone methyltransferase complex subunit ASH2 OS=Homo sapiens GN=ASH2L PE=1 SV=1;>tr|E5RFH5|E5RFH5_HUMAN Ash2 (absent, small, or homeotic)-like (Drosophila) (Fragment) OS=Homo sapiens GN=ASH2L PE=4 SV=1;>tr|E5RHM1|E5RHM1_H	MULTI-MSMS	20140116_EXQ00_RiSc_SA_IGORPH_02_lowres	lowres01	932.1	3	931.76299	2792.2671	32428.04	-1.285	-0.028382	-1.3134	932.097479052571	76.109	0.61058	76.109	75.75	76.361	0				142	33	7	0	0	0	2.8157E-10	1	58076	107.95	107.95	1
AAAGAGPGQEAGAGPGPGAVANATGAEEGEMK	32	Acetyl (Protein N-term)	_(ac)AAAGAGPGQEAGAGPGPGAVANATGAEEGEMK_					1	0	0	Q9UBL3;E5RFH5;E5RHM1	Q9UBL3	Q9UBL3	ASH2L	Set1/Ash2 histone methyltransferase complex subunit ASH2	>sp|Q9UBL3|ASH2L_HUMAN Set1/Ash2 histone methyltransferase complex subunit ASH2 OS=Homo sapiens GN=ASH2L PE=1 SV=1;>tr|E5RFH5|E5RFH5_HUMAN Ash2 (absent, small, or homeotic)-like (Drosophila) (Fragment) OS=Homo sapiens GN=ASH2L PE=4 SV=1;>tr|E5RHM1|E5RHM1_H	MULTI-MSMS	20140116_EXQ00_RiSc_SA_IGORPH_02_lowres	lowres01	699.57	4	699.07406	2792.2671	37211.98	-1.2734	-0.086424	-1.3598	699.325650550723	76.109	0.34032	76.109	75.905	76.245	0				66	17	6	0	0	0	3.8055E-06	1	58160	95.459	95.338	1
AAAGAGPGQEAGAGPGPGAVANATGAEEGEMK	32	Acetyl (Protein N-term)	_(ac)AAAGAGPGQEAGAGPGPGAVANATGAEEGEMK_					1	0	0	Q9UBL3;E5RFH5;E5RHM1	Q9UBL3	Q9UBL3	ASH2L	Set1/Ash2 histone methyltransferase complex subunit ASH2	>sp|Q9UBL3|ASH2L_HUMAN Set1/Ash2 histone methyltransferase complex subunit ASH2 OS=Homo sapiens GN=ASH2L PE=1 SV=1;>tr|E5RFH5|E5RFH5_HUMAN Ash2 (absent, small, or homeotic)-like (Drosophila) (Fragment) OS=Homo sapiens GN=ASH2L PE=4 SV=1;>tr|E5RHM1|E5RHM1_H	MULTI-MSMS	20140116_EXQ00_RiSc_SA_IGORPH_02_lowres	lowres01	1398.15	2	1397.1409	2792.2671	26034.92	-0.35142	-1.9178	-2.2693	1397.63881159008	76.114	0.19742	76.114	76.005	76.203	-7.6294E-06				26	9	4	0	0	0	1.5465E-23	1	58179	141.17	140.65	1
AAAGAGPGQEAGAGPGPGAVANATGAEEGEMK	32	Acetyl (Protein N-term)	_(ac)AAAGAGPGQEAGAGPGPGAVANATGAEEGEMK_					1	0	0	Q9UBL3;E5RFH5;E5RHM1	Q9UBL3	Q9UBL3	ASH2L	Set1/Ash2 histone methyltransferase complex subunit ASH2	>sp|Q9UBL3|ASH2L_HUMAN Set1/Ash2 histone methyltransferase complex subunit ASH2 OS=Homo sapiens GN=ASH2L PE=1 SV=1;>tr|E5RFH5|E5RFH5_HUMAN Ash2 (absent, small, or homeotic)-like (Drosophila) (Fragment) OS=Homo sapiens GN=ASH2L PE=4 SV=1;>tr|E5RHM1|E5RHM1_H	MULTI-MSMS	20140116_EXQ00_RiSc_SA_IGORPH_03_lowres	lowres02	932.1	3	931.76299	2792.2671	32307.43	-1.7195	-0.091859	-1.8113	932.097467883115	76.291	0.47826	76.291	76.048	76.527	-7.6294E-06				141	27	7	0	0	0	0.0094295	1	58957	66.124	66.124	1
AAAGAGPGQEAGAGPGPGAVANATGAEEGEMK	32	Acetyl (Protein N-term)	_(ac)AAAGAGPGQEAGAGPGPGAVANATGAEEGEMK_					1	0	0	Q9UBL3;E5RFH5;E5RHM1	Q9UBL3	Q9UBL3	ASH2L	Set1/Ash2 histone methyltransferase complex subunit ASH2	>sp|Q9UBL3|ASH2L_HUMAN Set1/Ash2 histone methyltransferase complex subunit ASH2 OS=Homo sapiens GN=ASH2L PE=1 SV=1;>tr|E5RFH5|E5RFH5_HUMAN Ash2 (absent, small, or homeotic)-like (Drosophila) (Fragment) OS=Homo sapiens GN=ASH2L PE=4 SV=1;>tr|E5RHM1|E5RHM1_H	MULTI-MSMS	20140116_EXQ00_RiSc_SA_IGORPH_03_lowres	lowres02	699.07	4	699.07406	2792.2671	37737.26	-1.7992	0.31792	-1.4813	699.325948642836	76.29	0.32696	76.29	76.123	76.45	-7.6294E-06				70	18	5	0	0	0	6.9104E-06	1	59040	89.659	89.547	1
AAAGAGPGQEAGAGPGPGAVANATGAEEGEMK	32	Acetyl (Protein N-term)	_(ac)AAAGAGPGQEAGAGPGPGAVANATGAEEGEMK_					1	0	0	Q9UBL3;E5RFH5;E5RHM1	Q9UBL3	Q9UBL3	ASH2L	Set1/Ash2 histone methyltransferase complex subunit ASH2	>sp|Q9UBL3|ASH2L_HUMAN Set1/Ash2 histone methyltransferase complex subunit ASH2 OS=Homo sapiens GN=ASH2L PE=1 SV=1;>tr|E5RFH5|E5RFH5_HUMAN Ash2 (absent, small, or homeotic)-like (Drosophila) (Fragment) OS=Homo sapiens GN=ASH2L PE=4 SV=1;>tr|E5RHM1|E5RHM1_H	MULTI-MSMS	20140116_EXQ00_RiSc_SA_IGORPH_04_lowres	lowres03	932.1	3	931.76299	2792.2671	32409.1	-1.9779	-0.15373	-2.1317	932.097357747287	76.242	0.5486	76.242	75.988	76.537	0				147	28	7	0	0	0	2.5303E-06	1	58975	97.352	89.324	1
AAAGAGPGQEAGAGPGPGAVANATGAEEGEMK	32	Acetyl (Protein N-term)	_(ac)AAAGAGPGQEAGAGPGPGAVANATGAEEGEMK_					1	0	0	Q9UBL3;E5RFH5;E5RHM1	Q9UBL3	Q9UBL3	ASH2L	Set1/Ash2 histone methyltransferase complex subunit ASH2	>sp|Q9UBL3|ASH2L_HUMAN Set1/Ash2 histone methyltransferase complex subunit ASH2 OS=Homo sapiens GN=ASH2L PE=1 SV=1;>tr|E5RFH5|E5RFH5_HUMAN Ash2 (absent, small, or homeotic)-like (Drosophila) (Fragment) OS=Homo sapiens GN=ASH2L PE=4 SV=1;>tr|E5RHM1|E5RHM1_H	MULTI-MSMS	20140116_EXQ00_RiSc_SA_IGORPH_04_lowres	lowres03	699.33	4	699.07406	2792.2671	36976.59	-2.0073	-0.15413	-2.1614	699.325554594903	76.238	0.40823	76.238	76.028	76.437	0				75	21	5	0	0	0	2.1407E-10	1	59057	111.64	111.53	1
AAAGAGPGQEAGAGPGPGAVANATGAEEGEMK	32	Acetyl (Protein N-term)	_(ac)AAAGAGPGQEAGAGPGPGAVANATGAEEGEMK_					1	0	0	Q9UBL3;E5RFH5;E5RHM1	Q9UBL3	Q9UBL3	ASH2L	Set1/Ash2 histone methyltransferase complex subunit ASH2	>sp|Q9UBL3|ASH2L_HUMAN Set1/Ash2 histone methyltransferase complex subunit ASH2 OS=Homo sapiens GN=ASH2L PE=1 SV=1;>tr|E5RFH5|E5RFH5_HUMAN Ash2 (absent, small, or homeotic)-like (Drosophila) (Fragment) OS=Homo sapiens GN=ASH2L PE=4 SV=1;>tr|E5RHM1|E5RHM1_H	MULTI-MSMS	20140116_EXQ00_RiSc_SA_IGORPH_04_lowres	lowres03	1397.14	2	1397.1409	2792.2671	27093.95	-1.0743	-0.31733	-1.3916	1397.64163951004	76.239	0.21671	76.239	76.115	76.332	0				24	10	3	0	0	0	1.4674E-27	1	59133	166.74	166.58	1
AAAGAGPGQEAGAGPGPGAVANATGAEEGEMK	32	Acetyl (Protein N-term)	_(ac)AAAGAGPGQEAGAGPGPGAVANATGAEEGEMK_					1	0	0	Q9UBL3;E5RFH5;E5RHM1	Q9UBL3	Q9UBL3	ASH2L	Set1/Ash2 histone methyltransferase complex subunit ASH2	>sp|Q9UBL3|ASH2L_HUMAN Set1/Ash2 histone methyltransferase complex subunit ASH2 OS=Homo sapiens GN=ASH2L PE=1 SV=1;>tr|E5RFH5|E5RFH5_HUMAN Ash2 (absent, small, or homeotic)-like (Drosophila) (Fragment) OS=Homo sapiens GN=ASH2L PE=4 SV=1;>tr|E5RHM1|E5RHM1_H	MULTI-MSMS	20140124_EXQ5_KoMa_QC_HeLa_phos_120min_50cm2	oldq01	932.1	3	931.76299	2792.2671	34597.06	0.024928	-0.19993	-0.175	932.097205724909	72.527	0.78035	72.527	72.225	73.005	0				138	31	7	0	0	0	3.8984E-16	1	33141	122.57	122.41	1
AAAGAGPGQEAGAGPGPGAVANATGAEEGEMK	32	Acetyl (Protein N-term)	_(ac)AAAGAGPGQEAGAGPGPGAVANATGAEEGEMK_					1	0	0	Q9UBL3;E5RFH5;E5RHM1	Q9UBL3	Q9UBL3	ASH2L	Set1/Ash2 histone methyltransferase complex subunit ASH2	>sp|Q9UBL3|ASH2L_HUMAN Set1/Ash2 histone methyltransferase complex subunit ASH2 OS=Homo sapiens GN=ASH2L PE=1 SV=1;>tr|E5RFH5|E5RFH5_HUMAN Ash2 (absent, small, or homeotic)-like (Drosophila) (Fragment) OS=Homo sapiens GN=ASH2L PE=4 SV=1;>tr|E5RHM1|E5RHM1_H	MULTI-MSMS	20140124_EXQ5_KoMa_QC_HeLa_phos_120min_50cm2	oldq01	1397.65	2	1397.1409	2792.2671	27687.02	0.55963	-0.83511	-0.27548	1397.64198243364	72.524	0.55871	72.524	72.251	72.81	0				63	22	5	0	0	0	7.1529E-06	1	33171	93.568	92.97	1
AAAGAGPGQEAGAGPGPGAVANATGAEEGEMK	32	Acetyl (Protein N-term)	_(ac)AAAGAGPGQEAGAGPGPGAVANATGAEEGEMK_					1	0	0	Q9UBL3;E5RFH5;E5RHM1	Q9UBL3	Q9UBL3	ASH2L	Set1/Ash2 histone methyltransferase complex subunit ASH2	>sp|Q9UBL3|ASH2L_HUMAN Set1/Ash2 histone methyltransferase complex subunit ASH2 OS=Homo sapiens GN=ASH2L PE=1 SV=1;>tr|E5RFH5|E5RFH5_HUMAN Ash2 (absent, small, or homeotic)-like (Drosophila) (Fragment) OS=Homo sapiens GN=ASH2L PE=4 SV=1;>tr|E5RHM1|E5RHM1_H	MULTI-MSMS	20140124_EXQ5_KoMa_QC_HeLa_phos_120min_50cm2	oldq01	699.32	4	699.07406	2792.2671	40072.43	0.32787	-0.76954	-0.44167	699.324477768068	72.517	0.65606	72.517	72.2	72.856	0				78	26	6	0	0	0	4.4739E-10	1	33179	102.72	102.47	1
AAAGAGPGQEAGAGPGPGAVANATGAEEGEMK	32	Acetyl (Protein N-term)	_(ac)AAAGAGPGQEAGAGPGPGAVANATGAEEGEMK_					1	0	0	Q9UBL3;E5RFH5;E5RHM1	Q9UBL3	Q9UBL3	ASH2L	Set1/Ash2 histone methyltransferase complex subunit ASH2	>sp|Q9UBL3|ASH2L_HUMAN Set1/Ash2 histone methyltransferase complex subunit ASH2 OS=Homo sapiens GN=ASH2L PE=1 SV=1;>tr|E5RFH5|E5RFH5_HUMAN Ash2 (absent, small, or homeotic)-like (Drosophila) (Fragment) OS=Homo sapiens GN=ASH2L PE=4 SV=1;>tr|E5RHM1|E5RHM1_H	MULTI-MSMS	20140124_EXQ5_KoMa_QC_HeLa_phos_120min_50cm3	oldq02	699.32	4	699.07406	2792.2671	40577.64	-0.18969	-0.059764	-0.24945	699.32495681411	72.295	0.46739	72.295	72.036	72.503	0				79	19	6	0	0	0	7.5868E-06	1	34431	88.395	88.252	1
AAAGAGPGQEAGAGPGPGAVANATGAEEGEMK	32	Acetyl (Protein N-term)	_(ac)AAAGAGPGQEAGAGPGPGAVANATGAEEGEMK_					1	0	0	Q9UBL3;E5RFH5;E5RHM1	Q9UBL3	Q9UBL3	ASH2L	Set1/Ash2 histone methyltransferase complex subunit ASH2	>sp|Q9UBL3|ASH2L_HUMAN Set1/Ash2 histone methyltransferase complex subunit ASH2 OS=Homo sapiens GN=ASH2L PE=1 SV=1;>tr|E5RFH5|E5RFH5_HUMAN Ash2 (absent, small, or homeotic)-like (Drosophila) (Fragment) OS=Homo sapiens GN=ASH2L PE=4 SV=1;>tr|E5RHM1|E5RHM1_H	MULTI-MSMS	20140124_EXQ5_KoMa_QC_HeLa_phos_120min_50cm3	oldq02	1397.64	2	1397.1409	2792.2671	28680.98	-0.070094	1.0123	0.94219	1397.64569315338	72.298	0.44539	72.298	72.058	72.503	0				45	18	4	0	0	0	9.0733E-06	1	34476	91.151	89.97	1
AAAGAGPGQEAGAGPGPGAVANATGAEEGEMK	32	Acetyl (Protein N-term)	_(ac)AAAGAGPGQEAGAGPGPGAVANATGAEEGEMK_					1	0	0	Q9UBL3;E5RFH5;E5RHM1	Q9UBL3	Q9UBL3	ASH2L	Set1/Ash2 histone methyltransferase complex subunit ASH2	>sp|Q9UBL3|ASH2L_HUMAN Set1/Ash2 histone methyltransferase complex subunit ASH2 OS=Homo sapiens GN=ASH2L PE=1 SV=1;>tr|E5RFH5|E5RFH5_HUMAN Ash2 (absent, small, or homeotic)-like (Drosophila) (Fragment) OS=Homo sapiens GN=ASH2L PE=4 SV=1;>tr|E5RHM1|E5RHM1_H	MULTI-MSMS	20140124_EXQ5_KoMa_QC_HeLa_phos_120min_50cm4	oldq03	699.32	4	699.07406	2792.2671	40260.99	-0.60854	-2.5426	-3.1512	699.324778403163	71.634	0.49127	71.634	71.324	71.816	0				96	21	7	0	0	0	0.0026045	1	34680	74.876	74.764	1
AAAGAGPGQEAGAGPGPGAVANATGAEEGEMK	32	Acetyl (Protein N-term)	_(ac)AAAGAGPGQEAGAGPGPGAVANATGAEEGEMK_					1	0	0	Q9UBL3;E5RFH5;E5RHM1	Q9UBL3	Q9UBL3	ASH2L	Set1/Ash2 histone methyltransferase complex subunit ASH2	>sp|Q9UBL3|ASH2L_HUMAN Set1/Ash2 histone methyltransferase complex subunit ASH2 OS=Homo sapiens GN=ASH2L PE=1 SV=1;>tr|E5RFH5|E5RFH5_HUMAN Ash2 (absent, small, or homeotic)-like (Drosophila) (Fragment) OS=Homo sapiens GN=ASH2L PE=4 SV=1;>tr|E5RHM1|E5RHM1_H	MULTI-MSMS	20140124_EXQ5_KoMa_QC_HeLa_phos_120min_50cm4	oldq03	1397.64	2	1397.1409	2792.2671	28777.65	-0.53669	1.4771	0.9404	1397.64617521844	71.597	0.35618	71.597	71.435	71.791	0				38	15	3	0	0	0	4.2812E-10	1	34704	108.8	107.19	1
AAAGELQEDSGLCVLAR	17	Unmodified	_AAAGELQEDSGLCVLAR_					0	0	0	Q96C19;C9JTI6;H0Y4Y4	Q96C19	Q96C19	EFHD2	EF-hand domain-containing protein D2	>sp|Q96C19|EFHD2_HUMAN EF-hand domain-containing protein D2 OS=Homo sapiens GN=EFHD2 PE=1 SV=1;>tr|C9JTI6|C9JTI6_HUMAN EF-hand domain family, member D2 OS=Homo sapiens GN=EFHD2 PE=4 SV=1;>tr|H0Y4Y4|H0Y4Y4_HUMAN EF-hand domain family, member D2 (Fragment) O	MULTI-MSMS	20140124_EXQ5_KoMa_QC_HeLa_phos_120min_50cm3	oldq02	880.94	2	880.4358	1758.857	39795.43	0.89865	1.7728	2.6715	880.938031652665	78.911	0.28863	78.911	78.728	79.016	-7.6294E-06				34	11	4	0	0	0	0.00019081	1	37481	107.03	101.38	1
AAAGGQGSAVAAEAEPGK	18	Unmodified	_AAAGGQGSAVAAEAEPGK_					0	0	0	Q9GZT9-2;Q9GZT9	Q9GZT9-2	Q9GZT9-2	EGLN1	Egl nine homolog 1	>sp|Q9GZT9-2|EGLN1_HUMAN Isoform 2 of Egl nine homolog 1 OS=Homo sapiens GN=EGLN1;>sp|Q9GZT9|EGLN1_HUMAN Egl nine homolog 1 OS=Homo sapiens GN=EGLN1 PE=1 SV=1	MULTI-MSMS	20140116_EXQ00_RiSc_SA_IGORPH_02_lowres	lowres01	771.38	2	771.38135	1540.7481	36600.95	-0.94797	-0.058534	-1.0065	771.380208609164	38.544	0.25138	38.544	38.44	38.691	0				32	15	3	0	0	0	6.2761E-14	1	27017	184.2	174.46	1
AAAGGQGSAVAAEAEPGK	18	Unmodified	_AAAGGQGSAVAAEAEPGK_					0	0	0	Q9GZT9-2;Q9GZT9	Q9GZT9-2	Q9GZT9-2	EGLN1	Egl nine homolog 1	>sp|Q9GZT9-2|EGLN1_HUMAN Isoform 2 of Egl nine homolog 1 OS=Homo sapiens GN=EGLN1;>sp|Q9GZT9|EGLN1_HUMAN Egl nine homolog 1 OS=Homo sapiens GN=EGLN1 PE=1 SV=1	MULTI-SECPEP	20140116_EXQ00_RiSc_SA_IGORPH_03_lowres	lowres02	771.88	2	771.38135	1540.7481	36602.18	-1.7121	0.74744	-0.96462	771.381067822395	38.92	0.32453	38.92	38.727	39.052	3.8147E-06				31	19	3	0	0	0	9.7547E-06	1	27878	102.07	98.054	1
AAAGGQGSAVAAEAEPGK	18	Unmodified	_AAAGGQGSAVAAEAEPGK_					0	0	0	Q9GZT9-2;Q9GZT9	Q9GZT9-2	Q9GZT9-2	EGLN1	Egl nine homolog 1	>sp|Q9GZT9-2|EGLN1_HUMAN Isoform 2 of Egl nine homolog 1 OS=Homo sapiens GN=EGLN1;>sp|Q9GZT9|EGLN1_HUMAN Egl nine homolog 1 OS=Homo sapiens GN=EGLN1 PE=1 SV=1	MULTI-MSMS	20140116_EXQ00_RiSc_SA_IGORPH_04_lowres	lowres03	771.88	2	771.38135	1540.7481	37059	-1.9537	0.88573	-1.068	771.381538554697	38.528	0.18538	38.528	38.414	38.599	0				34	12	4	0	0	0	1.1483E-19	1	27892	187.75	184.01	1
AAAGGQGSAVAAEAEPGK	18	Unmodified	_AAAGGQGSAVAAEAEPGK_					0	0	0	Q9GZT9-2;Q9GZT9	Q9GZT9-2	Q9GZT9-2	EGLN1	Egl nine homolog 1	>sp|Q9GZT9-2|EGLN1_HUMAN Isoform 2 of Egl nine homolog 1 OS=Homo sapiens GN=EGLN1;>sp|Q9GZT9|EGLN1_HUMAN Egl nine homolog 1 OS=Homo sapiens GN=EGLN1 PE=1 SV=1	MULTI-MSMS	20140124_EXQ5_KoMa_QC_HeLa_phos_120min_50cm3	oldq02	771.38	2	771.38135	1540.7481	40771.4	0.35724	-0.23535	0.1219	771.38112565216	37.962	0.25311	37.962	37.795	38.048	0				24	11	4	0	0	0	0.0001736	1	17573	92.093	88.463	1
AAAGGQGSAVAAEAEPGK	18	Unmodified	_AAAGGQGSAVAAEAEPGK_					0	0	0	Q9GZT9-2;Q9GZT9	Q9GZT9-2	Q9GZT9-2	EGLN1	Egl nine homolog 1	>sp|Q9GZT9-2|EGLN1_HUMAN Isoform 2 of Egl nine homolog 1 OS=Homo sapiens GN=EGLN1;>sp|Q9GZT9|EGLN1_HUMAN Egl nine homolog 1 OS=Homo sapiens GN=EGLN1 PE=1 SV=1	MULTI-MSMS	20140124_EXQ5_KoMa_QC_HeLa_phos_120min_50cm4	oldq03	771.38	2	771.38135	1540.7481	40061.31	0.18684	-0.080564	0.10627	771.381046272979	37.38	0.33083	37.38	37.143	37.473	0				30	15	3	0	0	0	0.0029013	1	17613	67.644	62.103	1
AAAGPLDMSLPSTPDIK	17	Phospho (STY)	_AAAGPLDMSLPST(ph)PDIK_		AAAGPLDMSLPS(0.281)T(0.719)PDIK		AAAGPLDMS(-35.37)LPS(-4.08)T(4.08)PDIK	0	0	1	P17544-4;P17544-2;B2RMP1;P17544-3;P17544	P17544-4	P17544-4	ATF7	Cyclic AMP-dependent transcription factor ATF-7	>sp|P17544-4|ATF7_HUMAN Isoform 4 of Cyclic AMP-dependent transcription factor ATF-7 OS=Homo sapiens GN=ATF7;>sp|P17544-2|ATF7_HUMAN Isoform 1 of Cyclic AMP-dependent transcription factor ATF-7 OS=Homo sapiens GN=ATF7;>tr|B2RMP1|B2RMP1_HUMAN Activating tra	MULTI-MSMS	20140116_EXQ00_RiSc_SA_IGORPH_02_lowres	lowres01	882.92	2	882.4179	1762.8213	32336.06	0.56373	2.5914	3.1551	882.921509837466	101.93	0.38523	101.93	101.75	102.14	0				67	18	5	0	0	0	0.00032648	1	78460	113.73	110.4	3
AAAGPLDMSLPSTPDIK	17	Phospho (STY)	_AAAGPLDMSLPST(ph)PDIK_		AAAGPLDMS(0.028)LPS(0.263)T(0.709)PDIK		AAAGPLDMS(-14.05)LPS(-4.31)T(4.31)PDIK	0	0	1	P17544-4;P17544-2;B2RMP1;P17544-3;P17544	P17544-4	P17544-4	ATF7	Cyclic AMP-dependent transcription factor ATF-7	>sp|P17544-4|ATF7_HUMAN Isoform 4 of Cyclic AMP-dependent transcription factor ATF-7 OS=Homo sapiens GN=ATF7;>sp|P17544-2|ATF7_HUMAN Isoform 1 of Cyclic AMP-dependent transcription factor ATF-7 OS=Homo sapiens GN=ATF7;>tr|B2RMP1|B2RMP1_HUMAN Activating tra	MULTI-MSMS	20140116_EXQ00_RiSc_SA_IGORPH_03_lowres	lowres02	882.42	2	882.4179	1762.8213	33059.41	0.020963	2.1883	2.2093	882.921065202583	101.96	0.36652	101.96	101.77	102.13	0				50	17	5	0	0	0	0.00037057	1	79305	106.05	102.6	3
AAAGPLDMSLPSTPDIK	17	Phospho (STY)	_AAAGPLDMSLPST(ph)PDIK_		AAAGPLDMS(0.004)LPS(0.214)T(0.782)PDIK		AAAGPLDMS(-23.39)LPS(-5.62)T(5.62)PDIK	0	0	1	P17544-4;P17544-2;B2RMP1;P17544-3;P17544	P17544-4	P17544-4	ATF7	Cyclic AMP-dependent transcription factor ATF-7	>sp|P17544-4|ATF7_HUMAN Isoform 4 of Cyclic AMP-dependent transcription factor ATF-7 OS=Homo sapiens GN=ATF7;>sp|P17544-2|ATF7_HUMAN Isoform 1 of Cyclic AMP-dependent transcription factor ATF-7 OS=Homo sapiens GN=ATF7;>tr|B2RMP1|B2RMP1_HUMAN Activating tra	MULTI-MSMS	20140116_EXQ00_RiSc_SA_IGORPH_04_lowres	lowres03	882.42	2	882.4179	1762.8213	32261.73	-0.88103	3.4189	2.5379	882.421970221069	101.93	0.36713	101.93	101.74	102.11	-7.6294E-06				61	18	4	0	0	0	0.0046911	1	79236	83.251	81.632	3
AAAGPLDMSLPSTPDIK	17	Phospho (STY)	_AAAGPLDMSLPST(ph)PDIK_		AAAGPLDMS(0.006)LPS(0.268)T(0.726)PDIK		AAAGPLDMS(-21.17)LPS(-4.33)T(4.33)PDIK	0	0	1	P17544-4;P17544-2;B2RMP1;P17544-3;P17544	P17544-4	P17544-4	ATF7	Cyclic AMP-dependent transcription factor ATF-7	>sp|P17544-4|ATF7_HUMAN Isoform 4 of Cyclic AMP-dependent transcription factor ATF-7 OS=Homo sapiens GN=ATF7;>sp|P17544-2|ATF7_HUMAN Isoform 1 of Cyclic AMP-dependent transcription factor ATF-7 OS=Homo sapiens GN=ATF7;>tr|B2RMP1|B2RMP1_HUMAN Activating tra	MULTI-MSMS	20140124_EXQ5_KoMa_QC_HeLa_phos_120min_50cm2	oldq01	882.92	2	882.4179	1762.8213	36433.44	0.41043	0.17225	0.58268	882.919636235399	100.58	0.77031	100.58	100.29	101.06	7.6294E-06				48	28	3	0	0	0	0.069921	1	45178	59.537	53.102	3
AAAGPLDMSLPSTPDIK	17	Phospho (STY)	_AAAGPLDMSLPST(ph)PDIK_		AAAGPLDMS(0.008)LPS(0.403)T(0.589)PDIK		AAAGPLDMS(-18.78)LPS(-1.65)T(1.65)PDIK	0	0	1	P17544-4;P17544-2;B2RMP1;P17544-3;P17544	P17544-4	P17544-4	ATF7	Cyclic AMP-dependent transcription factor ATF-7	>sp|P17544-4|ATF7_HUMAN Isoform 4 of Cyclic AMP-dependent transcription factor ATF-7 OS=Homo sapiens GN=ATF7;>sp|P17544-2|ATF7_HUMAN Isoform 1 of Cyclic AMP-dependent transcription factor ATF-7 OS=Homo sapiens GN=ATF7;>tr|B2RMP1|B2RMP1_HUMAN Activating tra	MULTI-MSMS	20140124_EXQ5_KoMa_QC_HeLa_phos_120min_50cm3	oldq02	882.42	2	882.4179	1762.8213	35119.28	-0.029898	-0.4439	-0.4738	882.41871513678	100.12	0.5184	100.12	99.859	100.38	-7.6294E-06				53	19	4	0	0	0	0.057841	1	46436	62.65	52.959	3
AAAGQESEGPAVGPPQPLGK	20	Unmodified	_AAAGQESEGPAVGPPQPLGK_					0	0	0	O14497-2;O14497	O14497-2	O14497-2	ARID1A	AT-rich interactive domain-containing protein 1A	>sp|O14497-2|ARI1A_HUMAN Isoform 2 of AT-rich interactive domain-containing protein 1A OS=Homo sapiens GN=ARID1A;>sp|O14497|ARI1A_HUMAN AT-rich interactive domain-containing protein 1A OS=Homo sapiens GN=ARID1A PE=1 SV=3	MULTI-MSMS	20140116_EXQ00_RiSc_SA_IGORPH_02_lowres	lowres01	930.98	2	930.97615	1859.9377	33556.04	-0.41736	1.2892	0.87188	930.976980462022	62.517	0.1969	62.517	62.404	62.601	0				26	10	3	0	0	0	1.8448E-09	1	46934	152.66	150.66	1
AAAGQESEGPAVGPPQPLGK	20	Unmodified	_AAAGQESEGPAVGPPQPLGK_					0	0	0	O14497-2;O14497	O14497-2	O14497-2	ARID1A	AT-rich interactive domain-containing protein 1A	>sp|O14497-2|ARI1A_HUMAN Isoform 2 of AT-rich interactive domain-containing protein 1A OS=Homo sapiens GN=ARID1A;>sp|O14497|ARI1A_HUMAN AT-rich interactive domain-containing protein 1A OS=Homo sapiens GN=ARID1A PE=1 SV=3	MULTI-MSMS	20140116_EXQ00_RiSc_SA_IGORPH_02_lowres	lowres01	621.32	3	620.98652	1859.9377	39525.23	-0.62669	0.35586	-0.27083	620.986507493903	62.519	0.19646	62.519	62.386	62.583	0				20	10	3	0	0	0	1.0039E-05	1	46957	84.436	82.488	1
AAAGQESEGPAVGPPQPLGK	20	Unmodified	_AAAGQESEGPAVGPPQPLGK_					0	0	0	O14497-2;O14497	O14497-2	O14497-2	ARID1A	AT-rich interactive domain-containing protein 1A	>sp|O14497-2|ARI1A_HUMAN Isoform 2 of AT-rich interactive domain-containing protein 1A OS=Homo sapiens GN=ARID1A;>sp|O14497|ARI1A_HUMAN AT-rich interactive domain-containing protein 1A OS=Homo sapiens GN=ARID1A PE=1 SV=3	MULTI-MSMS	20140116_EXQ00_RiSc_SA_IGORPH_03_lowres	lowres02	931.48	2	930.97615	1859.9377	33012.71	-0.51797	1.1649	0.64696	930.976747613829	62.808	0.23011	62.808	62.675	62.905	-3.8147E-06				29	12	3	0	0	0	3.8377E-20	1	47870	186.45	183.56	1
AAAGQESEGPAVGPPQPLGK	20	Unmodified	_AAAGQESEGPAVGPPQPLGK_					0	0	0	O14497-2;O14497	O14497-2	O14497-2	ARID1A	AT-rich interactive domain-containing protein 1A	>sp|O14497-2|ARI1A_HUMAN Isoform 2 of AT-rich interactive domain-containing protein 1A OS=Homo sapiens GN=ARID1A;>sp|O14497|ARI1A_HUMAN AT-rich interactive domain-containing protein 1A OS=Homo sapiens GN=ARID1A PE=1 SV=3	MULTI-MSMS	20140116_EXQ00_RiSc_SA_IGORPH_03_lowres	lowres02	621.32	3	620.98652	1859.9377	40431.88	-1.0899	0.99788	-0.091978	620.98706539074	62.798	0.21183	62.798	62.675	62.887	0				24	11	3	0	0	0	1.021E-05	1	47902	84.208	77.076	1
AAAGQESEGPAVGPPQPLGK	20	Unmodified	_AAAGQESEGPAVGPPQPLGK_					0	0	0	O14497-2;O14497	O14497-2	O14497-2	ARID1A	AT-rich interactive domain-containing protein 1A	>sp|O14497-2|ARI1A_HUMAN Isoform 2 of AT-rich interactive domain-containing protein 1A OS=Homo sapiens GN=ARID1A;>sp|O14497|ARI1A_HUMAN AT-rich interactive domain-containing protein 1A OS=Homo sapiens GN=ARID1A PE=1 SV=3	MULTI-MSMS	20140116_EXQ00_RiSc_SA_IGORPH_04_lowres	lowres03	930.98	2	930.97615	1859.9377	34064.11	-0.85612	1.2696	0.4135	930.976793880061	62.568	0.21103	62.568	62.45	62.661	3.8147E-06				23	10	3	0	0	0	6.1405E-14	1	47837	169.58	167.28	1
AAAGQESEGPAVGPPQPLGK	20	Unmodified	_AAAGQESEGPAVGPPQPLGK_					0	0	0	O14497-2;O14497	O14497-2	O14497-2	ARID1A	AT-rich interactive domain-containing protein 1A	>sp|O14497-2|ARI1A_HUMAN Isoform 2 of AT-rich interactive domain-containing protein 1A OS=Homo sapiens GN=ARID1A;>sp|O14497|ARI1A_HUMAN AT-rich interactive domain-containing protein 1A OS=Homo sapiens GN=ARID1A PE=1 SV=3	MULTI-MSMS	20140116_EXQ00_RiSc_SA_IGORPH_04_lowres	lowres03	620.99	3	620.98652	1859.9377	42669.75	-0.94306	-0.3442	-1.2873	620.986326610807	62.572	0.19284	62.572	62.468	62.661	-3.8147E-06				16	9	2	0	0	0	0.0003215	1	47890	60.938	52.338	1
AAAGQESEGPAVGPPQPLGK	20	Unmodified	_AAAGQESEGPAVGPPQPLGK_					0	0	0	O14497-2;O14497	O14497-2	O14497-2	ARID1A	AT-rich interactive domain-containing protein 1A	>sp|O14497-2|ARI1A_HUMAN Isoform 2 of AT-rich interactive domain-containing protein 1A OS=Homo sapiens GN=ARID1A;>sp|O14497|ARI1A_HUMAN AT-rich interactive domain-containing protein 1A OS=Homo sapiens GN=ARID1A PE=1 SV=3	MULTI-MSMS	20140124_EXQ5_KoMa_QC_HeLa_phos_120min_50cm2	oldq01	931.48	2	930.97615	1859.9377	39303.98	0.01672	0.18282	0.19954	930.976541122907	61.953	0.26553	61.953	61.824	62.089	3.8147E-06				25	10	4	0	0	0	0.00086525	1	28285	67.227	64.309	1
AAAGQESEGPAVGPPQPLGK	20	Unmodified	_AAAGQESEGPAVGPPQPLGK_					0	0	0	O14497-2;O14497	O14497-2	O14497-2	ARID1A	AT-rich interactive domain-containing protein 1A	>sp|O14497-2|ARI1A_HUMAN Isoform 2 of AT-rich interactive domain-containing protein 1A OS=Homo sapiens GN=ARID1A;>sp|O14497|ARI1A_HUMAN AT-rich interactive domain-containing protein 1A OS=Homo sapiens GN=ARID1A PE=1 SV=3	MULTI-MSMS	20140124_EXQ5_KoMa_QC_HeLa_phos_120min_50cm3	oldq02	931.48	2	930.97615	1859.9377	37705.88	-0.22173	-0.39259	-0.61432	931.477837108378	61.118	0.3354	61.118	60.967	61.303	3.8147E-06				26	13	3	0	0	0	0.0056934	1	29187	58.082	54.843	1
AAAGQESEGPAVGPPQPLGK	20	Unmodified	_AAAGQESEGPAVGPPQPLGK_					0	0	0	O14497-2;O14497	O14497-2	O14497-2	ARID1A	AT-rich interactive domain-containing protein 1A	>sp|O14497-2|ARI1A_HUMAN Isoform 2 of AT-rich interactive domain-containing protein 1A OS=Homo sapiens GN=ARID1A;>sp|O14497|ARI1A_HUMAN AT-rich interactive domain-containing protein 1A OS=Homo sapiens GN=ARID1A PE=1 SV=3	MULTI-MSMS	20140124_EXQ5_KoMa_QC_HeLa_phos_120min_50cm4	oldq03	931.48	2	930.97615	1859.9377	37474.82	-0.87899	-0.17827	-1.0573	930.975842342267	60.5	0.31808	60.5	60.321	60.639	0				26	13	3	0	0	0	0.0012352	1	29370	62.95	60.987	1
AAAIGIDLGTTYSCVGVFQHGK	22	Unmodified	_AAAIGIDLGTTYSCVGVFQHGK_					0	0	0	P08107;H0YG33;F8VZJ4;F5H1D3;F5GZ62;E7EQL7;E7EP94;Q5SP16;C9IYI3;E7EP11	P08107	P08107	HSPA1A	Heat shock 70 kDa protein 1A/1B	>sp|P08107|HSP71_HUMAN Heat shock 70 kDa protein 1A/1B OS=Homo sapiens GN=HSPA1A PE=1 SV=5;>tr|H0YG33|H0YG33_HUMAN Heat shock 70kDa protein 1B OS=Homo sapiens GN=HSPA1B PE=3 SV=1;>tr|F8VZJ4|F8VZJ4_HUMAN Heat shock 70kDa protein 1B OS=Homo sapiens GN=HSPA1B	MULTI-MSMS	20140116_EXQ00_RiSc_SA_IGORPH_02_lowres	lowres01	756.05	3	755.71593	2264.126	36152.92	-0.13686	-0.62404	-0.7609	756.050099588927	94.847	0.21503	94.847	94.733	94.948	0				19	11	2	0	0	0	5.991E-11	1	72962	144.27	142.17	1
AAAIGIDLGTTYSCVGVFQHGK	22	Unmodified	_AAAIGIDLGTTYSCVGVFQHGK_					0	0	0	P08107;H0YG33;F8VZJ4;F5H1D3;F5GZ62;E7EQL7;E7EP94;Q5SP16;C9IYI3;E7EP11	P08107	P08107	HSPA1A	Heat shock 70 kDa protein 1A/1B	>sp|P08107|HSP71_HUMAN Heat shock 70 kDa protein 1A/1B OS=Homo sapiens GN=HSPA1A PE=1 SV=5;>tr|H0YG33|H0YG33_HUMAN Heat shock 70kDa protein 1B OS=Homo sapiens GN=HSPA1B PE=3 SV=1;>tr|F8VZJ4|F8VZJ4_HUMAN Heat shock 70kDa protein 1B OS=Homo sapiens GN=HSPA1B	MULTI-MSMS	20140116_EXQ00_RiSc_SA_IGORPH_03_lowres	lowres02	756.05	3	755.71593	2264.126	36093.44	-0.41658	-0.89516	-1.3117	756.049216931305	95.123	0.22593	95.123	95.02	95.246	0				17	10	2	0	0	0	1.5838E-07	1	73978	109.42	106.93	1
AAAIGIDLGTTYSCVGVFQHGK	22	Unmodified	_AAAIGIDLGTTYSCVGVFQHGK_					0	0	0	P08107;H0YG33;F8VZJ4;F5H1D3;F5GZ62;E7EQL7;E7EP94;Q5SP16;C9IYI3;E7EP11	P08107	P08107	HSPA1A	Heat shock 70 kDa protein 1A/1B	>sp|P08107|HSP71_HUMAN Heat shock 70 kDa protein 1A/1B OS=Homo sapiens GN=HSPA1A PE=1 SV=5;>tr|H0YG33|H0YG33_HUMAN Heat shock 70kDa protein 1B OS=Homo sapiens GN=HSPA1B PE=3 SV=1;>tr|F8VZJ4|F8VZJ4_HUMAN Heat shock 70kDa protein 1B OS=Homo sapiens GN=HSPA1B	MULTI-MSMS	20140116_EXQ00_RiSc_SA_IGORPH_04_lowres	lowres03	755.71	3	755.71593	2264.126	35701.48	-1.0257	-2.0274	-3.0531	755.714526518385	95.127	0.30618	95.127	95.012	95.318	0				23	14	2	0	0	0	1.1787E-07	1	73953	112.44	109.42	1
AAAIGIDLGTTYSCVGVFQHGK	22	Unmodified	_AAAIGIDLGTTYSCVGVFQHGK_					0	0	0	P08107;H0YG33;F8VZJ4;F5H1D3;F5GZ62;E7EQL7;E7EP94;Q5SP16;C9IYI3;E7EP11	P08107	P08107	HSPA1A	Heat shock 70 kDa protein 1A/1B	>sp|P08107|HSP71_HUMAN Heat shock 70 kDa protein 1A/1B OS=Homo sapiens GN=HSPA1A PE=1 SV=5;>tr|H0YG33|H0YG33_HUMAN Heat shock 70kDa protein 1B OS=Homo sapiens GN=HSPA1B PE=3 SV=1;>tr|F8VZJ4|F8VZJ4_HUMAN Heat shock 70kDa protein 1B OS=Homo sapiens GN=HSPA1B	MULTI-MSMS	20140124_EXQ5_KoMa_QC_HeLa_phos_120min_50cm2	oldq01	756.05	3	755.71593	2264.126	39456.54	2.5147	0.20781	2.7225	756.049996565135	99.044	0.53561	99.044	98.823	99.358	0				56	19	4	0	0	0	3.6306E-08	1	44515	118.54	116.44	1
AAAIGIDLGTTYSCVGVFQHGK	22	Unmodified	_AAAIGIDLGTTYSCVGVFQHGK_					0	0	0	P08107;H0YG33;F8VZJ4;F5H1D3;F5GZ62;E7EQL7;E7EP94;Q5SP16;C9IYI3;E7EP11	P08107	P08107	HSPA1A	Heat shock 70 kDa protein 1A/1B	>sp|P08107|HSP71_HUMAN Heat shock 70 kDa protein 1A/1B OS=Homo sapiens GN=HSPA1A PE=1 SV=5;>tr|H0YG33|H0YG33_HUMAN Heat shock 70kDa protein 1B OS=Homo sapiens GN=HSPA1B PE=3 SV=1;>tr|F8VZJ4|F8VZJ4_HUMAN Heat shock 70kDa protein 1B OS=Homo sapiens GN=HSPA1B	MULTI-MSMS	20140124_EXQ5_KoMa_QC_HeLa_phos_120min_50cm3	oldq02	756.05	3	755.71593	2264.126	39027.57	2.0726	-1.1902	0.88238	756.049374608624	98.005	0.40844	98.005	97.802	98.21	0				25	14	2	0	0	0	1.4834E-07	1	45568	90.729	87.583	1
AAALAAAVAQDPAASGAPSS	20	Unmodified	_AAALAAAVAQDPAASGAPSS_					0	0	0	Q8TAE8	Q8TAE8	Q8TAE8	GADD45GIP1	Growth arrest and DNA damage-inducible proteins-interacting protein 1	>sp|Q8TAE8|G45IP_HUMAN Growth arrest and DNA damage-inducible proteins-interacting protein 1 OS=Homo sapiens GN=GADD45GIP1 PE=1 SV=1	MULTI-MSMS	20140116_EXQ00_RiSc_SA_IGORPH_02_lowres	lowres01	848.93	2	848.92867	1695.8428	33745.4	-1.2191	0.61222	-0.60686	848.929085596525	74.859	0.42851	74.859	74.578	75.006	7.6294E-06				60	23	4	0	0	0	0.013266	1	57214	60.062	57.993	1
AAALAAAVAQDPAASGAPSS	20	Unmodified	_AAALAAAVAQDPAASGAPSS_					0	0	0	Q8TAE8	Q8TAE8	Q8TAE8	GADD45GIP1	Growth arrest and DNA damage-inducible proteins-interacting protein 1	>sp|Q8TAE8|G45IP_HUMAN Growth arrest and DNA damage-inducible proteins-interacting protein 1 OS=Homo sapiens GN=GADD45GIP1 PE=1 SV=1	MULTI-MSMS	20140116_EXQ00_RiSc_SA_IGORPH_02_lowres	lowres01	566.29	3	566.2882	1695.8428	41750.77	-1.5927	-0.0075685	-1.6003	566.288288239257	74.863	0.29375	74.863	74.674	74.968	0				54	15	5	0	0	0	0.016974	1	57230	45.618	37.908	1
AAALAAAVAQDPAASGAPSS	20	Unmodified	_AAALAAAVAQDPAASGAPSS_					0	0	0	Q8TAE8	Q8TAE8	Q8TAE8	GADD45GIP1	Growth arrest and DNA damage-inducible proteins-interacting protein 1	>sp|Q8TAE8|G45IP_HUMAN Growth arrest and DNA damage-inducible proteins-interacting protein 1 OS=Homo sapiens GN=GADD45GIP1 PE=1 SV=1	MULTI-MSMS	20140116_EXQ00_RiSc_SA_IGORPH_03_lowres	lowres02	848.93	2	848.92867	1695.8428	33877.85	-2.1126	0.9897	-1.1229	848.929120322862	75.099	0.33624	75.099	74.902	75.238	-7.6294E-06				66	18	5	0	0	0	3.8926E-05	1	58139	89.913	86.308	1
AAALAAAVAQDPAASGAPSS	20	Unmodified	_AAALAAAVAQDPAASGAPSS_					0	0	0	Q8TAE8	Q8TAE8	Q8TAE8	GADD45GIP1	Growth arrest and DNA damage-inducible proteins-interacting protein 1	>sp|Q8TAE8|G45IP_HUMAN Growth arrest and DNA damage-inducible proteins-interacting protein 1 OS=Homo sapiens GN=GADD45GIP1 PE=1 SV=1	MULTI-MSMS	20140116_EXQ00_RiSc_SA_IGORPH_03_lowres	lowres02	566.29	3	566.2882	1695.8428	41474.61	-2.433	0.16046	-2.2725	566.288441344511	75.101	0.30741	75.101	74.918	75.226	7.6294E-06				57	16	5	0	0	0	0.055303	1	58155	39.91	38.605	1
AAALAAAVAQDPAASGAPSS	20	Unmodified	_AAALAAAVAQDPAASGAPSS_					0	0	0	Q8TAE8	Q8TAE8	Q8TAE8	GADD45GIP1	Growth arrest and DNA damage-inducible proteins-interacting protein 1	>sp|Q8TAE8|G45IP_HUMAN Growth arrest and DNA damage-inducible proteins-interacting protein 1 OS=Homo sapiens GN=GADD45GIP1 PE=1 SV=1	MULTI-MSMS	20140116_EXQ00_RiSc_SA_IGORPH_04_lowres	lowres03	849.43	2	848.92867	1695.8428	33998.28	-2.2893	0.65554	-1.6338	848.928769553238	74.893	0.26195	74.893	74.764	75.026	0				61	13	6	0	0	0	0.038829	1	57996	53.453	49.356	1
AAALAAAVAQDPAASGAPSS	20	Unmodified	_AAALAAAVAQDPAASGAPSS_					0	0	0	Q8TAE8	Q8TAE8	Q8TAE8	GADD45GIP1	Growth arrest and DNA damage-inducible proteins-interacting protein 1	>sp|Q8TAE8|G45IP_HUMAN Growth arrest and DNA damage-inducible proteins-interacting protein 1 OS=Homo sapiens GN=GADD45GIP1 PE=1 SV=1	MULTI-MSMS	20140116_EXQ00_RiSc_SA_IGORPH_04_lowres	lowres03	566.29	3	566.2882	1695.8428	41390.52	-2.4198	-0.11886	-2.5386	566.288187269694	74.895	0.28068	74.895	74.745	75.026	0				55	14	5	0	0	0	0.062909	1	58116	38.777	36.708	1
AAALEFLNRFEEAK	14	Unmodified	_AAALEFLNRFEEAK_					0	0	0	P31948;G3XAD8;F5H783;F5GXD8	P31948	P31948	STIP1	Stress-induced-phosphoprotein 1	>sp|P31948|STIP1_HUMAN Stress-induced-phosphoprotein 1 OS=Homo sapiens GN=STIP1 PE=1 SV=1;>tr|G3XAD8|G3XAD8_HUMAN Stress-induced-phosphoprotein 1 OS=Homo sapiens GN=STIP1 PE=4 SV=1;>tr|F5H783|F5H783_HUMAN Stress-induced-phosphoprotein 1 OS=Homo sapiens GN=	MULTI-MSMS	20140116_EXQ00_RiSc_SA_IGORPH_02_lowres	lowres01	536.95	3	536.95086	1607.8308	42500.85	-0.18517	-0.25529	-0.44047	536.950636724815	92.431	0.68295	92.431	91.976	92.658	0				90	34	4	0	0	0	1.1465E-05	1	70966	142.38	135.55	1
AAALEFLNRFEEAK	14	Unmodified	_AAALEFLNRFEEAK_					0	0	0	P31948;G3XAD8;F5H783;F5GXD8	P31948	P31948	STIP1	Stress-induced-phosphoprotein 1	>sp|P31948|STIP1_HUMAN Stress-induced-phosphoprotein 1 OS=Homo sapiens GN=STIP1 PE=1 SV=1;>tr|G3XAD8|G3XAD8_HUMAN Stress-induced-phosphoprotein 1 OS=Homo sapiens GN=STIP1 PE=4 SV=1;>tr|F5H783|F5H783_HUMAN Stress-induced-phosphoprotein 1 OS=Homo sapiens GN=	MULTI-MSMS	20140116_EXQ00_RiSc_SA_IGORPH_03_lowres	lowres02	536.95	3	536.95086	1607.8308	42709.78	-0.60807	-0.32337	-0.93144	536.950617706149	92.678	0.54637	92.678	92.286	92.833	7.6294E-06				69	27	4	0	0	0	1.8948E-07	1	71994	164.68	157.85	1
AAALEFLNRFEEAK	14	Unmodified	_AAALEFLNRFEEAK_					0	0	0	P31948;G3XAD8;F5H783;F5GXD8	P31948	P31948	STIP1	Stress-induced-phosphoprotein 1	>sp|P31948|STIP1_HUMAN Stress-induced-phosphoprotein 1 OS=Homo sapiens GN=STIP1 PE=1 SV=1;>tr|G3XAD8|G3XAD8_HUMAN Stress-induced-phosphoprotein 1 OS=Homo sapiens GN=STIP1 PE=4 SV=1;>tr|F5H783|F5H783_HUMAN Stress-induced-phosphoprotein 1 OS=Homo sapiens GN=	MULTI-MSMS	20140116_EXQ00_RiSc_SA_IGORPH_04_lowres	lowres03	537.28	3	536.95086	1607.8308	42639.5	-0.56114	-0.2538	-0.81495	536.950736297814	92.672	0.45113	92.672	92.394	92.845	-7.6294E-06				64	22	4	0	0	0	0.00011563	1	71966	104.41	97.577	1
AAALEFLNRFEEAK	14	Unmodified	_AAALEFLNRFEEAK_					0	0	0	P31948;G3XAD8;F5H783;F5GXD8	P31948	P31948	STIP1	Stress-induced-phosphoprotein 1	>sp|P31948|STIP1_HUMAN Stress-induced-phosphoprotein 1 OS=Homo sapiens GN=STIP1 PE=1 SV=1;>tr|G3XAD8|G3XAD8_HUMAN Stress-induced-phosphoprotein 1 OS=Homo sapiens GN=STIP1 PE=4 SV=1;>tr|F5H783|F5H783_HUMAN Stress-induced-phosphoprotein 1 OS=Homo sapiens GN=	MULTI-MSMS	20140124_EXQ5_KoMa_QC_HeLa_phos_120min_50cm2	oldq01	536.95	3	536.95086	1607.8308	46849.07	1.3542	-0.56367	0.79058	536.95049018817	100.4	0.3982	100.4	100.19	100.58	0				55	14	5	0	0	0	6.425E-05	1	45042	116.71	110.61	1
AAALEFLNRFEEAK	14	Unmodified	_AAALEFLNRFEEAK_					0	0	0	P31948;G3XAD8;F5H783;F5GXD8	P31948	P31948	STIP1	Stress-induced-phosphoprotein 1	>sp|P31948|STIP1_HUMAN Stress-induced-phosphoprotein 1 OS=Homo sapiens GN=STIP1 PE=1 SV=1;>tr|G3XAD8|G3XAD8_HUMAN Stress-induced-phosphoprotein 1 OS=Homo sapiens GN=STIP1 PE=4 SV=1;>tr|F5H783|F5H783_HUMAN Stress-induced-phosphoprotein 1 OS=Homo sapiens GN=	MULTI-MSMS	20140124_EXQ5_KoMa_QC_HeLa_phos_120min_50cm3	oldq02	536.95	3	536.95086	1607.8308	46876.03	2.3009	-0.44321	1.8577	536.950630652243	98.657	0.39613	98.657	98.427	98.823	0				57	14	5	0	0	0	2.138E-05	1	45813	135.04	129.15	1
AAALEFLNRFEEAK	14	Unmodified	_AAALEFLNRFEEAK_					0	0	0	P31948;G3XAD8;F5H783;F5GXD8	P31948	P31948	STIP1	Stress-induced-phosphoprotein 1	>sp|P31948|STIP1_HUMAN Stress-induced-phosphoprotein 1 OS=Homo sapiens GN=STIP1 PE=1 SV=1;>tr|G3XAD8|G3XAD8_HUMAN Stress-induced-phosphoprotein 1 OS=Homo sapiens GN=STIP1 PE=4 SV=1;>tr|F5H783|F5H783_HUMAN Stress-induced-phosphoprotein 1 OS=Homo sapiens GN=	MULTI-SECPEP	20140124_EXQ5_KoMa_QC_HeLa_phos_120min_50cm3	oldq02	805.11	2	804.92265	1607.8308	39295.42	1.6402	0.76338	2.4036	804.923018746309	98.65	0.34299	98.65	98.48	98.823	0				26	12	3	0	0	0	0.00039029	1	45863	99.069	96.297	1
AAALEFLNRFEEAK	14	Unmodified	_AAALEFLNRFEEAK_					0	0	0	P31948;G3XAD8;F5H783;F5GXD8	P31948	P31948	STIP1	Stress-induced-phosphoprotein 1	>sp|P31948|STIP1_HUMAN Stress-induced-phosphoprotein 1 OS=Homo sapiens GN=STIP1 PE=1 SV=1;>tr|G3XAD8|G3XAD8_HUMAN Stress-induced-phosphoprotein 1 OS=Homo sapiens GN=STIP1 PE=4 SV=1;>tr|F5H783|F5H783_HUMAN Stress-induced-phosphoprotein 1 OS=Homo sapiens GN=	MULTI-MSMS	20140124_EXQ5_KoMa_QC_HeLa_phos_120min_50cm4	oldq03	536.95	3	536.95086	1607.8308	46749.91	0.96417	-1.0189	-0.054686	537.284604785315	97.038	0.62675	97.038	96.812	97.439	7.6294E-06				75	22	5	0	0	0	7.7119E-05	1	45788	113.25	105.58	1
AAALGASGGAGAGDDDFDQFDK	22	Acetyl (Protein N-term)	_(ac)AAALGASGGAGAGDDDFDQFDK_					1	0	0	Q96EV2;Q96EV2-2;A8MTF7	Q96EV2	Q96EV2	RBM33	RNA-binding protein 33	>sp|Q96EV2|RBM33_HUMAN RNA-binding protein 33 OS=Homo sapiens GN=RBM33 PE=1 SV=3;>sp|Q96EV2-2|RBM33_HUMAN Isoform 2 of RNA-binding protein 33 OS=Homo sapiens GN=RBM33;>tr|A8MTF7|A8MTF7_HUMAN RNA-binding motif protein 33 OS=Homo sapiens GN=RBM33 PE=4 SV=1	MULTI-MSMS	20140116_EXQ00_RiSc_SA_IGORPH_02_lowres	lowres01	1049.95	2	1049.4534	2096.8923	30037.79	-0.65514	-0.91868	-1.5738	1049.95529850841	94.228	0.26511	94.228	94.09	94.355	0				33	12	3	0	0	0	5.6289E-22	1	72449	203.71	202.44	1
AAALGASGGAGAGDDDFDQFDK	22	Acetyl (Protein N-term)	_(ac)AAALGASGGAGAGDDDFDQFDK_					1	0	0	Q96EV2;Q96EV2-2;A8MTF7	Q96EV2	Q96EV2	RBM33	RNA-binding protein 33	>sp|Q96EV2|RBM33_HUMAN RNA-binding protein 33 OS=Homo sapiens GN=RBM33 PE=1 SV=3;>sp|Q96EV2-2|RBM33_HUMAN Isoform 2 of RNA-binding protein 33 OS=Homo sapiens GN=RBM33;>tr|A8MTF7|A8MTF7_HUMAN RNA-binding motif protein 33 OS=Homo sapiens GN=RBM33 PE=4 SV=1	MULTI-MSMS	20140116_EXQ00_RiSc_SA_IGORPH_02_lowres	lowres01	700.31	3	699.97138	2096.8923	37644.43	-0.95913	0.19643	-0.76271	700.30590054463	94.23	0.30475	94.23	94.071	94.376	7.6294E-06				25	14	2	0	0	0	4.5948E-11	1	72455	159.26	157.9	1
AAALGASGGAGAGDDDFDQFDK	22	Acetyl (Protein N-term)	_(ac)AAALGASGGAGAGDDDFDQFDK_					1	0	0	Q96EV2;Q96EV2-2;A8MTF7	Q96EV2	Q96EV2	RBM33	RNA-binding protein 33	>sp|Q96EV2|RBM33_HUMAN RNA-binding protein 33 OS=Homo sapiens GN=RBM33 PE=1 SV=3;>sp|Q96EV2-2|RBM33_HUMAN Isoform 2 of RNA-binding protein 33 OS=Homo sapiens GN=RBM33;>tr|A8MTF7|A8MTF7_HUMAN RNA-binding motif protein 33 OS=Homo sapiens GN=RBM33 PE=4 SV=1	MULTI-MSMS	20140116_EXQ00_RiSc_SA_IGORPH_03_lowres	lowres02	700.3	3	699.97138	2096.8923	37511.08	-1.0535	-0.2667	-1.3202	700.305700283697	94.433	0.42296	94.433	94.157	94.58	7.6294E-06				45	20	3	0	0	0	1.7648E-08	1	73427	139.11	138.37	1
AAALGASGGAGAGDDDFDQFDK	22	Acetyl (Protein N-term)	_(ac)AAALGASGGAGAGDDDFDQFDK_					1	0	0	Q96EV2;Q96EV2-2;A8MTF7	Q96EV2	Q96EV2	RBM33	RNA-binding protein 33	>sp|Q96EV2|RBM33_HUMAN RNA-binding protein 33 OS=Homo sapiens GN=RBM33 PE=1 SV=3;>sp|Q96EV2-2|RBM33_HUMAN Isoform 2 of RNA-binding protein 33 OS=Homo sapiens GN=RBM33;>tr|A8MTF7|A8MTF7_HUMAN RNA-binding motif protein 33 OS=Homo sapiens GN=RBM33 PE=4 SV=1	MULTI-MSMS	20140116_EXQ00_RiSc_SA_IGORPH_03_lowres	lowres02	1049.45	2	1049.4534	2096.8923	30565.07	-0.88923	-1.466	-2.3552	1049.95447156928	94.424	0.48251	94.424	94.137	94.619	0				43	23	3	0	0	0	2.4755E-39	1	73439	236.95	236.31	1
AAALGASGGAGAGDDDFDQFDK	22	Acetyl (Protein N-term)	_(ac)AAALGASGGAGAGDDDFDQFDK_					1	0	0	Q96EV2;Q96EV2-2;A8MTF7	Q96EV2	Q96EV2	RBM33	RNA-binding protein 33	>sp|Q96EV2|RBM33_HUMAN RNA-binding protein 33 OS=Homo sapiens GN=RBM33 PE=1 SV=3;>sp|Q96EV2-2|RBM33_HUMAN Isoform 2 of RNA-binding protein 33 OS=Homo sapiens GN=RBM33;>tr|A8MTF7|A8MTF7_HUMAN RNA-binding motif protein 33 OS=Homo sapiens GN=RBM33 PE=4 SV=1	MULTI-MSMS	20140116_EXQ00_RiSc_SA_IGORPH_04_lowres	lowres03	700.64	3	699.97138	2096.8923	37331.87	-1.4375	-0.18427	-1.6217	700.305710453258	94.418	0.42822	94.418	94.181	94.609	0				45	20	3	0	0	0	5.8123E-07	1	73394	97.69	96.821	1
AAALGASGGAGAGDDDFDQFDK	22	Acetyl (Protein N-term)	_(ac)AAALGASGGAGAGDDDFDQFDK_					1	0	0	Q96EV2;Q96EV2-2;A8MTF7	Q96EV2	Q96EV2	RBM33	RNA-binding protein 33	>sp|Q96EV2|RBM33_HUMAN RNA-binding protein 33 OS=Homo sapiens GN=RBM33 PE=1 SV=3;>sp|Q96EV2-2|RBM33_HUMAN Isoform 2 of RNA-binding protein 33 OS=Homo sapiens GN=RBM33;>tr|A8MTF7|A8MTF7_HUMAN RNA-binding motif protein 33 OS=Homo sapiens GN=RBM33 PE=4 SV=1	MULTI-MSMS	20140116_EXQ00_RiSc_SA_IGORPH_04_lowres	lowres03	1049.95	2	1049.4534	2096.8923	30397.63	-0.78739	-1.992	-2.7794	1049.95422234329	94.409	0.38764	94.409	94.201	94.589	0				38	18	3	0	0	0	4.5826E-15	1	73413	175.33	173.59	1
AAALGASGGAGAGDDDFDQFDK	22	Acetyl (Protein N-term)	_(ac)AAALGASGGAGAGDDDFDQFDK_					1	0	0	Q96EV2;Q96EV2-2;A8MTF7	Q96EV2	Q96EV2	RBM33	RNA-binding protein 33	>sp|Q96EV2|RBM33_HUMAN RNA-binding protein 33 OS=Homo sapiens GN=RBM33 PE=1 SV=3;>sp|Q96EV2-2|RBM33_HUMAN Isoform 2 of RNA-binding protein 33 OS=Homo sapiens GN=RBM33;>tr|A8MTF7|A8MTF7_HUMAN RNA-binding motif protein 33 OS=Homo sapiens GN=RBM33 PE=4 SV=1	MULTI-MSMS	20140124_EXQ5_KoMa_QC_HeLa_phos_120min_50cm2	oldq01	1049.95	2	1049.4534	2096.8923	32687.95	-1.1713	-2.5457	-3.717	1049.95151989825	91.302	0.45592	91.302	91.097	91.553	0				40	17	3	0	0	0	2.3666E-08	1	41329	141.78	136.81	1
AAALGASGGAGAGDDDFDQFDK	22	Acetyl (Protein N-term)	_(ac)AAALGASGGAGAGDDDFDQFDK_					1	0	0	Q96EV2;Q96EV2-2;A8MTF7	Q96EV2	Q96EV2	RBM33	RNA-binding protein 33	>sp|Q96EV2|RBM33_HUMAN RNA-binding protein 33 OS=Homo sapiens GN=RBM33 PE=1 SV=3;>sp|Q96EV2-2|RBM33_HUMAN Isoform 2 of RNA-binding protein 33 OS=Homo sapiens GN=RBM33;>tr|A8MTF7|A8MTF7_HUMAN RNA-binding motif protein 33 OS=Homo sapiens GN=RBM33 PE=4 SV=1	MULTI-MSMS	20140124_EXQ5_KoMa_QC_HeLa_phos_120min_50cm3	oldq02	1049.95	2	1049.4534	2096.8923	33552.06	-1.3032	-2.2616	-3.5647	1049.95323446068	91.134	0.57973	91.134	90.929	91.508	0				42	21	4	0	0	0	4.3993E-15	1	42697	175.85	175.32	1
AAALGASGGAGAGDDDFDQFDK	22	Acetyl (Protein N-term)	_(ac)AAALGASGGAGAGDDDFDQFDK_					1	0	0	Q96EV2;Q96EV2-2;A8MTF7	Q96EV2	Q96EV2	RBM33	RNA-binding protein 33	>sp|Q96EV2|RBM33_HUMAN RNA-binding protein 33 OS=Homo sapiens GN=RBM33 PE=1 SV=3;>sp|Q96EV2-2|RBM33_HUMAN Isoform 2 of RNA-binding protein 33 OS=Homo sapiens GN=RBM33;>tr|A8MTF7|A8MTF7_HUMAN RNA-binding motif protein 33 OS=Homo sapiens GN=RBM33 PE=4 SV=1	MULTI-MSMS	20140124_EXQ5_KoMa_QC_HeLa_phos_120min_50cm3	oldq02	700.3	3	699.97138	2096.8923	41096.63	-1.2752	-0.64933	-1.9245	700.30526963555	91.146	0.4181	91.146	90.955	91.373	7.6294E-06				42	15	4	0	0	0	4.7408E-07	1	42706	98.543	97.964	1
AAALGASGGAGAGDDDFDQFDK	22	Acetyl (Protein N-term)	_(ac)AAALGASGGAGAGDDDFDQFDK_					1	0	0	Q96EV2;Q96EV2-2;A8MTF7	Q96EV2	Q96EV2	RBM33	RNA-binding protein 33	>sp|Q96EV2|RBM33_HUMAN RNA-binding protein 33 OS=Homo sapiens GN=RBM33 PE=1 SV=3;>sp|Q96EV2-2|RBM33_HUMAN Isoform 2 of RNA-binding protein 33 OS=Homo sapiens GN=RBM33;>tr|A8MTF7|A8MTF7_HUMAN RNA-binding motif protein 33 OS=Homo sapiens GN=RBM33 PE=4 SV=1	MULTI-MSMS	20140124_EXQ5_KoMa_QC_HeLa_phos_120min_50cm4	oldq03	1049.45	2	1049.4534	2096.8923	33730.48	-0.2473	0.79744	0.55014	1049.95558794957	90.483	0.41894	90.483	90.283	90.702	0				54	15	5	0	0	0	1.0444E-08	1	43035	148.52	146.85	1
AAALGASGGAGAGDDDFDQFDKPGAER	27	Acetyl (Protein N-term)	_(ac)AAALGASGGAGAGDDDFDQFDKPGAER_					1	0	0	Q96EV2;Q96EV2-2;A8MTF7	Q96EV2	Q96EV2	RBM33	RNA-binding protein 33	>sp|Q96EV2|RBM33_HUMAN RNA-binding protein 33 OS=Homo sapiens GN=RBM33 PE=1 SV=3;>sp|Q96EV2-2|RBM33_HUMAN Isoform 2 of RNA-binding protein 33 OS=Homo sapiens GN=RBM33;>tr|A8MTF7|A8MTF7_HUMAN RNA-binding motif protein 33 OS=Homo sapiens GN=RBM33 PE=4 SV=1	MULTI-MSMS	20140116_EXQ00_RiSc_SA_IGORPH_02_lowres	lowres01	870.39	3	870.05639	2607.1474	31270.38	-0.010471	2.0401	2.0297	870.391154207483	85.109	0.23746	85.109	84.992	85.23	0				33	11	4	0	0	0	0.077234	1	65335	55.662	55.654	1
AAAMDVDTPSGTNSGAGK	18	Acetyl (Protein N-term),Oxidation (M)	_(ac)AAAM(ox)DVDTPSGTNSGAGK_	AAAM(1)DVDTPSGTNSGAGK		AAAM(82.77)DVDTPSGTNSGAGK		1	1	0	P62877	P62877	P62877	RBX1	E3 ubiquitin-protein ligase RBX1	>sp|P62877|RBX1_HUMAN E3 ubiquitin-protein ligase RBX1 OS=Homo sapiens GN=RBX1 PE=1 SV=1	MULTI-MSMS	20140116_EXQ00_RiSc_SA_IGORPH_02_lowres	lowres01	854.38	2	854.37815	1706.7417	32106.58	-0.003327	1.3475	1.3441	854.377962524457	48.81	0.6098	48.81	48.453	49.063	0				107	36	5	0	0	0	0.00041562	1	35426	82.774	77.914	1
AAAMDVDTPSGTNSGAGK	18	Acetyl (Protein N-term),Oxidation (M)	_(ac)AAAM(ox)DVDTPSGTNSGAGK_	AAAM(1)DVDTPSGTNSGAGK		AAAM(86.41)DVDTPSGTNSGAGK		1	1	0	P62877	P62877	P62877	RBX1	E3 ubiquitin-protein ligase RBX1	>sp|P62877|RBX1_HUMAN E3 ubiquitin-protein ligase RBX1 OS=Homo sapiens GN=RBX1 PE=1 SV=1	MULTI-MSMS	20140116_EXQ00_RiSc_SA_IGORPH_02_lowres	lowres01	570.26	3	569.92119	1706.7417	40778.04	-0.48236	-0.99008	-1.4724	569.920175654055	48.74	0.63008	48.74	48.394	49.024	0				67	36	4	0	0	0	0.00031668	1	35505	86.411	84.024	1
AAAMDVDTPSGTNSGAGK	18	Acetyl (Protein N-term),Oxidation (M)	_(ac)AAAM(ox)DVDTPSGTNSGAGK_	AAAM(1)DVDTPSGTNSGAGK		AAAM(59.73)DVDTPSGTNSGAGK		1	1	0	P62877	P62877	P62877	RBX1	E3 ubiquitin-protein ligase RBX1	>sp|P62877|RBX1_HUMAN E3 ubiquitin-protein ligase RBX1 OS=Homo sapiens GN=RBX1 PE=1 SV=1	MULTI-MSMS	20140116_EXQ00_RiSc_SA_IGORPH_03_lowres	lowres02	854.38	2	854.37815	1706.7417	32101.29	-0.69301	1.0512	0.35815	854.378059334694	48.986	0.64766	48.986	48.656	49.304	0				89	37	5	0	0	0	0.02588	1	36244	59.733	56.594	1
AAAMDVDTPSGTNSGAGK	18	Acetyl (Protein N-term),Oxidation (M)	_(ac)AAAM(ox)DVDTPSGTNSGAGK_	AAAM(1)DVDTPSGTNSGAGK		AAAM(70.94)DVDTPSGTNSGAGK		1	1	0	P62877	P62877	P62877	RBX1	E3 ubiquitin-protein ligase RBX1	>sp|P62877|RBX1_HUMAN E3 ubiquitin-protein ligase RBX1 OS=Homo sapiens GN=RBX1 PE=1 SV=1	MULTI-MSMS	20140116_EXQ00_RiSc_SA_IGORPH_04_lowres	lowres03	854.37	2	854.37815	1706.7417	31934.31	-0.62338	1.0971	0.47374	854.377680674346	48.733	0.61292	48.733	48.404	49.017	0				80	34	5	0	0	0	0.0037585	1	36298	70.944	67.566	1
AAAMDVDTPSGTNSGAGK	18	Acetyl (Protein N-term),Oxidation (M)	_(ac)AAAM(ox)DVDTPSGTNSGAGK_	AAAM(1)DVDTPSGTNSGAGK		AAAM(81.01)DVDTPSGTNSGAGK		1	1	0	P62877	P62877	P62877	RBX1	E3 ubiquitin-protein ligase RBX1	>sp|P62877|RBX1_HUMAN E3 ubiquitin-protein ligase RBX1 OS=Homo sapiens GN=RBX1 PE=1 SV=1	MULTI-SECPEP	20140116_EXQ00_RiSc_SA_IGORPH_04_lowres	lowres03	570.25	3	569.92119	1706.7417	38718.26	-0.71354	-1.3754	-2.0889	570.255509927652	48.699	0.59331	48.699	48.364	48.957	0				58	33	4	0	0	0	0.00022383	1	36528	81.01	78.226	1
AAAMDVDTPSGTNSGAGK	18	Acetyl (Protein N-term),Oxidation (M)	_(ac)AAAM(ox)DVDTPSGTNSGAGK_	AAAM(1)DVDTPSGTNSGAGK		AAAM(131.18)DVDTPSGTNSGAGK		1	1	0	P62877	P62877	P62877	RBX1	E3 ubiquitin-protein ligase RBX1	>sp|P62877|RBX1_HUMAN E3 ubiquitin-protein ligase RBX1 OS=Homo sapiens GN=RBX1 PE=1 SV=1	MULTI-MSMS	20140124_EXQ5_KoMa_QC_HeLa_phos_120min_50cm2	oldq01	854.38	2	854.37815	1706.7417	36537.12	-1.3545	-0.40554	-1.7601	854.377726044046	46.092	0.48113	46.092	45.837	46.318	0				67	20	4	0	0	0	1.9272E-05	1	20633	131.18	129.32	1
AAAMDVDTPSGTNSGAGK	18	Acetyl (Protein N-term),Oxidation (M)	_(ac)AAAM(ox)DVDTPSGTNSGAGK_	AAAM(1)DVDTPSGTNSGAGK		AAAM(83.89)DVDTPSGTNSGAGK		1	1	0	P62877	P62877	P62877	RBX1	E3 ubiquitin-protein ligase RBX1	>sp|P62877|RBX1_HUMAN E3 ubiquitin-protein ligase RBX1 OS=Homo sapiens GN=RBX1 PE=1 SV=1	MSMS	20140124_EXQ5_KoMa_QC_HeLa_phos_120min_50cm2	oldq01	570.59	3	569.92119	1706.7417	NaN	NaN	NaN	NaN	NaN	46.033	1	46.033	45.533	46.533	3.8147E-06							0	0	0	0.00061569	1	20665	83.894	80.797	1
AAAMDVDTPSGTNSGAGK	18	Acetyl (Protein N-term),Oxidation (M)	_(ac)AAAM(ox)DVDTPSGTNSGAGK_	AAAM(1)DVDTPSGTNSGAGK		AAAM(122.46)DVDTPSGTNSGAGK		1	1	0	P62877	P62877	P62877	RBX1	E3 ubiquitin-protein ligase RBX1	>sp|P62877|RBX1_HUMAN E3 ubiquitin-protein ligase RBX1 OS=Homo sapiens GN=RBX1 PE=1 SV=1	MULTI-MSMS	20140124_EXQ5_KoMa_QC_HeLa_phos_120min_50cm3	oldq02	854.37	2	854.37815	1706.7417	37131.44	-0.56095	-0.46652	-1.0275	854.37764605008	45.566	0.56582	45.566	45.268	45.834	0				98	22	7	0	0	0	1.363E-05	1	21464	122.46	121.15	1
AAAMDVDTPSGTNSGAGK	18	Acetyl (Protein N-term),Oxidation (M)	_(ac)AAAM(ox)DVDTPSGTNSGAGK_	AAAM(1)DVDTPSGTNSGAGK		AAAM(102.36)DVDTPSGTNSGAGK		1	1	0	P62877	P62877	P62877	RBX1	E3 ubiquitin-protein ligase RBX1	>sp|P62877|RBX1_HUMAN E3 ubiquitin-protein ligase RBX1 OS=Homo sapiens GN=RBX1 PE=1 SV=1	MULTI-MSMS	20140124_EXQ5_KoMa_QC_HeLa_phos_120min_50cm3	oldq02	569.92	3	569.92119	1706.7417	46417.61	-0.02296	0.66178	0.63882	569.921495014069	45.565	0.37764	45.565	45.364	45.742	0				40	14	3	0	0	0	3.0002E-05	1	21503	102.36	101.16	1
AAAMDVDTPSGTNSGAGK	18	Acetyl (Protein N-term),Oxidation (M)	_(ac)AAAM(ox)DVDTPSGTNSGAGK_	AAAM(1)DVDTPSGTNSGAGK		AAAM(90.42)DVDTPSGTNSGAGK		1	1	0	P62877	P62877	P62877	RBX1	E3 ubiquitin-protein ligase RBX1	>sp|P62877|RBX1_HUMAN E3 ubiquitin-protein ligase RBX1 OS=Homo sapiens GN=RBX1 PE=1 SV=1	MULTI-MSMS	20140124_EXQ5_KoMa_QC_HeLa_phos_120min_50cm4	oldq03	854.88	2	854.37815	1706.7417	36192.93	-0.33707	-0.18167	-0.51873	854.378463416399	45.275	0.68398	45.275	44.973	45.657	0				81	30	5	0	0	0	0.0002394	1	21654	90.422	89.276	1
AAAMDVDTPSGTNSGAGK	18	Acetyl (Protein N-term),Oxidation (M)	_(ac)AAAM(ox)DVDTPSGTNSGAGK_	AAAM(1)DVDTPSGTNSGAGK		AAAM(64.27)DVDTPSGTNSGAGK		1	1	0	P62877	P62877	P62877	RBX1	E3 ubiquitin-protein ligase RBX1	>sp|P62877|RBX1_HUMAN E3 ubiquitin-protein ligase RBX1 OS=Homo sapiens GN=RBX1 PE=1 SV=1	MULTI-SECPEP	20140124_EXQ5_KoMa_QC_HeLa_phos_120min_50cm4	oldq03	570.74	3	569.92119	1706.7417	46158.69	0.41652	-0.89522	-0.4787	570.254715724537	45.265	0.42421	45.265	45.046	45.47	0				46	18	4	0	0	0	0.0069258	1	21732	64.275	62.657	1
AAAMDVDTPSGTNSGAGK	18	Acetyl (Protein N-term)	_(ac)AAAMDVDTPSGTNSGAGK_					1	0	0	P62877	P62877	P62877	RBX1	E3 ubiquitin-protein ligase RBX1	>sp|P62877|RBX1_HUMAN E3 ubiquitin-protein ligase RBX1 OS=Homo sapiens GN=RBX1 PE=1 SV=1	MULTI-MSMS	20140116_EXQ00_RiSc_SA_IGORPH_02_lowres	lowres01	846.38	2	846.38069	1690.7468	33759.43	0.052757	-0.61367	-0.56092	846.380368164259	64.32	0.59189	64.32	64.049	64.641	0				106	27	6	0	0	0	2.8217E-09	1	48418	164.01	158.96	1
AAAMDVDTPSGTNSGAGK	18	Acetyl (Protein N-term)	_(ac)AAAMDVDTPSGTNSGAGK_					1	0	0	P62877	P62877	P62877	RBX1	E3 ubiquitin-protein ligase RBX1	>sp|P62877|RBX1_HUMAN E3 ubiquitin-protein ligase RBX1 OS=Homo sapiens GN=RBX1 PE=1 SV=1	MULTI-MSMS	20140116_EXQ00_RiSc_SA_IGORPH_02_lowres	lowres01	564.59	3	564.58955	1690.7468	42174.95	-0.2745	0.10034	-0.17416	564.589533792669	64.313	0.42729	64.313	64.037	64.464	0				52	22	4	0	0	0	7.6002E-05	1	48424	92.439	91.121	1
AAAMDVDTPSGTNSGAGK	18	Acetyl (Protein N-term)	_(ac)AAAMDVDTPSGTNSGAGK_					1	0	0	P62877	P62877	P62877	RBX1	E3 ubiquitin-protein ligase RBX1	>sp|P62877|RBX1_HUMAN E3 ubiquitin-protein ligase RBX1 OS=Homo sapiens GN=RBX1 PE=1 SV=1	MULTI-MSMS	20140116_EXQ00_RiSc_SA_IGORPH_03_lowres	lowres02	564.59	3	564.58955	1690.7468	41950.85	-0.79072	-0.45498	-1.2457	564.589124091651	64.544	0.30718	64.544	64.385	64.692	0				45	15	4	0	0	0	1.3798E-05	1	49293	109.04	106.12	1
AAAMDVDTPSGTNSGAGK	18	Acetyl (Protein N-term)	_(ac)AAAMDVDTPSGTNSGAGK_					1	0	0	P62877	P62877	P62877	RBX1	E3 ubiquitin-protein ligase RBX1	>sp|P62877|RBX1_HUMAN E3 ubiquitin-protein ligase RBX1 OS=Homo sapiens GN=RBX1 PE=1 SV=1	MULTI-MSMS	20140116_EXQ00_RiSc_SA_IGORPH_03_lowres	lowres02	846.38	2	846.38069	1690.7468	33199.51	-0.39406	-1.0305	-1.4245	846.379962119414	64.543	0.81161	64.543	64.117	64.929	0				99	34	6	0	0	0	1.0546E-09	1	49410	174.52	169.47	1
AAAMDVDTPSGTNSGAGK	18	Acetyl (Protein N-term)	_(ac)AAAMDVDTPSGTNSGAGK_					1	0	0	P62877	P62877	P62877	RBX1	E3 ubiquitin-protein ligase RBX1	>sp|P62877|RBX1_HUMAN E3 ubiquitin-protein ligase RBX1 OS=Homo sapiens GN=RBX1 PE=1 SV=1	MULTI-MSMS	20140116_EXQ00_RiSc_SA_IGORPH_04_lowres	lowres03	564.59	3	564.58955	1690.7468	41918.84	-0.75132	-0.080729	-0.83205	564.589340340492	64.37	0.32697	64.37	64.177	64.504	0				56	16	6	0	0	0	0.00028079	1	49312	82.663	79.802	1
AAAMDVDTPSGTNSGAGKK	19	Acetyl (Protein N-term),Oxidation (M)	_(ac)AAAM(ox)DVDTPSGTNSGAGKK_	AAAM(1)DVDTPSGTNSGAGKK		AAAM(69.02)DVDTPSGTNSGAGKK		1	1	0	P62877	P62877	P62877	RBX1	E3 ubiquitin-protein ligase RBX1	>sp|P62877|RBX1_HUMAN E3 ubiquitin-protein ligase RBX1 OS=Homo sapiens GN=RBX1 PE=1 SV=1	MULTI-MSMS	20140116_EXQ00_RiSc_SA_IGORPH_02_lowres	lowres01	918.43	2	918.42563	1834.8367	33292.21	-0.61392	-0.30578	-0.91971	918.425156458002	40.5	0.2534	40.5	40.373	40.627	0				25	14	2	0	0	0	0.027519	1	28645	69.024	65.52	1
AAAMDVDTPSGTNSGAGKK	19	Acetyl (Protein N-term),Oxidation (M)	_(ac)AAAM(ox)DVDTPSGTNSGAGKK_	AAAM(1)DVDTPSGTNSGAGKK		AAAM(120.39)DVDTPSGTNSGAGKK		1	1	0	P62877	P62877	P62877	RBX1	E3 ubiquitin-protein ligase RBX1	>sp|P62877|RBX1_HUMAN E3 ubiquitin-protein ligase RBX1 OS=Homo sapiens GN=RBX1 PE=1 SV=1	MULTI-MSMS	20140116_EXQ00_RiSc_SA_IGORPH_03_lowres	lowres02	918.43	2	918.42563	1834.8367	32927.41	-0.83428	1.73	0.89568	918.427619695591	40.77	0.1743	40.77	40.682	40.856	0				17	9	2	0	0	0	1.1814E-05	1	29506	120.39	117.36	1
AAAMDVDTPSGTNSGAGKK	19	Acetyl (Protein N-term),Oxidation (M)	_(ac)AAAM(ox)DVDTPSGTNSGAGKK_	AAAM(1)DVDTPSGTNSGAGKK		AAAM(97.35)DVDTPSGTNSGAGKK		1	1	0	P62877	P62877	P62877	RBX1	E3 ubiquitin-protein ligase RBX1	>sp|P62877|RBX1_HUMAN E3 ubiquitin-protein ligase RBX1 OS=Homo sapiens GN=RBX1 PE=1 SV=1	MULTI-MSMS	20140116_EXQ00_RiSc_SA_IGORPH_04_lowres	lowres03	918.43	2	918.42563	1834.8367	33466.95	-0.92937	0.44492	-0.48445	918.426013745127	40.492	0.258	40.492	40.357	40.615	0				22	13	3	0	0	0	0.000223	1	29542	97.352	81.17	1
AAAMDVDTPSGTNSGAGKK	19	Acetyl (Protein N-term),Oxidation (M)	_(ac)AAAM(ox)DVDTPSGTNSGAGKK_	AAAM(1)DVDTPSGTNSGAGKK		AAAM(50.96)DVDTPSGTNSGAGKK		1	1	0	P62877	P62877	P62877	RBX1	E3 ubiquitin-protein ligase RBX1	>sp|P62877|RBX1_HUMAN E3 ubiquitin-protein ligase RBX1 OS=Homo sapiens GN=RBX1 PE=1 SV=1	MULTI-MSMS	20140124_EXQ5_KoMa_QC_HeLa_phos_120min_50cm2	oldq01	918.42	2	918.42563	1834.8367	38034.7	-0.71631	-1.622	-2.3383	918.425662260897	39.796	0.31899	39.796	39.61	39.929	0				30	13	3	0	0	0	0.086901	1	17549	50.957	48.483	1
AAAMDVDTPSGTNSGAGKK	19	Acetyl (Protein N-term)	_(ac)AAAMDVDTPSGTNSGAGKK_					1	0	0	P62877	P62877	P62877	RBX1	E3 ubiquitin-protein ligase RBX1	>sp|P62877|RBX1_HUMAN E3 ubiquitin-protein ligase RBX1 OS=Homo sapiens GN=RBX1 PE=1 SV=1	MULTI-MSMS	20140116_EXQ00_RiSc_SA_IGORPH_04_lowres	lowres03	910.93	2	910.42817	1818.8418	32576.98	0.21839	1.7188	1.9372	910.43020145018	53.948	0.24032	53.948	53.835	54.076	0				42	13	4	0	0	0	2.0461E-05	1	40729	102.89	100.59	1
AAAMDVDTPSGTNSGAGKK	19	Acetyl (Protein N-term)	_(ac)AAAMDVDTPSGTNSGAGKK_					1	0	0	P62877	P62877	P62877	RBX1	E3 ubiquitin-protein ligase RBX1	>sp|P62877|RBX1_HUMAN E3 ubiquitin-protein ligase RBX1 OS=Homo sapiens GN=RBX1 PE=1 SV=1	MULTI-MSMS	20140124_EXQ5_KoMa_QC_HeLa_phos_120min_50cm2	oldq01	607.29	3	607.28787	1818.8418	44699.77	1.4628	1.434	2.8967	607.289866497352	54.001	0.26669	54.001	53.876	54.143	0				20	10	3	0	0	0	0.086901	1	24459	43.696	41.474	1
AAAMDVDTPSGTNSGAGKK	19	Acetyl (Protein N-term)	_(ac)AAAMDVDTPSGTNSGAGKK_					1	0	0	P62877	P62877	P62877	RBX1	E3 ubiquitin-protein ligase RBX1	>sp|P62877|RBX1_HUMAN E3 ubiquitin-protein ligase RBX1 OS=Homo sapiens GN=RBX1 PE=1 SV=1	MULTI-MSMS	20140124_EXQ5_KoMa_QC_HeLa_phos_120min_50cm3	oldq02	910.93	2	910.42817	1818.8418	36150.05	-0.31551	-0.62808	-0.94359	910.428535885533	53.188	0.57593	53.188	52.953	53.529	-3.8147E-06				38	25	2	0	0	0	8.2647E-06	1	25230	126.42	124.42	1
AAAMDVDTPSGTNSGAGKK	19	Acetyl (Protein N-term)	_(ac)AAAMDVDTPSGTNSGAGKK_					1	0	0	P62877	P62877	P62877	RBX1	E3 ubiquitin-protein ligase RBX1	>sp|P62877|RBX1_HUMAN E3 ubiquitin-protein ligase RBX1 OS=Homo sapiens GN=RBX1 PE=1 SV=1	MULTI-MSMS	20140124_EXQ5_KoMa_QC_HeLa_phos_120min_50cm4	oldq03	910.43	2	910.42817	1818.8418	36311.57	-0.84215	1.6201	0.77799	910.428161430343	52.618	0.39102	52.618	52.426	52.817	0				63	17	5	0	0	0	1.2793E-05	2	25400	111.73	103.81	1
AAAPAPEEEMDECEQALAAEPK	22	Oxidation (M)	_AAAPAPEEEM(ox)DECEQALAAEPK_	AAAPAPEEEM(1)DECEQALAAEPK		AAAPAPEEEM(61.36)DECEQALAAEPK		0	1	0	P26641;B4DTG2	P26641	P26641	EEF1G	Elongation factor 1-gamma	>sp|P26641|EF1G_HUMAN Elongation factor 1-gamma OS=Homo sapiens GN=EEF1G PE=1 SV=3;>tr|B4DTG2|B4DTG2_HUMAN Eukaryotic translation elongation factor 1 gamma OS=Homo sapiens GN=EEF1G PE=2 SV=1	MULTI-MSMS	20140116_EXQ00_RiSc_SA_IGORPH_02_lowres	lowres01	792.01	3	791.67888	2372.0148	34324.29	-0.12908	-0.42086	-0.54994	792.011398831821	59.629	0.43573	59.629	59.457	59.893	0				59	23	5	0	0	0	0.0002759	1	44520	61.361	61.044	1
AAAPAPEEEMDECEQALAAEPK	22	Oxidation (M)	_AAAPAPEEEM(ox)DECEQALAAEPK_	AAAPAPEEEM(1)DECEQALAAEPK		AAAPAPEEEM(48.24)DECEQALAAEPK		0	1	0	P26641;B4DTG2	P26641	P26641	EEF1G	Elongation factor 1-gamma	>sp|P26641|EF1G_HUMAN Elongation factor 1-gamma OS=Homo sapiens GN=EEF1G PE=1 SV=3;>tr|B4DTG2|B4DTG2_HUMAN Eukaryotic translation elongation factor 1 gamma OS=Homo sapiens GN=EEF1G PE=2 SV=1	MULTI-MSMS	20140116_EXQ00_RiSc_SA_IGORPH_02_lowres	lowres01	1188.02	2	1187.0147	2372.0148	28466.02	0.52072	-2.9147	-2.394	1187.51178430183	59.605	0.35786	59.605	59.4	59.758	3.8147E-06				47	18	4	0	0	0	0.060804	1	44624	48.244	47.059	1
AAAPAPEEEMDECEQALAAEPK	22	Oxidation (M)	_AAAPAPEEEM(ox)DECEQALAAEPK_	AAAPAPEEEM(1)DECEQALAAEPK		AAAPAPEEEM(90.76)DECEQALAAEPK		0	1	0	P26641;B4DTG2	P26641	P26641	EEF1G	Elongation factor 1-gamma	>sp|P26641|EF1G_HUMAN Elongation factor 1-gamma OS=Homo sapiens GN=EEF1G PE=1 SV=3;>tr|B4DTG2|B4DTG2_HUMAN Eukaryotic translation elongation factor 1 gamma OS=Homo sapiens GN=EEF1G PE=2 SV=1	MULTI-MSMS	20140116_EXQ00_RiSc_SA_IGORPH_02_lowres	lowres01	1187.51	2	1187.0147	2372.0148	28430.11	0.73509	-1.218	-0.48295	1187.51399883208	62.304	0.32145	62.304	62.159	62.481	0				73	16	7	0	0	0	1.9976E-06	1	46696	90.758	90.152	1
AAAPAPEEEMDECEQALAAEPK	22	Oxidation (M)	_AAAPAPEEEM(ox)DECEQALAAEPK_	AAAPAPEEEM(1)DECEQALAAEPK		AAAPAPEEEM(109.32)DECEQALAAEPK		0	1	0	P26641;B4DTG2	P26641	P26641	EEF1G	Elongation factor 1-gamma	>sp|P26641|EF1G_HUMAN Elongation factor 1-gamma OS=Homo sapiens GN=EEF1G PE=1 SV=3;>tr|B4DTG2|B4DTG2_HUMAN Eukaryotic translation elongation factor 1 gamma OS=Homo sapiens GN=EEF1G PE=2 SV=1	MULTI-MSMS	20140116_EXQ00_RiSc_SA_IGORPH_02_lowres	lowres01	792.01	3	791.67888	2372.0148	34329.09	0.095672	-0.94147	-0.8458	792.0130383253	62.29	0.51943	62.29	61.981	62.5	3.8147E-06				94	26	6	0	0	0	1.6103E-07	1	46723	109.32	109.16	1
AAAPAPEEEMDECEQALAAEPK	22	Oxidation (M)	_AAAPAPEEEM(ox)DECEQALAAEPK_	AAAPAPEEEM(1)DECEQALAAEPK		AAAPAPEEEM(66.47)DECEQALAAEPK		0	1	0	P26641;B4DTG2	P26641	P26641	EEF1G	Elongation factor 1-gamma	>sp|P26641|EF1G_HUMAN Elongation factor 1-gamma OS=Homo sapiens GN=EEF1G PE=1 SV=3;>tr|B4DTG2|B4DTG2_HUMAN Eukaryotic translation elongation factor 1 gamma OS=Homo sapiens GN=EEF1G PE=2 SV=1	MULTI-MSMS	20140116_EXQ00_RiSc_SA_IGORPH_03_lowres	lowres02	1187.51	2	1187.0147	2372.0148	27817.19	0.45866	-2.437	-1.9784	1187.51136805439	59.918	0.30294	59.918	59.75	60.053	0				44	15	4	0	0	0	0.00050419	1	45432	66.467	65.107	1
AAAPAPEEEMDECEQALAAEPK	22	Oxidation (M)	_AAAPAPEEEM(ox)DECEQALAAEPK_	AAAPAPEEEM(1)DECEQALAAEPK		AAAPAPEEEM(105.06)DECEQALAAEPK		0	1	0	P26641;B4DTG2	P26641	P26641	EEF1G	Elongation factor 1-gamma	>sp|P26641|EF1G_HUMAN Elongation factor 1-gamma OS=Homo sapiens GN=EEF1G PE=1 SV=3;>tr|B4DTG2|B4DTG2_HUMAN Eukaryotic translation elongation factor 1 gamma OS=Homo sapiens GN=EEF1G PE=2 SV=1	MULTI-MSMS	20140116_EXQ00_RiSc_SA_IGORPH_03_lowres	lowres02	791.68	3	791.67888	2372.0148	34180.42	-0.58396	-1.1349	-1.7189	791.679144444932	59.944	0.64989	59.944	59.674	60.324	-3.8147E-06				60	34	4	0	0	0	1.2709E-07	1	45477	105.06	104.87	1
AAAPAPEEEMDECEQALAAEPK	22	Oxidation (M)	_AAAPAPEEEM(ox)DECEQALAAEPK_	AAAPAPEEEM(1)DECEQALAAEPK		AAAPAPEEEM(137.64)DECEQALAAEPK		0	1	0	P26641;B4DTG2	P26641	P26641	EEF1G	Elongation factor 1-gamma	>sp|P26641|EF1G_HUMAN Elongation factor 1-gamma OS=Homo sapiens GN=EEF1G PE=1 SV=3;>tr|B4DTG2|B4DTG2_HUMAN Eukaryotic translation elongation factor 1 gamma OS=Homo sapiens GN=EEF1G PE=2 SV=1	MULTI-MSMS	20140116_EXQ00_RiSc_SA_IGORPH_03_lowres	lowres02	1187.51	2	1187.0147	2372.0148	28337.32	0.82444	-1.5901	-0.76566	1187.51403948207	62.573	0.32438	62.573	62.406	62.731	3.8147E-06				73	17	6	0	0	0	3.689E-08	1	47622	137.64	137.53	1
AAAPAPEEEMDECEQALAAEPK	22	Oxidation (M)	_AAAPAPEEEM(ox)DECEQALAAEPK_	AAAPAPEEEM(1)DECEQALAAEPK		AAAPAPEEEM(120.41)DECEQALAAEPK		0	1	0	P26641;B4DTG2	P26641	P26641	EEF1G	Elongation factor 1-gamma	>sp|P26641|EF1G_HUMAN Elongation factor 1-gamma OS=Homo sapiens GN=EEF1G PE=1 SV=3;>tr|B4DTG2|B4DTG2_HUMAN Eukaryotic translation elongation factor 1 gamma OS=Homo sapiens GN=EEF1G PE=2 SV=1	MULTI-MSMS	20140116_EXQ00_RiSc_SA_IGORPH_03_lowres	lowres02	792.01	3	791.67888	2372.0148	35062.85	-0.14146	-0.98138	-1.1228	792.013274394371	62.56	0.47899	62.56	62.289	62.768	-3.8147E-06				99	25	7	0	0	0	1.1471E-07	1	47653	120.41	120.37	1
AAAPAPEEEMDECEQALAAEPK	22	Oxidation (M)	_AAAPAPEEEM(ox)DECEQALAAEPK_	AAAPAPEEEM(1)DECEQALAAEPK		AAAPAPEEEM(71.76)DECEQALAAEPK		0	1	0	P26641;B4DTG2	P26641	P26641	EEF1G	Elongation factor 1-gamma	>sp|P26641|EF1G_HUMAN Elongation factor 1-gamma OS=Homo sapiens GN=EEF1G PE=1 SV=3;>tr|B4DTG2|B4DTG2_HUMAN Eukaryotic translation elongation factor 1 gamma OS=Homo sapiens GN=EEF1G PE=2 SV=1	MULTI-MSMS	20140116_EXQ00_RiSc_SA_IGORPH_04_lowres	lowres03	1187.52	2	1187.0147	2372.0148	27734	0.063941	-2.9891	-2.9252	1187.51160863025	59.779	0.31936	59.779	59.61	59.929	0				50	16	4	0	0	0	0.00027867	1	45503	71.756	71.477	1
AAAPAPEEEMDECEQALAAEPK	22	Oxidation (M)	_AAAPAPEEEM(ox)DECEQALAAEPK_	AAAPAPEEEM(1)DECEQALAAEPK		AAAPAPEEEM(69.09)DECEQALAAEPK		0	1	0	P26641;B4DTG2	P26641	P26641	EEF1G	Elongation factor 1-gamma	>sp|P26641|EF1G_HUMAN Elongation factor 1-gamma OS=Homo sapiens GN=EEF1G PE=1 SV=3;>tr|B4DTG2|B4DTG2_HUMAN Eukaryotic translation elongation factor 1 gamma OS=Homo sapiens GN=EEF1G PE=2 SV=1	MULTI-MSMS	20140116_EXQ00_RiSc_SA_IGORPH_04_lowres	lowres03	791.68	3	791.67888	2372.0148	33473.41	-0.55075	-2.9298	-3.4806	792.010753179561	59.786	0.29873	59.786	59.649	59.947	-3.8147E-06				52	15	4	0	0	0	0.00014998	1	45590	69.088	67.982	1
AAAPAPEEEMDECEQALAAEPK	22	Oxidation (M)	_AAAPAPEEEM(ox)DECEQALAAEPK_	AAAPAPEEEM(1)DECEQALAAEPK		AAAPAPEEEM(133.68)DECEQALAAEPK		0	1	0	P26641;B4DTG2	P26641	P26641	EEF1G	Elongation factor 1-gamma	>sp|P26641|EF1G_HUMAN Elongation factor 1-gamma OS=Homo sapiens GN=EEF1G PE=1 SV=3;>tr|B4DTG2|B4DTG2_HUMAN Eukaryotic translation elongation factor 1 gamma OS=Homo sapiens GN=EEF1G PE=2 SV=1	MULTI-MSMS	20140116_EXQ00_RiSc_SA_IGORPH_04_lowres	lowres03	1187.51	2	1187.0147	2372.0148	28656.91	-0.14038	-1.0397	-1.1801	1187.51460300659	62.419	0.30486	62.419	62.28	62.585	0				75	15	7	0	0	0	5.2103E-08	1	47677	133.68	133.56	1
AAAPAPEEEMDECEQALAAEPK	22	Oxidation (M)	_AAAPAPEEEM(ox)DECEQALAAEPK_	AAAPAPEEEM(1)DECEQALAAEPK		AAAPAPEEEM(139.44)DECEQALAAEPK		0	1	0	P26641;B4DTG2	P26641	P26641	EEF1G	Elongation factor 1-gamma	>sp|P26641|EF1G_HUMAN Elongation factor 1-gamma OS=Homo sapiens GN=EEF1G PE=1 SV=3;>tr|B4DTG2|B4DTG2_HUMAN Eukaryotic translation elongation factor 1 gamma OS=Homo sapiens GN=EEF1G PE=2 SV=1	MULTI-MSMS	20140116_EXQ00_RiSc_SA_IGORPH_04_lowres	lowres03	792.01	3	791.67888	2372.0148	34809.5	-0.74092	-0.12698	-0.8679	792.013170205963	62.418	0.30486	62.418	62.28	62.585	-3.8147E-06				64	15	5	0	0	0	1.1451E-08	1	47689	139.44	139.16	1
AAAPAPEEEMDECEQALAAEPK	22	Oxidation (M)	_AAAPAPEEEM(ox)DECEQALAAEPK_	AAAPAPEEEM(1)DECEQALAAEPK		AAAPAPEEEM(128.38)DECEQALAAEPK		0	1	0	P26641;B4DTG2	P26641	P26641	EEF1G	Elongation factor 1-gamma	>sp|P26641|EF1G_HUMAN Elongation factor 1-gamma OS=Homo sapiens GN=EEF1G PE=1 SV=3;>tr|B4DTG2|B4DTG2_HUMAN Eukaryotic translation elongation factor 1 gamma OS=Homo sapiens GN=EEF1G PE=2 SV=1	MULTI-MSMS	20140124_EXQ5_KoMa_QC_HeLa_phos_120min_50cm2	oldq01	1187.51	2	1187.0147	2372.0148	31356.75	-1.3021	1.8435	0.54138	1187.51643201563	61.142	0.46065	61.142	60.953	61.413	-3.8147E-06				75	20	5	0	0	0	1.0437E-07	1	27864	128.38	128.27	1
AAAPAPEEEMDECEQALAAEPK	22	Oxidation (M)	_AAAPAPEEEM(ox)DECEQALAAEPK_	AAAPAPEEEM(1)DECEQALAAEPK		AAAPAPEEEM(96.85)DECEQALAAEPK		0	1	0	P26641;B4DTG2	P26641	P26641	EEF1G	Elongation factor 1-gamma	>sp|P26641|EF1G_HUMAN Elongation factor 1-gamma OS=Homo sapiens GN=EEF1G PE=1 SV=3;>tr|B4DTG2|B4DTG2_HUMAN Eukaryotic translation elongation factor 1 gamma OS=Homo sapiens GN=EEF1G PE=2 SV=1	MULTI-MSMS	20140124_EXQ5_KoMa_QC_HeLa_phos_120min_50cm2	oldq01	792.01	3	791.67888	2372.0148	37886.24	-1.322	-0.020095	-1.3421	792.013308028847	61.154	0.4142	61.154	60.976	61.39	-3.8147E-06				49	18	3	0	0	0	6.157E-08	1	27883	96.848	96.58	1
AAAPAPEEEMDECEQALAAEPK	22	Oxidation (M)	_AAAPAPEEEM(ox)DECEQALAAEPK_	AAAPAPEEEM(1)DECEQALAAEPK		AAAPAPEEEM(49.52)DECEQALAAEPK		0	1	0	P26641;B4DTG2	P26641	P26641	EEF1G	Elongation factor 1-gamma	>sp|P26641|EF1G_HUMAN Elongation factor 1-gamma OS=Homo sapiens GN=EEF1G PE=1 SV=3;>tr|B4DTG2|B4DTG2_HUMAN Eukaryotic translation elongation factor 1 gamma OS=Homo sapiens GN=EEF1G PE=2 SV=1	MULTI-MSMS	20140124_EXQ5_KoMa_QC_HeLa_phos_120min_50cm2	oldq01	1187.52	2	1187.0147	2372.0148	31266.16	-0.48672	0.044876	-0.44185	1187.51647410149	61.717	0.52882	61.717	61.511	62.04	0				68	21	4	0	0	0	0.054754	1	28232	49.515	48.494	1
AAAPAPEEEMDECEQALAAEPK	22	Oxidation (M)	_AAAPAPEEEM(ox)DECEQALAAEPK_	AAAPAPEEEM(1)DECEQALAAEPK		AAAPAPEEEM(42.21)DECEQALAAEPK		0	1	0	P26641;B4DTG2	P26641	P26641	EEF1G	Elongation factor 1-gamma	>sp|P26641|EF1G_HUMAN Elongation factor 1-gamma OS=Homo sapiens GN=EEF1G PE=1 SV=3;>tr|B4DTG2|B4DTG2_HUMAN Eukaryotic translation elongation factor 1 gamma OS=Homo sapiens GN=EEF1G PE=2 SV=1	MULTI-SECPEP	20140124_EXQ5_KoMa_QC_HeLa_phos_120min_50cm2	oldq01	791.33	3	791.67888	2372.0148	45845	-1.188	-1.993	-3.181	792.011558753061	58.071	0.29081	58.071	57.918	58.209	0				25	11	3	0	0	0	0.0012562	1	26399	42.209	41.878	1
AAAPAPEEEMDECEQALAAEPK	22	Oxidation (M)	_AAAPAPEEEM(ox)DECEQALAAEPK_	AAAPAPEEEM(1)DECEQALAAEPK		AAAPAPEEEM(58.32)DECEQALAAEPK		0	1	0	P26641;B4DTG2	P26641	P26641	EEF1G	Elongation factor 1-gamma	>sp|P26641|EF1G_HUMAN Elongation factor 1-gamma OS=Homo sapiens GN=EEF1G PE=1 SV=3;>tr|B4DTG2|B4DTG2_HUMAN Eukaryotic translation elongation factor 1 gamma OS=Homo sapiens GN=EEF1G PE=2 SV=1	MULTI-SECPEP	20140124_EXQ5_KoMa_QC_HeLa_phos_120min_50cm2	oldq01	1187.24	2	1187.0147	2372.0148	33923.65	-1.2245	-0.42004	-1.6445	1187.51612452477	58.07	0.31499	58.07	57.894	58.209	3.8147E-06				29	12	3	0	0	0	0.0037271	1	26397	58.324	57.097	1
AAAPAPEEEMDECEQALAAEPK	22	Oxidation (M)	_AAAPAPEEEM(ox)DECEQALAAEPK_	AAAPAPEEEM(1)DECEQALAAEPK		AAAPAPEEEM(117.01)DECEQALAAEPK		0	1	0	P26641;B4DTG2	P26641	P26641	EEF1G	Elongation factor 1-gamma	>sp|P26641|EF1G_HUMAN Elongation factor 1-gamma OS=Homo sapiens GN=EEF1G PE=1 SV=3;>tr|B4DTG2|B4DTG2_HUMAN Eukaryotic translation elongation factor 1 gamma OS=Homo sapiens GN=EEF1G PE=2 SV=1	MULTI-MSMS	20140124_EXQ5_KoMa_QC_HeLa_phos_120min_50cm3	oldq02	1187.01	2	1187.0147	2372.0148	31398.62	-0.047756	0.18258	0.13482	1187.51551309915	60.634	0.55768	60.634	60.43	60.988	-3.8147E-06				67	23	4	0	0	0	3.8374E-07	1	28904	117.01	116.73	1
AAAPAPEEEMDECEQALAAEPK	22	Oxidation (M)	_AAAPAPEEEM(ox)DECEQALAAEPK_	AAAPAPEEEM(1)DECEQALAAEPK		AAAPAPEEEM(80.41)DECEQALAAEPK		0	1	0	P26641;B4DTG2	P26641	P26641	EEF1G	Elongation factor 1-gamma	>sp|P26641|EF1G_HUMAN Elongation factor 1-gamma OS=Homo sapiens GN=EEF1G PE=1 SV=3;>tr|B4DTG2|B4DTG2_HUMAN Eukaryotic translation elongation factor 1 gamma OS=Homo sapiens GN=EEF1G PE=2 SV=1	MULTI-MSMS	20140124_EXQ5_KoMa_QC_HeLa_phos_120min_50cm3	oldq02	792.01	3	791.67888	2372.0148	38698.82	-0.049094	-0.23749	-0.28658	792.013150616404	60.643	0.55768	60.643	60.43	60.988	0				61	23	3	0	0	0	1.3876E-06	1	28915	80.41	80.226	1
AAAPAPEEEMDECEQALAAEPK	22	Oxidation (M)	_AAAPAPEEEM(ox)DECEQALAAEPK_	AAAPAPEEEM(1)DECEQALAAEPK		AAAPAPEEEM(85.06)DECEQALAAEPK		0	1	0	P26641;B4DTG2	P26641	P26641	EEF1G	Elongation factor 1-gamma	>sp|P26641|EF1G_HUMAN Elongation factor 1-gamma OS=Homo sapiens GN=EEF1G PE=1 SV=3;>tr|B4DTG2|B4DTG2_HUMAN Eukaryotic translation elongation factor 1 gamma OS=Homo sapiens GN=EEF1G PE=2 SV=1	MULTI-MSMS	20140124_EXQ5_KoMa_QC_HeLa_phos_120min_50cm3	oldq02	1187.02	2	1187.0147	2372.0148	31366.62	0.59529	0.62716	1.2225	1187.51768888066	61.221	0.56928	61.221	61.009	61.579	0				88	24	6	0	0	0	4.2941E-06	1	29265	85.062	83.877	1
AAAPAPEEEMDECEQALAAEPK	22	Oxidation (M)	_AAAPAPEEEM(ox)DECEQALAAEPK_	AAAPAPEEEM(1)DECEQALAAEPK		AAAPAPEEEM(51.31)DECEQALAAEPK		0	1	0	P26641;B4DTG2	P26641	P26641	EEF1G	Elongation factor 1-gamma	>sp|P26641|EF1G_HUMAN Elongation factor 1-gamma OS=Homo sapiens GN=EEF1G PE=1 SV=3;>tr|B4DTG2|B4DTG2_HUMAN Eukaryotic translation elongation factor 1 gamma OS=Homo sapiens GN=EEF1G PE=2 SV=1	MULTI-MSMS	20140124_EXQ5_KoMa_QC_HeLa_phos_120min_50cm3	oldq02	792.02	3	791.67888	2372.0148	37895.69	0.54691	-0.11525	0.43166	792.013394502078	61.217	0.53242	61.217	61.009	61.542	0				82	22	7	0	0	0	0.01766	1	29276	51.31	51.031	1
AAAPAPEEEMDECEQALAAEPK	22	Oxidation (M)	_AAAPAPEEEM(ox)DECEQALAAEPK_	AAAPAPEEEM(1)DECEQALAAEPK		AAAPAPEEEM(47.37)DECEQALAAEPK		0	1	0	P26641;B4DTG2	P26641	P26641	EEF1G	Elongation factor 1-gamma	>sp|P26641|EF1G_HUMAN Elongation factor 1-gamma OS=Homo sapiens GN=EEF1G PE=1 SV=3;>tr|B4DTG2|B4DTG2_HUMAN Eukaryotic translation elongation factor 1 gamma OS=Homo sapiens GN=EEF1G PE=2 SV=1	MULTI-MSMS	20140124_EXQ5_KoMa_QC_HeLa_phos_120min_50cm4	oldq03	792.01	3	791.67888	2372.0148	38919.64	-0.18904	-3.0759	-3.265	792.345319109089	57.116	0.27159	57.116	56.967	57.239	0				33	10	4	0	0	0	0.024828	1	27639	47.371	46.256	1
AAAPAPEEEMDECEQALAAEPK	22	Oxidation (M)	_AAAPAPEEEM(ox)DECEQALAAEPK_	AAAPAPEEEM(1)DECEQALAAEPK		AAAPAPEEEM(65.18)DECEQALAAEPK		0	1	0	P26641;B4DTG2	P26641	P26641	EEF1G	Elongation factor 1-gamma	>sp|P26641|EF1G_HUMAN Elongation factor 1-gamma OS=Homo sapiens GN=EEF1G PE=1 SV=3;>tr|B4DTG2|B4DTG2_HUMAN Eukaryotic translation elongation factor 1 gamma OS=Homo sapiens GN=EEF1G PE=2 SV=1	MULTI-MSMS	20140124_EXQ5_KoMa_QC_HeLa_phos_120min_50cm4	oldq03	792.01	3	791.67888	2372.0148	39179.66	-0.51085	0.13092	-0.37993	792.013205998042	60.151	0.45506	60.151	59.911	60.366	3.8147E-06				49	19	3	0	0	0	0.00021361	1	29173	65.184	65.067	1
AAAPAPEEEMDECEQALAAEPK	22	Oxidation (M)	_AAAPAPEEEM(ox)DECEQALAAEPK_	AAAPAPEEEM(1)DECEQALAAEPK		AAAPAPEEEM(137.43)DECEQALAAEPK		0	1	0	P26641;B4DTG2	P26641	P26641	EEF1G	Elongation factor 1-gamma	>sp|P26641|EF1G_HUMAN Elongation factor 1-gamma OS=Homo sapiens GN=EEF1G PE=1 SV=3;>tr|B4DTG2|B4DTG2_HUMAN Eukaryotic translation elongation factor 1 gamma OS=Homo sapiens GN=EEF1G PE=2 SV=1	MULTI-MSMS	20140124_EXQ5_KoMa_QC_HeLa_phos_120min_50cm4	oldq03	1187.52	2	1187.0147	2372.0148	31239.83	0.11875	-0.22793	-0.10918	1187.51661429126	60.74	0.52104	60.74	60.411	60.932	0				93	23	7	0	0	0	3.7714E-08	1	29438	137.43	137.25	1
AAAPAPEEEMDECEQALAAEPK	22	Unmodified	_AAAPAPEEEMDECEQALAAEPK_					0	0	0	P26641;B4DTG2	P26641	P26641	EEF1G	Elongation factor 1-gamma	>sp|P26641|EF1G_HUMAN Elongation factor 1-gamma OS=Homo sapiens GN=EEF1G PE=1 SV=3;>tr|B4DTG2|B4DTG2_HUMAN Eukaryotic translation elongation factor 1 gamma OS=Homo sapiens GN=EEF1G PE=2 SV=1	MULTI-MSMS	20140116_EXQ00_RiSc_SA_IGORPH_02_lowres	lowres01	1179.51	2	1179.0172	2356.0199	28786.71	0.5883	-0.78278	-0.19447	1179.51746806127	66.968	0.31125	66.968	66.813	67.124	0				69	16	5	0	0	0	9.4445E-08	1	50556	123.36	121.72	1
AAAPAPEEEMDECEQALAAEPK	22	Unmodified	_AAAPAPEEEMDECEQALAAEPK_					0	0	0	P26641;B4DTG2	P26641	P26641	EEF1G	Elongation factor 1-gamma	>sp|P26641|EF1G_HUMAN Elongation factor 1-gamma OS=Homo sapiens GN=EEF1G PE=1 SV=3;>tr|B4DTG2|B4DTG2_HUMAN Eukaryotic translation elongation factor 1 gamma OS=Homo sapiens GN=EEF1G PE=2 SV=1	MULTI-MSMS	20140116_EXQ00_RiSc_SA_IGORPH_02_lowres	lowres01	786.68	3	786.34724	2356.0199	35407.25	0.10735	-0.71592	-0.60858	786.681260845129	66.962	0.32957	66.962	66.794	67.124	0				73	17	6	0	0	0	3.9707E-11	1	50583	145.02	144.06	1
AAAPAPEEEMDECEQALAAEPK	22	Unmodified	_AAAPAPEEEMDECEQALAAEPK_					0	0	0	P26641;B4DTG2	P26641	P26641	EEF1G	Elongation factor 1-gamma	>sp|P26641|EF1G_HUMAN Elongation factor 1-gamma OS=Homo sapiens GN=EEF1G PE=1 SV=3;>tr|B4DTG2|B4DTG2_HUMAN Eukaryotic translation elongation factor 1 gamma OS=Homo sapiens GN=EEF1G PE=2 SV=1	MULTI-MSMS	20140116_EXQ00_RiSc_SA_IGORPH_02_lowres	lowres01	787.01	3	786.34724	2356.0199	34650.39	-1.2148	-0.92967	-2.1445	786.681096505707	76.136	0.67698	76.136	75.858	76.535	0				183	37	7	0	0	0	7.5893E-08	2	58060	113.36	113.14	1
AAAPAPEEEMDECEQALAAEPK	22	Unmodified	_AAAPAPEEEMDECEQALAAEPK_					0	0	0	P26641;B4DTG2	P26641	P26641	EEF1G	Elongation factor 1-gamma	>sp|P26641|EF1G_HUMAN Elongation factor 1-gamma OS=Homo sapiens GN=EEF1G PE=1 SV=3;>tr|B4DTG2|B4DTG2_HUMAN Eukaryotic translation elongation factor 1 gamma OS=Homo sapiens GN=EEF1G PE=2 SV=1	MULTI-MSMS	20140116_EXQ00_RiSc_SA_IGORPH_02_lowres	lowres01	1179.51	2	1179.0172	2356.0199	28106.51	-0.69237	-0.96468	-1.657	1179.51799315676	76.135	0.66802	76.135	75.845	76.513	0				185	36	7	0	0	0	8.9292E-07	2	58046	103.84	103.64	1
AAAPAPEEEMDECEQALAAEPK	22	Unmodified	_AAAPAPEEEMDECEQALAAEPK_					0	0	0	P26641;B4DTG2	P26641	P26641	EEF1G	Elongation factor 1-gamma	>sp|P26641|EF1G_HUMAN Elongation factor 1-gamma OS=Homo sapiens GN=EEF1G PE=1 SV=3;>tr|B4DTG2|B4DTG2_HUMAN Eukaryotic translation elongation factor 1 gamma OS=Homo sapiens GN=EEF1G PE=2 SV=1	MULTI-MSMS	20140116_EXQ00_RiSc_SA_IGORPH_03_lowres	lowres02	1179.52	2	1179.0172	2356.0199	28358.37	-0.25883	-0.70779	-0.96661	1179.51806653878	67.102	0.39434	67.102	66.899	67.294	0				82	20	6	0	0	0	1.3066E-07	1	51387	119.43	117.21	1
AAAPAPEEEMDECEQALAAEPK	22	Unmodified	_AAAPAPEEEMDECEQALAAEPK_					0	0	0	P26641;B4DTG2	P26641	P26641	EEF1G	Elongation factor 1-gamma	>sp|P26641|EF1G_HUMAN Elongation factor 1-gamma OS=Homo sapiens GN=EEF1G PE=1 SV=3;>tr|B4DTG2|B4DTG2_HUMAN Eukaryotic translation elongation factor 1 gamma OS=Homo sapiens GN=EEF1G PE=2 SV=1	MULTI-MSMS	20140116_EXQ00_RiSc_SA_IGORPH_03_lowres	lowres02	786.68	3	786.34724	2356.0199	35297.09	-0.97233	-0.20535	-1.1777	786.68159472802	67.098	0.31956	67.098	66.956	67.275	-7.6294E-06				59	16	5	0	0	0	1.4943E-08	1	51417	126.51	125.64	1
AAAPAPEEEMDECEQALAAEPK	22	Unmodified	_AAAPAPEEEMDECEQALAAEPK_					0	0	0	P26641;B4DTG2	P26641	P26641	EEF1G	Elongation factor 1-gamma	>sp|P26641|EF1G_HUMAN Elongation factor 1-gamma OS=Homo sapiens GN=EEF1G PE=1 SV=3;>tr|B4DTG2|B4DTG2_HUMAN Eukaryotic translation elongation factor 1 gamma OS=Homo sapiens GN=EEF1G PE=2 SV=1	MULTI-MSMS	20140116_EXQ00_RiSc_SA_IGORPH_03_lowres	lowres02	1179.52	2	1179.0172	2356.0199	28146.81	-0.88623	-1.1825	-2.0688	1179.51766138767	76.345	0.76218	76.345	76.072	76.834	0				175	44	7	0	0	0	2.1484E-07	2	58968	115.36	114.92	1
AAAPAPEEEMDECEQALAAEPK	22	Unmodified	_AAAPAPEEEMDECEQALAAEPK_					0	0	0	P26641;B4DTG2	P26641	P26641	EEF1G	Elongation factor 1-gamma	>sp|P26641|EF1G_HUMAN Elongation factor 1-gamma OS=Homo sapiens GN=EEF1G PE=1 SV=3;>tr|B4DTG2|B4DTG2_HUMAN Eukaryotic translation elongation factor 1 gamma OS=Homo sapiens GN=EEF1G PE=2 SV=1	MULTI-MSMS	20140116_EXQ00_RiSc_SA_IGORPH_03_lowres	lowres02	786.68	3	786.34724	2356.0199	35128.4	-1.618	-0.95734	-2.5753	786.680963033731	76.34	0.70157	76.34	76.059	76.761	7.6294E-06				185	40	7	0	0	0	2.8782E-06	1	58961	69.03	68.066	1
AAAPAPEEEMDECEQALAAEPK	22	Unmodified	_AAAPAPEEEMDECEQALAAEPK_					0	0	0	P26641;B4DTG2	P26641	P26641	EEF1G	Elongation factor 1-gamma	>sp|P26641|EF1G_HUMAN Elongation factor 1-gamma OS=Homo sapiens GN=EEF1G PE=1 SV=3;>tr|B4DTG2|B4DTG2_HUMAN Eukaryotic translation elongation factor 1 gamma OS=Homo sapiens GN=EEF1G PE=2 SV=1	MULTI-MSMS	20140116_EXQ00_RiSc_SA_IGORPH_04_lowres	lowres03	1179.52	2	1179.0172	2356.0199	28637.53	-0.30247	0.045043	-0.25743	1179.51883488409	66.809	0.3415	66.809	66.662	67.003	0				70	17	6	0	0	0	6.4886E-15	1	51313	164.18	163.31	1
AAAPAPEEEMDECEQALAAEPK	22	Unmodified	_AAAPAPEEEMDECEQALAAEPK_					0	0	0	P26641;B4DTG2	P26641	P26641	EEF1G	Elongation factor 1-gamma	>sp|P26641|EF1G_HUMAN Elongation factor 1-gamma OS=Homo sapiens GN=EEF1G PE=1 SV=3;>tr|B4DTG2|B4DTG2_HUMAN Eukaryotic translation elongation factor 1 gamma OS=Homo sapiens GN=EEF1G PE=2 SV=1	MULTI-MSMS	20140116_EXQ00_RiSc_SA_IGORPH_04_lowres	lowres03	786.68	3	786.34724	2356.0199	35424.08	-0.68762	-0.33071	-1.0183	786.681515215628	66.811	0.28548	66.811	66.681	66.967	0				63	14	6	0	0	0	3.3907E-08	1	51329	117.48	117.27	1
AAAPAPEEEMDECEQALAAEPK	22	Unmodified	_AAAPAPEEEMDECEQALAAEPK_					0	0	0	P26641;B4DTG2	P26641	P26641	EEF1G	Elongation factor 1-gamma	>sp|P26641|EF1G_HUMAN Elongation factor 1-gamma OS=Homo sapiens GN=EEF1G PE=1 SV=3;>tr|B4DTG2|B4DTG2_HUMAN Eukaryotic translation elongation factor 1 gamma OS=Homo sapiens GN=EEF1G PE=2 SV=1	MULTI-MSMS	20140116_EXQ00_RiSc_SA_IGORPH_04_lowres	lowres03	787.01	3	786.34724	2356.0199	34743.8	-2.0238	-0.87147	-2.8953	786.68101276289	76.34	0.7126	76.34	76.049	76.762	0				183	37	7	0	0	0	1.1309E-15	2	59329	165.1	164.89	1
AAAPAPEEEMDECEQALAAEPK	22	Unmodified	_AAAPAPEEEMDECEQALAAEPK_					0	0	0	P26641;B4DTG2	P26641	P26641	EEF1G	Elongation factor 1-gamma	>sp|P26641|EF1G_HUMAN Elongation factor 1-gamma OS=Homo sapiens GN=EEF1G PE=1 SV=3;>tr|B4DTG2|B4DTG2_HUMAN Eukaryotic translation elongation factor 1 gamma OS=Homo sapiens GN=EEF1G PE=2 SV=1	MULTI-MSMS	20140116_EXQ00_RiSc_SA_IGORPH_04_lowres	lowres03	1179.51	2	1179.0172	2356.0199	28138.25	-1.6445	-0.66549	-2.3099	1179.51831764461	76.338	0.66689	76.338	76.095	76.762	0				161	34	7	0	0	0	6.0249E-07	2	59054	108.77	107.9	1
AAAPAPEEEMDECEQALAAEPK	22	Unmodified	_AAAPAPEEEMDECEQALAAEPK_					0	0	0	P26641;B4DTG2	P26641	P26641	EEF1G	Elongation factor 1-gamma	>sp|P26641|EF1G_HUMAN Elongation factor 1-gamma OS=Homo sapiens GN=EEF1G PE=1 SV=3;>tr|B4DTG2|B4DTG2_HUMAN Eukaryotic translation elongation factor 1 gamma OS=Homo sapiens GN=EEF1G PE=2 SV=1	MULTI-MSMS	20140124_EXQ5_KoMa_QC_HeLa_phos_120min_50cm2	oldq01	786.35	3	786.34724	2356.0199	38767.2	0.2591	-0.70469	-0.44559	786.681234571063	65.103	0.38513	65.103	64.937	65.322	0				56	15	6	0	0	0	1.5913E-07	1	29722	89.47	88.363	1
AAAPAPEEEMDECEQALAAEPK	22	Unmodified	_AAAPAPEEEMDECEQALAAEPK_					0	0	0	P26641;B4DTG2	P26641	P26641	EEF1G	Elongation factor 1-gamma	>sp|P26641|EF1G_HUMAN Elongation factor 1-gamma OS=Homo sapiens GN=EEF1G PE=1 SV=3;>tr|B4DTG2|B4DTG2_HUMAN Eukaryotic translation elongation factor 1 gamma OS=Homo sapiens GN=EEF1G PE=2 SV=1	MULTI-MSMS	20140124_EXQ5_KoMa_QC_HeLa_phos_120min_50cm2	oldq01	1179.52	2	1179.0172	2356.0199	31291.78	0.3997	0.15307	0.55277	1179.51900543686	65.1	0.26524	65.1	64.962	65.227	0				48	10	6	0	0	0	2.2276E-10	1	29724	143.4	143.07	1
AAAPAPEEEMDECEQALAAEPK	22	Unmodified	_AAAPAPEEEMDECEQALAAEPK_					0	0	0	P26641;B4DTG2	P26641	P26641	EEF1G	Elongation factor 1-gamma	>sp|P26641|EF1G_HUMAN Elongation factor 1-gamma OS=Homo sapiens GN=EEF1G PE=1 SV=3;>tr|B4DTG2|B4DTG2_HUMAN Eukaryotic translation elongation factor 1 gamma OS=Homo sapiens GN=EEF1G PE=2 SV=1	MULTI-MSMS	20140124_EXQ5_KoMa_QC_HeLa_phos_120min_50cm2	oldq01	1179.52	2	1179.0172	2356.0199	29963.54	-0.67934	0.15726	-0.52208	1179.51916123625	74.845	0.73054	74.845	74.563	75.293	0				129	33	7	0	0	0	1.0383E-07	1	34197	122.34	121.47	1
AAAPAPEEEMDECEQALAAEPK	22	Unmodified	_AAAPAPEEEMDECEQALAAEPK_					0	0	0	P26641;B4DTG2	P26641	P26641	EEF1G	Elongation factor 1-gamma	>sp|P26641|EF1G_HUMAN Elongation factor 1-gamma OS=Homo sapiens GN=EEF1G PE=1 SV=3;>tr|B4DTG2|B4DTG2_HUMAN Eukaryotic translation elongation factor 1 gamma OS=Homo sapiens GN=EEF1G PE=2 SV=1	MULTI-MSMS	20140124_EXQ5_KoMa_QC_HeLa_phos_120min_50cm2	oldq01	786.68	3	786.34724	2356.0199	37526.88	-0.83342	0.027927	-0.80549	786.681474001491	74.836	0.63899	74.836	74.563	75.202	0				96	28	5	0	0	0	2.3413E-08	1	34207	122.47	121.29	1
AAAPAPEEEMDECEQALAAEPK	22	Unmodified	_AAAPAPEEEMDECEQALAAEPK_					0	0	0	P26641;B4DTG2	P26641	P26641	EEF1G	Elongation factor 1-gamma	>sp|P26641|EF1G_HUMAN Elongation factor 1-gamma OS=Homo sapiens GN=EEF1G PE=1 SV=3;>tr|B4DTG2|B4DTG2_HUMAN Eukaryotic translation elongation factor 1 gamma OS=Homo sapiens GN=EEF1G PE=2 SV=1	MULTI-MSMS	20140124_EXQ5_KoMa_QC_HeLa_phos_120min_50cm3	oldq02	1179.52	2	1179.0172	2356.0199	30779.08	-0.028801	0.41656	0.38776	1179.51927890213	64.614	0.28154	64.614	64.469	64.75	0				51	11	6	0	0	0	6.5497E-08	1	30800	126.51	125.15	1
AAAPAPEEEMDECEQALAAEPK	22	Unmodified	_AAAPAPEEEMDECEQALAAEPK_					0	0	0	P26641;B4DTG2	P26641	P26641	EEF1G	Elongation factor 1-gamma	>sp|P26641|EF1G_HUMAN Elongation factor 1-gamma OS=Homo sapiens GN=EEF1G PE=1 SV=3;>tr|B4DTG2|B4DTG2_HUMAN Eukaryotic translation elongation factor 1 gamma OS=Homo sapiens GN=EEF1G PE=2 SV=1	MULTI-MSMS	20140124_EXQ5_KoMa_QC_HeLa_phos_120min_50cm3	oldq02	786.68	3	786.34724	2356.0199	38780.16	0.33489	-1.1592	-0.8243	786.346442029931	64.618	0.35045	64.618	64.423	64.774	0				59	14	6	0	0	0	1.8758E-08	1	30828	124.69	123.28	1
AAAPAPEEEMDECEQALAAEPK	22	Unmodified	_AAAPAPEEEMDECEQALAAEPK_					0	0	0	P26641;B4DTG2	P26641	P26641	EEF1G	Elongation factor 1-gamma	>sp|P26641|EF1G_HUMAN Elongation factor 1-gamma OS=Homo sapiens GN=EEF1G PE=1 SV=3;>tr|B4DTG2|B4DTG2_HUMAN Eukaryotic translation elongation factor 1 gamma OS=Homo sapiens GN=EEF1G PE=2 SV=1	MULTI-MSMS	20140124_EXQ5_KoMa_QC_HeLa_phos_120min_50cm3	oldq02	786.35	3	786.34724	2356.0199	37979.21	-1.2449	-0.86394	-2.1088	786.681328178402	74.105	0.66331	74.105	73.88	74.543	0				127	30	8	0	0	0	5.0946E-15	2	35319	154.6	153.67	1
AAAPAPEEEMDECEQALAAEPK	22	Unmodified	_AAAPAPEEEMDECEQALAAEPK_					0	0	0	P26641;B4DTG2	P26641	P26641	EEF1G	Elongation factor 1-gamma	>sp|P26641|EF1G_HUMAN Elongation factor 1-gamma OS=Homo sapiens GN=EEF1G PE=1 SV=3;>tr|B4DTG2|B4DTG2_HUMAN Eukaryotic translation elongation factor 1 gamma OS=Homo sapiens GN=EEF1G PE=2 SV=1	MULTI-MSMS	20140124_EXQ5_KoMa_QC_HeLa_phos_120min_50cm3	oldq02	1180.52	2	1179.0172	2356.0199	30410.73	-1.659	0.48521	-1.1738	1179.51917110119	74.133	0.86089	74.133	73.859	74.72	-7.6294E-06				159	38	6	0	0	0	1.5903E-07	1	35277	118.36	117.76	1
AAAPAPEEEMDECEQALAAEPK	22	Unmodified	_AAAPAPEEEMDECEQALAAEPK_					0	0	0	P26641;B4DTG2	P26641	P26641	EEF1G	Elongation factor 1-gamma	>sp|P26641|EF1G_HUMAN Elongation factor 1-gamma OS=Homo sapiens GN=EEF1G PE=1 SV=3;>tr|B4DTG2|B4DTG2_HUMAN Eukaryotic translation elongation factor 1 gamma OS=Homo sapiens GN=EEF1G PE=2 SV=1	MULTI-MSMS	20140124_EXQ5_KoMa_QC_HeLa_phos_120min_50cm4	oldq03	1179.52	2	1179.0172	2356.0199	32064.68	-0.87962	-0.92686	-1.8065	1179.51774100613	64.121	0.26397	64.121	63.996	64.26	0				46	10	6	0	0	0	8.6951E-21	1	31078	179.19	177.03	1
AAAPAPEEEMDECEQALAAEPK	22	Unmodified	_AAAPAPEEEMDECEQALAAEPK_					0	0	0	P26641;B4DTG2	P26641	P26641	EEF1G	Elongation factor 1-gamma	>sp|P26641|EF1G_HUMAN Elongation factor 1-gamma OS=Homo sapiens GN=EEF1G PE=1 SV=3;>tr|B4DTG2|B4DTG2_HUMAN Eukaryotic translation elongation factor 1 gamma OS=Homo sapiens GN=EEF1G PE=2 SV=1	MULTI-MSMS	20140124_EXQ5_KoMa_QC_HeLa_phos_120min_50cm4	oldq03	786.68	3	786.34724	2356.0199	38825.2	-0.9232	-0.97653	-1.8997	786.681028496333	64.122	0.4931	64.122	63.88	64.373	-7.6294E-06				56	20	5	0	0	0	1.4943E-08	1	31098	126.51	125.36	1
AAAPAPEEEMDECEQALAAEPK	22	Unmodified	_AAAPAPEEEMDECEQALAAEPK_					0	0	0	P26641;B4DTG2	P26641	P26641	EEF1G	Elongation factor 1-gamma	>sp|P26641|EF1G_HUMAN Elongation factor 1-gamma OS=Homo sapiens GN=EEF1G PE=1 SV=3;>tr|B4DTG2|B4DTG2_HUMAN Eukaryotic translation elongation factor 1 gamma OS=Homo sapiens GN=EEF1G PE=2 SV=1	MULTI-MSMS	20140124_EXQ5_KoMa_QC_HeLa_phos_120min_50cm4	oldq03	1179.51	2	1179.0172	2356.0199	31434.09	-2.0382	0.20881	-1.8294	1179.51871648453	73.306	0.75417	73.306	72.985	73.739	0				143	30	7	0	0	0	9.6249E-07	1	35479	102.66	101.76	1
AAAPAPEEEMDECEQALAAEPK	22	Unmodified	_AAAPAPEEEMDECEQALAAEPK_					0	0	0	P26641;B4DTG2	P26641	P26641	EEF1G	Elongation factor 1-gamma	>sp|P26641|EF1G_HUMAN Elongation factor 1-gamma OS=Homo sapiens GN=EEF1G PE=1 SV=3;>tr|B4DTG2|B4DTG2_HUMAN Eukaryotic translation elongation factor 1 gamma OS=Homo sapiens GN=EEF1G PE=2 SV=1	MULTI-MSMS	20140124_EXQ5_KoMa_QC_HeLa_phos_120min_50cm4	oldq03	786.68	3	786.34724	2356.0199	37938.59	-2.0592	-0.039027	-2.0982	786.681514999338	73.308	0.76081	73.308	73.003	73.764	0				120	30	6	0	0	0	1.389E-08	2	35509	127.01	125.18	1
AAAQEADGAR	10	Acetyl (Protein N-term)	_(ac)AAAQEADGAR_					1	0	0	O96005;O96005-2	O96005	O96005	CLPTM1	Cleft lip and palate transmembrane protein 1	>sp|O96005|CLPT1_HUMAN Cleft lip and palate transmembrane protein 1 OS=Homo sapiens GN=CLPTM1 PE=1 SV=1;>sp|O96005-2|CLPT1_HUMAN Isoform 2 of Cleft lip and palate transmembrane protein 1 OS=Homo sapiens GN=CLPTM1	MULTI-MSMS	20140116_EXQ00_RiSc_SA_IGORPH_02_lowres	lowres01	501.24	2	501.23597	1000.4574	47392.92	-0.60799	0.82103	0.21304	501.236430987712	29.045	0.15736	29.045	28.965	29.122	0				17	9	2	0	0	0	0.0046504	1	19156	80.916	59.917	1
AAAQEADGAR	10	Acetyl (Protein N-term)	_(ac)AAAQEADGAR_					1	0	0	O96005;O96005-2	O96005	O96005	CLPTM1	Cleft lip and palate transmembrane protein 1	>sp|O96005|CLPT1_HUMAN Cleft lip and palate transmembrane protein 1 OS=Homo sapiens GN=CLPTM1 PE=1 SV=1;>sp|O96005-2|CLPT1_HUMAN Isoform 2 of Cleft lip and palate transmembrane protein 1 OS=Homo sapiens GN=CLPTM1	MULTI-MSMS	20140116_EXQ00_RiSc_SA_IGORPH_02_lowres	lowres01	501.23	2	501.23597	1000.4574	45112.57	-0.75117	-0.15034	-0.90151	501.235666757087	32.97	0.22951	32.97	32.854	33.083	0				22	12	2	0	0	0	0.00044805	1	22369	105.4	90.459	1
AAAQEADGAR	10	Acetyl (Protein N-term)	_(ac)AAAQEADGAR_					1	0	0	O96005;O96005-2	O96005	O96005	CLPTM1	Cleft lip and palate transmembrane protein 1	>sp|O96005|CLPT1_HUMAN Cleft lip and palate transmembrane protein 1 OS=Homo sapiens GN=CLPTM1 PE=1 SV=1;>sp|O96005-2|CLPT1_HUMAN Isoform 2 of Cleft lip and palate transmembrane protein 1 OS=Homo sapiens GN=CLPTM1	MULTI-MSMS	20140116_EXQ00_RiSc_SA_IGORPH_03_lowres	lowres02	501.23	2	501.23597	1000.4574	44572.57	-1.4701	0.031285	-1.4388	501.235773395041	33.032	0.26664	33.032	32.891	33.158	3.8147E-06				29	16	2	0	0	0	0.00024667	1	23114	110.38	89.681	1
AAAQEADGAR	10	Acetyl (Protein N-term)	_(ac)AAAQEADGAR_					1	0	0	O96005;O96005-2	O96005	O96005	CLPTM1	Cleft lip and palate transmembrane protein 1	>sp|O96005|CLPT1_HUMAN Cleft lip and palate transmembrane protein 1 OS=Homo sapiens GN=CLPTM1 PE=1 SV=1;>sp|O96005-2|CLPT1_HUMAN Isoform 2 of Cleft lip and palate transmembrane protein 1 OS=Homo sapiens GN=CLPTM1	MULTI-MSMS	20140116_EXQ00_RiSc_SA_IGORPH_04_lowres	lowres03	501.23	2	501.23597	1000.4574	44859.1	-1.6026	-0.18844	-1.7911	501.235974728567	32.697	0.25442	32.697	32.568	32.823	0				38	14	4	0	0	0	0.016221	1	23053	69.786	58.072	1
AAAQEADGAR	10	Acetyl (Protein N-term)	_(ac)AAAQEADGAR_					1	0	0	O96005;O96005-2	O96005	O96005	CLPTM1	Cleft lip and palate transmembrane protein 1	>sp|O96005|CLPT1_HUMAN Cleft lip and palate transmembrane protein 1 OS=Homo sapiens GN=CLPTM1 PE=1 SV=1;>sp|O96005-2|CLPT1_HUMAN Isoform 2 of Cleft lip and palate transmembrane protein 1 OS=Homo sapiens GN=CLPTM1	MULTI-SECPEP	20140124_EXQ5_KoMa_QC_HeLa_phos_120min_50cm2	oldq01	501.78	2	501.23597	1000.4574	50490.06	0.29085	1.039	1.3298	501.236400552346	30.817	0.34406	30.817	30.64	30.984	0				30	17	2	0	0	0	0.041496	1	12966	58.699	49.741	1
AAAQEADGAR	10	Acetyl (Protein N-term)	_(ac)AAAQEADGAR_					1	0	0	O96005;O96005-2	O96005	O96005	CLPTM1	Cleft lip and palate transmembrane protein 1	>sp|O96005|CLPT1_HUMAN Cleft lip and palate transmembrane protein 1 OS=Homo sapiens GN=CLPTM1 PE=1 SV=1;>sp|O96005-2|CLPT1_HUMAN Isoform 2 of Cleft lip and palate transmembrane protein 1 OS=Homo sapiens GN=CLPTM1	MULTI-MSMS	20140124_EXQ5_KoMa_QC_HeLa_phos_120min_50cm3	oldq02	501.24	2	501.23597	1000.4574	51644.67	-0.51412	1.0104	0.49625	501.236122265331	30.257	0.24685	30.257	30.135	30.382	1.9073E-06				20	11	2	0	0	0	0.023818	1	13484	64.82	54.448	1
AAAQEADGAR	10	Acetyl (Protein N-term)	_(ac)AAAQEADGAR_					1	0	0	O96005;O96005-2	O96005	O96005	CLPTM1	Cleft lip and palate transmembrane protein 1	>sp|O96005|CLPT1_HUMAN Cleft lip and palate transmembrane protein 1 OS=Homo sapiens GN=CLPTM1 PE=1 SV=1;>sp|O96005-2|CLPT1_HUMAN Isoform 2 of Cleft lip and palate transmembrane protein 1 OS=Homo sapiens GN=CLPTM1	MULTI-MSMS	20140124_EXQ5_KoMa_QC_HeLa_phos_120min_50cm4	oldq03	501.24	2	501.23597	1000.4574	50939.82	-0.00094845	0.45322	0.45227	501.235964942988	29.856	0.258	29.856	29.721	29.979	0				25	12	3	0	0	0	0.00089598	1	13564	94.309	80.191	1
AAARDVTLENR	11	Unmodified	_AAARDVTLENR_					0	0	0	P49591;Q5T5C7	P49591	P49591	SARS	Serine--tRNA ligase, cytoplasmic	>sp|P49591|SYSC_HUMAN Serine--tRNA ligase, cytoplasmic OS=Homo sapiens GN=SARS PE=1 SV=3;>tr|Q5T5C7|Q5T5C7_HUMAN Seryl-tRNA synthetase OS=Homo sapiens GN=SARS PE=2 SV=1	MULTI-MSMS	20140116_EXQ00_RiSc_SA_IGORPH_02_lowres	lowres01	405.89	3	405.88619	1214.6367	47946.98	-1.2341	0.059231	-1.1749	405.886186638597	31.623	0.30377	31.623	31.479	31.783	-1.9073E-06				53	16	4	0	0	0	9.1404E-06	1	21214	151.26	106.64	1
AAARDVTLENR	11	Unmodified	_AAARDVTLENR_					0	0	0	P49591;Q5T5C7	P49591	P49591	SARS	Serine--tRNA ligase, cytoplasmic	>sp|P49591|SYSC_HUMAN Serine--tRNA ligase, cytoplasmic OS=Homo sapiens GN=SARS PE=1 SV=3;>tr|Q5T5C7|Q5T5C7_HUMAN Seryl-tRNA synthetase OS=Homo sapiens GN=SARS PE=2 SV=1	MULTI-MSMS	20140116_EXQ00_RiSc_SA_IGORPH_02_lowres	lowres01	608.33	2	608.32565	1214.6367	40971.87	-0.4978	-0.19722	-0.69502	608.32578389686	31.613	0.24994	31.613	31.497	31.747	-1.9073E-06				35	13	3	0	0	0	0.009932	1	21292	81.565	53.361	1
AAARDVTLENR	11	Unmodified	_AAARDVTLENR_					0	0	0	P49591;Q5T5C7	P49591	P49591	SARS	Serine--tRNA ligase, cytoplasmic	>sp|P49591|SYSC_HUMAN Serine--tRNA ligase, cytoplasmic OS=Homo sapiens GN=SARS PE=1 SV=3;>tr|Q5T5C7|Q5T5C7_HUMAN Seryl-tRNA synthetase OS=Homo sapiens GN=SARS PE=2 SV=1	MULTI-MSMS	20140116_EXQ00_RiSc_SA_IGORPH_03_lowres	lowres02	405.89	3	405.88619	1214.6367	48396.59	-1.6713	-0.012442	-1.6838	405.886154007612	31.62	0.32214	31.62	31.459	31.781	0				56	19	4	0	0	0	1.9979E-05	1	21886	144.1	98.274	1
AAARDVTLENR	11	Unmodified	_AAARDVTLENR_					0	0	0	P49591;Q5T5C7	P49591	P49591	SARS	Serine--tRNA ligase, cytoplasmic	>sp|P49591|SYSC_HUMAN Serine--tRNA ligase, cytoplasmic OS=Homo sapiens GN=SARS PE=1 SV=3;>tr|Q5T5C7|Q5T5C7_HUMAN Seryl-tRNA synthetase OS=Homo sapiens GN=SARS PE=2 SV=1	MULTI-MSMS	20140116_EXQ00_RiSc_SA_IGORPH_03_lowres	lowres02	608.32	2	608.32565	1214.6367	41495.41	-0.96583	-0.40172	-1.3675	608.325465126451	31.616	0.27169	31.616	31.477	31.749	0				39	15	3	0	0	0	0.0090459	1	21978	83.182	54.978	1
AAARDVTLENR	11	Unmodified	_AAARDVTLENR_					0	0	0	P49591;Q5T5C7	P49591	P49591	SARS	Serine--tRNA ligase, cytoplasmic	>sp|P49591|SYSC_HUMAN Serine--tRNA ligase, cytoplasmic OS=Homo sapiens GN=SARS PE=1 SV=3;>tr|Q5T5C7|Q5T5C7_HUMAN Seryl-tRNA synthetase OS=Homo sapiens GN=SARS PE=2 SV=1	MULTI-MSMS	20140116_EXQ00_RiSc_SA_IGORPH_04_lowres	lowres03	405.89	3	405.88619	1214.6367	48386.12	-2.4128	0.0014057	-2.4114	405.886155347269	31.312	0.37525	31.312	31.116	31.491	-1.9073E-06				64	22	4	0	0	0	2.285E-06	1	21845	162.68	103.49	1
AAARDVTLENR	11	Unmodified	_AAARDVTLENR_					0	0	0	P49591;Q5T5C7	P49591	P49591	SARS	Serine--tRNA ligase, cytoplasmic	>sp|P49591|SYSC_HUMAN Serine--tRNA ligase, cytoplasmic OS=Homo sapiens GN=SARS PE=1 SV=3;>tr|Q5T5C7|Q5T5C7_HUMAN Seryl-tRNA synthetase OS=Homo sapiens GN=SARS PE=2 SV=1	MULTI-MSMS	20140116_EXQ00_RiSc_SA_IGORPH_04_lowres	lowres03	608.33	2	608.32565	1214.6367	41350.55	-1.5593	-0.62357	-2.1829	608.325515566225	31.304	0.30741	31.304	31.151	31.458	0				38	18	3	0	0	0	0.009932	1	21889	81.565	53.361	1
AAARDVTLENR	11	Unmodified	_AAARDVTLENR_					0	0	0	P49591;Q5T5C7	P49591	P49591	SARS	Serine--tRNA ligase, cytoplasmic	>sp|P49591|SYSC_HUMAN Serine--tRNA ligase, cytoplasmic OS=Homo sapiens GN=SARS PE=1 SV=3;>tr|Q5T5C7|Q5T5C7_HUMAN Seryl-tRNA synthetase OS=Homo sapiens GN=SARS PE=2 SV=1	MULTI-MSMS	20140124_EXQ5_KoMa_QC_HeLa_phos_120min_50cm2	oldq01	608.33	2	608.32565	1214.6367	45041.1	0.021959	-0.3362	-0.31424	608.325335448778	33.137	0.11569	33.137	33.066	33.182	0				13	5	3	0	0	0	0.020734	1	14155	76.24	48.036	1
AAARDVTLENR	11	Unmodified	_AAARDVTLENR_					0	0	0	P49591;Q5T5C7	P49591	P49591	SARS	Serine--tRNA ligase, cytoplasmic	>sp|P49591|SYSC_HUMAN Serine--tRNA ligase, cytoplasmic OS=Homo sapiens GN=SARS PE=1 SV=3;>tr|Q5T5C7|Q5T5C7_HUMAN Seryl-tRNA synthetase OS=Homo sapiens GN=SARS PE=2 SV=1	MULTI-MSMS	20140124_EXQ5_KoMa_QC_HeLa_phos_120min_50cm3	oldq02	405.89	3	405.88619	1214.6367	53084.36	-0.59521	-0.32834	-0.92356	405.886031224083	31.922	0.2347	31.922	31.807	32.042	0				30	11	4	0	0	0	0.00014013	1	14406	118.77	87.698	1
AAARDVTLENR	11	Unmodified	_AAARDVTLENR_					0	0	0	P49591;Q5T5C7	P49591	P49591	SARS	Serine--tRNA ligase, cytoplasmic	>sp|P49591|SYSC_HUMAN Serine--tRNA ligase, cytoplasmic OS=Homo sapiens GN=SARS PE=1 SV=3;>tr|Q5T5C7|Q5T5C7_HUMAN Seryl-tRNA synthetase OS=Homo sapiens GN=SARS PE=2 SV=1	MULTI-MSMS	20140124_EXQ5_KoMa_QC_HeLa_phos_120min_50cm4	oldq03	405.89	3	405.88619	1214.6367	52908.73	-0.78706	0.40759	-0.37947	405.88602304678	30.881	0.30777	30.881	30.759	31.067	0				20	13	3	0	0	0	0.00040371	1	14151	105.25	65.467	1
AAARDVTLENRLQNMEVTDA	20	Unmodified	_AAARDVTLENRLQNMEVTDA_					0	0	0	P49591;Q5T5C7	P49591	P49591	SARS	Serine--tRNA ligase, cytoplasmic	>sp|P49591|SYSC_HUMAN Serine--tRNA ligase, cytoplasmic OS=Homo sapiens GN=SARS PE=1 SV=3;>tr|Q5T5C7|Q5T5C7_HUMAN Seryl-tRNA synthetase OS=Homo sapiens GN=SARS PE=2 SV=1	MULTI-MSMS	20140116_EXQ00_RiSc_SA_IGORPH_02_lowres	lowres01	740.04	3	739.70246	2216.0855	36620.03	0.39251	0.30978	0.70229	740.037009476458	73.783	0.20889	73.783	73.677	73.886	0				30	10	4	0	0	0	0.008128	1	56251	72.585	71.271	1
AAARDVTLENRLQNMEVTDA	20	Unmodified	_AAARDVTLENRLQNMEVTDA_					0	0	0	P49591;Q5T5C7	P49591	P49591	SARS	Serine--tRNA ligase, cytoplasmic	>sp|P49591|SYSC_HUMAN Serine--tRNA ligase, cytoplasmic OS=Homo sapiens GN=SARS PE=1 SV=3;>tr|Q5T5C7|Q5T5C7_HUMAN Seryl-tRNA synthetase OS=Homo sapiens GN=SARS PE=2 SV=1	MULTI-MSMS	20140116_EXQ00_RiSc_SA_IGORPH_03_lowres	lowres02	740.04	3	739.70246	2216.0855	36786.98	-0.69573	0.26119	-0.43454	740.037454852669	73.925	0.20709	73.925	73.811	74.018	0				31	10	4	0	0	0	0.00020771	1	57112	88.176	86.816	1
AAARDVTLENRLQNMEVTDA	20	Unmodified	_AAARDVTLENRLQNMEVTDA_					0	0	0	P49591;Q5T5C7	P49591	P49591	SARS	Serine--tRNA ligase, cytoplasmic	>sp|P49591|SYSC_HUMAN Serine--tRNA ligase, cytoplasmic OS=Homo sapiens GN=SARS PE=1 SV=3;>tr|Q5T5C7|Q5T5C7_HUMAN Seryl-tRNA synthetase OS=Homo sapiens GN=SARS PE=2 SV=1	MULTI-MSMS	20140116_EXQ00_RiSc_SA_IGORPH_04_lowres	lowres03	740.04	3	739.70246	2216.0855	36170.39	-0.95809	0.97503	0.016943	739.703130009638	73.829	0.17165	73.829	73.724	73.895	0				27	8	4	0	0	0	0.00075127	1	57109	85.855	84.495	1
AAASPLRDCQAWK	13	Acetyl (Protein N-term),Phospho (STY)	_(ac)AAAS(ph)PLRDCQAWK_		AAAS(1)PLRDCQAWK		AAAS(87.16)PLRDCQAWK	1	0	1	F8WBU8;A9UJP8;E7ES35;Q5R3I4	F8WBU8	F8WBU8	TTC38	Tetratricopeptide repeat protein 38	>tr|F8WBU8|F8WBU8_HUMAN Tetratricopeptide repeat domain 38 OS=Homo sapiens GN=TTC38 PE=4 SV=1;>tr|A9UJP8|A9UJP8_HUMAN Novel protein (Fragment) OS=Homo sapiens GN=TTC38 PE=4 SV=1;>tr|E7ES35|E7ES35_HUMAN Tetratricopeptide repeat domain 38 OS=Homo sapiens GN=	MULTI-MSMS	20140116_EXQ00_RiSc_SA_IGORPH_02_lowres	lowres01	798.36	2	798.35544	1594.6963	34313.36	-1.2583	2.9201	1.6617	798.858764233619	75.164	0.53818	75.164	74.927	75.465	0				86	35	4	0	0	0	0.010863	1	57440	87.157	70.934	1
AAASPLRDCQAWK	13	Acetyl (Protein N-term),Phospho (STY)	_(ac)AAAS(ph)PLRDCQAWK_		AAAS(1)PLRDCQAWK		AAAS(79.68)PLRDCQAWK	1	0	1	F8WBU8;A9UJP8;E7ES35;Q5R3I4	F8WBU8	F8WBU8	TTC38	Tetratricopeptide repeat protein 38	>tr|F8WBU8|F8WBU8_HUMAN Tetratricopeptide repeat domain 38 OS=Homo sapiens GN=TTC38 PE=4 SV=1;>tr|A9UJP8|A9UJP8_HUMAN Novel protein (Fragment) OS=Homo sapiens GN=TTC38 PE=4 SV=1;>tr|E7ES35|E7ES35_HUMAN Tetratricopeptide repeat domain 38 OS=Homo sapiens GN=	MULTI-MSMS	20140116_EXQ00_RiSc_SA_IGORPH_03_lowres	lowres02	798.36	2	798.35544	1594.6963	34215.8	-1.5223	2.3175	0.7952	798.357134812244	75.408	0.62788	75.408	75.206	75.834	0				94	38	4	0	0	0	0.023081	1	58360	79.676	70.226	1
AAASPLRDCQAWK	13	Acetyl (Protein N-term),Phospho (STY)	_(ac)AAAS(ph)PLRDCQAWK_		AAAS(1)PLRDCQAWK		AAAS(75.67)PLRDCQAWK	1	0	1	F8WBU8;A9UJP8;E7ES35;Q5R3I4	F8WBU8	F8WBU8	TTC38	Tetratricopeptide repeat protein 38	>tr|F8WBU8|F8WBU8_HUMAN Tetratricopeptide repeat domain 38 OS=Homo sapiens GN=TTC38 PE=4 SV=1;>tr|A9UJP8|A9UJP8_HUMAN Novel protein (Fragment) OS=Homo sapiens GN=TTC38 PE=4 SV=1;>tr|E7ES35|E7ES35_HUMAN Tetratricopeptide repeat domain 38 OS=Homo sapiens GN=	MULTI-MSMS	20140116_EXQ00_RiSc_SA_IGORPH_04_lowres	lowres03	798.36	2	798.35544	1594.6963	34283.71	-2.3264	2.1458	-0.18063	798.859083393418	75.149	0.57571	75.149	74.869	75.444	0				82	33	4	0	0	0	0.029617	1	58283	75.674	67.366	1
AAASVTPPGSLELLQPGFSK	20	Acetyl (Protein N-term),Phospho (STY)	_(ac)AAASVT(ph)PPGSLELLQPGFSK_		AAAS(0.013)VT(0.987)PPGSLELLQPGFSK		AAAS(-18.72)VT(18.72)PPGS(-40.33)LELLQPGFS(-156.55)K	1	0	1	B1AMX9;Q12933-4;Q12933-3;Q12933;Q12933-2;B1AMY1;B1AMX7;B1AMX8	B1AMX9	B1AMX9	TRAF2	TNF receptor-associated factor 2	>tr|B1AMX9|B1AMX9_HUMAN TNF receptor-associated factor 2 OS=Homo sapiens GN=TRAF2 PE=4 SV=1;>sp|Q12933-4|TRAF2_HUMAN Isoform 4 of TNF receptor-associated factor 2 OS=Homo sapiens GN=TRAF2;>sp|Q12933-3|TRAF2_HUMAN Isoform 3 of TNF receptor-associated factor	MULTI-MSMS	20140116_EXQ00_RiSc_SA_IGORPH_02_lowres	lowres01	1047.02	2	1046.5217	2091.0289	30967.78	-0.084303	-0.11751	-0.20181	1046.5223316104	107.77	0.16831	107.77	107.69	107.86	0				25	8	5	0	0	0	1.028E-15	1	83315	193.42	188.16	4
AAASVTPPGSLELLQPGFSK	20	Acetyl (Protein N-term),Phospho (STY)	_(ac)AAASVT(ph)PPGSLELLQPGFSK_		AAAS(0.001)VT(0.999)PPGSLELLQPGFSK		AAAS(-32.77)VT(32.77)PPGS(-50.13)LELLQPGFS(-145.01)K	1	0	1	B1AMX9;Q12933-4;Q12933-3;Q12933;Q12933-2;B1AMY1;B1AMX7;B1AMX8	B1AMX9	B1AMX9	TRAF2	TNF receptor-associated factor 2	>tr|B1AMX9|B1AMX9_HUMAN TNF receptor-associated factor 2 OS=Homo sapiens GN=TRAF2 PE=4 SV=1;>sp|Q12933-4|TRAF2_HUMAN Isoform 4 of TNF receptor-associated factor 2 OS=Homo sapiens GN=TRAF2;>sp|Q12933-3|TRAF2_HUMAN Isoform 3 of TNF receptor-associated factor	MULTI-MSMS	20140116_EXQ00_RiSc_SA_IGORPH_03_lowres	lowres02	1047.02	2	1046.5217	2091.0289	30397.13	-0.93556	-0.30413	-1.2397	1047.52222451786	107.79	0.35212	107.79	107.67	108.02	0				34	18	4	0	0	0	1.1555E-10	1	84148	173.45	170.13	4
AAASVTPPGSLELLQPGFSK	20	Acetyl (Protein N-term),Phospho (STY)	_(ac)AAASVT(ph)PPGSLELLQPGFSK_		AAAS(0.461)VT(0.536)PPGS(0.003)LELLQPGFSK		AAAS(-0.65)VT(0.65)PPGS(-22.49)LELLQPGFS(-65.6)K	1	0	1	B1AMX9;Q12933-4;Q12933-3;Q12933;Q12933-2;B1AMY1;B1AMX7;B1AMX8	B1AMX9	B1AMX9	TRAF2	TNF receptor-associated factor 2	>tr|B1AMX9|B1AMX9_HUMAN TNF receptor-associated factor 2 OS=Homo sapiens GN=TRAF2 PE=4 SV=1;>sp|Q12933-4|TRAF2_HUMAN Isoform 4 of TNF receptor-associated factor 2 OS=Homo sapiens GN=TRAF2;>sp|Q12933-3|TRAF2_HUMAN Isoform 3 of TNF receptor-associated factor	MULTI-MSMS	20140116_EXQ00_RiSc_SA_IGORPH_03_lowres	lowres02	698.02	3	698.01692	2091.0289	38329.9	-1.3642	0.66979	-0.69439	698.017045554167	107.77	0.14592	107.77	107.71	107.85	0				25	7	4	0	0	0	0.001493	1	84156	70.994	67.458	4
AAASVTPPGSLELLQPGFSK	20	Acetyl (Protein N-term),Phospho (STY)	_(ac)AAASVT(ph)PPGSLELLQPGFSK_		AAAS(0.062)VT(0.933)PPGS(0.005)LELLQPGFSK		AAAS(-11.78)VT(11.78)PPGS(-22.44)LELLQPGFS(-80.95)K	1	0	1	B1AMX9;Q12933-4;Q12933-3;Q12933;Q12933-2;B1AMY1;B1AMX7;B1AMX8	B1AMX9	B1AMX9	TRAF2	TNF receptor-associated factor 2	>tr|B1AMX9|B1AMX9_HUMAN TNF receptor-associated factor 2 OS=Homo sapiens GN=TRAF2 PE=4 SV=1;>sp|Q12933-4|TRAF2_HUMAN Isoform 4 of TNF receptor-associated factor 2 OS=Homo sapiens GN=TRAF2;>sp|Q12933-3|TRAF2_HUMAN Isoform 3 of TNF receptor-associated factor	MULTI-MSMS	20140124_EXQ5_KoMa_QC_HeLa_phos_120min_50cm2	oldq01	1047.02	2	1046.5217	2091.0289	33614.68	-0.11074	1.19	1.0793	1047.02327043329	106.33	0.15984	106.33	106.23	106.39	0				20	7	5	0	0	0	9.6756E-06	1	47819	94.838	88.875	4
AAASVTPPGSLELLQPGFSK	20	Acetyl (Protein N-term),Phospho (STY)	_(ac)AAASVT(ph)PPGSLELLQPGFSK_		AAAS(0.169)VT(0.828)PPGS(0.003)LELLQPGFSK		AAAS(-6.91)VT(6.91)PPGS(-24.77)LELLQPGFS(-80.62)K	1	0	1	B1AMX9;Q12933-4;Q12933-3;Q12933;Q12933-2;B1AMY1;B1AMX7;B1AMX8	B1AMX9	B1AMX9	TRAF2	TNF receptor-associated factor 2	>tr|B1AMX9|B1AMX9_HUMAN TNF receptor-associated factor 2 OS=Homo sapiens GN=TRAF2 PE=4 SV=1;>sp|Q12933-4|TRAF2_HUMAN Isoform 4 of TNF receptor-associated factor 2 OS=Homo sapiens GN=TRAF2;>sp|Q12933-3|TRAF2_HUMAN Isoform 3 of TNF receptor-associated factor	MSMS	20140124_EXQ5_KoMa_QC_HeLa_phos_120min_50cm2	oldq01	698.02	3	698.01692	2091.0289	NaN	NaN	NaN	NaN	NaN	106.37	1	106.37	105.87	106.87	0							0	0	0	8.6236E-06	1	47822	91.238	86.987	4
AAASVTPPGSLELLQPGFSK	20	Acetyl (Protein N-term),Phospho (STY)	_(ac)AAASVT(ph)PPGSLELLQPGFSK_		AAAS(0.003)VT(0.997)PPGSLELLQPGFSK		AAAS(-25.65)VT(25.65)PPGS(-34.62)LELLQPGFS(-148.34)K	1	0	1	B1AMX9;Q12933-4;Q12933-3;Q12933;Q12933-2;B1AMY1;B1AMX7;B1AMX8	B1AMX9	B1AMX9	TRAF2	TNF receptor-associated factor 2	>tr|B1AMX9|B1AMX9_HUMAN TNF receptor-associated factor 2 OS=Homo sapiens GN=TRAF2 PE=4 SV=1;>sp|Q12933-4|TRAF2_HUMAN Isoform 4 of TNF receptor-associated factor 2 OS=Homo sapiens GN=TRAF2;>sp|Q12933-3|TRAF2_HUMAN Isoform 3 of TNF receptor-associated factor	MULTI-MSMS	20140124_EXQ5_KoMa_QC_HeLa_phos_120min_50cm4	oldq03	1047.02	2	1046.5217	2091.0289	33026.32	-0.49532	0.84538	0.35006	1047.0246137591	106.36	0.26091	106.36	106.24	106.51	-7.6294E-06				25	12	4	0	0	0	7.7107E-15	1	49991	186.69	178.41	4
AAATAEEPDPK	11	Unmodified	_AAATAEEPDPK_					0	0	0	E9PKT8;C9J6D1;C9JZI7;Q99733;F5HFY4;A8MZ22;A8MXH2;H0YCI4	E9PKT8	E9PKT8	NAP1L4;NAP1L4b	Nucleosome assembly protein 1-like 4	>tr|E9PKT8|E9PKT8_HUMAN Nucleosome assembly protein 1-like 4 (Fragment) OS=Homo sapiens GN=NAP1L4 PE=3 SV=1;>tr|C9J6D1|C9J6D1_HUMAN Nucleosome assembly protein 1-like 4 (Fragment) OS=Homo sapiens GN=NAP1L4 PE=3 SV=1;>tr|C9JZI7|C9JZI7_HUMAN Nucleosome assem	MULTI-MSMS	20140124_EXQ5_KoMa_QC_HeLa_phos_120min_50cm2	oldq01	550.27	2	550.26694	1098.5193	48092.36	0.74087	0.60504	1.3459	550.267245785186	27.049	0.33593	27.049	26.869	27.205	0				31	14	3	0	0	0	0.041652	1	10920	59.198	40.067	1
AAATAEEPDPK	11	Unmodified	_AAATAEEPDPK_					0	0	0	E9PKT8;C9J6D1;C9JZI7;Q99733;F5HFY4;A8MZ22;A8MXH2;H0YCI4	E9PKT8	E9PKT8	NAP1L4;NAP1L4b	Nucleosome assembly protein 1-like 4	>tr|E9PKT8|E9PKT8_HUMAN Nucleosome assembly protein 1-like 4 (Fragment) OS=Homo sapiens GN=NAP1L4 PE=3 SV=1;>tr|C9J6D1|C9J6D1_HUMAN Nucleosome assembly protein 1-like 4 (Fragment) OS=Homo sapiens GN=NAP1L4 PE=3 SV=1;>tr|C9JZI7|C9JZI7_HUMAN Nucleosome assem	MULTI-MSMS	20140124_EXQ5_KoMa_QC_HeLa_phos_120min_50cm3	oldq02	550.27	2	550.26694	1098.5193	47066.21	1.4171	-0.26834	1.1488	550.26683795411	26.263	0.47909	26.263	26.058	26.537	-1.9073E-06				37	23	2	0	0	0	0.031144	1	11336	61.344	41.685	1
AAATAEEPDPK	11	Unmodified	_AAATAEEPDPK_					0	0	0	E9PKT8;C9J6D1;C9JZI7;Q99733;F5HFY4;A8MZ22;A8MXH2;H0YCI4	E9PKT8	E9PKT8	NAP1L4;NAP1L4b	Nucleosome assembly protein 1-like 4	>tr|E9PKT8|E9PKT8_HUMAN Nucleosome assembly protein 1-like 4 (Fragment) OS=Homo sapiens GN=NAP1L4 PE=3 SV=1;>tr|C9J6D1|C9J6D1_HUMAN Nucleosome assembly protein 1-like 4 (Fragment) OS=Homo sapiens GN=NAP1L4 PE=3 SV=1;>tr|C9JZI7|C9JZI7_HUMAN Nucleosome assem	MULTI-MSMS	20140124_EXQ5_KoMa_QC_HeLa_phos_120min_50cm4	oldq03	550.27	2	550.26694	1098.5193	47163.61	0.0058594	0.048223	0.054082	550.266992879185	25.768	0.4486	25.768	25.559	26.008	0				38	20	2	0	0	0	0.041652	1	11284	59.198	39.54	1
AAATGAVAASAASGQAEGK	19	Acetyl (Protein N-term)	_(ac)AAATGAVAASAASGQAEGK_					1	0	0	H0YLE6;H0YMW8;H0YLW7;Q9NWH9;H0YL55;H0YNF3;H0YMR6	H0YLE6;Q9NWH9;H0YNF3	Q9NWH9	SLTM	SAFB-like transcription modulator	>tr|H0YLE6|H0YLE6_HUMAN SAFB-like, transcription modulator (Fragment) OS=Homo sapiens GN=SLTM PE=4 SV=1;>tr|H0YMW8|H0YMW8_HUMAN SAFB-like, transcription modulator OS=Homo sapiens GN=SLTM PE=4 SV=1;>tr|H0YLW7|H0YLW7_HUMAN SAFB-like, transcription modulator	MULTI-MSMS	20140116_EXQ00_RiSc_SA_IGORPH_02_lowres	lowres01	815.91	2	815.90519	1629.7958	33967.61	0.14111	1.2256	1.3667	815.906170679397	62.342	0.34738	62.342	62.216	62.564	0				61	18	5	0	0	0	2.5482E-14	1	46799	189.44	180.82	1
AAATGAVAASAASGQAEGK	19	Acetyl (Protein N-term)	_(ac)AAATGAVAASAASGQAEGK_					1	0	0	H0YLE6;H0YMW8;H0YLW7;Q9NWH9;H0YL55;H0YNF3;H0YMR6	H0YLE6;Q9NWH9;H0YNF3	Q9NWH9	SLTM	SAFB-like transcription modulator	>tr|H0YLE6|H0YLE6_HUMAN SAFB-like, transcription modulator (Fragment) OS=Homo sapiens GN=SLTM PE=4 SV=1;>tr|H0YMW8|H0YMW8_HUMAN SAFB-like, transcription modulator OS=Homo sapiens GN=SLTM PE=4 SV=1;>tr|H0YLW7|H0YLW7_HUMAN SAFB-like, transcription modulator	MULTI-MSMS	20140116_EXQ00_RiSc_SA_IGORPH_03_lowres	lowres02	815.91	2	815.90519	1629.7958	34338.71	-0.61274	1.2058	0.59306	815.9061614663	62.638	0.37923	62.638	62.526	62.905	-3.8147E-06				64	20	5	0	0	0	2.4641E-14	1	47745	189.77	182.64	1
AAATGAVAASAASGQAEGK	19	Acetyl (Protein N-term)	_(ac)AAATGAVAASAASGQAEGK_					1	0	0	H0YLE6;H0YMW8;H0YLW7;Q9NWH9;H0YL55;H0YNF3;H0YMR6	H0YLE6;Q9NWH9;H0YNF3	Q9NWH9	SLTM	SAFB-like transcription modulator	>tr|H0YLE6|H0YLE6_HUMAN SAFB-like, transcription modulator (Fragment) OS=Homo sapiens GN=SLTM PE=4 SV=1;>tr|H0YMW8|H0YMW8_HUMAN SAFB-like, transcription modulator OS=Homo sapiens GN=SLTM PE=4 SV=1;>tr|H0YLW7|H0YLW7_HUMAN SAFB-like, transcription modulator	MULTI-MSMS	20140116_EXQ00_RiSc_SA_IGORPH_04_lowres	lowres03	815.91	2	815.90519	1629.7958	34110.45	-0.60151	1.2645	0.66303	815.906211726338	62.441	0.34295	62.441	62.318	62.661	3.8147E-06				47	17	5	0	0	0	2.6691E-14	1	47780	188.96	180.65	1
AAATGAVAASAASGQAEGK	19	Acetyl (Protein N-term)	_(ac)AAATGAVAASAASGQAEGK_					1	0	0	H0YLE6;H0YMW8;H0YLW7;Q9NWH9;H0YL55;H0YNF3;H0YMR6	H0YLE6;Q9NWH9;H0YNF3	Q9NWH9	SLTM	SAFB-like transcription modulator	>tr|H0YLE6|H0YLE6_HUMAN SAFB-like, transcription modulator (Fragment) OS=Homo sapiens GN=SLTM PE=4 SV=1;>tr|H0YMW8|H0YMW8_HUMAN SAFB-like, transcription modulator OS=Homo sapiens GN=SLTM PE=4 SV=1;>tr|H0YLW7|H0YLW7_HUMAN SAFB-like, transcription modulator	MULTI-MSMS	20140124_EXQ5_KoMa_QC_HeLa_phos_120min_50cm2	oldq01	815.9	2	815.90519	1629.7958	38038.8	-0.655	-0.107	-0.762	815.905265382947	59.984	0.56571	59.984	59.779	60.344	3.8147E-06				54	22	5	0	0	0	1.495E-05	1	27334	135.18	124.82	1
AAATGAVAASAASGQAEGK	19	Acetyl (Protein N-term)	_(ac)AAATGAVAASAASGQAEGK_					1	0	0	H0YLE6;H0YMW8;H0YLW7;Q9NWH9;H0YL55;H0YNF3;H0YMR6	H0YLE6;Q9NWH9;H0YNF3	Q9NWH9	SLTM	SAFB-like transcription modulator	>tr|H0YLE6|H0YLE6_HUMAN SAFB-like, transcription modulator (Fragment) OS=Homo sapiens GN=SLTM PE=4 SV=1;>tr|H0YMW8|H0YMW8_HUMAN SAFB-like, transcription modulator OS=Homo sapiens GN=SLTM PE=4 SV=1;>tr|H0YLW7|H0YLW7_HUMAN SAFB-like, transcription modulator	MULTI-MSMS	20140124_EXQ5_KoMa_QC_HeLa_phos_120min_50cm3	oldq02	816.41	2	815.90519	1629.7958	37240.48	0.45528	-0.57988	-0.1246	816.405844095387	59.464	0.20717	59.464	59.334	59.541	0				33	8	5	0	0	0	1.2303E-05	1	28342	137.61	123.87	1
AAATGNASPGK	11	Phospho (STY)	_AAATGNAS(ph)PGK_		AAATGNAS(1)PGK		AAAT(-41.48)GNAS(41.48)PGK	0	0	1	Q8NB78;H0Y6H0	Q8NB78	Q8NB78	KDM1B	Lysine-specific histone demethylase 1B	>sp|Q8NB78|KDM1B_HUMAN Lysine-specific histone demethylase 1B OS=Homo sapiens GN=KDM1B PE=1 SV=3;>tr|H0Y6H0|H0Y6H0_HUMAN Lysine (K)-specific demethylase 1B (Fragment) OS=Homo sapiens GN=KDM1B PE=4 SV=1	MULTI-MSMS	20140124_EXQ5_KoMa_QC_HeLa_phos_120min_50cm2	oldq01	512.73	2	512.7266	1023.4386	47498.31	0.042303	1.8958	1.9381	512.727529373623	14.865	0.60746	14.865	14.523	15.131	0				67	31	3	0	0	0	0.0112	1	4710	85.909	79.739	2
AAATPAKK	8	Phospho (STY)	_AAAT(ph)PAKK_		AAAT(1)PAKK		AAAT(56.04)PAKK	0	0	1	P19338;Q9BQ02;C9JYW2;C9JLB1;C9J1H7;C9JWL1	P19338;C9JWL1	P19338	NCL	Nucleolin	>sp|P19338|NUCL_HUMAN Nucleolin OS=Homo sapiens GN=NCL PE=1 SV=3;>tr|Q9BQ02|Q9BQ02_HUMAN NCL protein OS=Homo sapiens GN=NCL PE=2 SV=1;>tr|C9JYW2|C9JYW2_HUMAN Nucleolin (Fragment) OS=Homo sapiens GN=NCL PE=4 SV=1;>tr|C9JLB1|C9JLB1_HUMAN Nucleolin (Fragment)	MULTI-SECPEP	20140124_EXQ5_KoMa_QC_HeLa_phos_120min_50cm4	oldq03	420.18	2	419.21514	836.41572	53548.14	-1.0183	0.27585	-0.74245	419.215216416519	6.2075	3.2684	6.2075	4.4942	7.7626	0				1186	377	4	0	0	0	0.079772	1	1677	56.043	56.043	1
AAATTPTK	8	Phospho (STY)	_AAATT(ph)PTK_		AAAT(0.009)T(0.764)PT(0.227)K		AAAT(-19.27)T(5.27)PT(-5.27)K	0	0	1	Q8N3V7-3;Q8N3V7-2;Q8N3V7	Q8N3V7-3	Q8N3V7-3	SYNPO	Synaptopodin	>sp|Q8N3V7-3|SYNPO_HUMAN Isoform 3 of Synaptopodin OS=Homo sapiens GN=SYNPO;>sp|Q8N3V7-2|SYNPO_HUMAN Isoform 2 of Synaptopodin OS=Homo sapiens GN=SYNPO;>sp|Q8N3V7|SYNPO_HUMAN Synaptopodin OS=Homo sapiens GN=SYNPO PE=1 SV=2	MULTI-MSMS	20140116_EXQ00_RiSc_SA_IGORPH_02_lowres	lowres01	420.7	2	420.69678	839.379	48146.39	-1.1137	-0.54206	-1.6558	420.696818575632	16.269	0.50058	16.269	16.046	16.547	0				87	34	5	0	0	0	0.060529	1	8286	86.189	39.002	3
AAAVAAAGAGEPQSPDELLPK	21	Acetyl (Protein N-term)	_(ac)AAAVAAAGAGEPQSPDELLPK_					1	0	0	Q9NS69	Q9NS69	Q9NS69	TOMM22	Mitochondrial import receptor subunit TOM22 homolog	>sp|Q9NS69|TOM22_HUMAN Mitochondrial import receptor subunit TOM22 homolog OS=Homo sapiens GN=TOMM22 PE=1 SV=3	MULTI-MSMS	20140116_EXQ00_RiSc_SA_IGORPH_02_lowres	lowres01	669.01	3	669.01274	2004.0164	38774.45	-0.31318	0.047318	-0.26587	669.347248924966	96.124	0.26981	96.124	95.997	96.267	0				33	13	4	0	0	0	1.4501E-06	1	73963	97.384	96.114	1
AAAVAAAGAGEPQSPDELLPK	21	Acetyl (Protein N-term)	_(ac)AAAVAAAGAGEPQSPDELLPK_					1	0	0	Q9NS69	Q9NS69	Q9NS69	TOMM22	Mitochondrial import receptor subunit TOM22 homolog	>sp|Q9NS69|TOM22_HUMAN Mitochondrial import receptor subunit TOM22 homolog OS=Homo sapiens GN=TOMM22 PE=1 SV=3	MULTI-MSMS	20140116_EXQ00_RiSc_SA_IGORPH_02_lowres	lowres01	669.35	3	669.01274	2004.0164	37629.51	-0.090922	0.036007	-0.054916	669.347027989275	101.96	0.53004	101.96	101.69	102.22	0				112	25	6	0	0	0	1.1159E-07	1	78382	108.14	106.73	1
AAAVAAAGAGEPQSPDELLPK	21	Acetyl (Protein N-term)	_(ac)AAAVAAAGAGEPQSPDELLPK_					1	0	0	Q9NS69	Q9NS69	Q9NS69	TOMM22	Mitochondrial import receptor subunit TOM22 homolog	>sp|Q9NS69|TOM22_HUMAN Mitochondrial import receptor subunit TOM22 homolog OS=Homo sapiens GN=TOMM22 PE=1 SV=3	MULTI-MSMS	20140116_EXQ00_RiSc_SA_IGORPH_02_lowres	lowres01	1003.02	2	1003.0155	2004.0164	31384.95	0.49693	-0.14587	0.35106	1003.51670791535	101.95	0.57038	101.95	101.63	102.2	-7.6294E-06				104	27	6	0	0	0	8.5625E-15	1	78487	176.11	173.06	1
AAAVAAAGAGEPQSPDELLPK	21	Acetyl (Protein N-term)	_(ac)AAAVAAAGAGEPQSPDELLPK_					1	0	0	Q9NS69	Q9NS69	Q9NS69	TOMM22	Mitochondrial import receptor subunit TOM22 homolog	>sp|Q9NS69|TOM22_HUMAN Mitochondrial import receptor subunit TOM22 homolog OS=Homo sapiens GN=TOMM22 PE=1 SV=3	MULTI-MSMS	20140116_EXQ00_RiSc_SA_IGORPH_03_lowres	lowres02	669.35	3	669.01274	2004.0164	37640.2	-0.89919	0.15881	-0.74037	669.347085413226	101.95	0.52994	101.95	101.66	102.19	7.6294E-06				112	25	6	0	0	0	1.07E-07	1	79219	107.72	106.8	1
AAAVAAAGAGEPQSPDELLPK	21	Acetyl (Protein N-term)	_(ac)AAAVAAAGAGEPQSPDELLPK_					1	0	0	Q9NS69	Q9NS69	Q9NS69	TOMM22	Mitochondrial import receptor subunit TOM22 homolog	>sp|Q9NS69|TOM22_HUMAN Mitochondrial import receptor subunit TOM22 homolog OS=Homo sapiens GN=TOMM22 PE=1 SV=3	MULTI-MSMS	20140116_EXQ00_RiSc_SA_IGORPH_03_lowres	lowres02	1003.02	2	1003.0155	2004.0164	31569.23	-0.49	0.30033	-0.18967	1003.01578885492	101.95	0.48855	101.95	101.68	102.17	0				94	23	5	0	0	0	6.4228E-10	1	79252	155.88	152.99	1
AAAVAAAGAGEPQSPDELLPK	21	Acetyl (Protein N-term)	_(ac)AAAVAAAGAGEPQSPDELLPK_					1	0	0	Q9NS69	Q9NS69	Q9NS69	TOMM22	Mitochondrial import receptor subunit TOM22 homolog	>sp|Q9NS69|TOM22_HUMAN Mitochondrial import receptor subunit TOM22 homolog OS=Homo sapiens GN=TOMM22 PE=1 SV=3	MULTI-MSMS	20140116_EXQ00_RiSc_SA_IGORPH_04_lowres	lowres03	1003.01	2	1003.0155	2004.0164	31359.12	-0.67672	0.48014	-0.19658	1003.51711438771	101.92	0.489	101.92	101.66	102.15	0				104	24	6	0	0	0	4.7882E-08	1	79168	141.6	137.73	1
AAAVAAAGAGEPQSPDELLPK	21	Acetyl (Protein N-term)	_(ac)AAAVAAAGAGEPQSPDELLPK_					1	0	0	Q9NS69	Q9NS69	Q9NS69	TOMM22	Mitochondrial import receptor subunit TOM22 homolog	>sp|Q9NS69|TOM22_HUMAN Mitochondrial import receptor subunit TOM22 homolog OS=Homo sapiens GN=TOMM22 PE=1 SV=3	MULTI-MSMS	20140116_EXQ00_RiSc_SA_IGORPH_04_lowres	lowres03	669.35	3	669.01274	2004.0164	37656.23	-1.2821	0.63127	-0.65082	669.347370197548	101.92	0.55133	101.92	101.64	102.19	-7.6294E-06				125	27	6	0	0	0	1.07E-07	1	79170	107.72	106.45	1
AAAVAAAGAGEPQSPDELLPK	21	Acetyl (Protein N-term)	_(ac)AAAVAAAGAGEPQSPDELLPK_					1	0	0	Q9NS69	Q9NS69	Q9NS69	TOMM22	Mitochondrial import receptor subunit TOM22 homolog	>sp|Q9NS69|TOM22_HUMAN Mitochondrial import receptor subunit TOM22 homolog OS=Homo sapiens GN=TOMM22 PE=1 SV=3	MULTI-MSMS	20140124_EXQ5_KoMa_QC_HeLa_phos_120min_50cm2	oldq01	669.35	3	669.01274	2004.0164	41969.98	1.8283	0.61506	2.4433	669.346899415065	93.242	0.40179	93.242	93.03	93.432	0				46	14	5	0	0	0	8.4312E-05	1	42140	79.489	78.565	1
AAAVAAAGAGEPQSPDELLPK	21	Acetyl (Protein N-term)	_(ac)AAAVAAAGAGEPQSPDELLPK_					1	0	0	Q9NS69	Q9NS69	Q9NS69	TOMM22	Mitochondrial import receptor subunit TOM22 homolog	>sp|Q9NS69|TOM22_HUMAN Mitochondrial import receptor subunit TOM22 homolog OS=Homo sapiens GN=TOMM22 PE=1 SV=3	MULTI-MSMS	20140124_EXQ5_KoMa_QC_HeLa_phos_120min_50cm2	oldq01	1003.52	2	1003.0155	2004.0164	34620.86	0.21576	0.0042599	0.22002	1003.51659123412	100.13	0.58339	100.13	99.788	100.37	0				82	21	5	0	0	0	1.9287E-09	1	44898	155.49	152.6	1
AAAVAAAGAGEPQSPDELLPK	21	Acetyl (Protein N-term)	_(ac)AAAVAAAGAGEPQSPDELLPK_					1	0	0	Q9NS69	Q9NS69	Q9NS69	TOMM22	Mitochondrial import receptor subunit TOM22 homolog	>sp|Q9NS69|TOM22_HUMAN Mitochondrial import receptor subunit TOM22 homolog OS=Homo sapiens GN=TOMM22 PE=1 SV=3	MULTI-MSMS	20140124_EXQ5_KoMa_QC_HeLa_phos_120min_50cm3	oldq02	669.35	3	669.01274	2004.0164	41865.89	-0.36806	0.42397	0.055911	669.347244122312	99.782	0.61125	99.782	99.483	100.09	0				96	22	6	0	0	0	1.9199E-05	1	46258	85.51	84.965	1
AAAVAAAGAGEPQSPDELLPK	21	Acetyl (Protein N-term)	_(ac)AAAVAAAGAGEPQSPDELLPK_					1	0	0	Q9NS69	Q9NS69	Q9NS69	TOMM22	Mitochondrial import receptor subunit TOM22 homolog	>sp|Q9NS69|TOM22_HUMAN Mitochondrial import receptor subunit TOM22 homolog OS=Homo sapiens GN=TOMM22 PE=1 SV=3	MULTI-MSMS	20140124_EXQ5_KoMa_QC_HeLa_phos_120min_50cm3	oldq02	1003.02	2	1003.0155	2004.0164	34575.97	-0.91932	0.13323	-0.78609	1003.51688916468	99.795	0.66077	99.795	99.483	100.14	0				98	24	6	0	0	0	1.7068E-10	1	46302	157.42	154.36	1
AAAVAAAGAGEPQSPDELLPK	21	Acetyl (Protein N-term)	_(ac)AAAVAAAGAGEPQSPDELLPK_					1	0	0	Q9NS69	Q9NS69	Q9NS69	TOMM22	Mitochondrial import receptor subunit TOM22 homolog	>sp|Q9NS69|TOM22_HUMAN Mitochondrial import receptor subunit TOM22 homolog OS=Homo sapiens GN=TOMM22 PE=1 SV=3	MULTI-MSMS	20140124_EXQ5_KoMa_QC_HeLa_phos_120min_50cm4	oldq03	1003.52	2	1003.0155	2004.0164	34573.32	-1.0316	0.079634	-0.95202	1003.51671937803	99.096	0.53441	99.096	98.818	99.353	0				95	20	6	0	0	0	2.8931E-07	1	46621	114.06	111.88	1
AAAVAAAGAGEPQSPDELLPK	21	Acetyl (Protein N-term)	_(ac)AAAVAAAGAGEPQSPDELLPK_					1	0	0	Q9NS69	Q9NS69	Q9NS69	TOMM22	Mitochondrial import receptor subunit TOM22 homolog	>sp|Q9NS69|TOM22_HUMAN Mitochondrial import receptor subunit TOM22 homolog OS=Homo sapiens GN=TOMM22 PE=1 SV=3	MULTI-MSMS	20140124_EXQ5_KoMa_QC_HeLa_phos_120min_50cm4	oldq03	669.02	3	669.01274	2004.0164	41581.73	-0.57399	0.40581	-0.16818	669.347261106523	99.098	0.5872	99.098	98.818	99.406	7.6294E-06				100	22	6	0	0	0	9.6293E-08	1	46623	106.75	106.28	1
AAAVAAAGAGEPQSPDELLPK	21	Acetyl (Protein N-term),Phospho (STY)	_(ac)AAAVAAAGAGEPQS(ph)PDELLPK_		AAAVAAAGAGEPQS(1)PDELLPK		AAAVAAAGAGEPQS(142.4)PDELLPK	1	0	1	Q9NS69	Q9NS69	Q9NS69	TOMM22	Mitochondrial import receptor subunit TOM22 homolog	>sp|Q9NS69|TOM22_HUMAN Mitochondrial import receptor subunit TOM22 homolog OS=Homo sapiens GN=TOMM22 PE=1 SV=3	MULTI-MSMS	20140116_EXQ00_RiSc_SA_IGORPH_02_lowres	lowres01	1043	2	1042.9986	2083.9827	30117.71	0.3389	0.34862	0.68751	1043.5002717385	106.9	0.16695	106.9	106.82	106.99	0				22	9	3	0	0	0	6.5335E-08	1	82526	142.4	140.53	1
AAAVAAAGAGEPQSPDELLPK	21	Acetyl (Protein N-term),Phospho (STY)	_(ac)AAAVAAAGAGEPQS(ph)PDELLPK_		AAAVAAAGAGEPQS(1)PDELLPK		AAAVAAAGAGEPQS(143.32)PDELLPK	1	0	1	Q9NS69	Q9NS69	Q9NS69	TOMM22	Mitochondrial import receptor subunit TOM22 homolog	>sp|Q9NS69|TOM22_HUMAN Mitochondrial import receptor subunit TOM22 homolog OS=Homo sapiens GN=TOMM22 PE=1 SV=3	MULTI-MSMS	20140116_EXQ00_RiSc_SA_IGORPH_03_lowres	lowres02	1043.5	2	1042.9986	2083.9827	29887.26	-0.067572	0.18555	0.11798	1042.99898192221	106.91	0.11974	106.91	106.84	106.96	7.6294E-06				17	6	3	0	0	0	5.4702E-08	1	83380	143.32	142.18	1
AAAVAAAGAGEPQSPDELLPK	21	Acetyl (Protein N-term),Phospho (STY)	_(ac)AAAVAAAGAGEPQS(ph)PDELLPK_		AAAVAAAGAGEPQS(1)PDELLPK		AAAVAAAGAGEPQS(185.96)PDELLPK	1	0	1	Q9NS69	Q9NS69	Q9NS69	TOMM22	Mitochondrial import receptor subunit TOM22 homolog	>sp|Q9NS69|TOM22_HUMAN Mitochondrial import receptor subunit TOM22 homolog OS=Homo sapiens GN=TOMM22 PE=1 SV=3	MULTI-MSMS	20140116_EXQ00_RiSc_SA_IGORPH_04_lowres	lowres03	1043	2	1042.9986	2083.9827	30201.02	0.41974	-0.37746	0.042285	1043.49973867756	106.91	0.15173	106.91	106.85	107	-7.6294E-06				17	8	3	0	0	0	5.0498E-15	1	83329	185.96	184.81	1
AAAVAAAGAGEPQSPDELLPK	21	Acetyl (Protein N-term),Phospho (STY)	_(ac)AAAVAAAGAGEPQS(ph)PDELLPK_		AAAVAAAGAGEPQS(1)PDELLPK		AAAVAAAGAGEPQS(45.92)PDELLPK	1	0	1	Q9NS69	Q9NS69	Q9NS69	TOMM22	Mitochondrial import receptor subunit TOM22 homolog	>sp|Q9NS69|TOM22_HUMAN Mitochondrial import receptor subunit TOM22 homolog OS=Homo sapiens GN=TOMM22 PE=1 SV=3	MULTI-SECPEP	20140124_EXQ5_KoMa_QC_HeLa_phos_120min_50cm4	oldq03	1042.17	2	1042.9986	2083.9827	32451.79	-1.1538	2.0689	0.91506	1043.50281647011	105.1	0.25194	105.1	104.98	105.23	0				21	12	2	0	0	0	0.076032	1	49280	45.916	40.247	1
AAAVGVR	7	Unmodified	_AAAVGVR_					0	0	0	G3XAB3;Q96AE7;E9PN79	G3XAB3	G3XAB3	TTC17	Tetratricopeptide repeat protein 17	>tr|G3XAB3|G3XAB3_HUMAN Tetratricopeptide repeat domain 17 OS=Homo sapiens GN=TTC17 PE=4 SV=1;>sp|Q96AE7|TTC17_HUMAN Tetratricopeptide repeat protein 17 OS=Homo sapiens GN=TTC17 PE=1 SV=1;>tr|E9PN79|E9PN79_HUMAN Tetratricopeptide repeat domain 17 OS=Homo s	MULTI-MSMS	20140116_EXQ00_RiSc_SA_IGORPH_04_lowres	lowres03	322.2	2	322.19793	642.38131	53119.95	-1.894	0.072347	-1.8217	322.197976979281	30.729	0.20264	30.729	30.631	30.834	1.9073E-06				18	10	2	0	0	0	0.074266	1	21432	66.994	22.383	1
AAAVPVEFQEHHLSEVQNMASEEK	24	Oxidation (M)	_AAAVPVEFQEHHLSEVQNM(ox)ASEEK_	AAAVPVEFQEHHLSEVQNM(1)ASEEK		AAAVPVEFQEHHLSEVQNM(81.97)ASEEK		0	1	0	E9PGU4;O43837-2;O43837	E9PGU4	E9PGU4	IDH3B	Isocitrate dehydrogenase [NAD] subunit beta, mitochondrial	>tr|E9PGU4|E9PGU4_HUMAN Isocitrate dehydrogenase 3 (NAD+) beta OS=Homo sapiens GN=IDH3B PE=3 SV=1;>sp|O43837-2|IDH3B_HUMAN Isoform A of Isocitrate dehydrogenase [NAD] subunit beta, mitochondrial OS=Homo sapiens GN=IDH3B;>sp|O43837|IDH3B_HUMAN Isocitrate de	MULTI-MSMS	20140116_EXQ00_RiSc_SA_IGORPH_02_lowres	lowres01	899.76	3	899.42554	2695.2548	31515.62	0.040322	0.95212	0.99244	899.76050103652	64.622	0.25566	64.622	64.464	64.719	-7.6294E-06				32	12	3	0	0	0	5.907E-07	1	48681	81.974	79.934	1
AAAVPVEFQEHHLSEVQNMASEEK	24	Oxidation (M)	_AAAVPVEFQEHHLSEVQNM(ox)ASEEK_	AAAVPVEFQEHHLSEVQNM(1)ASEEK		AAAVPVEFQEHHLSEVQNM(100.44)ASEEK		0	1	0	E9PGU4;O43837-2;O43837	E9PGU4	E9PGU4	IDH3B	Isocitrate dehydrogenase [NAD] subunit beta, mitochondrial	>tr|E9PGU4|E9PGU4_HUMAN Isocitrate dehydrogenase 3 (NAD+) beta OS=Homo sapiens GN=IDH3B PE=3 SV=1;>sp|O43837-2|IDH3B_HUMAN Isoform A of Isocitrate dehydrogenase [NAD] subunit beta, mitochondrial OS=Homo sapiens GN=IDH3B;>sp|O43837|IDH3B_HUMAN Isocitrate de	MULTI-MSMS	20140124_EXQ5_KoMa_QC_HeLa_phos_120min_50cm2	oldq01	899.43	3	899.42554	2695.2548	35691.59	0.59764	0.46696	1.0646	899.760730636736	66.374	0.245	66.374	66.238	66.483	0				42	10	6	0	0	0	1.7425E-10	1	30339	100.44	97.883	1
AAAVPVEFQEHHLSEVQNMASEEK	24	Oxidation (M)	_AAAVPVEFQEHHLSEVQNM(ox)ASEEK_	AAAVPVEFQEHHLSEVQNM(1)ASEEK		AAAVPVEFQEHHLSEVQNM(90.69)ASEEK		0	1	0	E9PGU4;O43837-2;O43837	E9PGU4	E9PGU4	IDH3B	Isocitrate dehydrogenase [NAD] subunit beta, mitochondrial	>tr|E9PGU4|E9PGU4_HUMAN Isocitrate dehydrogenase 3 (NAD+) beta OS=Homo sapiens GN=IDH3B PE=3 SV=1;>sp|O43837-2|IDH3B_HUMAN Isoform A of Isocitrate dehydrogenase [NAD] subunit beta, mitochondrial OS=Homo sapiens GN=IDH3B;>sp|O43837|IDH3B_HUMAN Isocitrate de	MULTI-MSMS	20140124_EXQ5_KoMa_QC_HeLa_phos_120min_50cm3	oldq02	900.09	3	899.42554	2695.2548	35086.91	-0.26012	1.0543	0.79415	899.760053942195	65.36	0.33997	65.36	65.195	65.535	0				50	14	5	0	0	0	3.2377E-10	1	31165	90.694	89.29	1
AAAVPVEFQEHHLSEVQNMASEEK	24	Oxidation (M)	_AAAVPVEFQEHHLSEVQNM(ox)ASEEK_	AAAVPVEFQEHHLSEVQNM(1)ASEEK		AAAVPVEFQEHHLSEVQNM(81.65)ASEEK		0	1	0	E9PGU4;O43837-2;O43837	E9PGU4	E9PGU4	IDH3B	Isocitrate dehydrogenase [NAD] subunit beta, mitochondrial	>tr|E9PGU4|E9PGU4_HUMAN Isocitrate dehydrogenase 3 (NAD+) beta OS=Homo sapiens GN=IDH3B PE=3 SV=1;>sp|O43837-2|IDH3B_HUMAN Isoform A of Isocitrate dehydrogenase [NAD] subunit beta, mitochondrial OS=Homo sapiens GN=IDH3B;>sp|O43837|IDH3B_HUMAN Isocitrate de	MULTI-MSMS	20140124_EXQ5_KoMa_QC_HeLa_phos_120min_50cm3	oldq02	675.07	4	674.82097	2695.2548	40629.49	0.046561	-1.2044	-1.1578	675.071246766341	65.352	0.40753	65.352	65.105	65.513	0				63	17	6	0	0	0	5.9449E-07	1	31185	81.65	79.724	1
AAAVPVEFQEHHLSEVQNMASEEK	24	Oxidation (M)	_AAAVPVEFQEHHLSEVQNM(ox)ASEEK_	AAAVPVEFQEHHLSEVQNM(1)ASEEK		AAAVPVEFQEHHLSEVQNM(99.84)ASEEK		0	1	0	E9PGU4;O43837-2;O43837	E9PGU4	E9PGU4	IDH3B	Isocitrate dehydrogenase [NAD] subunit beta, mitochondrial	>tr|E9PGU4|E9PGU4_HUMAN Isocitrate dehydrogenase 3 (NAD+) beta OS=Homo sapiens GN=IDH3B PE=3 SV=1;>sp|O43837-2|IDH3B_HUMAN Isoform A of Isocitrate dehydrogenase [NAD] subunit beta, mitochondrial OS=Homo sapiens GN=IDH3B;>sp|O43837|IDH3B_HUMAN Isocitrate de	MULTI-MSMS	20140124_EXQ5_KoMa_QC_HeLa_phos_120min_50cm4	oldq03	675.32	4	674.82097	2695.2548	41269.14	-0.11946	-2.2591	-2.3786	675.07133106742	64.446	0.49374	64.446	64.26	64.754	0				74	21	6	0	0	0	1.7472E-10	1	31221	99.838	98.218	1
AAAVPVEFQEHHLSEVQNMASEEK	24	Oxidation (M)	_AAAVPVEFQEHHLSEVQNM(ox)ASEEK_	AAAVPVEFQEHHLSEVQNM(1)ASEEK		AAAVPVEFQEHHLSEVQNM(98.3)ASEEK		0	1	0	E9PGU4;O43837-2;O43837	E9PGU4	E9PGU4	IDH3B	Isocitrate dehydrogenase [NAD] subunit beta, mitochondrial	>tr|E9PGU4|E9PGU4_HUMAN Isocitrate dehydrogenase 3 (NAD+) beta OS=Homo sapiens GN=IDH3B PE=3 SV=1;>sp|O43837-2|IDH3B_HUMAN Isoform A of Isocitrate dehydrogenase [NAD] subunit beta, mitochondrial OS=Homo sapiens GN=IDH3B;>sp|O43837|IDH3B_HUMAN Isocitrate de	MULTI-MSMS	20140124_EXQ5_KoMa_QC_HeLa_phos_120min_50cm4	oldq03	899.76	3	899.42554	2695.2548	35729.34	-0.41666	0.46554	0.048874	899.760419859757	64.424	0.29253	64.424	64.306	64.599	0				46	12	5	0	0	0	2.0714E-10	1	31236	98.299	97.399	1
AAAVPVEFQEHHLSEVQNMASEEK	24	Unmodified	_AAAVPVEFQEHHLSEVQNMASEEK_					0	0	0	E9PGU4;O43837-2;O43837	E9PGU4	E9PGU4	IDH3B	Isocitrate dehydrogenase [NAD] subunit beta, mitochondrial	>tr|E9PGU4|E9PGU4_HUMAN Isocitrate dehydrogenase 3 (NAD+) beta OS=Homo sapiens GN=IDH3B PE=3 SV=1;>sp|O43837-2|IDH3B_HUMAN Isoform A of Isocitrate dehydrogenase [NAD] subunit beta, mitochondrial OS=Homo sapiens GN=IDH3B;>sp|O43837|IDH3B_HUMAN Isocitrate de	MULTI-MSMS	20140116_EXQ00_RiSc_SA_IGORPH_02_lowres	lowres01	894.43	3	894.0939	2679.2599	29958.55	0.44267	-2.925	-2.4823	894.424783545889	72.552	0.38104	72.552	72.431	72.812	0				54	20	4	0	0	0	4.2601E-10	1	55219	78.758	73.526	1
AAAVPVEFQEHHLSEVQNMASEEK	24	Unmodified	_AAAVPVEFQEHHLSEVQNMASEEK_					0	0	0	E9PGU4;O43837-2;O43837	E9PGU4	E9PGU4	IDH3B	Isocitrate dehydrogenase [NAD] subunit beta, mitochondrial	>tr|E9PGU4|E9PGU4_HUMAN Isocitrate dehydrogenase 3 (NAD+) beta OS=Homo sapiens GN=IDH3B PE=3 SV=1;>sp|O43837-2|IDH3B_HUMAN Isoform A of Isocitrate dehydrogenase [NAD] subunit beta, mitochondrial OS=Homo sapiens GN=IDH3B;>sp|O43837|IDH3B_HUMAN Isocitrate de	MULTI-MSMS	20140116_EXQ00_RiSc_SA_IGORPH_03_lowres	lowres02	671.07	4	670.82225	2679.2599	37186.44	-0.65248	2.0327	1.3802	671.073110900605	72.791	0.40001	72.791	72.625	73.025	7.6294E-06				115	20	10	0	0	0	2.6933E-17	1	56097	148.29	145.66	1
AAAVPVEFQEHHLSEVQNMASEEK	24	Unmodified	_AAAVPVEFQEHHLSEVQNMASEEK_					0	0	0	E9PGU4;O43837-2;O43837	E9PGU4	E9PGU4	IDH3B	Isocitrate dehydrogenase [NAD] subunit beta, mitochondrial	>tr|E9PGU4|E9PGU4_HUMAN Isocitrate dehydrogenase 3 (NAD+) beta OS=Homo sapiens GN=IDH3B PE=3 SV=1;>sp|O43837-2|IDH3B_HUMAN Isoform A of Isocitrate dehydrogenase [NAD] subunit beta, mitochondrial OS=Homo sapiens GN=IDH3B;>sp|O43837|IDH3B_HUMAN Isocitrate de	MULTI-MSMS	20140116_EXQ00_RiSc_SA_IGORPH_03_lowres	lowres02	894.43	3	894.0939	2679.2599	30607.31	-0.29437	-2.3794	-2.6738	894.425433898785	72.778	0.30634	72.778	72.662	72.969	0				46	15	4	0	0	0	1.6964E-06	1	56141	62.646	61.072	1
AAAVPVEFQEHHLSEVQNMASEEK	24	Unmodified	_AAAVPVEFQEHHLSEVQNMASEEK_					0	0	0	E9PGU4;O43837-2;O43837	E9PGU4	E9PGU4	IDH3B	Isocitrate dehydrogenase [NAD] subunit beta, mitochondrial	>tr|E9PGU4|E9PGU4_HUMAN Isocitrate dehydrogenase 3 (NAD+) beta OS=Homo sapiens GN=IDH3B PE=3 SV=1;>sp|O43837-2|IDH3B_HUMAN Isoform A of Isocitrate dehydrogenase [NAD] subunit beta, mitochondrial OS=Homo sapiens GN=IDH3B;>sp|O43837|IDH3B_HUMAN Isocitrate de	MULTI-MSMS	20140116_EXQ00_RiSc_SA_IGORPH_04_lowres	lowres03	671.07	4	670.82225	2679.2599	37315.95	-0.95654	0.4161	-0.54044	671.073283822311	72.661	0.30901	72.661	72.506	72.815	-7.6294E-06				61	15	5	0	0	0	2.5366E-13	1	56101	127.35	125.63	1
AAAVPVEFQEHHLSEVQNMASEEK	24	Unmodified	_AAAVPVEFQEHHLSEVQNMASEEK_					0	0	0	E9PGU4;O43837-2;O43837	E9PGU4	E9PGU4	IDH3B	Isocitrate dehydrogenase [NAD] subunit beta, mitochondrial	>tr|E9PGU4|E9PGU4_HUMAN Isocitrate dehydrogenase 3 (NAD+) beta OS=Homo sapiens GN=IDH3B PE=3 SV=1;>sp|O43837-2|IDH3B_HUMAN Isoform A of Isocitrate dehydrogenase [NAD] subunit beta, mitochondrial OS=Homo sapiens GN=IDH3B;>sp|O43837|IDH3B_HUMAN Isocitrate de	MULTI-MSMS	20140116_EXQ00_RiSc_SA_IGORPH_04_lowres	lowres03	894.43	3	894.0939	2679.2599	29384.42	-0.44796	-1.6411	-2.0891	894.426457976512	72.673	0.21266	72.673	72.563	72.776	-7.6294E-06				26	10	3	0	0	0	4.548E-10	1	56131	77.445	74.4	1
AAAVPVEFQEHHLSEVQNMASEEK	24	Unmodified	_AAAVPVEFQEHHLSEVQNMASEEK_					0	0	0	E9PGU4;O43837-2;O43837	E9PGU4	E9PGU4	IDH3B	Isocitrate dehydrogenase [NAD] subunit beta, mitochondrial	>tr|E9PGU4|E9PGU4_HUMAN Isocitrate dehydrogenase 3 (NAD+) beta OS=Homo sapiens GN=IDH3B PE=3 SV=1;>sp|O43837-2|IDH3B_HUMAN Isoform A of Isocitrate dehydrogenase [NAD] subunit beta, mitochondrial OS=Homo sapiens GN=IDH3B;>sp|O43837|IDH3B_HUMAN Isocitrate de	MULTI-MSMS	20140124_EXQ5_KoMa_QC_HeLa_phos_120min_50cm2	oldq01	671.07	4	670.82225	2679.2599	40549.43	1.6612	-0.076172	1.585	671.072734258203	74.165	0.29669	74.165	74.043	74.339	0				59	12	7	0	0	0	1.5592E-13	1	33911	133.41	130.64	1
AAAVPVEFQEHHLSEVQNMASEEK	24	Unmodified	_AAAVPVEFQEHHLSEVQNMASEEK_					0	0	0	E9PGU4;O43837-2;O43837	E9PGU4	E9PGU4	IDH3B	Isocitrate dehydrogenase [NAD] subunit beta, mitochondrial	>tr|E9PGU4|E9PGU4_HUMAN Isocitrate dehydrogenase 3 (NAD+) beta OS=Homo sapiens GN=IDH3B PE=3 SV=1;>sp|O43837-2|IDH3B_HUMAN Isoform A of Isocitrate dehydrogenase [NAD] subunit beta, mitochondrial OS=Homo sapiens GN=IDH3B;>sp|O43837|IDH3B_HUMAN Isocitrate de	MULTI-MSMS	20140124_EXQ5_KoMa_QC_HeLa_phos_120min_50cm3	oldq02	671.07	4	670.82225	2679.2599	40921.3	1.1568	-0.39363	0.76321	671.072782524587	73.095	0.3875	73.095	72.885	73.272	0				47	16	4	0	0	0	2.2294E-17	1	34822	150.36	149	1
AAAVPVEFQEHHLSEVQNMASEEK	24	Unmodified	_AAAVPVEFQEHHLSEVQNMASEEK_					0	0	0	E9PGU4;O43837-2;O43837	E9PGU4	E9PGU4	IDH3B	Isocitrate dehydrogenase [NAD] subunit beta, mitochondrial	>tr|E9PGU4|E9PGU4_HUMAN Isocitrate dehydrogenase 3 (NAD+) beta OS=Homo sapiens GN=IDH3B PE=3 SV=1;>sp|O43837-2|IDH3B_HUMAN Isoform A of Isocitrate dehydrogenase [NAD] subunit beta, mitochondrial OS=Homo sapiens GN=IDH3B;>sp|O43837|IDH3B_HUMAN Isocitrate de	MULTI-MSMS	20140124_EXQ5_KoMa_QC_HeLa_phos_120min_50cm4	oldq03	671.07	4	670.82225	2679.2599	41223.94	-0.86788	0.31644	-0.55144	671.073259906983	71.719	0.31728	71.719	71.566	71.884	0				46	13	4	0	0	0	2.2779E-17	1	34732	150.14	147.58	1
AACEFSETDVTNTEHHQPSNNDLNTTEK	28	Unmodified	_AACEFSETDVTNTEHHQPSNNDLNTTEK_					0	0	0	E9PFZ0;P38398-4;P38398-2;P38398;E7ERL4;E9PFC7;F8W8H7;E7EMP0;B7ZA85;E7EUM2;P38398-3;H0Y8B8;Q6IN79;E7ETR2;E9PH68;E7EWN5;H0Y881;Q3B891;H0Y8D8	E9PFZ0	E9PFZ0	BRCA1	Breast cancer type 1 susceptibility protein	>tr|E9PFZ0|E9PFZ0_HUMAN Breast cancer 1, early onset OS=Homo sapiens GN=BRCA1 PE=4 SV=1;>sp|P38398-4|BRCA1_HUMAN Isoform 4 of Breast cancer type 1 susceptibility protein OS=Homo sapiens GN=BRCA1;>sp|P38398-2|BRCA1_HUMAN Isoform 2 of Breast cancer type 1 su	MULTI-MSMS	20140116_EXQ00_RiSc_SA_IGORPH_02_lowres	lowres01	1064.46	3	1063.7936	3188.3589	29650	0.77418	1.5609	2.3351	1064.46512941749	53.077	0.4809	53.077	52.865	53.345	0				57	24	4	0	0	0	7.5266E-13	1	39088	93.278	93.27	1
AACEFSETDVTNTEHHQPSNNDLNTTEK	28	Unmodified	_AACEFSETDVTNTEHHQPSNNDLNTTEK_					0	0	0	E9PFZ0;P38398-4;P38398-2;P38398;E7ERL4;E9PFC7;F8W8H7;E7EMP0;B7ZA85;E7EUM2;P38398-3;H0Y8B8;Q6IN79;E7ETR2;E9PH68;E7EWN5;H0Y881;Q3B891;H0Y8D8	E9PFZ0	E9PFZ0	BRCA1	Breast cancer type 1 susceptibility protein	>tr|E9PFZ0|E9PFZ0_HUMAN Breast cancer 1, early onset OS=Homo sapiens GN=BRCA1 PE=4 SV=1;>sp|P38398-4|BRCA1_HUMAN Isoform 4 of Breast cancer type 1 susceptibility protein OS=Homo sapiens GN=BRCA1;>sp|P38398-2|BRCA1_HUMAN Isoform 2 of Breast cancer type 1 su	MULTI-MSMS	20140116_EXQ00_RiSc_SA_IGORPH_04_lowres	lowres03	798.35	4	798.097	3188.3589	34180.5	0.091698	0.55357	0.64527	798.34829481817	53.02	0.3463	53.02	52.85	53.196	0				66	17	5	0	0	0	0.0080652	1	39983	39.045	38.411	1
AACEFSETDVTNTEHHQPSNNDLNTTEK	28	Unmodified	_AACEFSETDVTNTEHHQPSNNDLNTTEK_					0	0	0	E9PFZ0;P38398-4;P38398-2;P38398;E7ERL4;E9PFC7;F8W8H7;E7EMP0;B7ZA85;E7EUM2;P38398-3;H0Y8B8;Q6IN79;E7ETR2;E9PH68;E7EWN5;H0Y881;Q3B891;H0Y8D8	E9PFZ0	E9PFZ0	BRCA1	Breast cancer type 1 susceptibility protein	>tr|E9PFZ0|E9PFZ0_HUMAN Breast cancer 1, early onset OS=Homo sapiens GN=BRCA1 PE=4 SV=1;>sp|P38398-4|BRCA1_HUMAN Isoform 4 of Breast cancer type 1 susceptibility protein OS=Homo sapiens GN=BRCA1;>sp|P38398-2|BRCA1_HUMAN Isoform 2 of Breast cancer type 1 su	MULTI-MSMS	20140116_EXQ00_RiSc_SA_IGORPH_04_lowres	lowres03	1064.47	3	1063.7936	3188.3589	29635.17	0.62182	0.36232	0.98415	1064.46358129739	53.04	0.24911	53.04	52.927	53.176	3.8147E-06				33	12	4	0	0	0	4.7001E-17	1	40004	112.34	111.96	1
AACEFSETDVTNTEHHQPSNNDLNTTEK	28	Unmodified	_AACEFSETDVTNTEHHQPSNNDLNTTEK_					0	0	0	E9PFZ0;P38398-4;P38398-2;P38398;E7ERL4;E9PFC7;F8W8H7;E7EMP0;B7ZA85;E7EUM2;P38398-3;H0Y8B8;Q6IN79;E7ETR2;E9PH68;E7EWN5;H0Y881;Q3B891;H0Y8D8	E9PFZ0	E9PFZ0	BRCA1	Breast cancer type 1 susceptibility protein	>tr|E9PFZ0|E9PFZ0_HUMAN Breast cancer 1, early onset OS=Homo sapiens GN=BRCA1 PE=4 SV=1;>sp|P38398-4|BRCA1_HUMAN Isoform 4 of Breast cancer type 1 susceptibility protein OS=Homo sapiens GN=BRCA1;>sp|P38398-2|BRCA1_HUMAN Isoform 2 of Breast cancer type 1 su	MULTI-MSMS	20140124_EXQ5_KoMa_QC_HeLa_phos_120min_50cm2	oldq01	798.35	4	798.097	3188.3589	37963.12	0.69512	-0.76848	-0.073359	798.34748694414	54.042	0.41339	54.042	53.753	54.166	0				57	16	7	0	0	0	3.8811E-34	1	24463	177.12	177.04	1
AACEFSETDVTNTEHHQPSNNDLNTTEK	28	Unmodified	_AACEFSETDVTNTEHHQPSNNDLNTTEK_					0	0	0	E9PFZ0;P38398-4;P38398-2;P38398;E7ERL4;E9PFC7;F8W8H7;E7EMP0;B7ZA85;E7EUM2;P38398-3;H0Y8B8;Q6IN79;E7ETR2;E9PH68;E7EWN5;H0Y881;Q3B891;H0Y8D8	E9PFZ0	E9PFZ0	BRCA1	Breast cancer type 1 susceptibility protein	>tr|E9PFZ0|E9PFZ0_HUMAN Breast cancer 1, early onset OS=Homo sapiens GN=BRCA1 PE=4 SV=1;>sp|P38398-4|BRCA1_HUMAN Isoform 4 of Breast cancer type 1 susceptibility protein OS=Homo sapiens GN=BRCA1;>sp|P38398-2|BRCA1_HUMAN Isoform 2 of Breast cancer type 1 su	MULTI-MSMS	20140124_EXQ5_KoMa_QC_HeLa_phos_120min_50cm2	oldq01	1064.46	3	1063.7936	3188.3589	31938.27	0.71762	0.037857	0.75548	1064.46303090688	54.058	0.23916	54.058	53.949	54.188	0				27	9	5	0	0	0	0.010353	1	24481	38.588	37.275	1
AACEFSETDVTNTEHHQPSNNDLNTTEK	28	Unmodified	_AACEFSETDVTNTEHHQPSNNDLNTTEK_					0	0	0	E9PFZ0;P38398-4;P38398-2;P38398;E7ERL4;E9PFC7;F8W8H7;E7EMP0;B7ZA85;E7EUM2;P38398-3;H0Y8B8;Q6IN79;E7ETR2;E9PH68;E7EWN5;H0Y881;Q3B891;H0Y8D8	E9PFZ0	E9PFZ0	BRCA1	Breast cancer type 1 susceptibility protein	>tr|E9PFZ0|E9PFZ0_HUMAN Breast cancer 1, early onset OS=Homo sapiens GN=BRCA1 PE=4 SV=1;>sp|P38398-4|BRCA1_HUMAN Isoform 4 of Breast cancer type 1 susceptibility protein OS=Homo sapiens GN=BRCA1;>sp|P38398-2|BRCA1_HUMAN Isoform 2 of Breast cancer type 1 su	MULTI-MSMS	20140124_EXQ5_KoMa_QC_HeLa_phos_120min_50cm3	oldq02	798.35	4	798.097	3188.3589	37559	0.15614	0.2855	0.44165	798.348044675259	53.123	0.30908	53.123	52.974	53.283	0				59	13	7	0	0	0	1.1929E-26	1	25219	151.02	150.94	1
AACEFSETDVTNTEHHQPSNNDLNTTEK	28	Unmodified	_AACEFSETDVTNTEHHQPSNNDLNTTEK_					0	0	0	E9PFZ0;P38398-4;P38398-2;P38398;E7ERL4;E9PFC7;F8W8H7;E7EMP0;B7ZA85;E7EUM2;P38398-3;H0Y8B8;Q6IN79;E7ETR2;E9PH68;E7EWN5;H0Y881;Q3B891;H0Y8D8	E9PFZ0	E9PFZ0	BRCA1	Breast cancer type 1 susceptibility protein	>tr|E9PFZ0|E9PFZ0_HUMAN Breast cancer 1, early onset OS=Homo sapiens GN=BRCA1 PE=4 SV=1;>sp|P38398-4|BRCA1_HUMAN Isoform 4 of Breast cancer type 1 susceptibility protein OS=Homo sapiens GN=BRCA1;>sp|P38398-2|BRCA1_HUMAN Isoform 2 of Breast cancer type 1 su	MULTI-MSMS	20140124_EXQ5_KoMa_QC_HeLa_phos_120min_50cm4	oldq03	798.35	4	798.097	3188.3589	37696.99	-0.48869	0.10832	-0.38037	798.348258251216	52.548	0.23714	52.548	52.426	52.663	0				41	10	5	0	0	0	6.0826E-66	1	25357	221.26	220.17	1
AACEFSETDVTNTEHHQPSNNDLNTTEK	28	Unmodified	_AACEFSETDVTNTEHHQPSNNDLNTTEK_					0	0	0	E9PFZ0;P38398-4;P38398-2;P38398;E7ERL4;E9PFC7;F8W8H7;E7EMP0;B7ZA85;E7EUM2;P38398-3;H0Y8B8;Q6IN79;E7ETR2;E9PH68;E7EWN5;H0Y881;Q3B891;H0Y8D8	E9PFZ0	E9PFZ0	BRCA1	Breast cancer type 1 susceptibility protein	>tr|E9PFZ0|E9PFZ0_HUMAN Breast cancer 1, early onset OS=Homo sapiens GN=BRCA1 PE=4 SV=1;>sp|P38398-4|BRCA1_HUMAN Isoform 4 of Breast cancer type 1 susceptibility protein OS=Homo sapiens GN=BRCA1;>sp|P38398-2|BRCA1_HUMAN Isoform 2 of Breast cancer type 1 su	MULTI-MSMS	20140124_EXQ5_KoMa_QC_HeLa_phos_120min_50cm4	oldq03	1064.47	3	1063.7936	3188.3589	32939.13	-0.60057	1.9666	1.366	1064.46641479425	52.547	0.37493	52.547	52.288	52.663	-3.8147E-06				36	16	5	0	0	0	0.018107	1	25388	33.963	33.539	1
AACSAAAMEEDSEASSSR	18	Unmodified	_AACSAAAMEEDSEASSSR_					0	0	0	Q05086-2;Q05086-3;F8W9C2;Q05086	Q05086-2	Q05086-2	UBE3A	Ubiquitin-protein ligase E3A	>sp|Q05086-2|UBE3A_HUMAN Isoform I of Ubiquitin-protein ligase E3A OS=Homo sapiens GN=UBE3A;>sp|Q05086-3|UBE3A_HUMAN Isoform III of Ubiquitin-protein ligase E3A OS=Homo sapiens GN=UBE3A;>tr|F8W9C2|F8W9C2_HUMAN Ubiquitin protein ligase E3A OS=Homo sapiens G	MULTI-MSMS	20140116_EXQ00_RiSc_SA_IGORPH_02_lowres	lowres01	915.87	2	915.36745	1828.7204	33406.27	-0.02503	-1.5384	-1.5635	915.36660246406	40.165	0.18072	40.165	40.06	40.24	0				19	10	3	0	0	0	2.7911E-06	1	28378	141.6	140.97	1
AACSAAAMEEDSEASSSR	18	Unmodified	_AACSAAAMEEDSEASSSR_					0	0	0	Q05086-2;Q05086-3;F8W9C2;Q05086	Q05086-2	Q05086-2	UBE3A	Ubiquitin-protein ligase E3A	>sp|Q05086-2|UBE3A_HUMAN Isoform I of Ubiquitin-protein ligase E3A OS=Homo sapiens GN=UBE3A;>sp|Q05086-3|UBE3A_HUMAN Isoform III of Ubiquitin-protein ligase E3A OS=Homo sapiens GN=UBE3A;>tr|F8W9C2|F8W9C2_HUMAN Ubiquitin protein ligase E3A OS=Homo sapiens G	MULTI-MSMS	20140116_EXQ00_RiSc_SA_IGORPH_03_lowres	lowres02	915.37	2	915.36745	1828.7204	33345.76	-0.94888	-0.19467	-1.1436	915.367503201362	40.401	0.15128	40.401	40.316	40.467	0				13	7	2	0	0	0	8.1535E-05	1	29215	120.9	106.29	1
AACSAAAMEEDSEASSSR	18	Unmodified	_AACSAAAMEEDSEASSSR_					0	0	0	Q05086-2;Q05086-3;F8W9C2;Q05086	Q05086-2	Q05086-2	UBE3A	Ubiquitin-protein ligase E3A	>sp|Q05086-2|UBE3A_HUMAN Isoform I of Ubiquitin-protein ligase E3A OS=Homo sapiens GN=UBE3A;>sp|Q05086-3|UBE3A_HUMAN Isoform III of Ubiquitin-protein ligase E3A OS=Homo sapiens GN=UBE3A;>tr|F8W9C2|F8W9C2_HUMAN Ubiquitin protein ligase E3A OS=Homo sapiens G	MULTI-MSMS	20140116_EXQ00_RiSc_SA_IGORPH_04_lowres	lowres03	915.37	2	915.36745	1828.7204	34981.52	-1.0543	-0.96388	-2.0182	915.366958893349	40.138	0.13116	40.138	40.063	40.194	0				13	7	2	0	0	0	9.7598E-05	1	29227	98.391	81.326	1
AADCDLQITNAQTK	14	Unmodified	_AADCDLQITNAQTK_					0	0	0	Q7Z6E9-2;Q7Z6E9;Q7Z6E9-4;Q7Z6E9-3	Q7Z6E9-2	Q7Z6E9-2	RBBP6	E3 ubiquitin-protein ligase RBBP6	>sp|Q7Z6E9-2|RBBP6_HUMAN Isoform 2 of E3 ubiquitin-protein ligase RBBP6 OS=Homo sapiens GN=RBBP6;>sp|Q7Z6E9|RBBP6_HUMAN E3 ubiquitin-protein ligase RBBP6 OS=Homo sapiens GN=RBBP6 PE=1 SV=1;>sp|Q7Z6E9-4|RBBP6_HUMAN Isoform 4 of E3 ubiquitin-protein ligase R	MULTI-MSMS	20140124_EXQ5_KoMa_QC_HeLa_phos_120min_50cm2	oldq01	774.87	2	774.86976	1547.725	38531.33	-0.45235	0.58662	0.13427	774.870664272227	51.716	0.32506	51.716	51.513	51.838	0				26	13	3	0	0	0	0.00049047	1	23375	96.247	91.7	1
AADCEVEQWDSDEPIPAK	18	Unmodified	_AADCEVEQWDSDEPIPAK_					0	0	0	Q9UBQ7;Q5T946	Q9UBQ7	Q9UBQ7	GRHPR	Glyoxylate reductase/hydroxypyruvate reductase	>sp|Q9UBQ7|GRHPR_HUMAN Glyoxylate reductase/hydroxypyruvate reductase OS=Homo sapiens GN=GRHPR PE=1 SV=1;>tr|Q5T946|Q5T946_HUMAN Glyoxylate reductase/hydroxypyruvate reductase OS=Homo sapiens GN=GRHPR PE=2 SV=1	MULTI-MSMS	20140116_EXQ00_RiSc_SA_IGORPH_02_lowres	lowres01	687.64	3	687.30196	2058.8841	38407.76	0.34878	1.1135	1.4623	687.302057841784	73.601	0.29079	73.601	73.482	73.773	0				53	14	5	0	0	0	3.11E-05	1	56126	100.77	98.507	1
AADCEVEQWDSDEPIPAK	18	Unmodified	_AADCEVEQWDSDEPIPAK_					0	0	0	Q9UBQ7;Q5T946	Q9UBQ7	Q9UBQ7	GRHPR	Glyoxylate reductase/hydroxypyruvate reductase	>sp|Q9UBQ7|GRHPR_HUMAN Glyoxylate reductase/hydroxypyruvate reductase OS=Homo sapiens GN=GRHPR PE=1 SV=1;>tr|Q5T946|Q5T946_HUMAN Glyoxylate reductase/hydroxypyruvate reductase OS=Homo sapiens GN=GRHPR PE=2 SV=1	MULTI-MSMS	20140116_EXQ00_RiSc_SA_IGORPH_02_lowres	lowres01	1030.95	2	1030.4493	2058.8841	29903.05	0.73006	0.59744	1.3275	1030.95138192242	73.61	0.36737	73.61	73.444	73.811	0				66	18	6	0	0	0	9.4976E-09	1	56142	145.91	144.41	1
AADCEVEQWDSDEPIPAK	18	Unmodified	_AADCEVEQWDSDEPIPAK_					0	0	0	Q9UBQ7;Q5T946	Q9UBQ7	Q9UBQ7	GRHPR	Glyoxylate reductase/hydroxypyruvate reductase	>sp|Q9UBQ7|GRHPR_HUMAN Glyoxylate reductase/hydroxypyruvate reductase OS=Homo sapiens GN=GRHPR PE=1 SV=1;>tr|Q5T946|Q5T946_HUMAN Glyoxylate reductase/hydroxypyruvate reductase OS=Homo sapiens GN=GRHPR PE=2 SV=1	MULTI-MSMS	20140116_EXQ00_RiSc_SA_IGORPH_03_lowres	lowres02	1030.95	2	1030.4493	2058.8841	29535.51	-0.17198	1.122	0.95006	1030.45069133799	73.849	0.40202	73.849	73.674	74.076	-7.6294E-06				45	20	3	0	0	0	1.7346E-13	1	57010	165.66	162.12	1
AADCEVEQWDSDEPIPAK	18	Unmodified	_AADCEVEQWDSDEPIPAK_					0	0	0	Q9UBQ7;Q5T946	Q9UBQ7	Q9UBQ7	GRHPR	Glyoxylate reductase/hydroxypyruvate reductase	>sp|Q9UBQ7|GRHPR_HUMAN Glyoxylate reductase/hydroxypyruvate reductase OS=Homo sapiens GN=GRHPR PE=1 SV=1;>tr|Q5T946|Q5T946_HUMAN Glyoxylate reductase/hydroxypyruvate reductase OS=Homo sapiens GN=GRHPR PE=2 SV=1	MULTI-MSMS	20140116_EXQ00_RiSc_SA_IGORPH_03_lowres	lowres02	687.97	3	687.30196	2058.8841	37698.45	-0.75601	0.1929	-0.56311	687.3009711522	73.822	0.28671	73.822	73.693	73.98	0				35	14	3	0	0	0	5.6612E-05	1	57035	72.433	70.17	1
AADCEVEQWDSDEPIPAK	18	Unmodified	_AADCEVEQWDSDEPIPAK_					0	0	0	Q9UBQ7;Q5T946	Q9UBQ7	Q9UBQ7	GRHPR	Glyoxylate reductase/hydroxypyruvate reductase	>sp|Q9UBQ7|GRHPR_HUMAN Glyoxylate reductase/hydroxypyruvate reductase OS=Homo sapiens GN=GRHPR PE=1 SV=1;>tr|Q5T946|Q5T946_HUMAN Glyoxylate reductase/hydroxypyruvate reductase OS=Homo sapiens GN=GRHPR PE=2 SV=1	MULTI-MSMS	20140116_EXQ00_RiSc_SA_IGORPH_04_lowres	lowres03	687.3	3	687.30196	2058.8841	37024.26	-0.6539	0.32269	-0.3312	687.637099227677	73.685	0.30856	73.685	73.53	73.839	-7.6294E-06				34	15	3	0	0	0	5.4881E-05	1	56986	73.168	68.499	1
AADCEVEQWDSDEPIPAK	18	Unmodified	_AADCEVEQWDSDEPIPAK_					0	0	0	Q9UBQ7;Q5T946	Q9UBQ7	Q9UBQ7	GRHPR	Glyoxylate reductase/hydroxypyruvate reductase	>sp|Q9UBQ7|GRHPR_HUMAN Glyoxylate reductase/hydroxypyruvate reductase OS=Homo sapiens GN=GRHPR PE=1 SV=1;>tr|Q5T946|Q5T946_HUMAN Glyoxylate reductase/hydroxypyruvate reductase OS=Homo sapiens GN=GRHPR PE=2 SV=1	MULTI-MSMS	20140116_EXQ00_RiSc_SA_IGORPH_04_lowres	lowres03	1030.45	2	1030.4493	2058.8841	29408.55	-0.094596	0.12146	0.02686	1030.95232225658	73.709	0.40359	73.709	73.492	73.895	0				52	19	4	0	0	0	2.9564E-13	1	57033	158.92	155.59	1
AADDDNGDGTSLFDVFSASPLK	22	Acetyl (Protein N-term),Phospho (STY)	_(ac)AADDDNGDGTSLFDVFSAS(ph)PLK_		AADDDNGDGTSLFDVFS(0.008)AS(0.992)PLK		AADDDNGDGT(-88.26)S(-76.05)LFDVFS(-20.86)AS(20.86)PLK	1	0	1	Q9UKL3	Q9UKL3	Q9UKL3	CASP8AP2	CASP8-associated protein 2	>sp|Q9UKL3|C8AP2_HUMAN CASP8-associated protein 2 OS=Homo sapiens GN=CASP8AP2 PE=1 SV=1	MULTI-MSMS	20140116_EXQ00_RiSc_SA_IGORPH_02_lowres	lowres01	1182.5	2	1182.4994	2362.9842	28029.8	1.9498	-1.1479	0.80192	1182.49719471766	108.76	0.16583	108.76	108.69	108.85	-7.6294E-06				19	7	4	0	0	0	2.4492E-07	1	84113	118.97	118.9	4
AADDDNGDGTSLFDVFSASPLK	22	Acetyl (Protein N-term),Phospho (STY)	_(ac)AADDDNGDGTSLFDVFSAS(ph)PLK_		AADDDNGDGTSLFDVFS(0.008)AS(0.992)PLK		AADDDNGDGT(-88.54)S(-68.23)LFDVFS(-20.82)AS(20.82)PLK	1	0	1	Q9UKL3	Q9UKL3	Q9UKL3	CASP8AP2	CASP8-associated protein 2	>sp|Q9UKL3|C8AP2_HUMAN CASP8-associated protein 2 OS=Homo sapiens GN=CASP8AP2 PE=1 SV=1	MULTI-MSMS	20140116_EXQ00_RiSc_SA_IGORPH_03_lowres	lowres02	1183	2	1182.4994	2362.9842	28526.62	1.1491	-0.83458	0.31456	1183.00057100065	108.75	0.19009	108.75	108.67	108.86	-7.6294E-06				18	8	4	0	0	0	2.4528E-08	1	84945	140.73	140.73	4
AADDDNGDGTSLFDVFSASPLK	22	Acetyl (Protein N-term),Phospho (STY)	_(ac)AADDDNGDGTSLFDVFSAS(ph)PLK_		AADDDNGDGTSLFDVFS(0.009)AS(0.991)PLK		AADDDNGDGT(-78.79)S(-71.73)LFDVFS(-20.23)AS(20.23)PLK	1	0	1	Q9UKL3	Q9UKL3	Q9UKL3	CASP8AP2	CASP8-associated protein 2	>sp|Q9UKL3|C8AP2_HUMAN CASP8-associated protein 2 OS=Homo sapiens GN=CASP8AP2 PE=1 SV=1	MULTI-MSMS	20140116_EXQ00_RiSc_SA_IGORPH_04_lowres	lowres03	1183	2	1182.4994	2362.9842	28387.55	1.2692	1.1149	2.3841	1183.00208017335	108.76	0.18981	108.76	108.7	108.89	0				21	8	5	0	0	0	4.709E-08	2	84925	135.02	134.96	4
AADESER	7	Unmodified	_AADESER_					0	0	0	P06753-2;Q5VU61;P06753-3;Q5VU58;D6R904;A6NL28-2;A6NL28;P67936;P07951;Q5TCU8;CON__Q3SX28;Q5TCU3;P07951-2;P07951-3;P09493-3;D9YZV3;Q6ZN40;Q9Y427;D9YZV8;P09493-4;P09493;D9YZV2;H0YKP3;P09493-2;P09493-6	P06753-2;P67936;P07951;Q5TCU3;P09493-3	P06753-2	TPM3;TPM4;TPM2;TPM1	Putative tropomyosin alpha-3 chain-like protein;Tropomyosin alpha-4 chain;Tropomyosin beta chain;Tropomyosin alpha-1 chain	>sp|P06753-2|TPM3_HUMAN Isoform 2 of Tropomyosin alpha-3 chain OS=Homo sapiens GN=TPM3;>tr|Q5VU61|Q5VU61_HUMAN Tropomyosin 3 OS=Homo sapiens GN=TPM3 PE=2 SV=1;>sp|P06753-3|TPM3_HUMAN Isoform 3 of Tropomyosin alpha-3 chain OS=Homo sapiens GN=TPM3;>tr|Q5VU58	MULTI-MSMS	20140124_EXQ5_KoMa_QC_HeLa_phos_120min_50cm2	oldq01	389.17	2	389.17231	776.33006	55041.53	-0.65456	0.68551	0.030954	389.172583074236	2.5411	3.5515	2.5411	0.17317	3.7247	0				963	499	3	0	0	0	0.018631	2	824	100.19	62.055	1
AADESER	7	Unmodified	_AADESER_					0	0	0	P06753-2;Q5VU61;P06753-3;Q5VU58;D6R904;A6NL28-2;A6NL28;P67936;P07951;Q5TCU8;CON__Q3SX28;Q5TCU3;P07951-2;P07951-3;P09493-3;D9YZV3;Q6ZN40;Q9Y427;D9YZV8;P09493-4;P09493;D9YZV2;H0YKP3;P09493-2;P09493-6	P06753-2;P67936;P07951;Q5TCU3;P09493-3	P06753-2	TPM3;TPM4;TPM2;TPM1	Putative tropomyosin alpha-3 chain-like protein;Tropomyosin alpha-4 chain;Tropomyosin beta chain;Tropomyosin alpha-1 chain	>sp|P06753-2|TPM3_HUMAN Isoform 2 of Tropomyosin alpha-3 chain OS=Homo sapiens GN=TPM3;>tr|Q5VU61|Q5VU61_HUMAN Tropomyosin 3 OS=Homo sapiens GN=TPM3 PE=2 SV=1;>sp|P06753-3|TPM3_HUMAN Isoform 3 of Tropomyosin alpha-3 chain OS=Homo sapiens GN=TPM3;>tr|Q5VU58	MULTI-MSMS	20140124_EXQ5_KoMa_QC_HeLa_phos_120min_50cm2	oldq01	389.17	2	389.17231	776.33006	55041.52	-0.44234	0.51217	0.069831	389.172455180053	4.0675	0.80101	4.0675	3.7049	4.5059	0				306	110	3	0	0	0	0.016768	1	1012	104.21	54.85	1
AADESER	7	Unmodified	_AADESER_					0	0	0	P06753-2;Q5VU61;P06753-3;Q5VU58;D6R904;A6NL28-2;A6NL28;P67936;P07951;Q5TCU8;CON__Q3SX28;Q5TCU3;P07951-2;P07951-3;P09493-3;D9YZV3;Q6ZN40;Q9Y427;D9YZV8;P09493-4;P09493;D9YZV2;H0YKP3;P09493-2;P09493-6	P06753-2;P67936;P07951;Q5TCU3;P09493-3	P06753-2	TPM3;TPM4;TPM2;TPM1	Putative tropomyosin alpha-3 chain-like protein;Tropomyosin alpha-4 chain;Tropomyosin beta chain;Tropomyosin alpha-1 chain	>sp|P06753-2|TPM3_HUMAN Isoform 2 of Tropomyosin alpha-3 chain OS=Homo sapiens GN=TPM3;>tr|Q5VU61|Q5VU61_HUMAN Tropomyosin 3 OS=Homo sapiens GN=TPM3 PE=2 SV=1;>sp|P06753-3|TPM3_HUMAN Isoform 3 of Tropomyosin alpha-3 chain OS=Homo sapiens GN=TPM3;>tr|Q5VU58	MULTI-MSMS	20140124_EXQ5_KoMa_QC_HeLa_phos_120min_50cm2	oldq01	389.17	2	389.17231	776.33006	55041.54	-0.24903	0.8563	0.60728	389.172577769076	5.3714	2.0213	5.3714	4.4925	6.5138	0				634	281	3	0	0	0	0.059986	1	1194	67.032	35.743	1
AADESER	7	Unmodified	_AADESER_					0	0	0	P06753-2;Q5VU61;P06753-3;Q5VU58;D6R904;A6NL28-2;A6NL28;P67936;P07951;Q5TCU8;CON__Q3SX28;Q5TCU3;P07951-2;P07951-3;P09493-3;D9YZV3;Q6ZN40;Q9Y427;D9YZV8;P09493-4;P09493;D9YZV2;H0YKP3;P09493-2;P09493-6	P06753-2;P67936;P07951;Q5TCU3;P09493-3	P06753-2	TPM3;TPM4;TPM2;TPM1	Putative tropomyosin alpha-3 chain-like protein;Tropomyosin alpha-4 chain;Tropomyosin beta chain;Tropomyosin alpha-1 chain	>sp|P06753-2|TPM3_HUMAN Isoform 2 of Tropomyosin alpha-3 chain OS=Homo sapiens GN=TPM3;>tr|Q5VU61|Q5VU61_HUMAN Tropomyosin 3 OS=Homo sapiens GN=TPM3 PE=2 SV=1;>sp|P06753-3|TPM3_HUMAN Isoform 3 of Tropomyosin alpha-3 chain OS=Homo sapiens GN=TPM3;>tr|Q5VU58	MULTI-MSMS	20140124_EXQ5_KoMa_QC_HeLa_phos_120min_50cm3	oldq02	389.17	2	389.17231	776.33006	54457.61	-0.95771	0.47717	-0.48055	389.172505440688	3.3009	2.1223	3.3009	1.9566	4.0789	0				728	278	3	0	0	0	0.017607	1	910	101.64	62.852	1
AADESER	7	Unmodified	_AADESER_					0	0	0	P06753-2;Q5VU61;P06753-3;Q5VU58;D6R904;A6NL28-2;A6NL28;P67936;P07951;Q5TCU8;CON__Q3SX28;Q5TCU3;P07951-2;P07951-3;P09493-3;D9YZV3;Q6ZN40;Q9Y427;D9YZV8;P09493-4;P09493;D9YZV2;H0YKP3;P09493-2;P09493-6	P06753-2;P67936;P07951;Q5TCU3;P09493-3	P06753-2	TPM3;TPM4;TPM2;TPM1	Putative tropomyosin alpha-3 chain-like protein;Tropomyosin alpha-4 chain;Tropomyosin beta chain;Tropomyosin alpha-1 chain	>sp|P06753-2|TPM3_HUMAN Isoform 2 of Tropomyosin alpha-3 chain OS=Homo sapiens GN=TPM3;>tr|Q5VU61|Q5VU61_HUMAN Tropomyosin 3 OS=Homo sapiens GN=TPM3 PE=2 SV=1;>sp|P06753-3|TPM3_HUMAN Isoform 3 of Tropomyosin alpha-3 chain OS=Homo sapiens GN=TPM3;>tr|Q5VU58	MULTI-MSMS	20140124_EXQ5_KoMa_QC_HeLa_phos_120min_50cm3	oldq02	389.17	2	389.17231	776.33006	54457.63	-0.9336	0.86387	-0.069733	389.17262277315	4.5283	1.004	4.5283	4.0789	5.0828	0				227	129	3	0	0	0	0.016768	1	1144	104.21	65.417	1
AADESER	7	Unmodified	_AADESER_					0	0	0	P06753-2;Q5VU61;P06753-3;Q5VU58;D6R904;A6NL28-2;A6NL28;P67936;P07951;Q5TCU8;CON__Q3SX28;Q5TCU3;P07951-2;P07951-3;P09493-3;D9YZV3;Q6ZN40;Q9Y427;D9YZV8;P09493-4;P09493;D9YZV2;H0YKP3;P09493-2;P09493-6	P06753-2;P67936;P07951;Q5TCU3;P09493-3	P06753-2	TPM3;TPM4;TPM2;TPM1	Putative tropomyosin alpha-3 chain-like protein;Tropomyosin alpha-4 chain;Tropomyosin beta chain;Tropomyosin alpha-1 chain	>sp|P06753-2|TPM3_HUMAN Isoform 2 of Tropomyosin alpha-3 chain OS=Homo sapiens GN=TPM3;>tr|Q5VU61|Q5VU61_HUMAN Tropomyosin 3 OS=Homo sapiens GN=TPM3 PE=2 SV=1;>sp|P06753-3|TPM3_HUMAN Isoform 3 of Tropomyosin alpha-3 chain OS=Homo sapiens GN=TPM3;>tr|Q5VU58	MULTI-MSMS	20140124_EXQ5_KoMa_QC_HeLa_phos_120min_50cm3	oldq02	389.17	2	389.17231	776.33006	54041.03	-0.79601	0.71101	-0.084998	389.172539360934	5.6353	2.1071	5.6353	4.653	6.7601	0				455	273	2	0	0	0	0.015047	2	1533	114.78	65.424	1
AADESER	7	Unmodified	_AADESER_					0	0	0	P06753-2;Q5VU61;P06753-3;Q5VU58;D6R904;A6NL28-2;A6NL28;P67936;P07951;Q5TCU8;CON__Q3SX28;Q5TCU3;P07951-2;P07951-3;P09493-3;D9YZV3;Q6ZN40;Q9Y427;D9YZV8;P09493-4;P09493;D9YZV2;H0YKP3;P09493-2;P09493-6	P06753-2;P67936;P07951;Q5TCU3;P09493-3	P06753-2	TPM3;TPM4;TPM2;TPM1	Putative tropomyosin alpha-3 chain-like protein;Tropomyosin alpha-4 chain;Tropomyosin beta chain;Tropomyosin alpha-1 chain	>sp|P06753-2|TPM3_HUMAN Isoform 2 of Tropomyosin alpha-3 chain OS=Homo sapiens GN=TPM3;>tr|Q5VU61|Q5VU61_HUMAN Tropomyosin 3 OS=Homo sapiens GN=TPM3 PE=2 SV=1;>sp|P06753-3|TPM3_HUMAN Isoform 3 of Tropomyosin alpha-3 chain OS=Homo sapiens GN=TPM3;>tr|Q5VU58	MULTI-MSMS	20140124_EXQ5_KoMa_QC_HeLa_phos_120min_50cm4	oldq03	389.17	2	389.17231	776.33006	54561.11	-0.57476	0.76874	0.19399	389.172545141524	3.7289	0.53899	3.7289	3.4702	4.0092	0				185	66	3	0	0	0	0.026405	1	959	89.142	58.639	1
AADESER	7	Unmodified	_AADESER_					0	0	0	P06753-2;Q5VU61;P06753-3;Q5VU58;D6R904;A6NL28-2;A6NL28;P67936;P07951;Q5TCU8;CON__Q3SX28;Q5TCU3;P07951-2;P07951-3;P09493-3;D9YZV3;Q6ZN40;Q9Y427;D9YZV8;P09493-4;P09493;D9YZV2;H0YKP3;P09493-2;P09493-6	P06753-2;P67936;P07951;Q5TCU3;P09493-3	P06753-2	TPM3;TPM4;TPM2;TPM1	Putative tropomyosin alpha-3 chain-like protein;Tropomyosin alpha-4 chain;Tropomyosin beta chain;Tropomyosin alpha-1 chain	>sp|P06753-2|TPM3_HUMAN Isoform 2 of Tropomyosin alpha-3 chain OS=Homo sapiens GN=TPM3;>tr|Q5VU61|Q5VU61_HUMAN Tropomyosin 3 OS=Homo sapiens GN=TPM3 PE=2 SV=1;>sp|P06753-3|TPM3_HUMAN Isoform 3 of Tropomyosin alpha-3 chain OS=Homo sapiens GN=TPM3;>tr|Q5VU58	MULTI-MSMS	20140124_EXQ5_KoMa_QC_HeLa_phos_120min_50cm4	oldq03	389.17	2	389.17231	776.33006	54561.11	-0.76282	0.68501	-0.077818	389.172553660209	4.9094	2.4256	4.9094	3.9635	6.3892	4.7684E-07				576	294	3	0	0	0	0.01281	2	1364	142.64	93.277	1
AADEVAEGK	9	Unmodified	_AADEVAEGK_					0	0	0	P07954-2;P07954	P07954-2	P07954-2	FH	Fumarate hydratase, mitochondrial	>sp|P07954-2|FUMH_HUMAN Isoform Cytoplasmic of Fumarate hydratase, mitochondrial OS=Homo sapiens GN=FH;>sp|P07954|FUMH_HUMAN Fumarate hydratase, mitochondrial OS=Homo sapiens GN=FH PE=1 SV=3	MULTI-MSMS	20140116_EXQ00_RiSc_SA_IGORPH_02_lowres	lowres01	445.22	2	445.21671	888.41888	46314.92	-0.78296	0.35664	-0.42632	445.216860638284	19.738	0.29652	19.738	19.614	19.91	1.9073E-06				59	19	4	0	0	0	0.0022443	1	11282	99.815	51.021	1
AADEVAEGK	9	Unmodified	_AADEVAEGK_					0	0	0	P07954-2;P07954	P07954-2	P07954-2	FH	Fumarate hydratase, mitochondrial	>sp|P07954-2|FUMH_HUMAN Isoform Cytoplasmic of Fumarate hydratase, mitochondrial OS=Homo sapiens GN=FH;>sp|P07954|FUMH_HUMAN Fumarate hydratase, mitochondrial OS=Homo sapiens GN=FH PE=1 SV=3	MULTI-MSMS	20140116_EXQ00_RiSc_SA_IGORPH_03_lowres	lowres02	445.22	2	445.21671	888.41888	46717.53	-1.8128	0.3924	-1.4204	445.216868398261	19.466	0.29713	19.466	19.337	19.634	0				75	21	5	0	0	0	0.0031814	1	11699	96.143	54.068	1
AADEVAEGK	9	Unmodified	_AADEVAEGK_					0	0	0	P07954-2;P07954	P07954-2	P07954-2	FH	Fumarate hydratase, mitochondrial	>sp|P07954-2|FUMH_HUMAN Isoform Cytoplasmic of Fumarate hydratase, mitochondrial OS=Homo sapiens GN=FH;>sp|P07954|FUMH_HUMAN Fumarate hydratase, mitochondrial OS=Homo sapiens GN=FH PE=1 SV=3	MULTI-MSMS	20140116_EXQ00_RiSc_SA_IGORPH_04_lowres	lowres03	445.22	2	445.21671	888.41888	46733.93	-1.6594	0.23926	-1.4201	445.216827229296	19.301	0.26081	19.301	19.168	19.429	0				30	15	2	0	0	0	0.0022443	1	11735	99.815	56.007	1
AADEVAEGK	9	Unmodified	_AADEVAEGK_					0	0	0	P07954-2;P07954	P07954-2	P07954-2	FH	Fumarate hydratase, mitochondrial	>sp|P07954-2|FUMH_HUMAN Isoform Cytoplasmic of Fumarate hydratase, mitochondrial OS=Homo sapiens GN=FH;>sp|P07954|FUMH_HUMAN Fumarate hydratase, mitochondrial OS=Homo sapiens GN=FH PE=1 SV=3	MULTI-MSMS	20140124_EXQ5_KoMa_QC_HeLa_phos_120min_50cm2	oldq01	445.22	2	445.21671	888.41888	51864.78	0.65727	-0.86265	-0.20538	445.21617912426	19.07	0.72194	19.07	18.556	19.278	0				76	31	5	0	0	0	0.073074	1	6828	57.785	31.68	1
AADFQLHTHVNDGTEFGGSIYQK	23	Unmodified	_AADFQLHTHVNDGTEFGGSIYQK_					0	0	0	Q9Y277;Q9Y277-2;F5H740	Q9Y277	Q9Y277	VDAC3	Voltage-dependent anion-selective channel protein 3	>sp|Q9Y277|VDAC3_HUMAN Voltage-dependent anion-selective channel protein 3 OS=Homo sapiens GN=VDAC3 PE=1 SV=1;>sp|Q9Y277-2|VDAC3_HUMAN Isoform 2 of Voltage-dependent anion-selective channel protein 3 OS=Homo sapiens GN=VDAC3;>tr|F5H740|F5H740_HUMAN Voltage	MULTI-MSMS	20140116_EXQ00_RiSc_SA_IGORPH_02_lowres	lowres01	634.8	4	634.55293	2534.1826	39338.82	0.57187	0.30641	0.87828	634.804310547229	72.73	0.47354	72.73	72.449	72.922	0				55	25	3	0	0	0	5.2028E-08	1	55388	86.987	86.773	1
AADFQLHTHVNDGTEFGGSIYQK	23	Unmodified	_AADFQLHTHVNDGTEFGGSIYQK_					0	0	0	Q9Y277;Q9Y277-2;F5H740	Q9Y277	Q9Y277	VDAC3	Voltage-dependent anion-selective channel protein 3	>sp|Q9Y277|VDAC3_HUMAN Voltage-dependent anion-selective channel protein 3 OS=Homo sapiens GN=VDAC3 PE=1 SV=1;>sp|Q9Y277-2|VDAC3_HUMAN Isoform 2 of Voltage-dependent anion-selective channel protein 3 OS=Homo sapiens GN=VDAC3;>tr|F5H740|F5H740_HUMAN Voltage	MULTI-MSMS	20140116_EXQ00_RiSc_SA_IGORPH_03_lowres	lowres02	635.05	4	634.55293	2534.1826	39261.25	-0.16347	-0.062515	-0.22599	634.803489568883	71.541	1.2154	71.541	71.142	72.357	0				106	63	3	0	0	0	6.6008E-08	1	55291	91.238	90.179	1
AADFQLHTHVNDGTEFGGSIYQK	23	Unmodified	_AADFQLHTHVNDGTEFGGSIYQK_					0	0	0	Q9Y277;Q9Y277-2;F5H740	Q9Y277	Q9Y277	VDAC3	Voltage-dependent anion-selective channel protein 3	>sp|Q9Y277|VDAC3_HUMAN Voltage-dependent anion-selective channel protein 3 OS=Homo sapiens GN=VDAC3 PE=1 SV=1;>sp|Q9Y277-2|VDAC3_HUMAN Isoform 2 of Voltage-dependent anion-selective channel protein 3 OS=Homo sapiens GN=VDAC3;>tr|F5H740|F5H740_HUMAN Voltage	MULTI-MSMS	20140116_EXQ00_RiSc_SA_IGORPH_03_lowres	lowres02	634.81	4	634.55293	2534.1826	38570.34	-0.40745	-0.22812	-0.63557	635.303669494378	72.974	0.75311	72.974	72.606	73.359	7.6294E-06				108	39	5	0	0	0	4.4612E-08	1	56278	103.25	102.83	1
AADFQLHTHVNDGTEFGGSIYQK	23	Unmodified	_AADFQLHTHVNDGTEFGGSIYQK_					0	0	0	Q9Y277;Q9Y277-2;F5H740	Q9Y277	Q9Y277	VDAC3	Voltage-dependent anion-selective channel protein 3	>sp|Q9Y277|VDAC3_HUMAN Voltage-dependent anion-selective channel protein 3 OS=Homo sapiens GN=VDAC3 PE=1 SV=1;>sp|Q9Y277-2|VDAC3_HUMAN Isoform 2 of Voltage-dependent anion-selective channel protein 3 OS=Homo sapiens GN=VDAC3;>tr|F5H740|F5H740_HUMAN Voltage	MULTI-MSMS	20140116_EXQ00_RiSc_SA_IGORPH_04_lowres	lowres03	635.05	4	634.55293	2534.1826	39432.73	-0.93571	0.4657	-0.47002	634.803717299656	71.388	1.2267	71.388	70.933	72.16	0				117	63	3	0	0	0	5.255E-07	1	55210	70.994	70.757	1
AADFQLHTHVNDGTEFGGSIYQK	23	Unmodified	_AADFQLHTHVNDGTEFGGSIYQK_					0	0	0	Q9Y277;Q9Y277-2;F5H740	Q9Y277	Q9Y277	VDAC3	Voltage-dependent anion-selective channel protein 3	>sp|Q9Y277|VDAC3_HUMAN Voltage-dependent anion-selective channel protein 3 OS=Homo sapiens GN=VDAC3 PE=1 SV=1;>sp|Q9Y277-2|VDAC3_HUMAN Isoform 2 of Voltage-dependent anion-selective channel protein 3 OS=Homo sapiens GN=VDAC3;>tr|F5H740|F5H740_HUMAN Voltage	MULTI-MSMS	20140124_EXQ5_KoMa_QC_HeLa_phos_120min_50cm2	oldq01	634.8	4	634.55293	2534.1826	42224.41	0.44457	1.8087	2.2533	634.803869157788	72.998	0.51556	72.998	72.76	73.276	0				82	20	6	0	0	0	4.2632E-09	1	33417	122.34	122.13	1
AADFQLHTHVNDGTEFGGSIYQK	23	Unmodified	_AADFQLHTHVNDGTEFGGSIYQK_					0	0	0	Q9Y277;Q9Y277-2;F5H740	Q9Y277	Q9Y277	VDAC3	Voltage-dependent anion-selective channel protein 3	>sp|Q9Y277|VDAC3_HUMAN Voltage-dependent anion-selective channel protein 3 OS=Homo sapiens GN=VDAC3 PE=1 SV=1;>sp|Q9Y277-2|VDAC3_HUMAN Isoform 2 of Voltage-dependent anion-selective channel protein 3 OS=Homo sapiens GN=VDAC3;>tr|F5H740|F5H740_HUMAN Voltage	MULTI-MSMS	20140124_EXQ5_KoMa_QC_HeLa_phos_120min_50cm3	oldq02	634.8	4	634.55293	2534.1826	42524.19	0.49637	0.34536	0.84173	634.804050151787	72.147	0.41412	72.147	71.921	72.336	7.6294E-06				48	17	4	0	0	0	4.0761E-12	1	34372	144.5	144.08	1
AADFQLHTHVNDGTEFGGSIYQK	23	Unmodified	_AADFQLHTHVNDGTEFGGSIYQK_					0	0	0	Q9Y277;Q9Y277-2;F5H740	Q9Y277	Q9Y277	VDAC3	Voltage-dependent anion-selective channel protein 3	>sp|Q9Y277|VDAC3_HUMAN Voltage-dependent anion-selective channel protein 3 OS=Homo sapiens GN=VDAC3 PE=1 SV=1;>sp|Q9Y277-2|VDAC3_HUMAN Isoform 2 of Voltage-dependent anion-selective channel protein 3 OS=Homo sapiens GN=VDAC3;>tr|F5H740|F5H740_HUMAN Voltage	MULTI-MSMS	20140124_EXQ5_KoMa_QC_HeLa_phos_120min_50cm3	oldq02	846.41	3	845.73481	2534.1826	36462.47	-0.055856	0.94378	0.88793	846.070113335954	72.147	0.21274	72.147	72.058	72.27	0				32	8	5	0	0	0	5.5853E-30	1	34376	194.77	193.1	1
AADFQLHTHVNDGTEFGGSIYQK	23	Unmodified	_AADFQLHTHVNDGTEFGGSIYQK_					0	0	0	Q9Y277;Q9Y277-2;F5H740	Q9Y277	Q9Y277	VDAC3	Voltage-dependent anion-selective channel protein 3	>sp|Q9Y277|VDAC3_HUMAN Voltage-dependent anion-selective channel protein 3 OS=Homo sapiens GN=VDAC3 PE=1 SV=1;>sp|Q9Y277-2|VDAC3_HUMAN Isoform 2 of Voltage-dependent anion-selective channel protein 3 OS=Homo sapiens GN=VDAC3;>tr|F5H740|F5H740_HUMAN Voltage	MULTI-MSMS	20140124_EXQ5_KoMa_QC_HeLa_phos_120min_50cm4	oldq03	634.8	4	634.55293	2534.1826	41933.97	0.26667	0.84242	1.1091	634.80384409841	71.147	0.40331	71.147	71.01	71.413	0				58	17	4	0	0	0	6.0703E-08	1	34444	99.11	98.24	1
AADIDQEVK	9	Unmodified	_AADIDQEVK_					0	0	0	Q86VP6	Q86VP6	Q86VP6	CAND1	Cullin-associated NEDD8-dissociated protein 1	>sp|Q86VP6|CAND1_HUMAN Cullin-associated NEDD8-dissociated protein 1 OS=Homo sapiens GN=CAND1 PE=1 SV=2	MULTI-MSMS	20140116_EXQ00_RiSc_SA_IGORPH_02_lowres	lowres01	494.75	2	494.75092	987.48729	45070.25	-0.17004	-2.4902	-2.6602	494.750689045767	36.098	0.83992	36.098	35.654	36.494	0				119	50	3	0	0	0	0.013102	1	24924	75.387	52.015	1
AADIDQEVK	9	Unmodified	_AADIDQEVK_					0	0	0	Q86VP6	Q86VP6	Q86VP6	CAND1	Cullin-associated NEDD8-dissociated protein 1	>sp|Q86VP6|CAND1_HUMAN Cullin-associated NEDD8-dissociated protein 1 OS=Homo sapiens GN=CAND1 PE=1 SV=2	MULTI-MSMS	20140116_EXQ00_RiSc_SA_IGORPH_03_lowres	lowres02	494.75	2	494.75092	987.48729	44677.7	-1.1059	-2.0661	-3.172	494.750882627143	36.246	0.7909	36.246	35.78	36.571	0				112	47	3	0	0	0	0.008004	1	25705	79.148	57.105	1
AADIDQEVK	9	Unmodified	_AADIDQEVK_					0	0	0	Q86VP6	Q86VP6	Q86VP6	CAND1	Cullin-associated NEDD8-dissociated protein 1	>sp|Q86VP6|CAND1_HUMAN Cullin-associated NEDD8-dissociated protein 1 OS=Homo sapiens GN=CAND1 PE=1 SV=2	MULTI-SECPEP	20140124_EXQ5_KoMa_QC_HeLa_phos_120min_50cm3	oldq02	494.28	2	494.75092	987.48729	49609.1	-0.14636	0.91986	0.7735	494.751299900493	34.989	0.31269	34.989	34.826	35.139	-3.8147E-06				39	15	3	0	0	0	0.025616	1	15971	57.267	24.375	1
AADIDQEVK	9	Unmodified	_AADIDQEVK_					0	0	0	Q86VP6	Q86VP6	Q86VP6	CAND1	Cullin-associated NEDD8-dissociated protein 1	>sp|Q86VP6|CAND1_HUMAN Cullin-associated NEDD8-dissociated protein 1 OS=Homo sapiens GN=CAND1 PE=1 SV=2	MULTI-MSMS	20140124_EXQ5_KoMa_QC_HeLa_phos_120min_50cm4	oldq03	494.75	2	494.75092	987.48729	49226.02	0.021447	0.32031	0.34175	494.75103211007	34.288	0.39407	34.288	34.102	34.497	0				43	18	3	0	0	0	0.019657	1	16012	70.552	40.385	1
AADISESSGADCK	13	Acetyl (Protein N-term)	_(ac)AADISESSGADCK_					1	0	0	O43583;F8VVL1	O43583	O43583	DENR	Density-regulated protein	>sp|O43583|DENR_HUMAN Density-regulated protein OS=Homo sapiens GN=DENR PE=1 SV=2;>tr|F8VVL1|F8VVL1_HUMAN Density-regulated protein OS=Homo sapiens GN=DENR PE=4 SV=1	MULTI-MSMS	20140116_EXQ00_RiSc_SA_IGORPH_02_lowres	lowres01	676.79	2	676.78536	1351.5562	36818.15	-0.19772	-0.84477	-1.0425	676.785493540039	48.765	0.51614	48.765	48.453	48.969	0				114	31	5	0	0	0	0.0002144	1	35469	106.32	102.91	1
AADISESSGADCK	13	Acetyl (Protein N-term)	_(ac)AADISESSGADCK_					1	0	0	O43583;F8VVL1	O43583	O43583	DENR	Density-regulated protein	>sp|O43583|DENR_HUMAN Density-regulated protein OS=Homo sapiens GN=DENR PE=1 SV=2;>tr|F8VVL1|F8VVL1_HUMAN Density-regulated protein OS=Homo sapiens GN=DENR PE=4 SV=1	MULTI-MSMS	20140116_EXQ00_RiSc_SA_IGORPH_03_lowres	lowres02	676.78	2	676.78536	1351.5562	37015.45	-0.73053	-0.77182	-1.5023	676.785503882421	48.942	0.4793	48.942	48.67	49.149	0				104	28	5	0	0	0	0.00012628	1	36289	115.12	109.94	1
AADISESSGADCK	13	Acetyl (Protein N-term)	_(ac)AADISESSGADCK_					1	0	0	O43583;F8VVL1	O43583	O43583	DENR	Density-regulated protein	>sp|O43583|DENR_HUMAN Density-regulated protein OS=Homo sapiens GN=DENR PE=1 SV=2;>tr|F8VVL1|F8VVL1_HUMAN Density-regulated protein OS=Homo sapiens GN=DENR PE=4 SV=1	MULTI-MSMS	20140116_EXQ00_RiSc_SA_IGORPH_04_lowres	lowres03	676.78	2	676.78536	1351.5562	36927.98	-0.67266	-0.93707	-1.6097	676.785368718719	48.706	0.43425	48.706	48.463	48.897	-3.8147E-06				83	24	5	0	0	0	0.00094935	1	36292	90.759	87.35	1
AADISESSGADCK	13	Acetyl (Protein N-term)	_(ac)AADISESSGADCK_					1	0	0	O43583;F8VVL1	O43583	O43583	DENR	Density-regulated protein	>sp|O43583|DENR_HUMAN Density-regulated protein OS=Homo sapiens GN=DENR PE=1 SV=2;>tr|F8VVL1|F8VVL1_HUMAN Density-regulated protein OS=Homo sapiens GN=DENR PE=4 SV=1	MULTI-MSMS	20140124_EXQ5_KoMa_QC_HeLa_phos_120min_50cm2	oldq01	676.78	2	676.78536	1351.5562	42679.69	-1.1791	-0.25301	-1.4321	676.785165297712	46.248	0.40891	46.248	46.05	46.459	0				61	17	5	0	0	0	6.0744E-05	1	20709	124.07	119.76	1
AADISESSGADCK	13	Acetyl (Protein N-term)	_(ac)AADISESSGADCK_					1	0	0	O43583;F8VVL1	O43583	O43583	DENR	Density-regulated protein	>sp|O43583|DENR_HUMAN Density-regulated protein OS=Homo sapiens GN=DENR PE=1 SV=2;>tr|F8VVL1|F8VVL1_HUMAN Density-regulated protein OS=Homo sapiens GN=DENR PE=4 SV=1	MULTI-MSMS	20140124_EXQ5_KoMa_QC_HeLa_phos_120min_50cm3	oldq02	677.29	2	676.78536	1351.5562	42237.32	-0.194	-0.19382	-0.38782	676.785169178787	45.672	0.72597	45.672	45.39	46.116	0				81	30	5	0	0	0	0.00054145	1	21515	97.69	94.349	1
AADISESSGADCK	13	Acetyl (Protein N-term)	_(ac)AADISESSGADCK_					1	0	0	O43583;F8VVL1	O43583	O43583	DENR	Density-regulated protein	>sp|O43583|DENR_HUMAN Density-regulated protein OS=Homo sapiens GN=DENR PE=1 SV=2;>tr|F8VVL1|F8VVL1_HUMAN Density-regulated protein OS=Homo sapiens GN=DENR PE=4 SV=1	MULTI-MSMS	20140124_EXQ5_KoMa_QC_HeLa_phos_120min_50cm4	oldq03	676.78	2	676.78536	1351.5562	45730.68	-1.0934	-1.0127	-2.1061	676.784701056091	44.688	0.23031	44.688	44.569	44.799	-3.8147E-06				19	9	3	0	0	0	0.00018316	1	21452	109.44	106.03	1
AADISESSGADCK	13	Acetyl (Protein N-term)	_(ac)AADISESSGADCK_					1	0	0	O43583;F8VVL1	O43583	O43583	DENR	Density-regulated protein	>sp|O43583|DENR_HUMAN Density-regulated protein OS=Homo sapiens GN=DENR PE=1 SV=2;>tr|F8VVL1|F8VVL1_HUMAN Density-regulated protein OS=Homo sapiens GN=DENR PE=4 SV=1	MULTI-MSMS	20140124_EXQ5_KoMa_QC_HeLa_phos_120min_50cm4	oldq03	676.79	2	676.78536	1351.5562	41601.26	0.02282	-0.52884	-0.50602	676.78531914807	45.382	0.52896	45.382	45.167	45.696	0				84	24	5	0	0	0	0.00020115	1	21812	107.65	104.95	1
AADISLDNLVEGK	13	Phospho (STY)	_AADIS(ph)LDNLVEGK_		AADIS(1)LDNLVEGK		AADIS(103.75)LDNLVEGK	0	0	1	Q12888;Q12888-2;A6NNK5;F8VY86	Q12888	Q12888	TP53BP1	Tumor suppressor p53-binding protein 1	>sp|Q12888|TP53B_HUMAN Tumor suppressor p53-binding protein 1 OS=Homo sapiens GN=TP53BP1 PE=1 SV=2;>sp|Q12888-2|TP53B_HUMAN Isoform 2 of Tumor suppressor p53-binding protein 1 OS=Homo sapiens GN=TP53BP1;>tr|A6NNK5|A6NNK5_HUMAN Tumor protein p53-binding pro	MULTI-MSMS	20140116_EXQ00_RiSc_SA_IGORPH_02_lowres	lowres01	712.84	2	712.83707	1423.6596	36646.38	-0.59974	-0.47467	-1.0744	712.837151636381	94.849	0.56707	94.849	94.623	95.19	0				64	29	3	0	0	0	0.00069655	1	72889	103.75	96.142	1
AADISLDNLVEGK	13	Phospho (STY)	_AADIS(ph)LDNLVEGK_		AADIS(1)LDNLVEGK		AADIS(114.96)LDNLVEGK	0	0	1	Q12888;Q12888-2;A6NNK5;F8VY86	Q12888	Q12888	TP53BP1	Tumor suppressor p53-binding protein 1	>sp|Q12888|TP53B_HUMAN Tumor suppressor p53-binding protein 1 OS=Homo sapiens GN=TP53BP1 PE=1 SV=2;>sp|Q12888-2|TP53B_HUMAN Isoform 2 of Tumor suppressor p53-binding protein 1 OS=Homo sapiens GN=TP53BP1;>tr|A6NNK5|A6NNK5_HUMAN Tumor protein p53-binding pro	MULTI-MSMS	20140116_EXQ00_RiSc_SA_IGORPH_04_lowres	lowres03	712.84	2	712.83707	1423.6596	36548.61	-1.6988	-0.15272	-1.8515	712.837343680732	95.062	0.44159	95.062	94.835	95.277	0				51	22	3	0	0	0	0.00034547	1	73881	114.96	107.8	1
AADISLDNLVEGK	13	Unmodified	_AADISLDNLVEGK_					0	0	0	Q12888;Q12888-2;A6NNK5;F8VY86	Q12888	Q12888	TP53BP1	Tumor suppressor p53-binding protein 1	>sp|Q12888|TP53B_HUMAN Tumor suppressor p53-binding protein 1 OS=Homo sapiens GN=TP53BP1 PE=1 SV=2;>sp|Q12888-2|TP53B_HUMAN Isoform 2 of Tumor suppressor p53-binding protein 1 OS=Homo sapiens GN=TP53BP1;>tr|A6NNK5|A6NNK5_HUMAN Tumor protein p53-binding pro	MULTI-MSMS	20140124_EXQ5_KoMa_QC_HeLa_phos_120min_50cm4	oldq03	673.35	2	672.85391	1343.6933	42567.57	-1.8307	-0.77492	-2.6057	672.85300782679	83.131	0.30231	83.131	83.006	83.309	0				23	11	3	0	0	0	0.0013763	1	39986	88.092	69.902	1
AADLNGDLTATREEFTAFLHPEEFEHMK	28	Oxidation (M)	_AADLNGDLTATREEFTAFLHPEEFEHM(ox)K_	AADLNGDLTATREEFTAFLHPEEFEHM(1)K		AADLNGDLTATREEFTAFLHPEEFEHM(103.12)K		0	1	0	Q15293;B7Z1M1;E9PP27	Q15293	Q15293	RCN1	Reticulocalbin-1	>sp|Q15293|RCN1_HUMAN Reticulocalbin-1 OS=Homo sapiens GN=RCN1 PE=1 SV=1;>tr|B7Z1M1|B7Z1M1_HUMAN Reticulocalbin 1, EF-hand calcium binding domain OS=Homo sapiens GN=RCN1 PE=2 SV=1;>tr|E9PP27|E9PP27_HUMAN Reticulocalbin 1, EF-hand calcium-binding domain (Fr	MULTI-MSMS	20140116_EXQ00_RiSc_SA_IGORPH_02_lowres	lowres01	648.11	5	647.90583	3234.4928	38722.56	-0.41298	-0.12312	-0.5361	648.106234305037	105.63	0.20526	105.63	105.52	105.72	0				27	9	4	0	0	0	7.8247E-08	1	81338	103.12	102.77	1
AADLNGDLTATREEFTAFLHPEEFEHMK	28	Oxidation (M)	_AADLNGDLTATREEFTAFLHPEEFEHM(ox)K_	AADLNGDLTATREEFTAFLHPEEFEHM(1)K		AADLNGDLTATREEFTAFLHPEEFEHM(115.45)K		0	1	0	Q15293;B7Z1M1;E9PP27	Q15293	Q15293	RCN1	Reticulocalbin-1	>sp|Q15293|RCN1_HUMAN Reticulocalbin-1 OS=Homo sapiens GN=RCN1 PE=1 SV=1;>tr|B7Z1M1|B7Z1M1_HUMAN Reticulocalbin 1, EF-hand calcium binding domain OS=Homo sapiens GN=RCN1 PE=2 SV=1;>tr|E9PP27|E9PP27_HUMAN Reticulocalbin 1, EF-hand calcium-binding domain (Fr	MULTI-MSMS	20140116_EXQ00_RiSc_SA_IGORPH_03_lowres	lowres02	648.31	5	647.90583	3234.4928	38460.43	-0.53822	-0.81417	-1.3524	648.306644921464	105.66	0.18337	105.66	105.54	105.72	0				38	8	8	0	0	0	2.2865E-12	1	82195	115.45	115.06	1
AADLNGDLTATREEFTAFLHPEEFEHMK	28	Oxidation (M)	_AADLNGDLTATREEFTAFLHPEEFEHM(ox)K_	AADLNGDLTATREEFTAFLHPEEFEHM(1)K		AADLNGDLTATREEFTAFLHPEEFEHM(108.88)K		0	1	0	Q15293;B7Z1M1;E9PP27	Q15293	Q15293	RCN1	Reticulocalbin-1	>sp|Q15293|RCN1_HUMAN Reticulocalbin-1 OS=Homo sapiens GN=RCN1 PE=1 SV=1;>tr|B7Z1M1|B7Z1M1_HUMAN Reticulocalbin 1, EF-hand calcium binding domain OS=Homo sapiens GN=RCN1 PE=2 SV=1;>tr|E9PP27|E9PP27_HUMAN Reticulocalbin 1, EF-hand calcium-binding domain (Fr	MULTI-MSMS	20140116_EXQ00_RiSc_SA_IGORPH_04_lowres	lowres03	648.11	5	647.90583	3234.4928	38332.46	-0.4431	0.065275	-0.37782	648.307370030167	105.64	0.19619	105.64	105.54	105.73	0				33	9	6	0	0	0	3.7023E-08	1	82173	108.88	108.03	1
AADLNGDLTATREEFTAFLHPEEFEHMK	28	Unmodified	_AADLNGDLTATREEFTAFLHPEEFEHMK_					0	0	0	Q15293;B7Z1M1;E9PP27	Q15293	Q15293	RCN1	Reticulocalbin-1	>sp|Q15293|RCN1_HUMAN Reticulocalbin-1 OS=Homo sapiens GN=RCN1 PE=1 SV=1;>tr|B7Z1M1|B7Z1M1_HUMAN Reticulocalbin 1, EF-hand calcium binding domain OS=Homo sapiens GN=RCN1 PE=2 SV=1;>tr|E9PP27|E9PP27_HUMAN Reticulocalbin 1, EF-hand calcium-binding domain (Fr	MULTI-MSMS	20140116_EXQ00_RiSc_SA_IGORPH_02_lowres	lowres01	645.1	5	644.70685	3218.4979	38601.9	-0.26849	-1.8452	-2.1137	644.90609714726	106.01	0.096291	106.01	105.94	106.04	0				13	5	3	0	0	0	0.049901	1	81659	38.588	38.102	1
AADLNGDLTATREEFTAFLHPEEFEHMK	28	Unmodified	_AADLNGDLTATREEFTAFLHPEEFEHMK_					0	0	0	Q15293;B7Z1M1;E9PP27	Q15293	Q15293	RCN1	Reticulocalbin-1	>sp|Q15293|RCN1_HUMAN Reticulocalbin-1 OS=Homo sapiens GN=RCN1 PE=1 SV=1;>tr|B7Z1M1|B7Z1M1_HUMAN Reticulocalbin 1, EF-hand calcium binding domain OS=Homo sapiens GN=RCN1 PE=2 SV=1;>tr|E9PP27|E9PP27_HUMAN Reticulocalbin 1, EF-hand calcium-binding domain (Fr	MULTI-MSMS	20140116_EXQ00_RiSc_SA_IGORPH_04_lowres	lowres03	645.1	5	644.70685	3218.4979	37955.66	-0.83287	-1.4454	-2.2783	644.906579176673	106.02	0.13464	106.02	105.93	106.07	0				18	7	4	0	0	0	0.078505	1	82497	24.32	23.298	1
AADLNGDLTATREEFTAFLHPEEFEHMK	28	Unmodified	_AADLNGDLTATREEFTAFLHPEEFEHMK_					0	0	0	Q15293;B7Z1M1;E9PP27	Q15293	Q15293	RCN1	Reticulocalbin-1	>sp|Q15293|RCN1_HUMAN Reticulocalbin-1 OS=Homo sapiens GN=RCN1 PE=1 SV=1;>tr|B7Z1M1|B7Z1M1_HUMAN Reticulocalbin 1, EF-hand calcium binding domain OS=Homo sapiens GN=RCN1 PE=2 SV=1;>tr|E9PP27|E9PP27_HUMAN Reticulocalbin 1, EF-hand calcium-binding domain (Fr	MULTI-MSMS	20140116_EXQ00_RiSc_SA_IGORPH_04_lowres	lowres03	806.13	4	805.63175	3218.4979	34498.81	-0.62848	-2.1597	-2.7882	805.880626807902	106.02	0.15288	106.02	105.91	106.07	-7.6294E-06				29	8	6	0	0	0	0.066245	1	82498	29.675	29.549	1
AADPPAENSSAPEAEQGGAE	20	Unmodified	_AADPPAENSSAPEAEQGGAE_					0	0	0	P67809;E7ETA0;H0Y449	P67809	P67809	YBX1	Nuclease-sensitive element-binding protein 1	>sp|P67809|YBOX1_HUMAN Nuclease-sensitive element-binding protein 1 OS=Homo sapiens GN=YBX1 PE=1 SV=3;>tr|E7ETA0|E7ETA0_HUMAN Y box-binding protein 1 OS=Homo sapiens GN=YBX1 PE=4 SV=1;>tr|H0Y449|H0Y449_HUMAN Y box-binding protein 1 (Fragment) OS=Homo sapie	MULTI-MSMS	20140116_EXQ00_RiSc_SA_IGORPH_02_lowres	lowres01	949.4	2	949.40595	1896.7973	33238.5	-0.76093	0.93159	0.17065	949.406973830879	35.794	0.2601	35.794	35.671	35.931	0				36	17	3	0	0	0	5.9294E-05	1	24688	78.917	75.949	1
AADPPAENSSAPEAEQGGAE	20	Unmodified	_AADPPAENSSAPEAEQGGAE_					0	0	0	P67809;E7ETA0;H0Y449	P67809	P67809	YBX1	Nuclease-sensitive element-binding protein 1	>sp|P67809|YBOX1_HUMAN Nuclease-sensitive element-binding protein 1 OS=Homo sapiens GN=YBX1 PE=1 SV=3;>tr|E7ETA0|E7ETA0_HUMAN Y box-binding protein 1 OS=Homo sapiens GN=YBX1 PE=4 SV=1;>tr|H0Y449|H0Y449_HUMAN Y box-binding protein 1 (Fragment) OS=Homo sapie	MULTI-MSMS	20140116_EXQ00_RiSc_SA_IGORPH_02_lowres	lowres01	633.61	3	633.27306	1896.7973	39351.92	-0.24899	0.12973	-0.11926	633.273619925305	43.139	0.67073	43.139	42.884	43.555	0				155	35	5	0	0	0	3.4086E-06	1	30720	94.387	93.767	1
AADPPAENSSAPEAEQGGAE	20	Unmodified	_AADPPAENSSAPEAEQGGAE_					0	0	0	P67809;E7ETA0;H0Y449	P67809	P67809	YBX1	Nuclease-sensitive element-binding protein 1	>sp|P67809|YBOX1_HUMAN Nuclease-sensitive element-binding protein 1 OS=Homo sapiens GN=YBX1 PE=1 SV=3;>tr|E7ETA0|E7ETA0_HUMAN Y box-binding protein 1 OS=Homo sapiens GN=YBX1 PE=4 SV=1;>tr|H0Y449|H0Y449_HUMAN Y box-binding protein 1 (Fragment) OS=Homo sapie	MULTI-MSMS	20140116_EXQ00_RiSc_SA_IGORPH_02_lowres	lowres01	949.41	2	949.40595	1896.7973	31656.61	-0.2426	0.47861	0.23601	949.4078556533	43.144	0.95268	43.144	42.847	43.8	0				200	50	5	0	0	0	4.6645E-20	1	31103	183.24	181.88	1
AADPPAENSSAPEAEQGGAE	20	Unmodified	_AADPPAENSSAPEAEQGGAE_					0	0	0	P67809;E7ETA0;H0Y449	P67809	P67809	YBX1	Nuclease-sensitive element-binding protein 1	>sp|P67809|YBOX1_HUMAN Nuclease-sensitive element-binding protein 1 OS=Homo sapiens GN=YBX1 PE=1 SV=3;>tr|E7ETA0|E7ETA0_HUMAN Y box-binding protein 1 OS=Homo sapiens GN=YBX1 PE=4 SV=1;>tr|H0Y449|H0Y449_HUMAN Y box-binding protein 1 (Fragment) OS=Homo sapie	MULTI-MSMS	20140116_EXQ00_RiSc_SA_IGORPH_03_lowres	lowres02	949.4	2	949.40595	1896.7973	32901.19	-0.80442	0.11733	-0.68709	949.406364639164	36	0.24575	36	35.859	36.104	0				31	14	3	0	0	0	2.7869E-05	1	25521	108.75	103.5	1
AADPPAENSSAPEAEQGGAE	20	Unmodified	_AADPPAENSSAPEAEQGGAE_					0	0	0	P67809;E7ETA0;H0Y449	P67809	P67809	YBX1	Nuclease-sensitive element-binding protein 1	>sp|P67809|YBOX1_HUMAN Nuclease-sensitive element-binding protein 1 OS=Homo sapiens GN=YBX1 PE=1 SV=3;>tr|E7ETA0|E7ETA0_HUMAN Y box-binding protein 1 OS=Homo sapiens GN=YBX1 PE=4 SV=1;>tr|H0Y449|H0Y449_HUMAN Y box-binding protein 1 (Fragment) OS=Homo sapie	MULTI-MSMS	20140116_EXQ00_RiSc_SA_IGORPH_03_lowres	lowres02	949.41	2	949.40595	1896.7973	32064.33	-0.56133	-0.86314	-1.4245	949.404569464989	43.007	0.23186	43.007	42.89	43.122	0				27	13	3	0	0	0	3.1026E-07	1	31411	141.93	141.38	1
AADPPAENSSAPEAEQGGAE	20	Unmodified	_AADPPAENSSAPEAEQGGAE_					0	0	0	P67809;E7ETA0;H0Y449	P67809	P67809	YBX1	Nuclease-sensitive element-binding protein 1	>sp|P67809|YBOX1_HUMAN Nuclease-sensitive element-binding protein 1 OS=Homo sapiens GN=YBX1 PE=1 SV=3;>tr|E7ETA0|E7ETA0_HUMAN Y box-binding protein 1 OS=Homo sapiens GN=YBX1 PE=4 SV=1;>tr|H0Y449|H0Y449_HUMAN Y box-binding protein 1 (Fragment) OS=Homo sapie	MULTI-MSMS	20140116_EXQ00_RiSc_SA_IGORPH_03_lowres	lowres02	633.27	3	633.27306	1896.7973	39232.38	-1.029	-0.039195	-1.0681	633.273588687862	43.433	0.88739	43.433	43.159	44.047	0				184	46	7	0	0	0	4.0006E-06	1	31602	97.271	95.343	1
AADPPAENSSAPEAEQGGAE	20	Unmodified	_AADPPAENSSAPEAEQGGAE_					0	0	0	P67809;E7ETA0;H0Y449	P67809	P67809	YBX1	Nuclease-sensitive element-binding protein 1	>sp|P67809|YBOX1_HUMAN Nuclease-sensitive element-binding protein 1 OS=Homo sapiens GN=YBX1 PE=1 SV=3;>tr|E7ETA0|E7ETA0_HUMAN Y box-binding protein 1 OS=Homo sapiens GN=YBX1 PE=4 SV=1;>tr|H0Y449|H0Y449_HUMAN Y box-binding protein 1 (Fragment) OS=Homo sapie	MULTI-MSMS	20140116_EXQ00_RiSc_SA_IGORPH_03_lowres	lowres02	949.4	2	949.40595	1896.7973	31496.71	-0.86975	0.21456	-0.65519	949.407491515413	43.443	1.1691	43.443	43.085	44.254	0				217	62	5	0	0	0	9.9105E-10	1	32062	156.44	153.76	1
AADPPAENSSAPEAEQGGAE	20	Unmodified	_AADPPAENSSAPEAEQGGAE_					0	0	0	P67809;E7ETA0;H0Y449	P67809	P67809	YBX1	Nuclease-sensitive element-binding protein 1	>sp|P67809|YBOX1_HUMAN Nuclease-sensitive element-binding protein 1 OS=Homo sapiens GN=YBX1 PE=1 SV=3;>tr|E7ETA0|E7ETA0_HUMAN Y box-binding protein 1 OS=Homo sapiens GN=YBX1 PE=4 SV=1;>tr|H0Y449|H0Y449_HUMAN Y box-binding protein 1 (Fragment) OS=Homo sapie	MULTI-MSMS	20140116_EXQ00_RiSc_SA_IGORPH_04_lowres	lowres03	949.91	2	949.40595	1896.7973	32242.54	-0.49123	0.25121	-0.24002	949.907693282104	35.678	0.24694	35.678	35.581	35.828	0				38	15	4	0	0	0	0.00020421	1	25492	73.984	72.757	1
AADPPAENSSAPEAEQGGAE	20	Unmodified	_AADPPAENSSAPEAEQGGAE_					0	0	0	P67809;E7ETA0;H0Y449	P67809	P67809	YBX1	Nuclease-sensitive element-binding protein 1	>sp|P67809|YBOX1_HUMAN Nuclease-sensitive element-binding protein 1 OS=Homo sapiens GN=YBX1 PE=1 SV=3;>tr|E7ETA0|E7ETA0_HUMAN Y box-binding protein 1 OS=Homo sapiens GN=YBX1 PE=4 SV=1;>tr|H0Y449|H0Y449_HUMAN Y box-binding protein 1 (Fragment) OS=Homo sapie	MULTI-MSMS	20140116_EXQ00_RiSc_SA_IGORPH_04_lowres	lowres03	949.91	2	949.40595	1896.7973	31826.38	-0.64535	-1.1226	-1.768	949.404877664814	42.781	0.26843	42.781	42.637	42.905	0				33	16	3	0	0	0	2.1407E-05	1	31478	101.57	101.08	1
AADPPAENSSAPEAEQGGAE	20	Unmodified	_AADPPAENSSAPEAEQGGAE_					0	0	0	P67809;E7ETA0;H0Y449	P67809	P67809	YBX1	Nuclease-sensitive element-binding protein 1	>sp|P67809|YBOX1_HUMAN Nuclease-sensitive element-binding protein 1 OS=Homo sapiens GN=YBX1 PE=1 SV=3;>tr|E7ETA0|E7ETA0_HUMAN Y box-binding protein 1 OS=Homo sapiens GN=YBX1 PE=4 SV=1;>tr|H0Y449|H0Y449_HUMAN Y box-binding protein 1 (Fragment) OS=Homo sapie	MULTI-MSMS	20140116_EXQ00_RiSc_SA_IGORPH_04_lowres	lowres03	633.27	3	633.27306	1896.7973	39129.28	-1.2591	0.21118	-1.048	633.273750392471	43.195	0.93414	43.195	42.905	43.84	0				211	51	7	0	0	0	1.363E-05	1	31635	78.78	75.139	1
AADPPAENSSAPEAEQGGAE	20	Unmodified	_AADPPAENSSAPEAEQGGAE_					0	0	0	P67809;E7ETA0;H0Y449	P67809	P67809	YBX1	Nuclease-sensitive element-binding protein 1	>sp|P67809|YBOX1_HUMAN Nuclease-sensitive element-binding protein 1 OS=Homo sapiens GN=YBX1 PE=1 SV=3;>tr|E7ETA0|E7ETA0_HUMAN Y box-binding protein 1 OS=Homo sapiens GN=YBX1 PE=4 SV=1;>tr|H0Y449|H0Y449_HUMAN Y box-binding protein 1 (Fragment) OS=Homo sapie	MULTI-MSMS	20140116_EXQ00_RiSc_SA_IGORPH_04_lowres	lowres03	949.41	2	949.40595	1896.7973	31368.98	-0.91376	0.18198	-0.73178	949.407293619453	43.205	1.0243	43.205	42.888	43.912	0				228	56	5	0	0	0	1.5537E-09	1	32121	153.36	152.91	1
AADPPAENSSAPEAEQGGAE	20	Unmodified	_AADPPAENSSAPEAEQGGAE_					0	0	0	P67809;E7ETA0;H0Y449	P67809	P67809	YBX1	Nuclease-sensitive element-binding protein 1	>sp|P67809|YBOX1_HUMAN Nuclease-sensitive element-binding protein 1 OS=Homo sapiens GN=YBX1 PE=1 SV=3;>tr|E7ETA0|E7ETA0_HUMAN Y box-binding protein 1 OS=Homo sapiens GN=YBX1 PE=4 SV=1;>tr|H0Y449|H0Y449_HUMAN Y box-binding protein 1 (Fragment) OS=Homo sapie	MULTI-MSMS	20140124_EXQ5_KoMa_QC_HeLa_phos_120min_50cm2	oldq01	949.91	2	949.40595	1896.7973	34951.06	0.2257	0.8547	1.0804	949.405592125544	34.418	0.28201	34.418	34.286	34.568	3.8147E-06				26	13	3	0	0	0	6.5355E-05	1	14788	77.08	75.521	1
AADPPAENSSAPEAEQGGAE	20	Unmodified	_AADPPAENSSAPEAEQGGAE_					0	0	0	P67809;E7ETA0;H0Y449	P67809	P67809	YBX1	Nuclease-sensitive element-binding protein 1	>sp|P67809|YBOX1_HUMAN Nuclease-sensitive element-binding protein 1 OS=Homo sapiens GN=YBX1 PE=1 SV=3;>tr|E7ETA0|E7ETA0_HUMAN Y box-binding protein 1 OS=Homo sapiens GN=YBX1 PE=4 SV=1;>tr|H0Y449|H0Y449_HUMAN Y box-binding protein 1 (Fragment) OS=Homo sapie	MULTI-MSMS	20140124_EXQ5_KoMa_QC_HeLa_phos_120min_50cm2	oldq01	949.41	2	949.40595	1896.7973	35270.01	-1.4162	0.40707	-1.0092	949.406572113764	40.729	0.74389	40.729	40.394	41.138	3.8147E-06				200	34	7	0	0	0	1.9959E-06	1	18002	127.37	126.79	1
AADPPAENSSAPEAEQGGAE	20	Unmodified	_AADPPAENSSAPEAEQGGAE_					0	0	0	P67809;E7ETA0;H0Y449	P67809	P67809	YBX1	Nuclease-sensitive element-binding protein 1	>sp|P67809|YBOX1_HUMAN Nuclease-sensitive element-binding protein 1 OS=Homo sapiens GN=YBX1 PE=1 SV=3;>tr|E7ETA0|E7ETA0_HUMAN Y box-binding protein 1 OS=Homo sapiens GN=YBX1 PE=4 SV=1;>tr|H0Y449|H0Y449_HUMAN Y box-binding protein 1 (Fragment) OS=Homo sapie	MULTI-MSMS	20140124_EXQ5_KoMa_QC_HeLa_phos_120min_50cm3	oldq02	949.4	2	949.40595	1896.7973	34129.48	-0.53582	-0.14028	-0.6761	949.404878213083	33.608	0.23697	33.608	33.493	33.73	0				21	11	3	0	0	0	4.8247E-05	1	15290	82.265	81.735	1
AADPPAENSSAPEAEQGGAE	20	Unmodified	_AADPPAENSSAPEAEQGGAE_					0	0	0	P67809;E7ETA0;H0Y449	P67809	P67809	YBX1	Nuclease-sensitive element-binding protein 1	>sp|P67809|YBOX1_HUMAN Nuclease-sensitive element-binding protein 1 OS=Homo sapiens GN=YBX1 PE=1 SV=3;>tr|E7ETA0|E7ETA0_HUMAN Y box-binding protein 1 OS=Homo sapiens GN=YBX1 PE=4 SV=1;>tr|H0Y449|H0Y449_HUMAN Y box-binding protein 1 (Fragment) OS=Homo sapie	MULTI-MSMS	20140124_EXQ5_KoMa_QC_HeLa_phos_120min_50cm3	oldq02	633.27	3	633.27306	1896.7973	42302.86	0.10301	-0.38137	-0.27836	633.272710194071	40.125	0.79482	40.125	39.795	40.59	0				183	36	6	0	0	0	1.3802E-05	1	18599	78.552	77.591	1
AADPPAENSSAPEAEQGGAE	20	Unmodified	_AADPPAENSSAPEAEQGGAE_					0	0	0	P67809;E7ETA0;H0Y449	P67809	P67809	YBX1	Nuclease-sensitive element-binding protein 1	>sp|P67809|YBOX1_HUMAN Nuclease-sensitive element-binding protein 1 OS=Homo sapiens GN=YBX1 PE=1 SV=3;>tr|E7ETA0|E7ETA0_HUMAN Y box-binding protein 1 OS=Homo sapiens GN=YBX1 PE=4 SV=1;>tr|H0Y449|H0Y449_HUMAN Y box-binding protein 1 (Fragment) OS=Homo sapie	MULTI-MSMS	20140124_EXQ5_KoMa_QC_HeLa_phos_120min_50cm3	oldq02	949.41	2	949.40595	1896.7973	35150.74	-0.54554	-0.13095	-0.6765	949.406059672043	40.135	1.1827	40.135	39.657	40.84	0				244	54	7	0	0	0	1.845E-06	1	18747	128.67	127.79	1
AADPPAENSSAPEAEQGGAE	20	Unmodified	_AADPPAENSSAPEAEQGGAE_					0	0	0	P67809;E7ETA0;H0Y449	P67809	P67809	YBX1	Nuclease-sensitive element-binding protein 1	>sp|P67809|YBOX1_HUMAN Nuclease-sensitive element-binding protein 1 OS=Homo sapiens GN=YBX1 PE=1 SV=3;>tr|E7ETA0|E7ETA0_HUMAN Y box-binding protein 1 OS=Homo sapiens GN=YBX1 PE=4 SV=1;>tr|H0Y449|H0Y449_HUMAN Y box-binding protein 1 (Fragment) OS=Homo sapie	MULTI-SECPEP	20140124_EXQ5_KoMa_QC_HeLa_phos_120min_50cm3	oldq02	949.76	2	949.40595	1896.7973	34833.51	-1.5266	-1.8803	-3.4069	949.906723306012	39.673	0.19307	39.673	39.581	39.775	0				16	9	3	0	0	0	8.5658E-05	1	18517	82.562	80.34	1
AADPPAENSSAPEAEQGGAE	20	Unmodified	_AADPPAENSSAPEAEQGGAE_					0	0	0	P67809;E7ETA0;H0Y449	P67809	P67809	YBX1	Nuclease-sensitive element-binding protein 1	>sp|P67809|YBOX1_HUMAN Nuclease-sensitive element-binding protein 1 OS=Homo sapiens GN=YBX1 PE=1 SV=3;>tr|E7ETA0|E7ETA0_HUMAN Y box-binding protein 1 OS=Homo sapiens GN=YBX1 PE=4 SV=1;>tr|H0Y449|H0Y449_HUMAN Y box-binding protein 1 (Fragment) OS=Homo sapie	MULTI-MSMS	20140124_EXQ5_KoMa_QC_HeLa_phos_120min_50cm4	oldq03	633.27	3	633.27306	1896.7973	42404.77	-0.17367	-0.33417	-0.50784	633.272802503144	39.855	1.0633	39.855	39.521	40.585	0				216	49	6	0	0	0	1.4315E-05	1	18788	77.871	76.993	1
AADPPAENSSAPEAEQGGAE	20	Unmodified	_AADPPAENSSAPEAEQGGAE_					0	0	0	P67809;E7ETA0;H0Y449	P67809	P67809	YBX1	Nuclease-sensitive element-binding protein 1	>sp|P67809|YBOX1_HUMAN Nuclease-sensitive element-binding protein 1 OS=Homo sapiens GN=YBX1 PE=1 SV=3;>tr|E7ETA0|E7ETA0_HUMAN Y box-binding protein 1 OS=Homo sapiens GN=YBX1 PE=4 SV=1;>tr|H0Y449|H0Y449_HUMAN Y box-binding protein 1 (Fragment) OS=Homo sapie	MULTI-MSMS	20140124_EXQ5_KoMa_QC_HeLa_phos_120min_50cm4	oldq03	949.4	2	949.40595	1896.7973	35173.47	-0.96927	0.070813	-0.89846	949.406282990293	39.87	1.3129	39.87	39.463	40.776	0				266	58	7	0	0	0	1.3232E-05	2	19202	120.15	117.96	1
AADPPAENSSAPEAEQGGAE	20	Phospho (STY)	_AADPPAENSS(ph)APEAEQGGAE_		AADPPAENS(0.086)S(0.914)APEAEQGGAE		AADPPAENS(-10.25)S(10.25)APEAEQGGAE	0	0	1	P67809;E7ETA0;H0Y449	P67809	P67809	YBX1	Nuclease-sensitive element-binding protein 1	>sp|P67809|YBOX1_HUMAN Nuclease-sensitive element-binding protein 1 OS=Homo sapiens GN=YBX1 PE=1 SV=3;>tr|E7ETA0|E7ETA0_HUMAN Y box-binding protein 1 OS=Homo sapiens GN=YBX1 PE=4 SV=1;>tr|H0Y449|H0Y449_HUMAN Y box-binding protein 1 (Fragment) OS=Homo sapie	MULTI-MSMS	20140116_EXQ00_RiSc_SA_IGORPH_02_lowres	lowres01	989.39	2	989.38911	1976.7637	31701.17	0.25375	-0.13978	0.11397	989.890141848836	47.638	0.48978	47.638	47.444	47.934	0				86	28	5	0	0	0	0.00054227	1	34462	79.021	68.253	2
AADPPAENSSAPEAEQGGAE	20	Phospho (STY)	_AADPPAENS(ph)SAPEAEQGGAE_		AADPPAENS(0.569)S(0.431)APEAEQGGAE		AADPPAENS(1.2)S(-1.2)APEAEQGGAE	0	0	1	P67809;E7ETA0;H0Y449	P67809	P67809	YBX1	Nuclease-sensitive element-binding protein 1	>sp|P67809|YBOX1_HUMAN Nuclease-sensitive element-binding protein 1 OS=Homo sapiens GN=YBX1 PE=1 SV=3;>tr|E7ETA0|E7ETA0_HUMAN Y box-binding protein 1 OS=Homo sapiens GN=YBX1 PE=4 SV=1;>tr|H0Y449|H0Y449_HUMAN Y box-binding protein 1 (Fragment) OS=Homo sapie	MULTI-MSMS	20140116_EXQ00_RiSc_SA_IGORPH_03_lowres	lowres02	660.26	3	659.9285	1976.7637	39312.55	-0.96546	0.58013	-0.38534	659.928800045815	47.824	0.39607	47.824	47.643	48.039	0				70	23	4	0	0	0	0.053715	1	35352	45.844	45.019	2
AADPPAENSSAPEAEQGGAE	20	Phospho (STY)	_AADPPAENSS(ph)APEAEQGGAE_		AADPPAENS(0.047)S(0.953)APEAEQGGAE		AADPPAENS(-13.07)S(13.07)APEAEQGGAE	0	0	1	P67809;E7ETA0;H0Y449	P67809	P67809	YBX1	Nuclease-sensitive element-binding protein 1	>sp|P67809|YBOX1_HUMAN Nuclease-sensitive element-binding protein 1 OS=Homo sapiens GN=YBX1 PE=1 SV=3;>tr|E7ETA0|E7ETA0_HUMAN Y box-binding protein 1 OS=Homo sapiens GN=YBX1 PE=4 SV=1;>tr|H0Y449|H0Y449_HUMAN Y box-binding protein 1 (Fragment) OS=Homo sapie	MULTI-MSMS	20140124_EXQ5_KoMa_QC_HeLa_phos_120min_50cm2	oldq01	989.89	2	989.38911	1976.7637	35445.74	0.23794	0.36004	0.59798	989.389725874035	43.285	0.83776	43.285	42.924	43.762	0				86	40	3	0	0	0	0.00017582	1	19232	85.376	82.579	2
AADPPAENSSAPEAEQGGAE	20	Phospho (STY)	_AADPPAENSS(ph)APEAEQGGAE_		AADPPAENS(0.177)S(0.823)APEAEQGGAE		AADPPAENS(-6.67)S(6.67)APEAEQGGAE	0	0	1	P67809;E7ETA0;H0Y449	P67809	P67809	YBX1	Nuclease-sensitive element-binding protein 1	>sp|P67809|YBOX1_HUMAN Nuclease-sensitive element-binding protein 1 OS=Homo sapiens GN=YBX1 PE=1 SV=3;>tr|E7ETA0|E7ETA0_HUMAN Y box-binding protein 1 OS=Homo sapiens GN=YBX1 PE=4 SV=1;>tr|H0Y449|H0Y449_HUMAN Y box-binding protein 1 (Fragment) OS=Homo sapie	MULTI-MSMS	20140124_EXQ5_KoMa_QC_HeLa_phos_120min_50cm3	oldq02	989.39	2	989.38911	1976.7637	36681.07	-0.87161	-0.61928	-1.4909	989.89038875779	42.972	1.2287	42.972	42.548	43.776	-3.8147E-06				110	57	4	0	0	0	0.038638	1	20151	55.763	44.995	2
AADPPAENSSAPEAEQGGAE	20	Phospho (STY)	_AADPPAENSS(ph)APEAEQGGAE_		AADPPAENS(0.214)S(0.786)APEAEQGGAE		AADPPAENS(-5.66)S(5.66)APEAEQGGAE	0	0	1	P67809;E7ETA0;H0Y449	P67809	P67809	YBX1	Nuclease-sensitive element-binding protein 1	>sp|P67809|YBOX1_HUMAN Nuclease-sensitive element-binding protein 1 OS=Homo sapiens GN=YBX1 PE=1 SV=3;>tr|E7ETA0|E7ETA0_HUMAN Y box-binding protein 1 OS=Homo sapiens GN=YBX1 PE=4 SV=1;>tr|H0Y449|H0Y449_HUMAN Y box-binding protein 1 (Fragment) OS=Homo sapie	MULTI-MSMS	20140124_EXQ5_KoMa_QC_HeLa_phos_120min_50cm4	oldq03	989.89	2	989.38911	1976.7637	35269.02	-1.0893	-0.062012	-1.1513	989.890538760315	42.802	0.74554	42.802	42.483	43.228	3.8147E-06				111	34	5	0	0	0	0.00093147	1	20394	72.271	67.085	2
AADPPAENSSAPEAEQGGAE	20	Phospho (STY)	_AADPPAENSS(ph)APEAEQGGAE_		AADPPAENS(0.228)S(0.772)APEAEQGGAE		AADPPAENS(-5.3)S(5.3)APEAEQGGAE	0	0	1	P67809;E7ETA0;H0Y449	P67809	P67809	YBX1	Nuclease-sensitive element-binding protein 1	>sp|P67809|YBOX1_HUMAN Nuclease-sensitive element-binding protein 1 OS=Homo sapiens GN=YBX1 PE=1 SV=3;>tr|E7ETA0|E7ETA0_HUMAN Y box-binding protein 1 OS=Homo sapiens GN=YBX1 PE=4 SV=1;>tr|H0Y449|H0Y449_HUMAN Y box-binding protein 1 (Fragment) OS=Homo sapie	MULTI-MSMS	20140124_EXQ5_KoMa_QC_HeLa_phos_120min_50cm4	oldq03	659.93	3	659.9285	1976.7637	44923.25	-0.54189	0.41791	-0.12398	660.263433313237	42.783	0.66215	42.783	42.483	43.145	0				64	30	3	0	0	0	0.08413	1	20441	40.432	38.04	2
AADSDDGAVSAPAASDGGVSK	21	Unmodified	_AADSDDGAVSAPAASDGGVSK_					0	0	0	Q96GM8	Q96GM8	Q96GM8	TOE1	Target of EGR1 protein 1	>sp|Q96GM8|TOE1_HUMAN Target of EGR1 protein 1 OS=Homo sapiens GN=TOE1 PE=1 SV=1	MULTI-MSMS	20140116_EXQ00_RiSc_SA_IGORPH_02_lowres	lowres01	924.41	2	924.41632	1846.8181	32147.29	0.026019	-0.4848	-0.45878	924.415627741189	43.504	0.46078	43.504	43.249	43.709	3.8147E-06				71	23	4	0	0	0	0.0008581	1	31108	66.732	64.445	1
AADSDDGAVSAPAASDGGVSK	21	Unmodified	_AADSDDGAVSAPAASDGGVSK_					0	0	0	Q96GM8	Q96GM8	Q96GM8	TOE1	Target of EGR1 protein 1	>sp|Q96GM8|TOE1_HUMAN Target of EGR1 protein 1 OS=Homo sapiens GN=TOE1 PE=1 SV=1	MULTI-MSMS	20140116_EXQ00_RiSc_SA_IGORPH_02_lowres	lowres01	616.95	3	616.6133	1846.8181	40175.85	-0.43063	-0.13156	-0.56218	616.613377270654	43.516	0.22773	43.516	43.387	43.615	0				22	11	2	0	0	0	0.0082203	1	31173	54.457	50.852	1
AADSDDGAVSAPAASDGGVSK	21	Unmodified	_AADSDDGAVSAPAASDGGVSK_					0	0	0	Q96GM8	Q96GM8	Q96GM8	TOE1	Target of EGR1 protein 1	>sp|Q96GM8|TOE1_HUMAN Target of EGR1 protein 1 OS=Homo sapiens GN=TOE1 PE=1 SV=1	MULTI-MSMS	20140116_EXQ00_RiSc_SA_IGORPH_03_lowres	lowres02	924.41	2	924.41632	1846.8181	31075.23	-0.43358	-0.72993	-1.1635	924.415819737414	43.183	0.31548	43.183	42.996	43.311	0				36	16	4	0	0	0	1.1702E-06	1	31506	101.62	97.209	1
AADSDDGAVSAPAASDGGVSK	21	Unmodified	_AADSDDGAVSAPAASDGGVSK_					0	0	0	Q96GM8	Q96GM8	Q96GM8	TOE1	Target of EGR1 protein 1	>sp|Q96GM8|TOE1_HUMAN Target of EGR1 protein 1 OS=Homo sapiens GN=TOE1 PE=1 SV=1	MULTI-MSMS	20140116_EXQ00_RiSc_SA_IGORPH_03_lowres	lowres02	616.61	3	616.6133	1846.8181	41886.36	-1.2419	0.031334	-1.2106	616.613279562706	43.823	0.2243	43.823	43.708	43.932	0				30	11	4	0	0	0	0.00028625	1	32119	61.959	58.189	1
AADSDDGAVSAPAASDGGVSK	21	Unmodified	_AADSDDGAVSAPAASDGGVSK_					0	0	0	Q96GM8	Q96GM8	Q96GM8	TOE1	Target of EGR1 protein 1	>sp|Q96GM8|TOE1_HUMAN Target of EGR1 protein 1 OS=Homo sapiens GN=TOE1 PE=1 SV=1	MULTI-MSMS	20140116_EXQ00_RiSc_SA_IGORPH_03_lowres	lowres02	924.41	2	924.41632	1846.8181	32345.19	-0.6839	-1.2222	-1.9061	924.415004657319	43.81	0.57338	43.81	43.516	44.089	0				74	30	4	0	0	0	8.5263E-07	1	32157	122.64	114.93	1
AADSDDGAVSAPAASDGGVSK	21	Unmodified	_AADSDDGAVSAPAASDGGVSK_					0	0	0	Q96GM8	Q96GM8	Q96GM8	TOE1	Target of EGR1 protein 1	>sp|Q96GM8|TOE1_HUMAN Target of EGR1 protein 1 OS=Homo sapiens GN=TOE1 PE=1 SV=1	MULTI-MSMS	20140116_EXQ00_RiSc_SA_IGORPH_04_lowres	lowres03	924.41	2	924.41632	1846.8181	31709.49	-0.66379	-0.37291	-1.0367	924.916264614261	42.932	0.28186	42.932	42.758	43.04	0				33	14	3	0	0	0	1.692E-05	1	31541	83.436	81.367	1
AADSDDGAVSAPAASDGGVSK	21	Unmodified	_AADSDDGAVSAPAASDGGVSK_					0	0	0	Q96GM8	Q96GM8	Q96GM8	TOE1	Target of EGR1 protein 1	>sp|Q96GM8|TOE1_HUMAN Target of EGR1 protein 1 OS=Homo sapiens GN=TOE1 PE=1 SV=1	MULTI-MSMS	20140124_EXQ5_KoMa_QC_HeLa_phos_120min_50cm2	oldq01	924.92	2	924.41632	1846.8181	35829.35	-0.24775	0.60733	0.35958	924.416676102027	42.53	0.47382	42.53	42.361	42.835	0				67	22	4	0	0	0	1.7288E-06	1	18822	108.25	106.25	1
AADSDDGAVSAPAASDGGVSK	21	Unmodified	_AADSDDGAVSAPAASDGGVSK_					0	0	0	Q96GM8	Q96GM8	Q96GM8	TOE1	Target of EGR1 protein 1	>sp|Q96GM8|TOE1_HUMAN Target of EGR1 protein 1 OS=Homo sapiens GN=TOE1 PE=1 SV=1	MULTI-MSMS	20140124_EXQ5_KoMa_QC_HeLa_phos_120min_50cm3	oldq02	924.41	2	924.41632	1846.8181	35635.68	-0.8256	-0.37062	-1.1962	924.416564541766	40.547	0.33506	40.547	40.393	40.728	0				46	14	4	0	0	0	1.5391E-06	1	18917	106	97.872	1
AADSDDGAVSAPAASDGGVSK	21	Unmodified	_AADSDDGAVSAPAASDGGVSK_					0	0	0	Q96GM8	Q96GM8	Q96GM8	TOE1	Target of EGR1 protein 1	>sp|Q96GM8|TOE1_HUMAN Target of EGR1 protein 1 OS=Homo sapiens GN=TOE1 PE=1 SV=1	MULTI-MSMS	20140124_EXQ5_KoMa_QC_HeLa_phos_120min_50cm3	oldq02	924.42	2	924.41632	1846.8181	35827.86	-0.22473	0.13798	-0.086747	924.416020660339	41.628	0.34637	41.628	41.475	41.822	0				65	17	5	0	0	0	1.9431E-06	1	19466	111.66	110.64	1
AADSDDGAVSAPAASDGGVSK	21	Unmodified	_AADSDDGAVSAPAASDGGVSK_					0	0	0	Q96GM8	Q96GM8	Q96GM8	TOE1	Target of EGR1 protein 1	>sp|Q96GM8|TOE1_HUMAN Target of EGR1 protein 1 OS=Homo sapiens GN=TOE1 PE=1 SV=1	MULTI-MSMS	20140124_EXQ5_KoMa_QC_HeLa_phos_120min_50cm4	oldq03	924.42	2	924.41632	1846.8181	34729.19	-0.66692	0.86777	0.20085	924.41742717024	40.135	0.26141	40.135	40.001	40.262	0				31	11	4	0	0	0	7.6755E-07	1	19046	96.848	88.506	1
AADSDDGAVSAPAASDGGVSK	21	Unmodified	_AADSDDGAVSAPAASDGGVSK_					0	0	0	Q96GM8	Q96GM8	Q96GM8	TOE1	Target of EGR1 protein 1	>sp|Q96GM8|TOE1_HUMAN Target of EGR1 protein 1 OS=Homo sapiens GN=TOE1 PE=1 SV=1	MULTI-MSMS	20140124_EXQ5_KoMa_QC_HeLa_phos_120min_50cm4	oldq03	924.42	2	924.41632	1846.8181	35644.67	-1.3277	0.28431	-1.0434	924.416653303037	41.172	0.28346	41.172	41.022	41.305	0				41	13	4	0	0	0	1.5079E-06	1	19577	116.04	113.98	1
AADSDDGAVSAPAASDGGVSK	21	Acetyl (Protein N-term)	_(ac)AADSDDGAVSAPAASDGGVSK_					1	0	0	Q96GM8	Q96GM8	Q96GM8	TOE1	Target of EGR1 protein 1	>sp|Q96GM8|TOE1_HUMAN Target of EGR1 protein 1 OS=Homo sapiens GN=TOE1 PE=1 SV=1	MULTI-MSMS	20140116_EXQ00_RiSc_SA_IGORPH_02_lowres	lowres01	945.42	2	945.4216	1888.8286	31182.7	-0.73242	-1.1495	-1.882	945.419196981008	56.593	0.27139	56.593	56.425	56.697	-3.8147E-06				24	14	2	0	0	0	4.4762E-06	1	42084	93.804	90.3	1
AADSDDGAVSAPAASDGGVSK	21	Acetyl (Protein N-term)	_(ac)AADSDDGAVSAPAASDGGVSK_					1	0	0	Q96GM8	Q96GM8	Q96GM8	TOE1	Target of EGR1 protein 1	>sp|Q96GM8|TOE1_HUMAN Target of EGR1 protein 1 OS=Homo sapiens GN=TOE1 PE=1 SV=1	MULTI-MSMS	20140116_EXQ00_RiSc_SA_IGORPH_03_lowres	lowres02	945.92	2	945.4216	1888.8286	31603.58	-1.7358	0.6143	-1.1215	945.923408825159	56.912	0.25822	56.912	56.745	57.003	3.8147E-06				19	13	2	0	0	0	3.5051E-07	1	43020	120.23	115.18	1
AADSDDGAVSAPAASDGGVSK	21	Acetyl (Protein N-term)	_(ac)AADSDDGAVSAPAASDGGVSK_					1	0	0	Q96GM8	Q96GM8	Q96GM8	TOE1	Target of EGR1 protein 1	>sp|Q96GM8|TOE1_HUMAN Target of EGR1 protein 1 OS=Homo sapiens GN=TOE1 PE=1 SV=1	MULTI-MSMS	20140116_EXQ00_RiSc_SA_IGORPH_04_lowres	lowres03	945.92	2	945.4216	1888.8286	30971.92	-2.0039	-1.6526	-3.6565	945.419317936497	56.73	0.34396	56.73	56.542	56.886	0				25	17	2	0	0	0	2.5841E-07	1	43096	132.01	130.53	1
AADSDDGAVSAPAASDGGVSK	21	Acetyl (Protein N-term)	_(ac)AADSDDGAVSAPAASDGGVSK_					1	0	0	Q96GM8	Q96GM8	Q96GM8	TOE1	Target of EGR1 protein 1	>sp|Q96GM8|TOE1_HUMAN Target of EGR1 protein 1 OS=Homo sapiens GN=TOE1 PE=1 SV=1	MULTI-MSMS	20140124_EXQ5_KoMa_QC_HeLa_phos_120min_50cm2	oldq01	945.42	2	945.4216	1888.8286	33275.08	0.075775	0.20651	0.28229	945.421274788116	53.476	0.62016	53.476	53.229	53.85	0				60	25	3	0	0	0	6.861E-06	1	24169	89.663	83.84	1
AADSDDGAVSAPAASDGGVSK	21	Acetyl (Protein N-term)	_(ac)AADSDDGAVSAPAASDGGVSK_					1	0	0	Q96GM8	Q96GM8	Q96GM8	TOE1	Target of EGR1 protein 1	>sp|Q96GM8|TOE1_HUMAN Target of EGR1 protein 1 OS=Homo sapiens GN=TOE1 PE=1 SV=1	MULTI-MSMS	20140124_EXQ5_KoMa_QC_HeLa_phos_120min_50cm3	oldq02	945.42	2	945.4216	1888.8286	34032.52	-0.27607	0.86739	0.59133	945.923828892682	52.987	0.49008	52.987	52.793	53.283	0				63	21	4	0	0	0	3.5051E-07	1	25147	120.23	116.48	1
AADSDDGAVSAPAASDGGVSK	21	Phospho (STY)	_AADS(ph)DDGAVSAPAASDGGVSK_		AADS(1)DDGAVSAPAASDGGVSK		AADS(44.23)DDGAVS(-44.23)APAAS(-56.49)DGGVS(-60.66)K	0	0	1	Q96GM8	Q96GM8	Q96GM8	TOE1	Target of EGR1 protein 1	>sp|Q96GM8|TOE1_HUMAN Target of EGR1 protein 1 OS=Homo sapiens GN=TOE1 PE=1 SV=1	MULTI-MSMS	20140116_EXQ00_RiSc_SA_IGORPH_03_lowres	lowres02	964.4	2	964.39948	1926.7844	31915.51	-0.22062	-0.28831	-0.50893	964.398654839132	50.408	0.68675	50.408	50.171	50.858	0				54	37	2	0	0	0	0.042222	1	37768	62.582	62.096	4
AADSDDGAVSAPAASDGGVSK	21	Phospho (STY)	_AADS(ph)DDGAVSAPAASDGGVSK_		AADS(1)DDGAVSAPAASDGGVSK		AADS(83.1)DDGAVS(-83.1)APAAS(-95.86)DGGVS(-104.06)K	0	0	1	Q96GM8	Q96GM8	Q96GM8	TOE1	Target of EGR1 protein 1	>sp|Q96GM8|TOE1_HUMAN Target of EGR1 protein 1 OS=Homo sapiens GN=TOE1 PE=1 SV=1	MULTI-MSMS	20140116_EXQ00_RiSc_SA_IGORPH_04_lowres	lowres03	964.9	2	964.39948	1926.7844	31484.6	0.2298	-1.0023	-0.77255	964.397598444031	50.375	0.36561	50.375	50.177	50.543	0				33	18	2	0	0	0	5.2835E-07	1	37739	109.23	108.56	4
AADTTPR	7	Phospho (STY)	_AADTT(ph)PR_		AADT(0.026)T(0.974)PR		AADT(-15.76)T(15.76)PR	0	0	1	Q96HA1-2;A8CG34-2;Q96HA1-3;A8MXF9;A8CG34;Q96HA1;C9JFL1;A6NF01	Q96HA1-2	Q96HA1-2	POM121;POM121C;POM121B	Nuclear envelope pore membrane protein POM 121C;Nuclear envelope pore membrane protein POM 121;Putative nuclear envelope pore membrane protein POM 121B	>sp|Q96HA1-2|P121A_HUMAN Isoform 2 of Nuclear envelope pore membrane protein POM 121 OS=Homo sapiens GN=POM121;>sp|A8CG34-2|P121C_HUMAN Isoform 2 of Nuclear envelope pore membrane protein POM 121C OS=Homo sapiens GN=POM121C;>sp|Q96HA1-3|P121A_HUMAN Isoform	MULTI-MSMS	20140116_EXQ00_RiSc_SA_IGORPH_03_lowres	lowres02	406.17	2	406.17093	810.3273	48077.52	-1.8131	-0.24262	-2.0557	406.170876626394	11.933	1.3315	11.933	11.514	12.845	0				336	218	2	0	0	0	0.057977	1	5967	98.048	60.704	2
AADTTPR	7	Phospho (STY)	_AADTT(ph)PR_		AADT(0.183)T(0.817)PR		AADT(-6.51)T(6.51)PR	0	0	1	Q96HA1-2;A8CG34-2;Q96HA1-3;A8MXF9;A8CG34;Q96HA1;C9JFL1;A6NF01	Q96HA1-2	Q96HA1-2	POM121;POM121C;POM121B	Nuclear envelope pore membrane protein POM 121C;Nuclear envelope pore membrane protein POM 121;Putative nuclear envelope pore membrane protein POM 121B	>sp|Q96HA1-2|P121A_HUMAN Isoform 2 of Nuclear envelope pore membrane protein POM 121 OS=Homo sapiens GN=POM121;>sp|A8CG34-2|P121C_HUMAN Isoform 2 of Nuclear envelope pore membrane protein POM 121C OS=Homo sapiens GN=POM121C;>sp|Q96HA1-3|P121A_HUMAN Isoform	MULTI-MSMS	20140116_EXQ00_RiSc_SA_IGORPH_04_lowres	lowres03	406.17	2	406.17093	810.3273	48252.21	-2.5197	-0.062621	-2.5823	406.170915022265	12.1	0.8969	12.1	11.766	12.663	0				305	143	3	0	0	0	0.055231	1	6283	99.688	57.497	2
AADTTPRK	8	Phospho (STY)	_AADTT(ph)PRK_		AADT(0.164)T(0.836)PRK		AADT(-7.07)T(7.07)PRK	0	0	1	Q96HA1-2;A8CG34-2;Q96HA1-3;A8MXF9;A8CG34;Q96HA1;C9JFL1;A6NF01	Q96HA1-2	Q96HA1-2	POM121;POM121C;POM121B	Nuclear envelope pore membrane protein POM 121C;Nuclear envelope pore membrane protein POM 121;Putative nuclear envelope pore membrane protein POM 121B	>sp|Q96HA1-2|P121A_HUMAN Isoform 2 of Nuclear envelope pore membrane protein POM 121 OS=Homo sapiens GN=POM121;>sp|A8CG34-2|P121C_HUMAN Isoform 2 of Nuclear envelope pore membrane protein POM 121C OS=Homo sapiens GN=POM121C;>sp|Q96HA1-3|P121A_HUMAN Isoform	MULTI-MSMS	20140124_EXQ5_KoMa_QC_HeLa_phos_120min_50cm4	oldq03	470.22	2	470.21841	938.42226	50436.61	-0.045677	0.13033	0.084658	470.218574787368	11.942	0.80801	11.942	11.421	12.229	0				138	42	4	0	0	0	0.060734	1	3680	101.38	55.379	2
AADTTPRKK	9	Phospho (STY)	_AADTT(ph)PRKK_		AADT(0.032)T(0.968)PRKK		AADT(-14.77)T(14.77)PRKK	0	0	1	Q96HA1-2;A8CG34-2;Q96HA1-3;A8MXF9;A8CG34;Q96HA1;C9JFL1;A6NF01	Q96HA1-2	Q96HA1-2	POM121;POM121C;POM121B	Nuclear envelope pore membrane protein POM 121C;Nuclear envelope pore membrane protein POM 121;Putative nuclear envelope pore membrane protein POM 121B	>sp|Q96HA1-2|P121A_HUMAN Isoform 2 of Nuclear envelope pore membrane protein POM 121 OS=Homo sapiens GN=POM121;>sp|A8CG34-2|P121C_HUMAN Isoform 2 of Nuclear envelope pore membrane protein POM 121C OS=Homo sapiens GN=POM121C;>sp|Q96HA1-3|P121A_HUMAN Isoform	MULTI-MSMS	20140124_EXQ5_KoMa_QC_HeLa_phos_120min_50cm2	oldq01	356.51	3	356.51302	1066.5172	57673.79	-0.91027	-0.059015	-0.96929	356.512963155254	7.1344	2.7676	7.1344	5.7804	8.548	-4.7684E-07				1072	359	4	0	0	0	0.054929	2	1686	75.416	75.416	2
AADTTPRKK	9	Phospho (STY)	_AADTT(ph)PRKK_		AADT(0.058)T(0.942)PRKK		AADT(-12.08)T(12.08)PRKK	0	0	1	Q96HA1-2;A8CG34-2;Q96HA1-3;A8MXF9;A8CG34;Q96HA1;C9JFL1;A6NF01	Q96HA1-2	Q96HA1-2	POM121;POM121C;POM121B	Nuclear envelope pore membrane protein POM 121C;Nuclear envelope pore membrane protein POM 121;Putative nuclear envelope pore membrane protein POM 121B	>sp|Q96HA1-2|P121A_HUMAN Isoform 2 of Nuclear envelope pore membrane protein POM 121 OS=Homo sapiens GN=POM121;>sp|A8CG34-2|P121C_HUMAN Isoform 2 of Nuclear envelope pore membrane protein POM 121C OS=Homo sapiens GN=POM121C;>sp|Q96HA1-3|P121A_HUMAN Isoform	MULTI-MSMS	20140124_EXQ5_KoMa_QC_HeLa_phos_120min_50cm3	oldq02	356.51	3	356.51302	1066.5172	56869.46	-1.4258	-0.049753	-1.4756	356.51301497815	7.2333	1.7094	7.2333	6.5337	8.2432	0				591	199	4	0	0	0	0.045795	1	2003	80.014	69.207	2
AADTTPRKK	9	Phospho (STY)	_AADTT(ph)PRKK_		AADT(0.03)T(0.97)PRKK		AADT(-15.07)T(15.07)PRKK	0	0	1	Q96HA1-2;A8CG34-2;Q96HA1-3;A8MXF9;A8CG34;Q96HA1;C9JFL1;A6NF01	Q96HA1-2	Q96HA1-2	POM121;POM121C;POM121B	Nuclear envelope pore membrane protein POM 121C;Nuclear envelope pore membrane protein POM 121;Putative nuclear envelope pore membrane protein POM 121B	>sp|Q96HA1-2|P121A_HUMAN Isoform 2 of Nuclear envelope pore membrane protein POM 121 OS=Homo sapiens GN=POM121;>sp|A8CG34-2|P121C_HUMAN Isoform 2 of Nuclear envelope pore membrane protein POM 121C OS=Homo sapiens GN=POM121C;>sp|Q96HA1-3|P121A_HUMAN Isoform	MULTI-MSMS	20140124_EXQ5_KoMa_QC_HeLa_phos_120min_50cm4	oldq03	356.51	3	356.51302	1066.5172	57528	-1.6356	0.21677	-1.4189	356.513134371618	6.597	1.5029	6.597	6.027	7.53	0				483	159	5	0	0	0	0.033352	1	1934	86.014	78.184	2
AADVSVTHR	9	Acetyl (Protein N-term)	_(ac)AADVSVTHR_					1	0	0	Q8IY67-2;Q8IY67-3;Q8IY67;E9PAU2	Q8IY67-2	Q8IY67-2	RAVER1	Ribonucleoprotein PTB-binding 1	>sp|Q8IY67-2|RAVR1_HUMAN Isoform 2 of Ribonucleoprotein PTB-binding 1 OS=Homo sapiens GN=RAVER1;>sp|Q8IY67-3|RAVR1_HUMAN Isoform 3 of Ribonucleoprotein PTB-binding 1 OS=Homo sapiens GN=RAVER1;>sp|Q8IY67|RAVR1_HUMAN Ribonucleoprotein PTB-binding 1 OS=Homo s	MULTI-MSMS	20140124_EXQ5_KoMa_QC_HeLa_phos_120min_50cm3	oldq02	499.26	2	499.25671	996.49886	52766.79	0.41743	-1.2399	-0.82244	499.255502298311	41.213	0.2068	41.213	41.089	41.296	3.8147E-06				21	9	3	0	0	0	0.080209	1	19306	43.77	31.243	1
AADVSVTHRPPLSPK	15	Acetyl (Protein N-term),Phospho (STY)	_(ac)AADVSVTHRPPLS(ph)PK_		AADVSVTHRPPLS(1)PK		AADVS(-64.26)VT(-38.05)HRPPLS(38.05)PK	1	0	1	Q8IY67-2;Q8IY67-3;Q8IY67;E9PAU2	Q8IY67-2	Q8IY67-2	RAVER1	Ribonucleoprotein PTB-binding 1	>sp|Q8IY67-2|RAVR1_HUMAN Isoform 2 of Ribonucleoprotein PTB-binding 1 OS=Homo sapiens GN=RAVER1;>sp|Q8IY67-3|RAVR1_HUMAN Isoform 3 of Ribonucleoprotein PTB-binding 1 OS=Homo sapiens GN=RAVER1;>sp|Q8IY67|RAVR1_HUMAN Ribonucleoprotein PTB-binding 1 OS=Homo s	MULTI-MSMS	20140116_EXQ00_RiSc_SA_IGORPH_02_lowres	lowres01	566.29	3	566.28545	1695.8345	41354.56	-0.71155	0.10237	-0.60918	566.286278610987	65.318	1.5432	65.318	64.906	66.449	0				371	79	7	0	0	0	0.00024236	2	49594	118.37	113.61	3
AADVSVTHRPPLSPK	15	Acetyl (Protein N-term),Phospho (STY)	_(ac)AADVSVTHRPPLS(ph)PK_		AADVSVTHRPPLS(1)PK		AADVS(-111.85)VT(-77.74)HRPPLS(77.74)PK	1	0	1	Q8IY67-2;Q8IY67-3;Q8IY67;E9PAU2	Q8IY67-2	Q8IY67-2	RAVER1	Ribonucleoprotein PTB-binding 1	>sp|Q8IY67-2|RAVR1_HUMAN Isoform 2 of Ribonucleoprotein PTB-binding 1 OS=Homo sapiens GN=RAVER1;>sp|Q8IY67-3|RAVR1_HUMAN Isoform 3 of Ribonucleoprotein PTB-binding 1 OS=Homo sapiens GN=RAVER1;>sp|Q8IY67|RAVR1_HUMAN Ribonucleoprotein PTB-binding 1 OS=Homo s	MULTI-MSMS	20140116_EXQ00_RiSc_SA_IGORPH_02_lowres	lowres01	848.92	2	848.92454	1695.8345	33938.68	-0.35289	-0.53431	-0.88721	848.924563255734	65.313	1.4122	65.313	64.886	66.298	-7.6294E-06				303	72	6	0	0	0	3.8548E-15	2	48981	212.26	199.74	3
AADVSVTHRPPLSPK	15	Acetyl (Protein N-term),Phospho (STY)	_(ac)AADVSVTHRPPLS(ph)PK_		AADVSVTHRPPLS(1)PK		AADVS(-67.21)VT(-39.83)HRPPLS(39.83)PK	1	0	1	Q8IY67-2;Q8IY67-3;Q8IY67;E9PAU2	Q8IY67-2	Q8IY67-2	RAVER1	Ribonucleoprotein PTB-binding 1	>sp|Q8IY67-2|RAVR1_HUMAN Isoform 2 of Ribonucleoprotein PTB-binding 1 OS=Homo sapiens GN=RAVER1;>sp|Q8IY67-3|RAVR1_HUMAN Isoform 3 of Ribonucleoprotein PTB-binding 1 OS=Homo sapiens GN=RAVER1;>sp|Q8IY67|RAVR1_HUMAN Ribonucleoprotein PTB-binding 1 OS=Homo s	MULTI-MSMS	20140116_EXQ00_RiSc_SA_IGORPH_03_lowres	lowres02	566.28	3	566.28545	1695.8345	41408.68	-1.3798	-0.038642	-1.4185	566.286203455865	65.528	1.4548	65.528	65.094	66.548	0				340	74	7	0	0	0	3.9592E-05	2	49859	144.72	139.96	3
AADVSVTHRPPLSPK	15	Acetyl (Protein N-term),Phospho (STY)	_(ac)AADVSVTHRPPLS(ph)PK_		AADVSVTHRPPLS(1)PK		AADVS(-122.71)VT(-91.17)HRPPLS(91.17)PK	1	0	1	Q8IY67-2;Q8IY67-3;Q8IY67;E9PAU2	Q8IY67-2	Q8IY67-2	RAVER1	Ribonucleoprotein PTB-binding 1	>sp|Q8IY67-2|RAVR1_HUMAN Isoform 2 of Ribonucleoprotein PTB-binding 1 OS=Homo sapiens GN=RAVER1;>sp|Q8IY67-3|RAVR1_HUMAN Isoform 3 of Ribonucleoprotein PTB-binding 1 OS=Homo sapiens GN=RAVER1;>sp|Q8IY67|RAVR1_HUMAN Ribonucleoprotein PTB-binding 1 OS=Homo s	MULTI-MSMS	20140116_EXQ00_RiSc_SA_IGORPH_03_lowres	lowres02	848.92	2	848.92454	1695.8345	33808.37	-1.0756	-0.25603	-1.3317	848.92478881689	65.527	1.4165	65.527	65.113	66.529	7.6294E-06				300	72	6	0	0	0	1.9186E-07	2	49909	187.73	177.89	3
AADVSVTHRPPLSPK	15	Acetyl (Protein N-term),Phospho (STY)	_(ac)AADVSVTHRPPLS(ph)PK_		AADVSVTHRPPLS(1)PK		AADVS(-63.5)VT(-37.19)HRPPLS(37.19)PK	1	0	1	Q8IY67-2;Q8IY67-3;Q8IY67;E9PAU2	Q8IY67-2	Q8IY67-2	RAVER1	Ribonucleoprotein PTB-binding 1	>sp|Q8IY67-2|RAVR1_HUMAN Isoform 2 of Ribonucleoprotein PTB-binding 1 OS=Homo sapiens GN=RAVER1;>sp|Q8IY67-3|RAVR1_HUMAN Isoform 3 of Ribonucleoprotein PTB-binding 1 OS=Homo sapiens GN=RAVER1;>sp|Q8IY67|RAVR1_HUMAN Ribonucleoprotein PTB-binding 1 OS=Homo s	MULTI-MSMS	20140116_EXQ00_RiSc_SA_IGORPH_04_lowres	lowres03	566.28	3	566.28545	1695.8345	41270.67	-1.6776	0.11012	-1.5675	566.286285986498	65.251	1.5151	65.251	64.864	66.379	-7.6294E-06				349	77	7	0	0	0	4.973E-05	2	49823	134.29	131.03	3
AADVSVTHRPPLSPK	15	Acetyl (Protein N-term),Phospho (STY)	_(ac)AADVSVTHRPPLS(ph)PK_		AADVSVTHRPPLS(1)PK		AADVS(-102.77)VT(-68.65)HRPPLS(68.65)PK	1	0	1	Q8IY67-2;Q8IY67-3;Q8IY67;E9PAU2	Q8IY67-2	Q8IY67-2	RAVER1	Ribonucleoprotein PTB-binding 1	>sp|Q8IY67-2|RAVR1_HUMAN Isoform 2 of Ribonucleoprotein PTB-binding 1 OS=Homo sapiens GN=RAVER1;>sp|Q8IY67-3|RAVR1_HUMAN Isoform 3 of Ribonucleoprotein PTB-binding 1 OS=Homo sapiens GN=RAVER1;>sp|Q8IY67|RAVR1_HUMAN Ribonucleoprotein PTB-binding 1 OS=Homo s	MULTI-MSMS	20140116_EXQ00_RiSc_SA_IGORPH_04_lowres	lowres03	848.92	2	848.92454	1695.8345	33917.17	-1.5495	-0.18854	-1.738	848.92488626456	65.249	1.3434	65.249	64.883	66.226	0				284	68	6	0	0	0	1.0475E-06	2	49854	174.15	165.36	3
AADVSVTHRPPLSPK	15	Acetyl (Protein N-term),Phospho (STY)	_(ac)AADVSVTHRPPLS(ph)PK_		AADVSVTHRPPLS(1)PK		AADVS(-77.63)VT(-43.91)HRPPLS(43.91)PK	1	0	1	Q8IY67-2;Q8IY67-3;Q8IY67;E9PAU2	Q8IY67-2	Q8IY67-2	RAVER1	Ribonucleoprotein PTB-binding 1	>sp|Q8IY67-2|RAVR1_HUMAN Isoform 2 of Ribonucleoprotein PTB-binding 1 OS=Homo sapiens GN=RAVER1;>sp|Q8IY67-3|RAVR1_HUMAN Isoform 3 of Ribonucleoprotein PTB-binding 1 OS=Homo sapiens GN=RAVER1;>sp|Q8IY67|RAVR1_HUMAN Ribonucleoprotein PTB-binding 1 OS=Homo s	MULTI-MSMS	20140124_EXQ5_KoMa_QC_HeLa_phos_120min_50cm2	oldq01	566.29	3	566.28545	1695.8345	45534.09	0.56113	-0.38077	0.18036	566.285816772944	64.631	2.8872	64.631	63.997	66.884	0				513	123	7	0	0	0	4.3749E-05	3	29350	139.11	134.35	3
AADVSVTHRPPLSPK	15	Acetyl (Protein N-term),Phospho (STY)	_(ac)AADVSVTHRPPLS(ph)PK_		AADVSVTHRPPLS(1)PK		AADVS(-111.09)VT(-89.84)HRPPLS(89.84)PK	1	0	1	Q8IY67-2;Q8IY67-3;Q8IY67;E9PAU2	Q8IY67-2	Q8IY67-2	RAVER1	Ribonucleoprotein PTB-binding 1	>sp|Q8IY67-2|RAVR1_HUMAN Isoform 2 of Ribonucleoprotein PTB-binding 1 OS=Homo sapiens GN=RAVER1;>sp|Q8IY67-3|RAVR1_HUMAN Isoform 3 of Ribonucleoprotein PTB-binding 1 OS=Homo sapiens GN=RAVER1;>sp|Q8IY67|RAVR1_HUMAN Ribonucleoprotein PTB-binding 1 OS=Homo s	MULTI-MSMS	20140124_EXQ5_KoMa_QC_HeLa_phos_120min_50cm2	oldq01	848.92	2	848.92454	1695.8345	37879.29	-0.15821	-0.63834	-0.79655	848.924074983965	64.607	2.4283	64.607	64.104	66.532	0				338	102	6	0	0	0	3.1197E-05	2	29707	157	146.86	3
AADVSVTHRPPLSPK	15	Acetyl (Protein N-term),Phospho (STY)	_(ac)AADVSVTHRPPLS(ph)PK_		AADVSVT(0.001)HRPPLS(0.999)PK		AADVS(-56.03)VT(-28.41)HRPPLS(28.41)PK	1	0	1	Q8IY67-2;Q8IY67-3;Q8IY67;E9PAU2	Q8IY67-2	Q8IY67-2	RAVER1	Ribonucleoprotein PTB-binding 1	>sp|Q8IY67-2|RAVR1_HUMAN Isoform 2 of Ribonucleoprotein PTB-binding 1 OS=Homo sapiens GN=RAVER1;>sp|Q8IY67-3|RAVR1_HUMAN Isoform 3 of Ribonucleoprotein PTB-binding 1 OS=Homo sapiens GN=RAVER1;>sp|Q8IY67|RAVR1_HUMAN Ribonucleoprotein PTB-binding 1 OS=Homo s	MULTI-MSMS	20140124_EXQ5_KoMa_QC_HeLa_phos_120min_50cm3	oldq02	566.28	3	566.28545	1695.8345	45549.74	0.34143	-0.041878	0.29955	566.285943242611	63.857	2.7882	63.857	63.273	66.062	-3.8147E-06				500	121	7	0	0	0	0.00034161	3	30280	116.09	113.56	3
AADVSVTHRPPLSPK	15	Acetyl (Protein N-term),Phospho (STY)	_(ac)AADVSVTHRPPLS(ph)PK_		AADVSVTHRPPLS(1)PK		AADVS(-88.76)VT(-63.52)HRPPLS(63.52)PK	1	0	1	Q8IY67-2;Q8IY67-3;Q8IY67;E9PAU2	Q8IY67-2	Q8IY67-2	RAVER1	Ribonucleoprotein PTB-binding 1	>sp|Q8IY67-2|RAVR1_HUMAN Isoform 2 of Ribonucleoprotein PTB-binding 1 OS=Homo sapiens GN=RAVER1;>sp|Q8IY67-3|RAVR1_HUMAN Isoform 3 of Ribonucleoprotein PTB-binding 1 OS=Homo sapiens GN=RAVER1;>sp|Q8IY67|RAVR1_HUMAN Ribonucleoprotein PTB-binding 1 OS=Homo s	MULTI-MSMS	20140124_EXQ5_KoMa_QC_HeLa_phos_120min_50cm3	oldq02	848.92	2	848.92454	1695.8345	37767.17	-0.25731	-0.62137	-0.87868	848.924161883098	63.831	1.9473	63.831	63.337	65.284	0				348	83	6	0	0	0	3.8627E-05	2	30290	146.13	140.31	3
AADVSVTHRPPLSPK	15	Acetyl (Protein N-term),Phospho (STY)	_(ac)AADVSVTHRPPLS(ph)PK_		AADVSVTHRPPLS(1)PK		AADVS(-66.9)VT(-38.91)HRPPLS(38.91)PK	1	0	1	Q8IY67-2;Q8IY67-3;Q8IY67;E9PAU2	Q8IY67-2	Q8IY67-2	RAVER1	Ribonucleoprotein PTB-binding 1	>sp|Q8IY67-2|RAVR1_HUMAN Isoform 2 of Ribonucleoprotein PTB-binding 1 OS=Homo sapiens GN=RAVER1;>sp|Q8IY67-3|RAVR1_HUMAN Isoform 3 of Ribonucleoprotein PTB-binding 1 OS=Homo sapiens GN=RAVER1;>sp|Q8IY67|RAVR1_HUMAN Ribonucleoprotein PTB-binding 1 OS=Homo s	MULTI-MSMS	20140124_EXQ5_KoMa_QC_HeLa_phos_120min_50cm4	oldq03	566.29	3	566.28545	1695.8345	45515.1	-0.88099	-0.37688	-1.2579	566.285769062646	63.179	2.4651	63.179	62.66	65.125	0				462	108	8	0	0	0	5.7052E-05	3	30832	128.38	123.62	3
AADVSVTHRPPLSPK	15	Acetyl (Protein N-term),Phospho (STY)	_(ac)AADVSVTHRPPLS(ph)PK_		AADVSVTHRPPLS(1)PK		AADVS(-87.93)VT(-68.88)HRPPLS(68.88)PK	1	0	1	Q8IY67-2;Q8IY67-3;Q8IY67;E9PAU2	Q8IY67-2	Q8IY67-2	RAVER1	Ribonucleoprotein PTB-binding 1	>sp|Q8IY67-2|RAVR1_HUMAN Isoform 2 of Ribonucleoprotein PTB-binding 1 OS=Homo sapiens GN=RAVER1;>sp|Q8IY67-3|RAVR1_HUMAN Isoform 3 of Ribonucleoprotein PTB-binding 1 OS=Homo sapiens GN=RAVER1;>sp|Q8IY67|RAVR1_HUMAN Ribonucleoprotein PTB-binding 1 OS=Homo s	MULTI-MSMS	20140124_EXQ5_KoMa_QC_HeLa_phos_120min_50cm4	oldq03	848.92	2	848.92454	1695.8345	37829.02	-1.6491	-1.0969	-2.746	848.923710266121	63.158	1.7375	63.158	62.679	64.417	0				339	75	7	0	0	0	7.6735E-06	2	30865	170.38	165.48	3
AADVSVTHRPPLSPK	15	Phospho (STY)	_AADVSVTHRPPLS(ph)PK_		AADVS(0.001)VT(0.019)HRPPLS(0.979)PK		AADVS(-28.79)VT(-17.02)HRPPLS(17.02)PK	0	0	1	Q8IY67-2;Q8IY67-3;Q8IY67;E9PAU2	Q8IY67-2	Q8IY67-2	RAVER1	Ribonucleoprotein PTB-binding 1	>sp|Q8IY67-2|RAVR1_HUMAN Isoform 2 of Ribonucleoprotein PTB-binding 1 OS=Homo sapiens GN=RAVER1;>sp|Q8IY67-3|RAVR1_HUMAN Isoform 3 of Ribonucleoprotein PTB-binding 1 OS=Homo sapiens GN=RAVER1;>sp|Q8IY67|RAVR1_HUMAN Ribonucleoprotein PTB-binding 1 OS=Homo s	MULTI-MSMS	20140124_EXQ5_KoMa_QC_HeLa_phos_120min_50cm3	oldq02	552.28	3	552.28193	1653.824	50138.96	0.87828	-0.85981	0.018473	552.28157975107	50.464	0.55245	50.464	50.227	50.78	-3.8147E-06				35	23	2	0	0	0	0.018901	1	23933	77.08	67.567	3
AAEAAAAPAESAAPAAGEEPSK	22	Unmodified	_AAEAAAAPAESAAPAAGEEPSK_					0	0	0	P80723	P80723	P80723	BASP1	Brain acid soluble protein 1	>sp|P80723|BASP1_HUMAN Brain acid soluble protein 1 OS=Homo sapiens GN=BASP1 PE=1 SV=2	MULTI-MSMS	20140116_EXQ00_RiSc_SA_IGORPH_02_lowres	lowres01	984.47	2	983.97126	1965.928	31352.81	-0.3558	-0.40958	-0.76538	984.472282775448	46.728	0.3129	46.728	46.577	46.89	3.8147E-06				97	20	6	0	0	0	1.031E-06	1	33780	105.51	75.904	1
AAEAAAAPAESAAPAAGEEPSK	22	Unmodified	_AAEAAAAPAESAAPAAGEEPSK_					0	0	0	P80723	P80723	P80723	BASP1	Brain acid soluble protein 1	>sp|P80723|BASP1_HUMAN Brain acid soluble protein 1 OS=Homo sapiens GN=BASP1 PE=1 SV=2	MULTI-MSMS	20140116_EXQ00_RiSc_SA_IGORPH_02_lowres	lowres01	656.65	3	656.3166	1965.928	38727.54	-0.97072	0.13325	-0.83747	656.316654148628	46.728	0.29276	46.728	46.577	46.87	0				89	19	6	0	0	0	3.8289E-07	1	33787	89.721	89.031	1
AAEAAAAPAESAAPAAGEEPSK	22	Unmodified	_AAEAAAAPAESAAPAAGEEPSK_					0	0	0	P80723	P80723	P80723	BASP1	Brain acid soluble protein 1	>sp|P80723|BASP1_HUMAN Brain acid soluble protein 1 OS=Homo sapiens GN=BASP1 PE=1 SV=2	MULTI-MSMS	20140116_EXQ00_RiSc_SA_IGORPH_03_lowres	lowres02	984.47	2	983.97126	1965.928	31216.23	-1.6413	0.052036	-1.5892	984.472736475388	46.912	0.29774	46.912	46.781	47.079	0				88	19	7	0	0	0	6.8476E-07	1	34614	116.74	115.55	1
AAEAAAAPAESAAPAAGEEPSK	22	Unmodified	_AAEAAAAPAESAAPAAGEEPSK_					0	0	0	P80723	P80723	P80723	BASP1	Brain acid soluble protein 1	>sp|P80723|BASP1_HUMAN Brain acid soluble protein 1 OS=Homo sapiens GN=BASP1 PE=1 SV=2	MULTI-MSMS	20140116_EXQ00_RiSc_SA_IGORPH_03_lowres	lowres02	656.32	3	656.3166	1965.928	38711.31	-2.0101	0.42951	-1.5806	656.651280364677	46.911	0.27802	46.911	46.781	47.059	3.8147E-06				78	18	5	0	0	0	1.4341E-06	1	34616	84.948	84.259	1
AAEAAAAPAESAAPAAGEEPSK	22	Unmodified	_AAEAAAAPAESAAPAAGEEPSK_					0	0	0	P80723	P80723	P80723	BASP1	Brain acid soluble protein 1	>sp|P80723|BASP1_HUMAN Brain acid soluble protein 1 OS=Homo sapiens GN=BASP1 PE=1 SV=2	MULTI-MSMS	20140116_EXQ00_RiSc_SA_IGORPH_03_lowres	lowres02	492.49	4	492.48927	1965.928	46810.94	-2.2244	0.9798	-1.2446	492.490241540566	46.918	0.17503	46.918	46.824	46.999	0				17	11	2	0	0	0	0.024125	1	34710	45.737	43.83	1
AAEAAAAPAESAAPAAGEEPSK	22	Unmodified	_AAEAAAAPAESAAPAAGEEPSK_					0	0	0	P80723	P80723	P80723	BASP1	Brain acid soluble protein 1	>sp|P80723|BASP1_HUMAN Brain acid soluble protein 1 OS=Homo sapiens GN=BASP1 PE=1 SV=2	MULTI-MSMS	20140116_EXQ00_RiSc_SA_IGORPH_04_lowres	lowres03	984.47	2	983.97126	1965.928	31347.3	-1.0441	-0.26632	-1.3104	984.472404574045	46.702	0.30634	46.702	46.558	46.864	0				86	18	6	0	0	0	1.2984E-07	1	34669	128.88	105.22	1
AAEAAAAPAESAAPAAGEEPSK	22	Unmodified	_AAEAAAAPAESAAPAAGEEPSK_					0	0	0	P80723	P80723	P80723	BASP1	Brain acid soluble protein 1	>sp|P80723|BASP1_HUMAN Brain acid soluble protein 1 OS=Homo sapiens GN=BASP1 PE=1 SV=2	MULTI-MSMS	20140116_EXQ00_RiSc_SA_IGORPH_04_lowres	lowres03	656.65	3	656.3166	1965.928	38720.47	-1.5403	0.25402	-1.2863	656.651091698486	46.7	0.28806	46.7	46.558	46.846	0				80	17	6	0	0	0	2.0845E-07	1	34675	112.85	112.16	1
AAEAAAAPAESAAPAAGEEPSK	22	Unmodified	_AAEAAAAPAESAAPAAGEEPSK_					0	0	0	P80723	P80723	P80723	BASP1	Brain acid soluble protein 1	>sp|P80723|BASP1_HUMAN Brain acid soluble protein 1 OS=Homo sapiens GN=BASP1 PE=1 SV=2	MULTI-MSMS	20140116_EXQ00_RiSc_SA_IGORPH_04_lowres	lowres03	492.49	4	492.48927	1965.928	44717.59	-1.7497	0.19485	-1.5548	492.489560389937	46.702	0.20704	46.702	46.602	46.809	0				27	12	4	0	0	0	7.1479E-06	1	34728	73.672	65.791	1
AAEAAAAPAESAAPAAGEEPSK	22	Unmodified	_AAEAAAAPAESAAPAAGEEPSK_					0	0	0	P80723	P80723	P80723	BASP1	Brain acid soluble protein 1	>sp|P80723|BASP1_HUMAN Brain acid soluble protein 1 OS=Homo sapiens GN=BASP1 PE=1 SV=2	MULTI-MSMS	20140124_EXQ5_KoMa_QC_HeLa_phos_120min_50cm2	oldq01	656.65	3	656.3166	1965.928	41542.39	-0.65194	0.92292	0.27098	656.65153491057	45.719	0.43	45.719	45.505	45.935	0				54	20	3	0	0	0	0.00031893	1	20462	60.347	51.675	1
AAEAAAAPAESAAPAAGEEPSK	22	Unmodified	_AAEAAAAPAESAAPAAGEEPSK_					0	0	0	P80723	P80723	P80723	BASP1	Brain acid soluble protein 1	>sp|P80723|BASP1_HUMAN Brain acid soluble protein 1 OS=Homo sapiens GN=BASP1 PE=1 SV=2	MULTI-MSMS	20140124_EXQ5_KoMa_QC_HeLa_phos_120min_50cm2	oldq01	984.47	2	983.97126	1965.928	34812.03	-1.083	0.080302	-1.0027	983.971276837606	45.729	0.41893	45.729	45.541	45.96	0				89	19	6	0	0	0	5.7307E-07	1	20471	96.341	76.761	1
AAEAAAAPAESAAPAAGEEPSK	22	Unmodified	_AAEAAAAPAESAAPAAGEEPSK_					0	0	0	P80723	P80723	P80723	BASP1	Brain acid soluble protein 1	>sp|P80723|BASP1_HUMAN Brain acid soluble protein 1 OS=Homo sapiens GN=BASP1 PE=1 SV=2	MULTI-MSMS	20140124_EXQ5_KoMa_QC_HeLa_phos_120min_50cm3	oldq02	984.47	2	983.97126	1965.928	34414.34	-1.1707	0.05725	-1.1134	984.472890535108	45.041	0.42641	45.041	44.816	45.243	0				92	18	6	0	0	0	3.9572E-07	1	21250	92.792	81.591	1
AAEAAAAPAESAAPAAGEEPSK	22	Unmodified	_AAEAAAAPAESAAPAAGEEPSK_					0	0	0	P80723	P80723	P80723	BASP1	Brain acid soluble protein 1	>sp|P80723|BASP1_HUMAN Brain acid soluble protein 1 OS=Homo sapiens GN=BASP1 PE=1 SV=2	MULTI-MSMS	20140124_EXQ5_KoMa_QC_HeLa_phos_120min_50cm4	oldq03	984.47	2	983.97126	1965.928	34882.41	-1.5615	0.23577	-1.3257	983.97127420072	44.634	0.50007	44.634	44.373	44.873	-3.8147E-06				104	20	6	0	0	0	5.1215E-07	1	21350	95.122	93.933	1
AAEAAAAPAESAAPAAGEEPSK	22	Unmodified	_AAEAAAAPAESAAPAAGEEPSK_					0	0	0	P80723	P80723	P80723	BASP1	Brain acid soluble protein 1	>sp|P80723|BASP1_HUMAN Brain acid soluble protein 1 OS=Homo sapiens GN=BASP1 PE=1 SV=2	MULTI-SECPEP	20140124_EXQ5_KoMa_QC_HeLa_phos_120min_50cm4	oldq03	657.32	3	656.3166	1965.928	42022.32	-0.99155	0.82558	-0.16597	656.317074111966	44.633	0.45316	44.633	44.396	44.85	0				54	18	3	0	0	0	0.0029618	1	21383	60.735	60.014	1
AAEAAAAPAESAAPAAGEEPSKEEGEPK	28	Unmodified	_AAEAAAAPAESAAPAAGEEPSKEEGEPK_					0	0	0	P80723	P80723	P80723	BASP1	Brain acid soluble protein 1	>sp|P80723|BASP1_HUMAN Brain acid soluble protein 1 OS=Homo sapiens GN=BASP1 PE=1 SV=2	MULTI-MSMS	20140116_EXQ00_RiSc_SA_IGORPH_02_lowres	lowres01	660.06	4	659.81351	2635.2249	37397.21	0.13701	0.76484	0.90185	660.064542471325	46.042	0.36352	46.042	45.909	46.272	-3.8147E-06				58	18	4	0	0	0	9.0802E-13	1	33256	124.17	123.02	1
AAEAAAAPAESAAPAAGEEPSKEEGEPK	28	Unmodified	_AAEAAAAPAESAAPAAGEEPSKEEGEPK_					0	0	0	P80723	P80723	P80723	BASP1	Brain acid soluble protein 1	>sp|P80723|BASP1_HUMAN Brain acid soluble protein 1 OS=Homo sapiens GN=BASP1 PE=1 SV=2	MULTI-MSMS	20140116_EXQ00_RiSc_SA_IGORPH_02_lowres	lowres01	1319.12	2	1318.6197	2635.2249	26950.72	1.1674	1.4369	2.6043	1319.12161225736	46.031	0.28746	46.031	45.909	46.196	0				40	14	4	0	0	0	2.3977E-42	1	33262	219.09	218.3	1
AAEAAAAPAESAAPAAGEEPSKEEGEPK	28	Unmodified	_AAEAAAAPAESAAPAAGEEPSKEEGEPK_					0	0	0	P80723	P80723	P80723	BASP1	Brain acid soluble protein 1	>sp|P80723|BASP1_HUMAN Brain acid soluble protein 1 OS=Homo sapiens GN=BASP1 PE=1 SV=2	MULTI-MSMS	20140116_EXQ00_RiSc_SA_IGORPH_02_lowres	lowres01	879.75	3	879.41559	2635.2249	32399.17	0.80982	0.55059	1.3604	879.749812199293	46.032	0.44785	46.032	45.843	46.291	0				94	24	7	0	0	0	3.9697E-14	1	33315	131.42	130.55	1
AAEAAAAPAESAAPAAGEEPSKEEGEPK	28	Unmodified	_AAEAAAAPAESAAPAAGEEPSKEEGEPK_					0	0	0	P80723	P80723	P80723	BASP1	Brain acid soluble protein 1	>sp|P80723|BASP1_HUMAN Brain acid soluble protein 1 OS=Homo sapiens GN=BASP1 PE=1 SV=2	MULTI-MSMS	20140116_EXQ00_RiSc_SA_IGORPH_03_lowres	lowres02	879.75	3	879.41559	2635.2249	32376.48	0.094009	0.27507	0.36908	879.749528584482	46.221	0.38479	46.221	46.049	46.433	0				94	20	7	0	0	0	8.885E-08	1	34020	101.66	101.29	1
AAEAAAAPAESAAPAAGEEPSKEEGEPK	28	Unmodified	_AAEAAAAPAESAAPAAGEEPSKEEGEPK_					0	0	0	P80723	P80723	P80723	BASP1	Brain acid soluble protein 1	>sp|P80723|BASP1_HUMAN Brain acid soluble protein 1 OS=Homo sapiens GN=BASP1 PE=1 SV=2	MULTI-MSMS	20140116_EXQ00_RiSc_SA_IGORPH_03_lowres	lowres02	1319.63	2	1318.6197	2635.2249	27400.26	0.5645	1.3013	1.8658	1319.12101139173	46.219	0.23555	46.219	46.105	46.341	0				41	12	5	0	0	0	2.2319E-07	1	34069	102.03	100.88	1
AAEAAAAPAESAAPAAGEEPSKEEGEPK	28	Unmodified	_AAEAAAAPAESAAPAAGEEPSKEEGEPK_					0	0	0	P80723	P80723	P80723	BASP1	Brain acid soluble protein 1	>sp|P80723|BASP1_HUMAN Brain acid soluble protein 1 OS=Homo sapiens GN=BASP1 PE=1 SV=2	MULTI-MSMS	20140116_EXQ00_RiSc_SA_IGORPH_03_lowres	lowres02	660.06	4	659.81351	2635.2249	37736.38	-0.56488	0.61705	0.052178	660.064375113397	46.23	0.38393	46.23	46.086	46.47	0				61	20	4	0	0	0	5.3798E-13	1	34100	127.24	126.69	1
AAEAAAAPAESAAPAAGEEPSKEEGEPK	28	Unmodified	_AAEAAAAPAESAAPAAGEEPSKEEGEPK_					0	0	0	P80723	P80723	P80723	BASP1	Brain acid soluble protein 1	>sp|P80723|BASP1_HUMAN Brain acid soluble protein 1 OS=Homo sapiens GN=BASP1 PE=1 SV=2	MULTI-MSMS	20140116_EXQ00_RiSc_SA_IGORPH_04_lowres	lowres03	879.75	3	879.41559	2635.2249	32373	-0.42973	0.68185	0.25212	879.749799455227	46.003	0.41888	46.003	45.842	46.261	0				104	23	7	0	0	0	4.6514E-08	1	34084	107.75	107.33	1
AAEAAAAPAESAAPAAGEEPSKEEGEPK	28	Unmodified	_AAEAAAAPAESAAPAAGEEPSKEEGEPK_					0	0	0	P80723	P80723	P80723	BASP1	Brain acid soluble protein 1	>sp|P80723|BASP1_HUMAN Brain acid soluble protein 1 OS=Homo sapiens GN=BASP1 PE=1 SV=2	MULTI-MSMS	20140116_EXQ00_RiSc_SA_IGORPH_04_lowres	lowres03	1319.12	2	1318.6197	2635.2249	26957.13	0.40798	0.92004	1.328	1319.12166455972	46.004	0.26295	46.004	45.881	46.144	0				48	14	4	0	0	0	1.242E-17	1	34118	150.24	149.02	1
AAEAAAAPAESAAPAAGEEPSKEEGEPK	28	Unmodified	_AAEAAAAPAESAAPAAGEEPSKEEGEPK_					0	0	0	P80723	P80723	P80723	BASP1	Brain acid soluble protein 1	>sp|P80723|BASP1_HUMAN Brain acid soluble protein 1 OS=Homo sapiens GN=BASP1 PE=1 SV=2	MULTI-MSMS	20140116_EXQ00_RiSc_SA_IGORPH_04_lowres	lowres03	660.06	4	659.81351	2635.2249	38176.72	-0.75804	0.26135	-0.49669	660.064217663546	46.005	0.30157	46.005	45.862	46.163	0				59	16	4	0	0	0	1.7517E-16	1	34132	137.4	136.97	1
AAEAAAAPAESAAPAAGEEPSKEEGEPK	28	Unmodified	_AAEAAAAPAESAAPAAGEEPSKEEGEPK_					0	0	0	P80723	P80723	P80723	BASP1	Brain acid soluble protein 1	>sp|P80723|BASP1_HUMAN Brain acid soluble protein 1 OS=Homo sapiens GN=BASP1 PE=1 SV=2	MULTI-MSMS	20140124_EXQ5_KoMa_QC_HeLa_phos_120min_50cm2	oldq01	879.75	3	879.41559	2635.2249	36074.93	-1.1909	1.0259	-0.16503	879.74986865401	46.062	0.4304	46.062	45.861	46.292	0				73	18	5	0	0	0	0.00011698	1	20624	87.991	87.12	1
AAEAAAAPAESAAPAAGEEPSKEEGEPK	28	Unmodified	_AAEAAAAPAESAAPAAGEEPSKEEGEPK_					0	0	0	P80723	P80723	P80723	BASP1	Brain acid soluble protein 1	>sp|P80723|BASP1_HUMAN Brain acid soluble protein 1 OS=Homo sapiens GN=BASP1 PE=1 SV=2	MULTI-MSMS	20140124_EXQ5_KoMa_QC_HeLa_phos_120min_50cm3	oldq02	879.75	3	879.41559	2635.2249	35720.25	-1.1948	0.92873	-0.26611	879.749720434717	45.214	0.47072	45.214	44.97	45.441	0				83	19	6	0	0	0	0.025628	1	21322	60.029	59.482	1
AAEAAAAPAESAAPAAGEEPSKEEGEPK	28	Unmodified	_AAEAAAAPAESAAPAAGEEPSKEEGEPK_					0	0	0	P80723	P80723	P80723	BASP1	Brain acid soluble protein 1	>sp|P80723|BASP1_HUMAN Brain acid soluble protein 1 OS=Homo sapiens GN=BASP1 PE=1 SV=2	MULTI-MSMS	20140124_EXQ5_KoMa_QC_HeLa_phos_120min_50cm4	oldq03	879.75	3	879.41559	2635.2249	36337.01	-1.4034	0.90451	-0.4989	879.749733533523	44.713	0.45054	44.713	44.497	44.947	0				86	18	7	0	0	0	9.8761E-08	1	21407	100.24	98.077	1
AAEAAAAPAESAAPAAGEEPSKEEGEPK	28	Unmodified	_AAEAAAAPAESAAPAAGEEPSKEEGEPK_					0	0	0	P80723	P80723	P80723	BASP1	Brain acid soluble protein 1	>sp|P80723|BASP1_HUMAN Brain acid soluble protein 1 OS=Homo sapiens GN=BASP1 PE=1 SV=2	MULTI-MSMS	20140124_EXQ5_KoMa_QC_HeLa_phos_120min_50cm4	oldq03	660.06	4	659.81351	2635.2249	42632.41	-0.87555	0.8932	0.017652	660.064402853023	44.715	0.35216	44.715	44.545	44.897	0				36	14	4	0	0	0	8.1631E-05	2	21463	89.723	89.394	1
AAEAAPPTQEAQGETEPTEQAPDALEQAADTSR	33	Unmodified	_AAEAAPPTQEAQGETEPTEQAPDALEQAADTSR_					0	0	0	Q8N163;Q8N163-2;H0YB24;G3V119	Q8N163	Q8N163	KIAA1967	DBIRD complex subunit KIAA1967	>sp|Q8N163|K1967_HUMAN Protein KIAA1967 OS=Homo sapiens GN=KIAA1967 PE=1 SV=2;>sp|Q8N163-2|K1967_HUMAN Isoform 2 of Protein KIAA1967 OS=Homo sapiens GN=KIAA1967;>tr|H0YB24|H0YB24_HUMAN KIAA1967 (Fragment) OS=Homo sapiens GN=KIAA1967 PE=4 SV=1;>tr|G3V119|G3	MULTI-MSMS	20140116_EXQ00_RiSc_SA_IGORPH_02_lowres	lowres01	1127.85	3	1127.5169	3379.5288	28653.04	1.5236	0.13861	1.6622	1127.85144983468	72.912	0.24167	72.912	72.793	73.035	0				44	12	5	0	0	0	7.1737E-16	1	55507	102.47	101.29	1
AAEAAPPTQEAQGETEPTEQAPDALEQAADTSR	33	Unmodified	_AAEAAPPTQEAQGETEPTEQAPDALEQAADTSR_					0	0	0	Q8N163;Q8N163-2;H0YB24;G3V119	Q8N163	Q8N163	KIAA1967	DBIRD complex subunit KIAA1967	>sp|Q8N163|K1967_HUMAN Protein KIAA1967 OS=Homo sapiens GN=KIAA1967 PE=1 SV=2;>sp|Q8N163-2|K1967_HUMAN Isoform 2 of Protein KIAA1967 OS=Homo sapiens GN=KIAA1967;>tr|H0YB24|H0YB24_HUMAN KIAA1967 (Fragment) OS=Homo sapiens GN=KIAA1967 PE=4 SV=1;>tr|G3V119|G3	MULTI-MSMS	20140116_EXQ00_RiSc_SA_IGORPH_03_lowres	lowres02	1127.85	3	1127.5169	3379.5288	28537.86	-0.19045	1.0232	0.83274	1127.85314234696	73.118	0.23914	73.118	73.006	73.245	0				46	12	6	0	0	0	2.6742E-23	1	56417	114.76	113.58	1
AAEAAPPTQEAQGETEPTEQAPDALEQAADTSR	33	Unmodified	_AAEAAPPTQEAQGETEPTEQAPDALEQAADTSR_					0	0	0	Q8N163;Q8N163-2;H0YB24;G3V119	Q8N163	Q8N163	KIAA1967	DBIRD complex subunit KIAA1967	>sp|Q8N163|K1967_HUMAN Protein KIAA1967 OS=Homo sapiens GN=KIAA1967 PE=1 SV=2;>sp|Q8N163-2|K1967_HUMAN Isoform 2 of Protein KIAA1967 OS=Homo sapiens GN=KIAA1967;>tr|H0YB24|H0YB24_HUMAN KIAA1967 (Fragment) OS=Homo sapiens GN=KIAA1967 PE=4 SV=1;>tr|G3V119|G3	MULTI-MSMS	20140116_EXQ00_RiSc_SA_IGORPH_04_lowres	lowres03	1127.85	3	1127.5169	3379.5288	28662.5	0.20758	0.20246	0.41003	1127.85232239116	73.01	0.27589	73.01	72.873	73.149	0				50	14	5	0	0	0	1.1313E-10	1	56408	90.559	89.382	1
AAEAAPPTQEAQGETEPTEQAPDALEQAADTSR	33	Unmodified	_AAEAAPPTQEAQGETEPTEQAPDALEQAADTSR_					0	0	0	Q8N163;Q8N163-2;H0YB24;G3V119	Q8N163	Q8N163	KIAA1967	DBIRD complex subunit KIAA1967	>sp|Q8N163|K1967_HUMAN Protein KIAA1967 OS=Homo sapiens GN=KIAA1967 PE=1 SV=2;>sp|Q8N163-2|K1967_HUMAN Isoform 2 of Protein KIAA1967 OS=Homo sapiens GN=KIAA1967;>tr|H0YB24|H0YB24_HUMAN KIAA1967 (Fragment) OS=Homo sapiens GN=KIAA1967 PE=4 SV=1;>tr|G3V119|G3	MULTI-MSMS	20140124_EXQ5_KoMa_QC_HeLa_phos_120min_50cm2	oldq01	1128.18	3	1127.5169	3379.5288	31747.29	0.40288	0.24824	0.65112	1127.85155626818	70.842	0.30215	70.842	70.683	70.985	0				60	11	7	0	0	0	2.5663E-27	1	32407	132.76	132.27	1
AAEAAPPTQEAQGETEPTEQAPDALEQAADTSR	33	Unmodified	_AAEAAPPTQEAQGETEPTEQAPDALEQAADTSR_					0	0	0	Q8N163;Q8N163-2;H0YB24;G3V119	Q8N163	Q8N163	KIAA1967	DBIRD complex subunit KIAA1967	>sp|Q8N163|K1967_HUMAN Protein KIAA1967 OS=Homo sapiens GN=KIAA1967 PE=1 SV=2;>sp|Q8N163-2|K1967_HUMAN Isoform 2 of Protein KIAA1967 OS=Homo sapiens GN=KIAA1967;>tr|H0YB24|H0YB24_HUMAN KIAA1967 (Fragment) OS=Homo sapiens GN=KIAA1967 PE=4 SV=1;>tr|G3V119|G3	MULTI-MSMS	20140124_EXQ5_KoMa_QC_HeLa_phos_120min_50cm3	oldq02	1127.86	3	1127.5169	3379.5288	31693.82	-1.1507	1.7346	0.58393	1127.85308699861	70.448	0.47004	70.448	70.269	70.739	0				68	18	6	0	0	0	2.6235E-32	1	33572	152.82	152.61	1
AAEAAPPTQEAQGETEPTEQAPDALEQAADTSR	33	Unmodified	_AAEAAPPTQEAQGETEPTEQAPDALEQAADTSR_					0	0	0	Q8N163;Q8N163-2;H0YB24;G3V119	Q8N163	Q8N163	KIAA1967	DBIRD complex subunit KIAA1967	>sp|Q8N163|K1967_HUMAN Protein KIAA1967 OS=Homo sapiens GN=KIAA1967 PE=1 SV=2;>sp|Q8N163-2|K1967_HUMAN Isoform 2 of Protein KIAA1967 OS=Homo sapiens GN=KIAA1967;>tr|H0YB24|H0YB24_HUMAN KIAA1967 (Fragment) OS=Homo sapiens GN=KIAA1967 PE=4 SV=1;>tr|G3V119|G3	MULTI-MSMS	20140124_EXQ5_KoMa_QC_HeLa_phos_120min_50cm4	oldq03	1128.19	3	1127.5169	3379.5288	31819.39	-1.2488	0.80018	-0.44864	1127.85266016216	69.802	0.36002	69.802	69.641	70.001	0				52	14	5	0	0	0	2.9872E-23	1	33814	113.41	112.91	1
AAEAAPPTQEAQGETEPTEQAPDALEQAADTSRR	34	Unmodified	_AAEAAPPTQEAQGETEPTEQAPDALEQAADTSRR_					0	0	0	Q8N163;Q8N163-2;H0YB24;G3V119	Q8N163	Q8N163	KIAA1967	DBIRD complex subunit KIAA1967	>sp|Q8N163|K1967_HUMAN Protein KIAA1967 OS=Homo sapiens GN=KIAA1967 PE=1 SV=2;>sp|Q8N163-2|K1967_HUMAN Isoform 2 of Protein KIAA1967 OS=Homo sapiens GN=KIAA1967;>tr|H0YB24|H0YB24_HUMAN KIAA1967 (Fragment) OS=Homo sapiens GN=KIAA1967 PE=4 SV=1;>tr|G3V119|G3	MULTI-MSMS	20140116_EXQ00_RiSc_SA_IGORPH_02_lowres	lowres01	1179.89	3	1179.5506	3535.6299	28678.49	0.30423	0.10784	0.41206	1179.88518549714	68.62	0.44888	68.62	68.367	68.816	0				109	23	8	0	0	0	0.013945	1	51916	49.825	49.612	1
AAEAAPPTQEAQGETEPTEQAPDALEQAADTSRR	34	Unmodified	_AAEAAPPTQEAQGETEPTEQAPDALEQAADTSRR_					0	0	0	Q8N163;Q8N163-2;H0YB24;G3V119	Q8N163	Q8N163	KIAA1967	DBIRD complex subunit KIAA1967	>sp|Q8N163|K1967_HUMAN Protein KIAA1967 OS=Homo sapiens GN=KIAA1967 PE=1 SV=2;>sp|Q8N163-2|K1967_HUMAN Isoform 2 of Protein KIAA1967 OS=Homo sapiens GN=KIAA1967;>tr|H0YB24|H0YB24_HUMAN KIAA1967 (Fragment) OS=Homo sapiens GN=KIAA1967 PE=4 SV=1;>tr|G3V119|G3	MULTI-MSMS	20140116_EXQ00_RiSc_SA_IGORPH_02_lowres	lowres01	885.42	4	884.91475	3535.6299	33298.43	0.12475	-0.39306	-0.26831	885.165127677125	68.622	0.3873	68.622	68.448	68.836	0				109	20	8	0	0	0	7.8393E-10	1	51974	91.748	91.666	1
AAEAAPPTQEAQGETEPTEQAPDALEQAADTSRR	34	Unmodified	_AAEAAPPTQEAQGETEPTEQAPDALEQAADTSRR_					0	0	0	Q8N163;Q8N163-2;H0YB24;G3V119	Q8N163	Q8N163	KIAA1967	DBIRD complex subunit KIAA1967	>sp|Q8N163|K1967_HUMAN Protein KIAA1967 OS=Homo sapiens GN=KIAA1967 PE=1 SV=2;>sp|Q8N163-2|K1967_HUMAN Isoform 2 of Protein KIAA1967 OS=Homo sapiens GN=KIAA1967;>tr|H0YB24|H0YB24_HUMAN KIAA1967 (Fragment) OS=Homo sapiens GN=KIAA1967 PE=4 SV=1;>tr|G3V119|G3	MULTI-MSMS	20140116_EXQ00_RiSc_SA_IGORPH_03_lowres	lowres02	1179.55	3	1179.5506	3535.6299	28853.79	0.015872	-0.48323	-0.46736	1179.88427086457	68.791	0.40611	68.791	68.585	68.991	0				119	21	7	0	0	0	0.012392	2	52785	51.471	51.243	1
AAEAAPPTQEAQGETEPTEQAPDALEQAADTSRR	34	Unmodified	_AAEAAPPTQEAQGETEPTEQAPDALEQAADTSRR_					0	0	0	Q8N163;Q8N163-2;H0YB24;G3V119	Q8N163	Q8N163	KIAA1967	DBIRD complex subunit KIAA1967	>sp|Q8N163|K1967_HUMAN Protein KIAA1967 OS=Homo sapiens GN=KIAA1967 PE=1 SV=2;>sp|Q8N163-2|K1967_HUMAN Isoform 2 of Protein KIAA1967 OS=Homo sapiens GN=KIAA1967;>tr|H0YB24|H0YB24_HUMAN KIAA1967 (Fragment) OS=Homo sapiens GN=KIAA1967 PE=4 SV=1;>tr|G3V119|G3	MULTI-MSMS	20140116_EXQ00_RiSc_SA_IGORPH_03_lowres	lowres02	885.16	4	884.91475	3535.6299	33013.33	-0.0020635	-0.92573	-0.92779	885.164695321648	68.795	0.36684	68.795	68.605	68.971	0				104	19	6	0	0	0	1.4638E-15	1	52863	104.39	104.35	1
AAEAAPPTQEAQGETEPTEQAPDALEQAADTSRR	34	Unmodified	_AAEAAPPTQEAQGETEPTEQAPDALEQAADTSRR_					0	0	0	Q8N163;Q8N163-2;H0YB24;G3V119	Q8N163	Q8N163	KIAA1967	DBIRD complex subunit KIAA1967	>sp|Q8N163|K1967_HUMAN Protein KIAA1967 OS=Homo sapiens GN=KIAA1967 PE=1 SV=2;>sp|Q8N163-2|K1967_HUMAN Isoform 2 of Protein KIAA1967 OS=Homo sapiens GN=KIAA1967;>tr|H0YB24|H0YB24_HUMAN KIAA1967 (Fragment) OS=Homo sapiens GN=KIAA1967 PE=4 SV=1;>tr|G3V119|G3	MULTI-MSMS	20140116_EXQ00_RiSc_SA_IGORPH_04_lowres	lowres03	1179.55	3	1179.5506	3535.6299	28538.61	-0.38004	0.43234	0.052296	1180.21907142886	68.462	0.52911	68.462	68.19	68.72	-7.6294E-06				124	26	7	0	0	0	0.067522	1	52631	35.045	34.744	1
AAEAAPPTQEAQGETEPTEQAPDALEQAADTSRR	34	Unmodified	_AAEAAPPTQEAQGETEPTEQAPDALEQAADTSRR_					0	0	0	Q8N163;Q8N163-2;H0YB24;G3V119	Q8N163	Q8N163	KIAA1967	DBIRD complex subunit KIAA1967	>sp|Q8N163|K1967_HUMAN Protein KIAA1967 OS=Homo sapiens GN=KIAA1967 PE=1 SV=2;>sp|Q8N163-2|K1967_HUMAN Isoform 2 of Protein KIAA1967 OS=Homo sapiens GN=KIAA1967;>tr|H0YB24|H0YB24_HUMAN KIAA1967 (Fragment) OS=Homo sapiens GN=KIAA1967 PE=4 SV=1;>tr|G3V119|G3	MULTI-MSMS	20140124_EXQ5_KoMa_QC_HeLa_phos_120min_50cm2	oldq01	1180.22	3	1179.5506	3535.6299	31252.67	-2.1396	-1.1146	-3.2542	1179.88362398946	67.508	0.4603	67.508	67.28	67.74	0				111	20	7	0	0	0	0.022902	1	30846	45.725	45.68	1
AAEAAPPTQEAQGETEPTEQAPDALEQAADTSRR	34	Unmodified	_AAEAAPPTQEAQGETEPTEQAPDALEQAADTSRR_					0	0	0	Q8N163;Q8N163-2;H0YB24;G3V119	Q8N163	Q8N163	KIAA1967	DBIRD complex subunit KIAA1967	>sp|Q8N163|K1967_HUMAN Protein KIAA1967 OS=Homo sapiens GN=KIAA1967 PE=1 SV=2;>sp|Q8N163-2|K1967_HUMAN Isoform 2 of Protein KIAA1967 OS=Homo sapiens GN=KIAA1967;>tr|H0YB24|H0YB24_HUMAN KIAA1967 (Fragment) OS=Homo sapiens GN=KIAA1967 PE=4 SV=1;>tr|G3V119|G3	MULTI-MSMS	20140124_EXQ5_KoMa_QC_HeLa_phos_120min_50cm2	oldq01	885.16	4	884.91475	3535.6299	36031.58	-2.0635	-0.28662	-2.3501	885.415422392153	67.49	0.37113	67.49	67.301	67.672	0				84	16	6	0	0	0	3.1359E-05	1	30859	67.064	66.741	1
AAEAAPPTQEAQGETEPTEQAPDALEQAADTSRR	34	Unmodified	_AAEAAPPTQEAQGETEPTEQAPDALEQAADTSRR_					0	0	0	Q8N163;Q8N163-2;H0YB24;G3V119	Q8N163	Q8N163	KIAA1967	DBIRD complex subunit KIAA1967	>sp|Q8N163|K1967_HUMAN Protein KIAA1967 OS=Homo sapiens GN=KIAA1967 PE=1 SV=2;>sp|Q8N163-2|K1967_HUMAN Isoform 2 of Protein KIAA1967 OS=Homo sapiens GN=KIAA1967;>tr|H0YB24|H0YB24_HUMAN KIAA1967 (Fragment) OS=Homo sapiens GN=KIAA1967 PE=4 SV=1;>tr|G3V119|G3	MULTI-MSMS	20140124_EXQ5_KoMa_QC_HeLa_phos_120min_50cm3	oldq02	1179.88	3	1179.5506	3535.6299	31551.23	-2.0638	0.055979	-2.0078	1180.21938282413	66.964	0.43808	66.964	66.742	67.18	0				103	19	7	0	0	0	0.011792	1	32028	52.107	52.062	1
AAEAAPPTQEAQGETEPTEQAPDALEQAADTSRR	34	Unmodified	_AAEAAPPTQEAQGETEPTEQAPDALEQAADTSRR_					0	0	0	Q8N163;Q8N163-2;H0YB24;G3V119	Q8N163	Q8N163	KIAA1967	DBIRD complex subunit KIAA1967	>sp|Q8N163|K1967_HUMAN Protein KIAA1967 OS=Homo sapiens GN=KIAA1967 PE=1 SV=2;>sp|Q8N163-2|K1967_HUMAN Isoform 2 of Protein KIAA1967 OS=Homo sapiens GN=KIAA1967;>tr|H0YB24|H0YB24_HUMAN KIAA1967 (Fragment) OS=Homo sapiens GN=KIAA1967 PE=4 SV=1;>tr|G3V119|G3	MULTI-MSMS	20140124_EXQ5_KoMa_QC_HeLa_phos_120min_50cm4	oldq03	1179.88	3	1179.5506	3535.6299	31523.88	-2.5589	-0.46055	-3.0195	1180.21874362966	66.273	0.47668	66.273	66.033	66.51	-7.6294E-06				102	21	7	0	0	0	1.6403E-06	1	32137	81.133	81.091	1
AAEAEPR	7	Unmodified	_AAEAEPR_					0	0	0	P55884;F8W8C8;P55884-2;B4DV79;C9JZG1	P55884	P55884	EIF3B	Eukaryotic translation initiation factor 3 subunit B	>sp|P55884|EIF3B_HUMAN Eukaryotic translation initiation factor 3 subunit B OS=Homo sapiens GN=EIF3B PE=1 SV=3;>tr|F8W8C8|F8W8C8_HUMAN Eukaryotic translation initiation factor 3, subunit B OS=Homo sapiens GN=EIF3B PE=3 SV=1;>sp|P55884-2|EIF3B_HUMAN Isoform	MULTI-MSMS	20140116_EXQ00_RiSc_SA_IGORPH_02_lowres	lowres01	372.19	2	372.18776	742.36097	50091.51	-2.025	0.76976	-1.2553	372.188012263927	14.937	0.21818	14.937	14.824	15.042	0				48	16	4	0	0	0	0.052091	1	7255	71.342	4.3493	1
AAEAEPR	7	Unmodified	_AAEAEPR_					0	0	0	P55884;F8W8C8;P55884-2;B4DV79;C9JZG1	P55884	P55884	EIF3B	Eukaryotic translation initiation factor 3 subunit B	>sp|P55884|EIF3B_HUMAN Eukaryotic translation initiation factor 3 subunit B OS=Homo sapiens GN=EIF3B PE=1 SV=3;>tr|F8W8C8|F8W8C8_HUMAN Eukaryotic translation initiation factor 3, subunit B OS=Homo sapiens GN=EIF3B PE=3 SV=1;>sp|P55884-2|EIF3B_HUMAN Isoform	MULTI-MSMS	20140116_EXQ00_RiSc_SA_IGORPH_04_lowres	lowres03	372.19	2	372.18776	742.36097	49939.71	-2.2311	0.37053	-1.8606	372.187874794926	13.043	0.54264	13.043	12.782	13.325	0				228	86	4	0	0	0	0.039381	1	6830	79.469	5.0533	1
AAEAEPR	7	Unmodified	_AAEAEPR_					0	0	0	P55884;F8W8C8;P55884-2;B4DV79;C9JZG1	P55884	P55884	EIF3B	Eukaryotic translation initiation factor 3 subunit B	>sp|P55884|EIF3B_HUMAN Eukaryotic translation initiation factor 3 subunit B OS=Homo sapiens GN=EIF3B PE=1 SV=3;>tr|F8W8C8|F8W8C8_HUMAN Eukaryotic translation initiation factor 3, subunit B OS=Homo sapiens GN=EIF3B PE=3 SV=1;>sp|P55884-2|EIF3B_HUMAN Isoform	MULTI-MSMS	20140124_EXQ5_KoMa_QC_HeLa_phos_120min_50cm2	oldq01	372.19	2	372.18776	742.36097	56435.89	-0.32133	0.46438	0.14305	372.187947072824	14.914	0.30483	14.914	14.749	15.054	0				33	15	3	0	0	0	0.017427	1	4679	102.71	19.099	1
AAEAEPR	7	Unmodified	_AAEAEPR_					0	0	0	P55884;F8W8C8;P55884-2;B4DV79;C9JZG1	P55884	P55884	EIF3B	Eukaryotic translation initiation factor 3 subunit B	>sp|P55884|EIF3B_HUMAN Eukaryotic translation initiation factor 3 subunit B OS=Homo sapiens GN=EIF3B PE=1 SV=3;>tr|F8W8C8|F8W8C8_HUMAN Eukaryotic translation initiation factor 3, subunit B OS=Homo sapiens GN=EIF3B PE=3 SV=1;>sp|P55884-2|EIF3B_HUMAN Isoform	MULTI-MSMS	20140124_EXQ5_KoMa_QC_HeLa_phos_120min_50cm3	oldq02	372.19	2	372.18776	742.36097	56597.58	-0.042753	0.7053	0.66255	372.187835022642	14.64	0.27043	14.64	14.479	14.75	-9.5367E-07				44	14	6	0	0	0	0.017427	1	4970	102.71	19.099	1
AAEAEPR	7	Unmodified	_AAEAEPR_					0	0	0	P55884;F8W8C8;P55884-2;B4DV79;C9JZG1	P55884	P55884	EIF3B	Eukaryotic translation initiation factor 3 subunit B	>sp|P55884|EIF3B_HUMAN Eukaryotic translation initiation factor 3 subunit B OS=Homo sapiens GN=EIF3B PE=1 SV=3;>tr|F8W8C8|F8W8C8_HUMAN Eukaryotic translation initiation factor 3, subunit B OS=Homo sapiens GN=EIF3B PE=3 SV=1;>sp|P55884-2|EIF3B_HUMAN Isoform	MULTI-MSMS	20140124_EXQ5_KoMa_QC_HeLa_phos_120min_50cm4	oldq03	372.19	2	372.18776	742.36097	56045.8	-0.27132	1.0011	0.72979	372.187914552153	14.443	0.24527	14.443	14.284	14.53	9.5367E-07				44	12	6	0	0	0	0.026692	1	5062	89.55	5.9355	1
AAEAHVDAHYYEQNEQPTGTCAACITGDNR	30	Unmodified	_AAEAHVDAHYYEQNEQPTGTCAACITGDNR_					0	0	0	B7Z783;P55263-2;P55263;B7Z800	B7Z783	B7Z783	ADK	Adenosine kinase	>tr|B7Z783|B7Z783_HUMAN Uncharacterized protein OS=Homo sapiens GN=ADK PE=2 SV=1;>sp|P55263-2|ADK_HUMAN Isoform Short of Adenosine kinase OS=Homo sapiens GN=ADK;>sp|P55263|ADK_HUMAN Adenosine kinase OS=Homo sapiens GN=ADK PE=1 SV=2;>tr|B7Z800|B7Z800_HUMAN	MULTI-MSMS	20140116_EXQ00_RiSc_SA_IGORPH_02_lowres	lowres01	838.61	4	838.11128	3348.416	36451.27	-1.3157	-0.13313	-1.4488	838.361754837604	57.69	0.19683	57.69	57.591	57.788	3.8147E-06				21	11	3	0	0	0	1.577E-16	1	43086	94.019	90.401	1
AAEAHVDAHYYEQNEQPTGTCAACITGDNR	30	Unmodified	_AAEAHVDAHYYEQNEQPTGTCAACITGDNR_					0	0	0	B7Z783;P55263-2;P55263;B7Z800	B7Z783	B7Z783	ADK	Adenosine kinase	>tr|B7Z783|B7Z783_HUMAN Uncharacterized protein OS=Homo sapiens GN=ADK PE=2 SV=1;>sp|P55263-2|ADK_HUMAN Isoform Short of Adenosine kinase OS=Homo sapiens GN=ADK;>sp|P55263|ADK_HUMAN Adenosine kinase OS=Homo sapiens GN=ADK PE=1 SV=2;>tr|B7Z800|B7Z800_HUMAN	MULTI-MSMS	20140116_EXQ00_RiSc_SA_IGORPH_03_lowres	lowres02	838.61	4	838.11128	3348.416	33854.02	-1.838	2.6044	0.76636	838.611949998551	58.043	0.25418	58.043	57.895	58.149	0				25	15	3	0	0	0	2.3718E-27	1	44018	153.97	150.35	1
AAEAHVDAHYYEQNEQPTGTCAACITGDNR	30	Unmodified	_AAEAHVDAHYYEQNEQPTGTCAACITGDNR_					0	0	0	B7Z783;P55263-2;P55263;B7Z800	B7Z783	B7Z783	ADK	Adenosine kinase	>tr|B7Z783|B7Z783_HUMAN Uncharacterized protein OS=Homo sapiens GN=ADK PE=2 SV=1;>sp|P55263-2|ADK_HUMAN Isoform Short of Adenosine kinase OS=Homo sapiens GN=ADK;>sp|P55263|ADK_HUMAN Adenosine kinase OS=Homo sapiens GN=ADK PE=1 SV=2;>tr|B7Z800|B7Z800_HUMAN	MULTI-MSMS	20140116_EXQ00_RiSc_SA_IGORPH_04_lowres	lowres03	1117.82	3	1117.1459	3348.416	30261.2	-1.3467	2.2628	0.91603	1117.81866514086	58.189	0.38974	58.189	57.904	58.294	3.8147E-06				93	35	5	0	0	0	1.8552E-07	1	44171	70.461	66.842	1
AAEATEGPTSEPSSSGPGR	19	Unmodified	_AAEATEGPTSEPSSSGPGR_					0	0	0	Q5JTC6-2;Q5JTC6	Q5JTC6-2	Q5JTC6-2	AMER1	APC membrane recruitment protein 1	>sp|Q5JTC6-2|AMER1_HUMAN Isoform 2 of APC membrane recruitment protein 1 OS=Homo sapiens GN=FAM123B;>sp|Q5JTC6|AMER1_HUMAN APC membrane recruitment protein 1 OS=Homo sapiens GN=FAM123B PE=1 SV=2	MSMS	20140116_EXQ00_RiSc_SA_IGORPH_04_lowres	lowres03	894.4	2	894.40575	1786.7969	NaN	NaN	NaN	NaN	NaN	35.41	1	35.41	34.91	35.91	0							0	0	0	0.0029051	1	25321	65.423	63.12	1
AAEATVCANNSK	12	Unmodified	_AAEATVCANNSK_					0	0	0	Q3T8J9-3;Q3T8J9	Q3T8J9-3	Q3T8J9-3	GON4L	GON-4-like protein	>sp|Q3T8J9-3|GON4L_HUMAN Isoform 3 of GON-4-like protein OS=Homo sapiens GN=GON4L;>sp|Q3T8J9|GON4L_HUMAN GON-4-like protein OS=Homo sapiens GN=GON4L PE=1 SV=1	MULTI-MSMS	20140116_EXQ00_RiSc_SA_IGORPH_02_lowres	lowres01	618.29	2	618.28788	1234.5612	41700.59	-0.2158	-0.51975	-0.73554	618.287502236013	23.234	0.15831	23.234	23.145	23.303	0				26	8	4	0	0	0	0.0037075	1	14249	81.565	70.619	1
AAEATVCANNSK	12	Unmodified	_AAEATVCANNSK_					0	0	0	Q3T8J9-3;Q3T8J9	Q3T8J9-3	Q3T8J9-3	GON4L	GON-4-like protein	>sp|Q3T8J9-3|GON4L_HUMAN Isoform 3 of GON-4-like protein OS=Homo sapiens GN=GON4L;>sp|Q3T8J9|GON4L_HUMAN GON-4-like protein OS=Homo sapiens GN=GON4L PE=1 SV=1	MULTI-MSMS	20140116_EXQ00_RiSc_SA_IGORPH_03_lowres	lowres02	618.29	2	618.28788	1234.5612	39695.04	-0.80446	-0.47392	-1.2784	618.287489226285	23.238	0.25549	23.238	23.082	23.337	0				39	13	4	0	0	0	0.0030667	1	14870	84.352	54.801	1
AAEATVCANNSK	12	Unmodified	_AAEATVCANNSK_					0	0	0	Q3T8J9-3;Q3T8J9	Q3T8J9-3	Q3T8J9-3	GON4L	GON-4-like protein	>sp|Q3T8J9-3|GON4L_HUMAN Isoform 3 of GON-4-like protein OS=Homo sapiens GN=GON4L;>sp|Q3T8J9|GON4L_HUMAN GON-4-like protein OS=Homo sapiens GN=GON4L PE=1 SV=1	MULTI-MSMS	20140124_EXQ5_KoMa_QC_HeLa_phos_120min_50cm2	oldq01	618.29	2	618.28788	1234.5612	44248.42	0.12704	-0.30971	-0.18267	618.287933539062	22.581	0.2422	22.581	22.421	22.663	0				31	10	4	0	0	0	0.079061	1	8609	53.051	32.844	1
AAEATVCANNSK	12	Unmodified	_AAEATVCANNSK_					0	0	0	Q3T8J9-3;Q3T8J9	Q3T8J9-3	Q3T8J9-3	GON4L	GON-4-like protein	>sp|Q3T8J9-3|GON4L_HUMAN Isoform 3 of GON-4-like protein OS=Homo sapiens GN=GON4L;>sp|Q3T8J9|GON4L_HUMAN GON-4-like protein OS=Homo sapiens GN=GON4L PE=1 SV=1	MULTI-MSMS	20140124_EXQ5_KoMa_QC_HeLa_phos_120min_50cm3	oldq02	618.29	2	618.28788	1234.5612	44556.02	0.21571	-1.3871	-1.1714	618.287148634925	21.712	0.30227	21.712	21.584	21.886	-1.9073E-06				39	13	5	0	0	0	0.069521	1	8853	53.947	33.741	1
AAEDDEDDDVDTK	13	Unmodified	_AAEDDEDDDVDTK_					0	0	0	B8ZZQ6;P06454-2;P06454;B8ZZI3;B8ZZA1;B8ZZW7;E7EVV7	B8ZZQ6	B8ZZQ6	PTMA	Prothymosin alpha;Thymosin alpha-1	>tr|B8ZZQ6|B8ZZQ6_HUMAN Uncharacterized protein OS=Homo sapiens GN=PTMA PE=4 SV=1;>sp|P06454-2|PTMA_HUMAN Isoform 2 of Prothymosin alpha OS=Homo sapiens GN=PTMA;>sp|P06454|PTMA_HUMAN Prothymosin alpha OS=Homo sapiens GN=PTMA PE=1 SV=2;>tr|B8ZZI3|B8ZZI3_HUM	MULTI-MSMS	20140116_EXQ00_RiSc_SA_IGORPH_02_lowres	lowres01	719.28	2	719.27862	1436.5427	36462.61	-0.062519	0.54177	0.47926	719.279113129292	26.304	0.36172	26.304	26.155	26.517	0				70	21	6	0	0	0	8.3919E-12	1	16757	170	167.62	1
AAEDDEDDDVDTK	13	Unmodified	_AAEDDEDDDVDTK_					0	0	0	B8ZZQ6;P06454-2;P06454;B8ZZI3;B8ZZA1;B8ZZW7;E7EVV7	B8ZZQ6	B8ZZQ6	PTMA	Prothymosin alpha;Thymosin alpha-1	>tr|B8ZZQ6|B8ZZQ6_HUMAN Uncharacterized protein OS=Homo sapiens GN=PTMA PE=4 SV=1;>sp|P06454-2|PTMA_HUMAN Isoform 2 of Prothymosin alpha OS=Homo sapiens GN=PTMA;>sp|P06454|PTMA_HUMAN Prothymosin alpha OS=Homo sapiens GN=PTMA PE=1 SV=2;>tr|B8ZZI3|B8ZZI3_HUM	MULTI-MSMS	20140116_EXQ00_RiSc_SA_IGORPH_03_lowres	lowres02	719.28	2	719.27862	1436.5427	36882.3	-0.43873	-0.37161	-0.81035	719.278464253675	26.429	0.42442	26.429	26.26	26.685	-1.9073E-06				64	25	4	0	0	0	8.7267E-07	1	17489	137.84	136.4	1
AAEDDEDDDVDTK	13	Unmodified	_AAEDDEDDDVDTK_					0	0	0	B8ZZQ6;P06454-2;P06454;B8ZZI3;B8ZZA1;B8ZZW7;E7EVV7	B8ZZQ6	B8ZZQ6	PTMA	Prothymosin alpha;Thymosin alpha-1	>tr|B8ZZQ6|B8ZZQ6_HUMAN Uncharacterized protein OS=Homo sapiens GN=PTMA PE=4 SV=1;>sp|P06454-2|PTMA_HUMAN Isoform 2 of Prothymosin alpha OS=Homo sapiens GN=PTMA;>sp|P06454|PTMA_HUMAN Prothymosin alpha OS=Homo sapiens GN=PTMA PE=1 SV=2;>tr|B8ZZI3|B8ZZI3_HUM	MULTI-MSMS	20140116_EXQ00_RiSc_SA_IGORPH_04_lowres	lowres03	719.28	2	719.27862	1436.5427	37461.03	-0.30278	-0.34024	-0.64302	719.278447630687	26.241	0.36746	26.241	26.077	26.445	0				53	20	4	0	0	0	1.2092E-05	1	17580	129.54	125.55	1
AAEDDEDDDVDTK	13	Unmodified	_AAEDDEDDDVDTK_					0	0	0	B8ZZQ6;P06454-2;P06454;B8ZZI3;B8ZZA1;B8ZZW7;E7EVV7	B8ZZQ6	B8ZZQ6	PTMA	Prothymosin alpha;Thymosin alpha-1	>tr|B8ZZQ6|B8ZZQ6_HUMAN Uncharacterized protein OS=Homo sapiens GN=PTMA PE=4 SV=1;>sp|P06454-2|PTMA_HUMAN Isoform 2 of Prothymosin alpha OS=Homo sapiens GN=PTMA;>sp|P06454|PTMA_HUMAN Prothymosin alpha OS=Homo sapiens GN=PTMA PE=1 SV=2;>tr|B8ZZI3|B8ZZI3_HUM	MULTI-MSMS	20140124_EXQ5_KoMa_QC_HeLa_phos_120min_50cm2	oldq01	719.28	2	719.27862	1436.5427	40782.91	0.26462	-0.32679	-0.062174	719.278279749089	24.664	0.47474	24.664	24.507	24.982	0				66	22	5	0	0	0	8.6429E-15	2	9653	174.72	172.84	1
AAEDDEDDDVDTK	13	Unmodified	_AAEDDEDDDVDTK_					0	0	0	B8ZZQ6;P06454-2;P06454;B8ZZI3;B8ZZA1;B8ZZW7;E7EVV7	B8ZZQ6	B8ZZQ6	PTMA	Prothymosin alpha;Thymosin alpha-1	>tr|B8ZZQ6|B8ZZQ6_HUMAN Uncharacterized protein OS=Homo sapiens GN=PTMA PE=4 SV=1;>sp|P06454-2|PTMA_HUMAN Isoform 2 of Prothymosin alpha OS=Homo sapiens GN=PTMA;>sp|P06454|PTMA_HUMAN Prothymosin alpha OS=Homo sapiens GN=PTMA PE=1 SV=2;>tr|B8ZZI3|B8ZZI3_HUM	MULTI-MSMS	20140124_EXQ5_KoMa_QC_HeLa_phos_120min_50cm3	oldq02	719.28	2	719.27862	1436.5427	41298.68	-0.29164	0.25054	-0.0411	719.278821294413	23.992	0.41484	23.992	23.83	24.245	0				70	20	4	0	0	0	0.00031388	1	10022	106.58	105.14	1
[truncated: 101,503 more rows]
[truncated: 12 more columns]
