# Supplementary material for: The Q Exactive HF, a Benchtop Mass Spectrometer with a Pre-filter, High-performance Quadrupole and an Ultra-high-field Orbitrap Analyzer
Source: Mol Cell Proteomics. 2014 Oct 30;13(12):3698–708. doi: 10.1074/mcp.M114.043489 (PMC4256516; doi:10.1074/mcp.M114.043489)
Supplement: Supplemental Data [file supp_M114.043489_mcp.M114.043489-3.zip]

Archive with 25 entries (25 files):
- figure3.ai
- figure3d.ai
- figure4.ai
- figure5.ai
- figure5d.ai
- figure6.ai
- figure7.ai
- supplementary-figure1.ai
- supplementary-figure2.ai
- supplementary-figure3.ai
- supplementary-figure3c.ai
- supplementary-figure4.ai
- supplementary-figure4b.ai
- supplementary-figure5.ai
- supplementary-figure6.ai
- supplementary-figure6a.ai
- supplementary-figure7.ai
- supplementary-figure8.ai
- supplementary-figure9.ai
- supplementary-figure10.ai
- supplementary-figure11.ai
- QexactiveHF internal_May6_2.png
- figure1.ai
- figure2.ai
- figure2c.ai
